# Supplementary material for: Characterisation of a Staphylococcus aureus Isolate Carrying Phage-Borne Enterotoxin E from a European Badger (Meles meles)
Source: Pathogens. 2023 May 12;12(5):704. doi: 10.3390/pathogens12050704 (PMC10220527; doi:10.3390/pathogens12050704)
Supplement: Supplementary file 1 [file pathogens-12-00704-s001.zip]

Archive with 6 entries (6 files):
- Supplemental File 1 Target Genes Primer and Probes.pdf
- Supplemental File 2 Full Hybridisation profiles.pdf
- Supplemental File 3 Genes within genome sequence V40.TXT
- Supplemental File 4 Genome sequence of V40.TXT
- Supplemental File 5 Genes identified within the three phages.TXT
- Supplemental File 6 Sequences of the three phages.TXT
