# Supplementary material for: Characterisation of a Staphylococcus aureus Isolate Carrying Phage-Borne Enterotoxin E from a European Badger (Meles meles)
Source: Pathogens. 2023 May 12;12(5):704. doi: 10.3390/pathogens12050704 (PMC10220527; doi:10.3390/pathogens12050704)
Supplement: Supplementary file 1 [file pathogens-12-00704-s001.zip › Supplemental File 3 Genes within genome sequence V40.TXT]

>
located
>>V40_[0000517 to 0001878]_dnaA_(chromosomal replication initiator protein)_FRWD
ATGTCGGAAAAAGAAATTTGGGAAAAAGTGCTTGAAATTGCTCAAGAAAAATTATCAGCT
GTAAGTTACTCAACTTTCCTAAAAGATACTGAGCTTTACACGATCAAAGATGGTGAAGCT
ATCGTATTATCGAGTATTCCTTTTAATGCAAATTGGTTAAATCAACAATATGCTGAAATT
ATCCAAGCAATCTTATTTGATGTTGTAGGCTATGAAGTAAAACCTCACTTTATTACTACT
GAAGAATTAGCAAATTATAGTAATAATGAAACTGCTACTCCAAAAGAAACAACAAAACCT
TCTACTGAAACAACTGAGGATAATCATGTGCTTGGTAGAGAGCAATTCAATGCCCATAAC
ACATTTGACACTTTTGTAATCGGACCTGGTAACCGCTTTCCACATGCAGCGAGTTTAGCT
GTGGCCGAAGCACCAGCCAAAGCGTACAATCCATTATTTATCTATGGAGGTGTTGGTTTA
GGAAAAACCCATTTAATGCATGCCATTGGTCATCATGTTTTAGATAATAATCCAGATGCC
AAAGTGATTTACACATCAAGTGAAAAATTCACAAATGAATTTATTAAATCAATTCGTGAT
AACGAAGGTGAAGCTTTCAGAGAAAGATATCGTAATATCGACGTCTTATTAATCGATGAT
ATTCAGTTCATACAAAATAAAGTACAAACACAAGAAGAATTTTTCTATACTTTTAATGAA
TTGCATCAGAATAACAAGCAAATAGTTATTTCGAGTGATCGACCACCAAAGGAAATTGCA
CAATTAGAAGATCGATTACGTTCGCGCTTTGAATGGGGGCTAATTGTTGATATTACGCCA
CCAGATTATGAAACTCGAATGGCAATTTTGCAGAAGAAAATTGAAGAAGAAAAATTAGAT
ATTCCACCAGAAGCTTTAAATTATATAGCAAATCAAATTCAATCTAATATTCGTGAATTA
GAAGGTGCATTAACGCGTTTACTTGCATATTCACAATTATTAGGAAAACCAATTACAACT
GAATTAACTGCTGAAGCTTTAAAAGATATCATTCAAGCACCAAAATCTAAAAAGATTACC
ATCCAAGATATTCAAAAAATTGTAGGCCAGTACTATAATGTTAGAATTGAAGATTTCAGT
GCAAAAAAACGTACAAAGTCAATTGCATATCCGCGTCAAATAGCTATGTACTTGTCTAGA
GAGCTTACAGATTTCTCATTACCTAAAATTGGTGAAGAATTTGGTGGGCGTGATCATACG
ACCGTCATTCATGCTCATGAAAAAATATCTAAAGATTTAAAAGAAGATCCTATTTTTAAA
CAAGAAGTAGAGAATCTTGAAAAAGAAATAAGAAATGTATAA
>>V40_[0002158 to 0003291]_dnaN_(DNA polymerase III subunit beta)_FRWD
ATGATGGAATTCACTATTAAAAGAGATTATTTTATTACACAATTAAATGACACATTAAAA
GCTATTTCACCAAGAACAACATTACCTATATTAACTGGTATCAAAATCGATGCAAAAGAA
CATGAAGTTATATTAACTGGTTCAGACTCTGAAATTTCAATAGAAATCACTATTCCTAAA
ACTGTAGATGGCGAAGATATTGTCAATATTTCAGAAACAGGCTCAGTAGTACTTCCTGGA
CGATTCTTTGTTGATATTATAAAAAAATTACCTGGTAAAGATGTTAAATTATCTACAAAT
GAACAATTCCAGACATTAATTACATCAGGTCATTCTGAATTTAATTTAAGTGGCTTAGAT
CCAGATCAATATCCTTTATTACCTCAAGTTTCTAGAGATGACGCAATTCAATTGTCGGTA
AAAGTGCTTAAAAACGTAATTGCACAAACGAATTTTGCAGTGTCCACCTCAGAAACACGC
CCAGTACTAACTGGTGTGAACTGGCTTATACAAGAAAATGAATTAATATGCACAGCAACT
GACTCACACCGCTTGGCTGTAAGAAAGTTGCAGTTAGAAGATGTTTCTGAAAACAAAAAT
GTCATCATTCCAGGTAAGGCTTTAGCTGAATTAAATAAAATTATGTCTGACAATGAAGAA
GACATTGATATCTTCTTTGCTTCAAACCAAGTTTTATTTAAAGTTGGAAATGTGAACTTT
ATTTCTCGATTATTAGAAGGACATTATCCTGATACAACACGTTTATTCCCTGAAAACTAT
GAAATTAAATTAAGTATAGACAATGGGGAGTTTTATCATGCGATTGATCGTGCATCTTTA
TTAGCACGTGAAGGTGGTAATAACGTTATTAAATTAAGTACAGGTGATGACGTTGTTGAA
TTGTCTTCTACATCACCAGAAATTGGTACTGTAAAAGAAGAAGTTGATGCAAACGATGTT
GAAGGTGGTAGCCTGAAAATTTCATTCAACTCTAAATATATGATGGATGCTTTAAAAGCA
ATCGATAATGATGAGGTTGAAGTTGAATTCTTCGGTACAATGAAACCATTTATTCTAAAA
CCAAAAGGTGACGACTCGGTAACGCAATTAATTTTACCAATCAGAACTTACTAA
>>V40_[0003672 to 0003917]_yaaA_(RNA-binding S4 domain protein)_FRWD
GTGATTATTTTGGTTCAAGAAGTTGTAGTAGAAGGAGACATTAATTTAGGTCAATTTCTA
AAGACAGAAGGGATTATTGAATCTGGTGGTCAAGCAAAATGGTTCTTGCAAGACGTTGAA
GTATTAATTAATGGAGTGCGTGAAACACGTCGCGGTAAAAAGTTAGAACATCAAGATCGT
ATAGATATCCCAGAATTACCTGAAGATGCTGGTTCTTTCTTAATCATTCATCAAGGTGAA
CAATGA
>>V40_[0003914 to 0005026]_recF_(DNA replication and repair protein F)_FRWD
ATGAAGTTAAATACACTCCAATTAGAAAATTATCGTAACTATGATGAGGTTACGTTGAAA
TGTCATCCTGACGTGAATATCCTCATTGGAGAAAATGCACAAGGAAAGACAAATTTACTT
GAATCAATTTATACCTTAGCTTTAGCAAAAAGTCATAGAACGAGTAATGATAAGGAACTC
ATACGTTTTAATGCTGATTATGCTAAAATAGAAGGTGAGCTTAGTTATAGACACGGCACG
ATGCCATTAACAATGTTTATAACTAAAAAAGGTAAACAAGTCAAAGTGAATCACTTAGAG
CAAAGTCGTCTAACTCAATATATTGGACACCTCAATGTGGTTCTATTTGCGCCAGAAGAT
TTGAATATTGTAAAAGGCTCTCCTCAAATAAGACGACGCTTTATAGATATGGAGTTGGGC
CAAATTTCTGCTGTTTACTTAAATGATTTAGCTCAATACCAACGTATTTTAAAGCAAAAG
AATAATTACTTAAAGCAGTTACAATTAGGCCAAAAAAAGGACTTAACAATGTTGGAAGTA
TTAAATCAGCAGTTTGCTGAATATGCAATGAAAGTAACTGATAAACGTGCACATTTTATT
CAAGAGCTAGAGTCGTTAGCTAAACCGATTCATGCTGGTATCACAAATGATAAAGAAGCG
TTGTCGCTGAATTATTTACCTAGTCTTAAATTTGACTATGCTCAAAATGAAGCGGCACGA
CTTGAAGAAATTATGTCTATTCTTAGCGATAATATGCAAAGAGAAAAAGAACGAGGCATT
AGCTTATTCGGACCACATCGAGATGATATAAGTTTTGATGTGAATGGCATGGATGCTCAA
ACATATGGTTCTCAAGGACAGCAACGTACAACGGCTTTGTCCATTAAATTAGCTGAAATT
GAGTTAATGAATATCGAAGTTGGGGAATATCCCATCTTATTATTAGACGATGTACTCAGT
GAATTAGATGATTCGCGTCAAACGCATTTATTAAGTACGATTCAGCATAAAGTACAAACA
TTTGTCACTACGACATCTGTAGATGGTATTGATCATGAAATCATGAATAACGCTAAATTG
TATCGTATTAATCAAGGTGAAATTATAAAGTAA
>>V40_[0005036 to 0006970]_gyrB_(DNA topoisomerase II, subunit B)_FRWD
ATGGTGACTGCATTGTCAGATGTAAACAACACGGATAATTATGGTGCTGGGCAAATACAA
GTATTAGAAGGTTTAGAAGCAGTACGTAAAAGACCAGGTATGTATATAGGATCGACTTCA
GAGAGAGGTTTGCACCATTTAGTGTGGGAAATTGTCGATAATAGTATCGATGAAGCATTA
GCTGGTTATGCAAATCAAATTGAAGTTGTTATTGAAAAAGATAACTGGATTAAAGTAACG
GATAACGGACGTGGTATCCCAGTTGATATTCAAGAAAAAATGGGACGTCCAGCTGTCGAA
GTTATTTTAACTGTTTTACATGCTGGTGGTAAATTCGGCGGTGGCGGATACAAAGTATCT
GGTGGTTTACATGGTGTTGGTTCATCAGTTGTAAACGCATTGTCACAAGACTTAGAAGTA
TATGTACACAGAAATGAGACTATATATCATCAAGCATATAAAAAAGGTGTACCTCAATTT
GACTTAAAAGAAGTTGGAACAACTGATAAGACAGGTACTGTCATTCGTTTTAAAGCAGAT
GGAGAAATCTTCACAGAGACAACTGTATACAACTATGAAACATTACAGCAACGTATTAGA
GAGCTTGCTTTCTTAAACAAAGGAATTCAAATCACATTAAGAGATGAACGTGATGAAGAA
AACGTTAGAGAAGACTCCTATCACTATGAGGGCGGTATTAAATCTTATGTTGAGTTATTG
AACGAAAATAAAGAACCTATTCATGATGAGCCAATTTATATTCATCAATCTAAAGATGAT
ATTGAAGTAGAAATTGCGATTCAATATAACTCAGGATATGCCACAAATCTTTTAACTTAC
GCAAATAACATTCATACGTACGAAGGTGGTACGCATGAAGACGGATTTAAACGTGCATTA
ACGCGTGTCTTAAATAGTTATGGTTTAAGTAGCAAGATTATGAAAGAAGAAAAAGATAGA
CTTTCTGGTGAAGATACACGTGAAGGTATGACAGCAATTATATCTATCAAACATGGTGAT
CCTCAATTCGAAGGTCAAACGAAGACAAAATTAGGTAATTCTGAAGTGCGTCAAGTTGTA
GATAAATTATTCTCAGAGCACTTTGAACGATTTTTATATGAAAATCCACAAGTCGCACGT
ACAGTGGTTGAAAAAGGTATTATGGCGGCACGTGCACGTGTTGCTGCGAAAAAAGCGCGT
GAAGTTACACGTCGTAAATCAGCGTTAGATGTAGCAAGTCTTCCAGGTAAATTAGCCGAT
TGCTCTAGTAAAAGTCCTGAAGAATGTGAGATTTTCTTAGTCGAAGGGGACTCTGCCGGG
GGGTCTACAAAATCTGGTCGTGACTCTAGAACGCAGGCGATTTTACCATTACGAGGTAAG
ATATTAAATGTTGAAAAAGCACGATTAGATAGAATTTTGAATAACAATGAAATTCGTCAA
ATGATCACAGCATTTGGTACAGGAATTGGTGGCGACTTTGATCTAGCGAAAGCAAGATAT
CACAAAATCGTCATTATGACTGATGCCGATGTGGATGGAGCGCATATTAGAACGTTGTTA
TTAACATTCTTCTATCGATTTATGAGACCGTTAATTGAAGCAGGCTATGTGTATATTGCA
CAGCCACCGTTGTATAAACTGACACAAGGTAAACAAAAGTATTATGTATACAATGATAGG
GAACTTGATAAACTTAAATCTGAATTGAATCCAACACCAAAATGGTCTATTGCACGATAC
AAAGGTCTTGGAGAAATGAATGCAGATCAATTATGGGAAACAACAATGAACCCTGAGCAC
CGCGCTCTTTTACAAGTAAAACTTGAAGATGCGATTGAAGCGGACCAAACATTTGAAATG
TTAATGGGTGACGTTGTTGAAAACCGTAGACAATTTATAGAAGATAATGCAGTTTATGCA
AACTTAGACTTCTAA
>>V40_[0007007 to 0009667]_gyrA_(DNA topoisomerase II, subunit A)_FRWD
ATGGCTGAATTACCTCAATCAAGAATAAATGAACGAAATATTACCAGTGAAATGCGTGAA
TCATTTTTAGATTATGCGATGAGTGTTATCGTTGCTCGTGCATTGCCAGATGTTCGTGAC
GGTTTAAAACCAGTACATCGTCGTATACTATATGGATTAAATGAACAAGGTATGACACCG
GATAAATCATATAAAAAATCAGCACGTATCGTTGGTGACGTAATGGGTAAATATCACCCT
CATGGTGACTCATCTATTTATGAAGCAATGGTACGTATGGCTCAAGATTTCAGTTATCGT
TATCCGCTTGTTGATGGCCAAGGTAACTTTGGTTCAATGGATGGAGATGGCGCAGCAGCA
ATGCGTTATACTGAAGCGCGTATGACTAAAATCACACTTGAACTGTTACGTGATATTAAT
AAAGATACAATAGATTTTATCGATAACTATGATGGTAATGAAAGAGAGCCGTCAGTCTTA
CCTGCTCGATTCCCTAACTTATTAGCCAATGGTGCATCAGGTATCGCGGTAGGTATGGCA
ACGAATATTCCACCACATAACTTAACAGAATTAATCAATGGTGTACTTAGCTTAAGTAAG
AACCCTGATATTTCAATTGCTGAGTTAATGGAAGATATTGAAGGTCCTGATTTCCCAACT
GCTGGACTTATTTTAGGTAAGAGTGGTATTAGACGTGCATATGAAACAGGTCGTGGTTCA
ATTCAAATGCGTTCTCGTGCAGTTATTGAAGAACGTGGAGGCGGACGTCAACGTATTGTT
GTCACTGAAATTCCTTTCCAAGTGAATAAGGCTCGTATGATTGAAAAAATTGCAGAGCTC
GTTCGTGACAAGAAAATTGACGGTATCACTGATTTACGTGATGAAACAAGTTTACGTACT
GGTGTGCGTGTCGTTATTGATGTGCGTAAGGATGCAAATGCTAGTGTCATTTTAAATAAC
TTATACAAACAAACACCTCTTCAAACATCATTTGGTGTGAATATGATTGCACTTGTAAAT
GGTAGACCGAAGCTTATTAATTTAAAAGAAGCTTTGGTACATTATTTAGAGCATCAAAAG
ACAGTTGTTAGAAGACGTACGCAATATAACTTACGTAAAGCTAAAGATCGTGCCCATATT
TTAGAAGGGTTACGTATCGCACTTGACCATATCGATGAAATTATTTCAACGATTCGTGAG
TCAGATACAGATAAAGTTGCAATGGAAAGCTTGCAACAACGCTTCAAACTTTCTGAAAAA
CAAGCTCAAGCTATTTTAGACATGCGTTTAAGACGTCTAACAGGTTTAGAGAGAGACAAA
ATTGAAGCTGAATATAATGAGTTATTAAATTATATTAGTGAATTAGAAGCCATCTTAGCT
GATGAAGAAGTGTTATTACAGTTAGTTAGAGATGAATTGACTGAAATTAGAGATCGTTTC
GGTGATGAGCGTCGTACAGAAATTCAATTAGGTGGATTTGAAGACTTAGAGGACGAAGAC
TTAATTCCAGAAGAACAAATAGTAATTACTTTGAGCCATAATAACTACATTAAACGTTTG
CCGGTATCTACATATCGTGCTCAAAACCGTGGTGGTCGTGGTGTTCAAGGTATGAATACA
TTGGAAGAAGATTTTGTCAGTCAATTGGTAACTTTAAGTACACATGACCATGTATTGTTC
TTTACTAACAAAGGTCGTGTATACAAACTAAAAGGTTATGAAGTGCCTGAGTTATCAAGA
CAGTCTAAAGGTATTCCTGTAGTGAATGCTATTGAACTTGGAAATGATGAAGTCATTAGT
ACAATGATTGCTGTTAAAGACCTTGAAAGTGAAGACAACTTCTTAGTGTTTGCAACTAAA
CGTGGTGTTGTTAAACGTTCAGCATTAAGTAACTTCTCAAGAATAAATAGAAATGGTAAG
ATTGCGATTTCGTTCAGAGAAGATGATGAGTTAATTGCAGTTCGTTTAACAAGTGGTCAA
GAAGATATCTTGATTGGTACATCACATGCATCATTAATTCGATTCCCTGAATCAACATTA
CGTCCTTTAGGCCGTACAGCAACGGGTGTGAAAGGTATTACACTTCGTGAAGGTGACGAA
GTTGTAGGGCTTGATGTAGCTCATGCAAACAGTGTTGATGAAGTATTAGTAGTTACTGAA
AATGGTTATGGTAAACGTACGCCAGTTAATGACTATCGTTTATCAAATCGTGGTGGTAAA
GGTATTAAAACAGCTACGATTACTGAGCGTAATGGTAATGTTGTATGTATCACTACAGTA
ACTGGTGAAGAAGATTTAATGATAGTTACTAATGCAGGTGTCATTATTCGACTAGATGTT
GCAGATATTTCTCAAAATGGTCGTGCAGCACAAGGTGTTCGCTTAATTCGCTTAGGCGAT
GATCAATTTGTTTCAACGGTTGCTAAAGTGAAAGAGGATGCAGACGAAGTAAATGAAGAT
GAACAATCTACTGTATCTGAAGATGGTACTGAACAACAACGTGAAGCGGTTGTAATTGAT
GAAACACCAGGAAATGCAATTCATACTGAAGTGATTGATTCAGAAGAAAATGATGAAGAT
GGACGTATTGAAGTTAGACAAGATTTCATGGATCGTGTTGAAGAAGATATACAACAATCA
TCAGATGAAGATGAAGAATAA
>>V40_[0009661 to 0009720]_txbi_gyrA_(bidirectional rho-independent terminator of gyrA)
AGAATAATAAAAAAATAAGACTTCCCTATATGTAGGGGAGTCTTATTTTTATGCTAGAAA

>>V40_[0009755 to 0010585]_nnrD_(ADP-dependent S-NADPH-hydrate dehydratase)_RVRS
CTAACTTTCTAATTGTTTCATTGCATAAGGTATTTCATTGATAAGTCTTGATGGTGGCAC
CACATACATATCTTTTGCAAGATTTTCGCCAATAAAACTATGTGTATATGTGGCACTCAT
AACCGCTTCTTTTAAGTTATCAAATTGACCAACAAAACTTGTAATCATACCAGCAAGTGT
ATCGCCCATACCACCAGTCGCCATTGCTGGGCTACCGATTGTTAATTTAAAGTCTTCATC
TTTAAAGAAAATTTCAGTACCATGTTTTTTAAGTACAACAGTTGCGCCTAAACGATCAAC
TGCTTCACGATTACGCTCATATGTCTGTTCCTCAATAGGAATACCACTTAATCGCTCCCA
TTCTTTGAGATGCGGAGTAAAAATCACGCGACATGTAGGTAATTGCGGTTTCAGTTTACT
AAAGATTGTGATGGCATCGCCGTCTACGATTAAATTTTGATGCGGTTGTATATTTTGTAG
TAGGAATGTAATGGCATTATTTCCTTTGAAATCAACGCCAAGACCTGGACCAATTAGTAT
ACTGTCAGTCATTTCAATCATTTTCGTCAACATTTTCGTATCATTAATATCAATAACCAT
CGCTTCTGGGCAACGAGAATGTAATGCTGAATGATTTGTTGGATGTGTAGCTACAGTGAT
TAAACCACTACCGCTAAATACACATGCACGAGCCGCTAACATAATGGCACCACCTAAGTT
AGCAGATCCACCAATTAATAAAATTTTGCCATAATCACCTTTATGTGAATCTTCTTTACG
CTTAGGAATGTTAATAGAATTTAACGTTTCCATAGTGATATAACCTCCCAT
>>V40_[0010892 to 0012406]_hutH_(histidine ammonia lyase)_FRWD
ATGACTTTATATTTAGATGGTGAAACACTAACAATTGAGGATATTAAATCATTTTTACAA
CAACAATCAAAGATTGAAATTATTGATGATGCGTTAGAACGTGTCAAAAAAAGTAGAGCG
GTAGTTGAACGCATTATTGAAAATGAGGAAACGGTTTACGGTATCACTACAGGTTTTGGG
CTATTTAGTGATGTACGTATAGACCCAACGCAATATAATGAATTACAAGTGAATCTGATA
CGCTCACATGCCTGTGGACTAGGTAAGCCATTTTCAAAAGAAGTAGCATTAGTCATGATG
ATTTTACGATTGAATACATTATTAAAAGGTCATTCAGGTGCCACTTTAGAATTAGTGAGA
CAATTACAATTTTTTATAAATGAACGTATTATACCGATAATCCCACAGCAAGGCTCTCTC
GGTGCATCAGGAGATTTAGCGCCATTATCACATTTAGCATTAGCATTAATTGGTGAAGGG
AAAGTATTGTACAGAGGTGAAGAAAAGGATAGTGACGATGTATTAAGAGAATTAAATAGA
CAACCTTTGAACCTTCAGGCTAAAGAAGGTTTAGCATTAATTAATGGTACGCAAGCTATG
ACAGCTCAAGGTGTCATTAGTTATATAGAAGCAGAAGATTTAGGTTACCAATCTGAATGG
ATTGCTGCATTAACGCATCAGTCTCTTAATGGCATTATAGATGCATATCGACATGATGTG
CACGCTGTTCGTAATTTTCAAGAACAGATTAATGTGGCAGCGCGTATGCGTGATTGGTTA
GAAGGATCAACATTAACGACGCGACAAGCAGAAATACGTGTACAAGATGCATATACGTTG
CGTTGTATACCACAAATCCATGGCGCGAGTTTTCAAGTATTCAATTATGTTAAACAGCAA
TTAGAATTTGAAATGAATGCGGCTAATGATAATCCACTTATATTTGAGGAAGCAAATGAA
ACGTTTGTTATTTCAGGTGGTAACTTCCATGGACAACCTATTGCTTTTGCATTAGATCAT
CTTAAATTAGGTGTAAGTGAATTAACAAACGTATCGGAACGTCGTCTAGAGCGACTAGTA
AATCCTCAATTAAATGGTGATTTACCAGCATTTCTTAGTCCAGAGCCAGGATTGCAAAGT
GGCGCGATGATTATGCAATATGCTGCTGCAAGTCTCGTTTCTGAAAATAAAACTTTAGCG
CATCCAGCGAGTGTTGATTCTATCACTTCATCTGCGAACCAAGAAGATCACGTATCTATG
GGAACTACAGCTGCTAGACATGGTTATCAAATCATTGAAAATGCAAGACGTGTGTTGGCA
ATCGAATGTGTTATTGCATTACAAGCAGCAGAGTTGAAAGGTGTCGAAGGATTATCACCA
AAAACACGTCGCAAGTATGATGAGTTTCGAAGTATCGTGCCATCCATTACACATGACCGT
CAATTTCATAAAGATATTGAAGCGGTTGCACAGTATTTAAAGCAATCAATTTATCAAACG
ACTGCATGTCACTAA
>>V40_[0012484 to 0012695]_tbox01_(T-box leader element)
CATTGTTCGTAGGACAAGTAATATATAGTGTTCGATATCAGAGAGCTTGTGGTTAGTGTG
AACAAGAATCAACATATATATGAATCTACCTACTTAATTTAAAAGAACAATCGGTGATAA
CCGTTATTTTAGTGAAGTGCAATTTAGGTTTAGTGTATCTTTATAACTTAAATTGTTAAA
TAGGGTGGCAACGCGTAGACCACGTCCCTTGT
>>V40_[0012785 to 0014071]_serS_(seryl-tRNA synthase)_FRWD
ATGTTAGACATTAGATTATTCAGAAATAAGCCTGACACAGTTAAGAGCAAAATTGAATTA
CGCGGAGATGATCCAAAAGTTGTAGATGAAATTTTAGAATTGGATGAGCAACGACGTAAA
TTAATTAGTGCAACAGAAGAAATGAAAGCACGTCGTAATAAAGTAAGCGAAGAAATCGCA
TTAAAAAAACGTAATAAAGAAAATGCTGATGATGTGATTGCTGAAATGCGCACATTAGGT
GACGATATTAAAGAAAAAGATAGTCAATTAAATGAAATTGATAATAAAATGACAGGTATC
CTTTGTCGTATTCCAAATTTAATAAGTGATGATGTACCTCAAGGTGAATCTGATGAAGAT
AACGTTGAAGTTAAAAAGTGGGGTACACCACGTGAGTTTTCATTTGAACCAAAAGCACAT
TGGGATATTGTAGAAGAATTGAAAATGGCTGATTTTGATCGTGCAGCAAAAGTTTCAGGT
GCGCGTTTTGTATATTTAACAAATGAAGGTGCGCAATTAGAGCGTGCTTTAATGAACTAT
ATGATTACAAAACATACAACACAACATGGTTATACAGAAATGATGGTACCACAGCTTGTA
AACGCAGATACAATGTATGGTACAGGTCAATTACCTAAATTTGAAGAAGATTTATTTAAA
GTAGAAAAAGAAGGATTATATACAATTCCAACGGCTGAAGTACCATTAACGAATTTCTAT
CGTAATGAAATTATTCAACCAGGTGTACTTCCTGAAAAATTCACTGGTCAATCTGCATGT
TTCCGTAGTGAAGCAGGATCAGCAGGTAGAGATACAAGAGGATTAATTCGTTTACATCAA
TTCGATAAAGTGGAAATGGTACGTTTTGAACAACCTGAAGATTCATGGAATGCTTTAGAA
GAAATGACAACAAACGCAGAAGCAATTCTAGAAGAGTTAGGTTTACCATACCGTCGTGTT
ATTTTATGTACAGGTGATATTGGATTTAGTGCAAGCAAAACATATGATTTAGAAGTTTGG
TTACCAAGCTACAATGATTATAAAGAAATTAGTTCATGCTCAAACTGTACGGATTTCCAA
GCGCGTCGTGCTAACATCCGCTTCAAGCGTGACAAAGCAGCTAAACCAGAATTAGCACAT
ACATTAAATGGTAGTGGTTTAGCAGTTGGACGTACATTTGCTGCTATTGTTGAAAATTAC
CAAAATGAAGATGGAACAGTAACAATTCCAGAAGCATTAGTACCATTTATGGGTGGTAAA
ACACAAATTTCAAAACCAGTTAAATAA
>>V40_[0014721 to 0015416]_azlC_(branched-chain amino acid ABC transporter, transmembrane permease subunit)_FRWD
ATGACAACACATTTAAGTTTTAGACAAGGCGTGCAAGAGTGTATCCCTACATTATTGGGT
TATGCCGGTGTTGGTATTTCATTTGGTATTGTGGCTTCGTCTCAAAACTTTAGTATTTTA
GAAATTATCTTGTTATGTCTTGTTATATATGCCGGTGCTGCGCAATTTATTATGTGCGCG
TTGTTTATAGCAGGTACACCGATATCAGCGATTGTACTAACTGTATTTATCGTAAATTCA
AGAATGTTCCTTTTAAGTATGTCGCTTGCACCAAACTTCAAGACATATGGGTTTTGGAAC
CGTGTTGGATTAGGTTCATTAGTAACTGACAAAACGTTTGGCGTCGCCATTACACCTTAT
TTAAAAGGAGAAGCTATCAATGATCGCTGGATGCATGGGCTTAATATCACAGCATATTTA
TTTTGGGCAATTTCGTGTGTAGCTGGGGCTTTATTTGGCGAATATATCTCAAATCCGCAA
ACGTTAGGGTTAGACTTTGCTATCACAGCTATGTTTATCTTTTTGGCCATTGCGCAATTT
GAATCAATTACTAAATCGCGATTAAGAATTTACATAGTACTCATTATTGCCGTCATAGTA
ATGATGTTATCGCTAAGTATGTTTATGCCTTCATATCTAGCAATATTAATTGCAGCCACA
ATTTCAGCAGCGTTAGGAGTGATGATGGAACGATGA
>>V40_[0015413 to 0015742]_azlD_(branched chain amino acid ABC transporter, transmembrane permease subunit)_FRWD
ATGATAACTCATATGAACATGTTAATACTTATTTTATTGTGTGGTATCGTAACGCTATTA
ATTCGAATTATACCTTTTATCATGATTTCAAAAGTGCAATTGCCTGATGTCGTGGTTAGA
TGGCTATCATTTATTCCAATCACACTATTTACGGCACTTGTCATTGACAGTATTATTCAG
CAGACGCCTCATGGTGAGGGGTATACATTAAACATCCCTTACATTATCGCGCTCATTCCG
ACGGTTATTTTATCTATAATCACGCGTAGTTTAACTATTACAATTATTAGTGGGATTGTT
ATCATGGCAGCATTACGATTTTTCTTTTAA
>>V40_[0015947 to 0016045]_sam-L1_(SAM riboswitch locus 1)
TTCTTATTGTGAGAAGTTGAGGGACTTGGCCCTGTGATACTTCAGCAACCGACTTTATAG
CACGGTGCTAAAACCAACGAGTTACTCGAATGATAAGTA
>>V40_[0016105 to 0017073]_metX_(homoserine O-acetyltransferase)_FRWD
ATGACAAATTACACAGTAGATACTTTAAATCTAGGGAAATTTATTACAGAATCTGGGGAA
GTCATAGATAACTTGCGTTTGAGATATGAGCATGTCGGTTATCATGGACAACCATTAGTT
GTAGTTTGTCATGCATTAACAGGCAATCATTTAACTTATGGAACAGATGATTATCCGGGG
TGGTGGCGAGAAATTATTGATGGGGGATATATACCCATTCATGATTATCAATTTTTAACA
TTTGATGTTATTGGTAGTCCTTTCGGTTCAAGCTCACCTTTAAACGACACTCATTTTCCT
AAAAAATTAACATTAAGAGATATTGTCAGAGCGAATGAACGAGGTATACAAGCCCTTGGT
TATGACAAAATTAATATTTTAATAGGGGGAAGTCTTGGAGGTATGCAAGCAATGGAACTA
CTTTACAATCAACAGTTTGAAGTAGATAAAGCCATTATTCTTGCTGCAACAAGCCGAACA
TCATCTTATAGTAGAGCTTTCAATGAAATTGCAAGGCAAGCCATTCATCTTGGTGGTAAG
GAAGGTCTAAGTATTGCACGCCAATTAGGTTTTTTGACATATCGATCATCAAAAAGTTAT
GATGAACGTTTCACGCCGGATGAAGTAGTCGCATACCAACAACATCAAGGTAATAAATTT
AAAGAACGATTTGATTTGAATTGTTATCTGACACTGCTAGATGTATTGGATAGTCACAAC
ATTGATCGAGGTCGCACAGATGTAACGCATGTTTTTAAAAATTTAGAAACGAAAGTCTTA
ACAATGGGCTTTATAGATGATTTGCTATATCCGGACGATCAAGTTCGCGCTTTAGGTGAA
CGTTTTAAATATCATCGTCATTTCTTTGTACCTGATAACGTTGGTCATGACGGATTTTTA
TTAAACTTTAATACATGGGCACCTAACTTATATCATTTTTTGAATTTAAAGCATTTTAAG
CGCAAGTAA
>>V40_[0017381 to 0018304]_yybS_(putative transmembrane helix protein)_FRWD
GTGTTTTCAAAAATACAACCTAAAGCAACAATAATTGCAACGATTACGTTGGTATTTGTC
GCTTTAGCTTTATATCTAGTGCCTGGTTTAGGACTAATATTTGCATTGTTTGCAACCATA
CCAGGTATCGTTTTATGGAATAAATCAATACAATCTTTCGGGATTAGTGCACTTATTACA
GTAATTATAACAACTGTTTTAGGTAATACTTTCGTTTTAAGTGCTATCATATTAGTCTTA
ATTGCAAGTTTAATTATTGGTCAATTGCTCAAAGAAAGAACGTCTAAAGAAAGAATATTA
TACGTAACAACAGTAGCGATGAGCTTAATTTCATTAATCGCTTTTATGTTACTACAAACA
TTCGGAAGAATTCCACCATCAGCGAGCATAGTAAAACCTTTCAAGCAAACATTACATGAA
GCGATTACGATGAGCGGTGCCGATGCGAATATGACCCAAATATTAGAAGAAGGGTTTAGA
CAAGCGACCGTTCAATTACCAGGTTTCATCATTATCATTACATTTTTAATCGTCTTAATT
AACTTAATCGTTACATTTCCGATTTTACGAAAATTTAAAATCGCTACACCTGTATTTAAG
CCACTTTTCGCGTGGCAAATGAGCGGTATTTTATTATGGATATACATTATTGTTATCATA
TGTTTATTATTTACAGGTCAACCGAGTGTGTTCCAGAGCATTCTTTTAAACTTCCAACTT
GTGTTATCATTAGTGATGTATATTCAAGGTTTAAGTGTTATTCATTTCTTTGGTAAAGCG
AAAGGTTTGCCGAATGCAGTAACGATTTTACTATTGATTATCGGTACAATACTGACACCT
ACGACGCATATTGTAGGACTACTTGGTGTTATCGATTTAAGTTTGAATTTGAAGCGAATC
ATGAAAAATAATTCTAAAAAGTGA
>>V40_[0018319 to 0020286]_gdpP_(cyclic di-AMP phosphodiesterase)_FRWD
ATGAATCGGCAGTCCACTAAGAAAGCTTTACTAATACCATTTGTCATCATGATCATCACA
GCAATTGTTTTAATGGGTGTATGGTTTATCTTTAATAGTCTTATAGCACTAATTGCATCT
ATCGTTCTTGTCGTGATGATTATTGTTAGCATCGTTTTATTCAGACAAGCTTTAATGAAA
ATGGATAGTTATGTAGATGGTTTGAGTGCTCAAATTTCAACAACAAATAATAAAGCAATC
AAGCATTTACCAATTGGTATCATTGTTTTAGATGAAAATGATCACATCGAATGGGTTAAT
CAATTTATGACAGATCATATGGAAGCAAATGTCATTTCTGAATCTGTAAATGAAGTATTT
CCAAACATTTTAAAGCAATTAGATAGAGTGAAATCAGTTGAAATAGAATATAATCAGTAT
CATTTCCAAGTACGTTATTCTGAGAATGATCACTGCCTCTATTTCTTTGATATAACTGAA
CAAGTACAAACAAATGAACTATATGAAAATTCTAAACCAATCATTGCGACATTATTTTTA
GATAACTACGATGAGATTACTCAAAATATGAATGATACGCAGCGTTCGGAAATCAATTCA
ATGGTAACGCGTGTTATTAGTCGATGGGCAACTGAGTATAATATATTCTTTAAAAGGTAT
AGTTCCGATCAATTCGTAGCCTATTTAAATCAAAAAATATTAGCTGACTTAGAAGAATCT
AAATTTGATATCTTGAGTCAATTACGTGAAAAAAGTGTTGGTTATCGTGCCCAATTAACA
TTGAGTATTGGTGTTGGTGAAGGTACTGAAAATTTAATCGACTTAGGTGAATTATCACAA
TCAGGCCTAGACTTAGCATTAGGACGCGGTGGCGACCAAGTTGCAATTAAAAGTATTAAT
GGTAATGTGCGTTTCTATGGCGGTAAGACTGACCCGATGGAGAAACGTACTCGTGTAAGA
GCACGTGTGATCTCACATGCGTTAAAAGATATTCTTGCAGAGGGTGACAAAGTCATTATC
ATGGGACATAAACGTCCTGACTTAGATGCAATTGGTGCAGCAATCGGTGTGTCTAGATTT
GCAATGATGAATAATTTAGAAGCATACATCGTATTAAATGAGACTGACATTGATCCAACA
TTACGACGCGTGATGAACGAAATTGATAAAAAGCCAGAGTTAAGAGAGCGATTTATTACA
TCAGATGATGCTTGGGATATGATGACATCTAAGACAACCGTAGTGATTGTTGATACGCAT
AAACCGGAACTGGTTTTAGATGAAAATGTCTTAAATAAAGCAAACCGTAAAGTTGTTATC
GATCATCATAGACGTGGTGAAAGCTTCATCTCTAACCCATTGTTGGTATATATGGAACCA
TATGCAAGTTCAACAGCTGAATTGGTAACAGAGTTACTGGAATATCAACCAACAGAACAA
CGTTTAACACGTCTTGAATCGACAGTGATGTATGCAGGTATTATTGTAGATACAAGAAAC
TTTACATTACGAACAGGATCAAGAACATTCGATGCAGCGAGTTATCTACGTGCACATGGT
GCAGATACGATTTTAACGCAACATTTCTTAAAAGATGATGTGGATACTTACATTAATCGA
TCTGAATTAATTCGAACTGTAAAAGTCGAAGATAATGGCATAGCAATTGCGCATGGTTCA
GAAGATAAAATTTATCATCCAGTAACAGTTGCACAAGCAGCAGATGAACTGTTAAGTTTA
GAAGGTATTGAAGCATCATATGTTGTTGCGAGACGTGAAGATAATCTGATTGGTATATCA
GCGCGTTCACTCGGTTCAGTAAATGTCCAGTTAACAATGGAAGCACTTGGTGGCGGTGGA
CATTTAACCAATGCTGCAACACAACTTAAAGGTGTGACAGTCGAAGAGGCGATAGCACAA
TTACAACAAGCAATTACAGAACAATTAAGTAGGAGTGAAGATGCATGA
>>V40_[0020283 to 0020729]_rplI_(50S ribosomal protein L9)_FRWD
ATGAAAGTAATTTTTACACAAGATGTTAAAGGTAAAGGTAAAAAAGGTGAAGTTAAAGAA
GTACCAGTAGGTTATGCAAATAACTTCTTATTGAAAAAGAATTATGCTGTAGAAGCAACA
CCAGGTAACCTTAAACAATTAGAGTTACAGAAAAAACGTGCAAAACAAGAACGCCAACAA
GAAATTGAAGATGCTAAAGCATTAAAAGAAACTTTATCAAACATTGAAGTTGAAGTATCA
GCAAAAACTGGTGAAGGTGGTAAATTGTTTGGATCAGTAAGTACAAAACAAATTGCCGAA
GCACTAAAAGCACAACATGATATTAAAATTGATAAACGTAAAATGGATTTACCAAACGGA
ATTCATTCCCTAGGATATACGAATGTACCTGTTAAATTAGATAAAGAAGTTGAAGGTACA
ATTCGCGTACACACAGTTGAACAATAA
>>V40_[0020761 to 0022161]_dnaC_(replicative DNA helicase)_FRWD
ATGGATAGAATGTATGAGCAAAATCAAATGCCGCATAACAATGAAGCTGAACAGTCTGTC
TTAGGTTCAATTATTATAGATCCAGAATTGATTAATACTACTCAGGAAGTGTTGCTTCCT
GAGTCGTTTTATAGGGGTGCCCATCAACATATTTTCCGTGCAATGATGCACTTAAATGAA
GATAATAAAGAAATTGATGTTGTAACATTGATGGATCAATTATCGACGGAAGGTACGTTG
AATGAAGCGGGTGGCCCGCAATATCTTGCAGAGTTATCTACAAATGTACCAACGACGCGA
AATGTTCAGTATTATACTGATATCGTTTCTAAGCATGCATTAAAACGTAGATTGATTCAA
ACTGCAGATAGTATTGCCAATGATGGATATAATGATGAACTTGAACTAGATGCGATTTTA
AGTGATGCAGAACGTCGAATTTTAGAGCTATCATCTTCTCGTGAAAGCGATGGCTTTAAA
GACATTCGAGACGTCTTAGGACAAGTATATGAAACAGCTGAAGAGCTTGATCAAAATAGT
GGTCAAACACCAGGTATTCCTACAGGATATCGAGATTTAGACCAAATGACAGCAGGGTTC
AACCGAAATGATTTAATTATCCTTGCAGCGCGTCCATCTGTAGGTAAGACTGCGTTCGCA
CTTAATATTGCACAAAAAGTTGCAACGCATGAAGATATGTATACAGTTGGTATTTTCTCA
CTAGAGATGGGTGCTGATCAGTTAGCCACACGTATGATTTGTAGTTCTGGTAATGTTGAC
TCAAACCGCTTAAGAACGGGTACTATGACTGAGGAAGATTGGAGTCGTTTTACTATAGCG
GTAGGTAAATTATCACGTACGAAGATTTTTATTGATGATACACCGGGCATTCGAATTAAT
GATCTACGTTCTAAATGTCGTCGATTAAAGCAAGAACATGGCTTAGATATGATTGTAATT
GACTACTTACAGTTGATTCAAGGTAGTGGTTCACGTGCGTCTGATAACAGACAACAGGAA
GTTTCTGAAATCTCTCGTACATTAAAAGCATTAGCCCGTGAATTAGAATGTCCAGTTATC
GCGTTGAGTCAGTTATCTCGTGGTGTTGAACAACGACAAGATAAACGTCCAATGATGAGT
GATATTCGTGAATCTGGTTCGATTGAGCAAGATGCCGATATCGTTGCATTCTTATACCGT
GATGATTACTATAACCGTGGCGGCGATGAAGATGATGACGATGATGGTGGTTTTGAGCCA
CAAACGAATGATGAAAACGGTGAAATTGAAATCATCATTGCTAAGCAACGTAATGGTCCA
ACAGGCACAGTTAAGTTACACTTTATGAAACAATATAATAAATTTACCGATATCGATTAT
GCACATGCAGATATGATGTAA
>>V40_[0022160 to 0022222]_txbi_dnaC_var4_(bidirectional rho-independent terminator of dnaC variant 4)
AAAAAAGTTTTTCCGTACAATAATCATTCCAATGATAAAATTGTACGGTTTTTATTTCGT
TCT
>>V40_[0022290 to 0022330]_txbi_dnaC_var1_(bidirectional rho-independent terminator of dnaC variant 1)
AAAGTATTTTTAGGACGTTGAAGACTATTTATTAAAATGAT
>>V40_[0022439 to 0023722]_purA_(adenylosuccinate synthase)_FRWD
ATGTCATCAATCGTAGTAGTTGGGACACAATGGGGAGACGAAGGAAAAGGAAAAATAACG
GATTTCTTGGCAGAACAGTCAGATGTTATCGCGCGTTTTTCAGGTGGTAATAATGCAGGC
CATACCATTCAATTTGGCGGAGAAACATATAAATTACATTTAGTACCATCTGGTATCTTT
TACAAAGACAAATTAGCGGTAATCGGTAACGGAGTCGTTGTTGATCCAGTTGCACTATTG
AAAGAATTAGACGGATTAAATGAACGTGGCATTCCTACAAGTAATTTACGTATATCTAAT
CGTGCGCAAGTGATTTTACCATATCACTTAGCACAAGATGAATATGAAGAACGTTTACGT
GGTGACAATAAGATTGGTACAACTAAAAAAGGTATCGGTCCAGCATATGTAGACAAAGTT
CAACGTATCGGTATTCGTATGGCAGATTTACTTGAAAAAGAAACATTCGAAAGATTATTA
AAATCAAACATTGAATATAAACAAGCATATTTCAAAGGTATGTTTAACGAAACATGTCCA
TCATTTGATGATATCTTTGAAGAATATTATGCAGCAGGTCAACGTCTAAAAGAATTTGTA
ACAGACACATCAAAAATCTTAGACGATGCATTTGTAGCAGATGAAAAGGTACTTTTCGAA
GGTGCGCAAGGTGTAATGTTAGATATCGACCATGGTACATATCCATTCGTTACATCAAGT
AATCCAATTGCAGGTAACGTTACTGTTGGTACAGGTGTAGGTCCTACATTCGTTTCAAAG
GTAATTGGTGTATGTAAAGCTTATACATCACGTGTTGGTGATGGTCCATTCCCTACTGAA
TTATTCGATGAAGATGGACATCATATTAGAGAAGTTGGTCGTGAATACGGTACAACAACA
GGACGTCCTCGTCGTGTAGGTTGGTTTGATTCAGTTGTATTACGTCACTCTCGTCGTGTA
AGTGGTATTACAGATTTATCTATTAACTCAATTGATGTTTTAACAGGCCTAGACACAGTG
AAAATTTGTACAGCTTATGAATTAGACGGTAAAGAAATTACTGAGTACCCAGCAAACTTA
GATCAATTAAAACGTTGTAAACCAATCTTTGAAGAGTTACCAGGTTGGACAGAAGACGTA
ACAAATGTGCGTACTTTAGAAGAATTACCTGAAAATGCACGTAAATATTTAGAGCGTATT
TCAGAATTATGTAATGTACAAATTTCTATCTTCTCAGTTGGTCCAGATAGAGAACAAACA
AACCTATTAAAAGAATTGTGGTAG
>>V40_[0023748 to 0023803]_tx_purA_(rho-independent terminator of purA)
ATTATAAATACATGAGCCTTCTATCTTTATTGGTAGGAGGCTTTTGCTATGTTTGC
>>V40_[0024153 to 0024227]_tRNAglu_(tRNA glutamate)
GGCTCCTTGGTCAAGCGGTTAAGACACCGCCCTTTCACGGCGGTAACACGGGTTCGAGTC
CCGTAGGAGTCACCA
>>V40_[0024235 to 0024310]_tRNAasp_(tRNA asparagine)
GGTCTCGTAGTGTAGCGGTTAACACGCCTGCCTGTCACGCAGGAGATCGCGGGTTCGATT
CCCGTCGAGACCGTAC
>>V40_[0024299 to 0024350]_tx_tRNAasp_1_(rho-independent terminator of tRNAasp)
TCGAGACCGTACAAATGCCTATCCAAGAGGATAGGCATTTTTTTGCGTTTAA
>>V40_[0024668 to 0024780]_Repeat_SIRU01-nySAgamma_(SIRU01, staphylococcal interspersed repeat unit 1)
CCAACTTGCACATTATTGTAAGCTGACTTTCCGCCAGCTACTATGTTGGGGCCCCGCCCC
CCCAACTCGCATTGCCTGTAGAATTTCATTTCGAAATTCTCTATGTTGGGGCC
>>V40_[0024787 to 0024825]_tx_universal2_(rho-independent terminator)
TAGAATTGAAAAAAGCTTGTTACAAGCGCATTTTCGTTC
>>V40_[0025183 to 0025884]_walR_(two component sensor/regulator of autolysis, transcriptional regulator)_FRWD
ATGGCTAGAAAAGTTGTTGTAGTTGATGATGAAAAACCGATTGCTGATATTTTAGAATTT
AACTTAAAAAAAGAAGGATACGATGTTTACTGTGCATACGATGGTAATGATGCAGTCGAC
TTAATTTATGAAGAAGAACCAGACATCGTATTATTAGATATCATGTTACCTGGTCGTGAT
GGTATGGAAGTATGTCGTGAAGTGCGCAAAAAATACGAAATGCCAATTATAATGCTTACT
GCTAAAGATTCAGAAATTGATAAAGTGCTTGGTTTAGAACTAGGTGCAGATGACTATGTA
ACGAAACCGTTTAGTACGCGTGAATTAATCGCACGTGTGAAAGCGAACTTACGTCGTCAT
TACTCACAACCAGCACAAGACACTGGAAATGTAACGAATGAAATCACAATTAAAGATATT
GTGATTTATCCAGACGCATATTCTATTAAAAAACGTGGCGAAGATATTGAATTAACACAT
CGTGAATTTGAATTGTTCCATTATTTATCAAAACATATGGGACAAGTAATGACACGTGAA
CATTTATTACAAACAGTATGGGGCTATGATTACTTTGGCGATGTACGTACGGTCGATGTA
ACGATTCGTCGTTTACGTGAAAAGATTGAAGATGATCCGTCACATCCTGAATATATTGTG
ACGCGTAGAGGCGTTGGATATTTCCTCCAACAACATGAGTAG
>>V40_[0025897 to 0027723]_walK_(two component sensor/regulator of autolysis, sensor histidine kinase)_FRWD
ATGAAGTGGCTAAAACAACTACAATCCCTTCATACTAAACTTGTAATTGTTTATGTATTA
CTGATTATCATTGGTATGCAAATTATCGGGCTGTATTTTACAAATAACCTTGAAAAAGAG
CTGCTTGATAATTTTAAGAAGAATATTACGCAGTACGCTAAACAATTAGAAATTAGTATT
GAAAAAGTATATGACGAAAAGGGCTCCGTAAATGCACAAAAAGATATTCAAAATTTATTA
AGTGAGTATGCCAACCGTCAAGAAATTGGAGAAATTCGTTTTATAGATAAAGACCAAATT
ATTATTGCGACGACGAAGCAGTCTAACCGTAGTCTAATCAATCAAAAAGCGAATGATAGT
TCTGTCCAAAAAGCACTATCACTAGGACAATCAAACGATCATTTAATTTTAAAAGATTAT
GGCGGTGGTAAGGACCGTGTCTGGGTATATAATATCCCAGTTAAAGTCGATAAAAAGGTA
ATTGGTAATATTTATATCGAATCAAAAATTAATGACGTTTATAACCAATTAAATAATATA
AATCAAATATTCATTGTTGGTACAGCTATTTCATTATTAATCACAGTCATCCTAGGATTC
TTTATAGCGCGAACGATTACCAAACCAATCACCGATATGCGTAACCAGACGGTCGAAATG
TCCAGAGGTAACTATACGCAACGTGTGAAGATTTATGGTAATGATGAAATTGGCGAATTA
GCTTTAGCATTTAATAACTTGTCTAAACGTGTACAAGAAGCGCAGGCTAATACTGAAAGT
GAGAAACGTAGACTGGACTCAGTTATCACCCATATGAGTGATGGTATTATTGCAACAGAC
CGCCGTGGACGTATTCGTATCGTCAATGATATGGCACTTAAGATGCTTGGTATGGCGAAA
GAAGACATCATCGGTTATTACATGTTAAGTGTATTAAGTCTTGAAGATGAATTTAAACTT
GAAGAAATTCAAGAGAATAATGATAGTTTCTTATTAGATTTAAATGAAGAAGAAGGTCTA
ATCGCACGTGTTAACTTTAGTACGATTGTGCAGGAAACAGGATTTGTAACGGGTTATATT
GCTGTGTTACATGACGTGACTGAACAACAACAAGTTGAACGTGAGCGTCGTGAATTTGTT
GCCAATGTATCACATGAGTTACGTACGCCTTTAACTTCCATGAATAGTTACATTGAAGCA
CTTGAAGAAGGTGCATGGAAAGATGAGGAACTTGCGCCACAATTTTTATCTGTTACCCGT
GAAGAAACAGAACGAATGATTCGACTGGTCAATGACTTGCTACAGTTATCTAAAATGGAT
AATGAGTCTGATCAAATCAATAAAGAAATTATCGACTTTAACATGTTCATTAATAAAATT
ATTAATCGACATGAAATGTCTGCGAAAGATACAACATTTATTCGAGATATTCCGAAAAAG
ACGATTTTCACAGAATTTGATCCTGATAAAATGACGCAAGTATTTGATAATGTCATTACA
AATGCGATGAAATATTCTAGAGGCGATAAACGTGTCGAGTTCCACGTGAAACAAAATCCG
CTTTATAATCGAATGACGATTCGTATTAAAGATAATGGCATCGGTATTCCTATCAATAAA
GTCGATAAGATATTCGACCGATTCTATCGTGTAGATAAGGCACGTACGCGTAAAATGGGT
GGTACTGGATTAGGACTAGCCATTTCGAAAGAGATTGTGGAAGCTCACAATGGTCGTATT
TGGGCAAACAGTGTAGAAGGTCAAGGTACATCTATCTTTATCACACTTCCATGTGAAGTC
ATTGAAGACGGTGATTGGGATGAATAA
>>V40_[0027716 to 0029050]_walH_(extracellular negative effector of the regulator of autolysis)_FRWD
ATGAATAATAAGGAACATATTAAATCTGTCATTTTAGCACTACTCGTCTTGATGAGTGTC
GTATTGACATATATGGTATGGAACTTTTCTCCTGATATTGCAAATGTCGACAATACAGAT
AGTAAGAAGAGTGAAACGAAACCTTTAACGACACCTATGACAGCCAAAATGGATACAACT
ATTACGCCATTTCAGATTATTCATTCGAAAAATGATCATCCAGAAGGTACGATCGCTACG
GTTTCTAATGTGAATAAGCTGACGAAACCTTTAAAAAATAAAGAAGTGAAGTCCGTGGAG
CATGTTCGTCGTGATCATAACTTGATGATTCCTGATTTGAGCAGTGATTTTACATTATTC
GATTTTACGTATGATTTACCGTTATCAACATATCTTGGCCAAGTACTGAACATGAATGCG
AAAGTACCAAATCATTTCAATTTCAATCGTTTGGTCATAGATCATGATGCTGATGATAAT
ATCGTGCTTTATGCTATAAGCAAAGATCGCCACGATTACGTAAAATTAACAACTACAACG
AAAAATGATCACTTTTTAGATGCATTAGCAGCAGTGAAAAAAGATATGCAACCATACACA
GATATCATCACAAACAAAGATACAATTGATCGTACGACGCATGTTTTTGCACCAAGTAAA
CCTGAGAAGTTAAAAACATATCGTATGGTATTTAACACGATTAGTGTTGAGAAAATGAAT
GCTATACTATTTGACGATTCAACCATCGTTCGTAGTTCAAAGAGTGGTGTTACAACCTAC
AACAATAATACAGGTGTCGCAAACTATAACGATAAAAATGAAAAATACCATTATAAAAAC
TTGTCCGAAGATGAAGCAAGTTCCAGCAAAATGGAAGAAACAATTCCAGGAACCTTTGAT
TTTATTAATGGTCATGGTGGTTTCTTAAACGAAGACTTCAGATTGTTTAGTACGAATAAT
CAGTCAGGCGAGTTAACATATCAACGTTTCCTTAACGGTTATCCAACGTTTAATAAAGAA
GGCTCTAATCAAATTCAAGTCACTTGGGGTGAAAAAGGCGTCTTTGATTATCGTCGTTCG
TTATTGCGCACCGATGTTGTGTTAAATAGTGAGGATAATAAAACATTGCCGAAATTAGAG
TCTGTACGTTCAAGCTTAGCGAACAATAGTGATATTAATTTTGAAAAAGTAACAAACATC
GCTATCGGTTACGAAATGCAGGATAACTCAGATCATAATCACATTGAAGTGCAGATTAAC
AGTGAACTCGTACCGCGTTGGTATGTAGAATATGATGGCGAATGGTATGTTTATAACGAT
GGGAGGCTTGAATAA
>>V40_[0029051 to 0029839]_walI_(extracellular negative effector of the regulator of autolysis)_FRWD
ATGAACTGGAAACTGACAAAGACACTTTTCATTTTCGTGTTTATTCTTGTCAACATCGTG
TTAGTATCGATTTATGTTAATAAAGTCAATCGCTCACACATTAATGAAGTCGAGAGTAAC
AATGAAGTTAATTTTCAGCAAGAAGAAATTAAAGTACCGGCTAGTATATTGAATAAATCA
GTTAAAGGTATAAAATTAGAGCAAATTACGGGGCGTTCAAAAGACTTTAGTTCTAAAGCT
AAGGGTGATTCGGATTTGACCGCAGCAGACGGTGGAAAATTATTGAATGCGAACATTAGT
CAATCGGTAAAGGTCAGTGAAAATAACTTAAAAGATTTGAAAGATTATGTTAACAAACGT
GTGTTCAAAGGTTCAGAATATCAATTAAGTGAGATTAGTTCTGGTTCTGTAAAATACGAA
CAAACGTATGATAATTTCCCGATTTTGAATAATAGTAAAGCGATGTTGAACTTTAATATA
GAAGATAACAAAGCGACTAGTTATAAACAATCAATGATGGATGACATTAAGCCTACAGAT
GGTGCAGATAAGAAGCATCAAGTGATTGGTGTGAGAAAAGCAATCGAGGCATTATATTAT
AATCGTTACTTGAAAAAAGGTGATGAAGTCATTAATGCTAGACTCGGTTACTACTCAGTC
GTGAACGAGACGAATGTTCAATTGTTACAACCAAACTGGGAAATTAAAGTGAAGCATGAC
GGTAAGGACAAAACGAATACTTACTATGTCGAAGCGACAAATAATAACCCTAAAATTATT
AATCATTAA
>>V40_[0030227 to 0031027]_walJ_(exonuclease associated with regulator of cell wall autolysis)_FRWD
ATGAGCCGCTTGATACGCATGAGTGTATTAGCAAGTGGTAGTACAGGTAACGCCACTTTT
GTAGAAAATGAAAAAGGTAGTTTATTAGTTGATGTTGGTTTGACTGGCAAGAAAATGGAA
GAATTGTTTAGTCAAATTGACCGTAATATTCAAGATTTAAATGGTATTTTAGTAACCCAT
GAACATATTGATCATATTAAAGGATTAGGTGTTTTGGCGCGTAAATATCAATTGCCAATT
TATGCGAATGAAAAGACTTGGCAGGCAATTGAAAAGAAAGATAGTCGCATCCCTATGGAT
CAGAAATTCATTTTTAATCCTTATGAAACAAAATCTATTGCAGGTTTCGATGTTGAATCG
TTTAACGTGTCACATGATGCAATAGATCCGCAATTTTATATTTTCCATAATAACTATAAG
AAGTTTACGATTTTAACGGATACTGGTTACGTGTCTGATCGTATGAAAGGTATGATACGT
GGCAGCGATGCGTTTATTTTTGAGAGTAATCATGACGTAGATATGTTGAGAATGTGTCGT
TATCCATGGAAGACGAAACAACGTATTTTAGGCGATATGGGTCATGTATCTAATGAGGAT
GCGGGTCATGCGATGACAGACGTGATTACAGGCAACACGAAACGTATTTACCTATCGCAT
TTATCACAAGATAATAATATGAAAGATTTGGCGCGTATGAGTGTTGGTCAAGTATTGAAC
GAACACGATATTGATACGGAAAAAGAAGTATTGCTATGTGATACGGATAAAGCTATTCCA
ACGCCAATATATACAATATAA
>>V40_[0031254 to 0033572]_sasH_(cell-wall attached adenosine synthase A)_FRWD
ATGAAAGCTTTATTACTTAAAACAAGTGTATGGCTCGTTTTGATTTTTAGTGCAATGGGA
TTATGGCATGTCTCGAACGCGGCTGAGCAGCATACACCAATGAAAGCACATGCAGTAACA
ACGATAGACAAAGCAACAACAGATAAGCAACAAGTAACGCCAACAAAGGAAGCGGCTCAT
CATTATGGTGAAGAAGCGGCAACCAACGTATCAGCATCAGCGCAGGGAACAGTTGATGAT
ATAAACAACAAAGTAACTTCCAACGCACCATCTAATAAACCATCTACAGCAGTTTCAGCA
ACAGTAAACGAAACGCGCGATGTAGATACACAACAAGCCTCAACACAAAAACCAACTCGC
ACAGTAACATTCAAATTATCAAATGCTAAAACAGCATCACTTTCACCACGAATGTTTGCT
GCCAATGCACCACAAACAACAACACATAAAATATTACATACAAATGATATCCATGGCCGA
CTAGCCGAAGAAAAAGGGCGTGTCATCGGTATGGCTAAATTAAAAACAGTAAAAGAACAA
GAAAAGCCTGATTTAATGTTAGACGCAGGAGACGCATTCCAAGGTTTACCACTTTCAAAC
CAGTCTAAAGGTGAAGAAATGGCTAAAGCAATGAATGCAGTAGGTTATGATGCTATGGCA
GTCGGTAACCACGAATTTGACTTTGGATACGATCAGTTGAAAAAGTTAGAGGGTATGTTA
GACTTCCCGATGCTAAGTACTAACGTTTATAAAGATGGGAAACGCGCTTTTAAACCATCA
ACGATTGTAACGAAAAATGGTATTCGTTATGGAATTATTGGCGTAACGACACCAGAAACA
AAGACGAAAACAAGACCTGAAGGCATTAAAGGCGTTGAATTTAGAGATCCATTACAAAGT
GTGACAGCAGAAATGATGCGTATTTATAAAGACGTAGATACATTTGTTGTTATATCTCAT
TTAGGGATTGATCCATCAACACAAGAAACATGGCGTGGTGATTACTTAGTGAAACAATTA
AGTCAAAATCCACAATTGAAGAAACGTATTACAGTCATTGATGGTCATTCACATACCGTA
CTTCAAAATGGTCAAATTTATAACAATGATGCATTAGCACAAACAGGTACAGCACTTGCG
AATATCGGTAAGATTACATTTAATTACCGCAATGGAGAGGTATCGAATATTAAGCCGTCA
TTGATTAATGTTAAAGACGTTGAAAATGTGATACCGAACAAAGCATTAGCTGAACAAATT
AATCAAGCTGATCAAACATTTAGAGCACAAACAGCAGAGGTTATTATTCCAAATAATACG
ATTGATTTCAAAGGAGAAAGAGATGACGTTAGAACGCGTGAAACAAATTTAGGAAACGCG
ATTGCAGATGCTATGGAAGCATATGGCGTTAAGAATTTCTCTAAAAAGACTGACTTTGCC
GTGACAAATGGTGGAGGTATTCGCGCCTCTATCGCAAAAGGTAAGGTGACACGCTATGAT
TTAATTTCAGTATTACCATTTGGAAATACGATTGCGCAAATTGATGTAAAAGGTTCAGAC
GTCTGGACGGCTTTTGAACATAGTTTAGGCGCACCAACAACACAAAAAGATGGTAAGACA
GTATTAACAGCGAATGGCGGTTTACTACATATCTCTGATTCAATCCGTGTTTACTATGAT
ATGAATAAACCGTCTGGCAAACGAATTAATGCTATTCAAATTTTAAATAAAGAGACAGGT
AAGTTTGAAAATATTGATTTAAAACGTGTATATCACGTAACGATGAATGACTTCACAGCA
TCAGGTGGCGACGGATATAGTATGTTCGGTGGCCCTAGAGAAGAAGGTATTTCATTAGAT
CAAGTACTAGCAAGTTATTTAAAAACAGCTAACTTAGCTAAGTATGATCCGACAGAACCA
CAACGTATGTTATTAGGTAAACCAGCAGTAAGTGAACAACCAGCTAAAGGACAACAAAGT
AGCAAAGGTAGTAAGTCTGGTAAAGATGCACAACCAATTGGTAAAGACAAAGTGATGAAT
CCAGCGAAAAAACCGGCGCCAAGTAAAGTTGTGTTGTTGCCAACGCATAGAGGAACTGTT
AGTAGTGGTAGAGAAGGTTCTGATCGCGCATTGGAAGGAACTGCTGTATCAAGTAAGAGT
GGGAAACAATTGGCTAGCATGTCAGCGCCTAAAGGTAGCACACATGAGAAACAGTTACCA
AAAACTGGAAATGATCAAAGTTCAAGCCCAGCAGCGATGTTTGTATTAGTAGCAGGTATA
GGTTTAATCGCTACTGTACGACGTAGAAAAGCTAGCTAA
>>V40_[0033574 to 0033639]_tx_sasH_(rho-independent terminator of sasH)
ATATATTGAAAACAATACTACTGTATTTCTTAAACAAGAGGTACGGTAGTGTTTTTTTAT
GGAAAA
>>V40_[0033941 to 0034420]_orfX_(23S rRNA methyltransferase)_FRWD
ATGAAAATCACCATTTTAGCTGTAGGGAAACTAAAAGAGAAATATTGGAAGCAAGCCATA
GCAGAATATGTAAAACGTTTAGGCCCATACACCAAGATAGACATCATAGAAGTTCCAGAC
GAAAAAGCACCAGAAAATATGAGCGACAAAGAAATTGAGCAAGTAAAAGAAAAAGAAGGC
CAACGAATACTAGCCAAAATCAAACCACAATCAACAGTCATTACATTAGAAATACAAGGA
AAGATGCTATCTTCCGAAGGATTGGCCCAAGAATTGAACCAACGCATGACCCAAGGGCAA
AGCGACTTTGTATTCGTCATTGGCGGATCAAACGGCCTGCACAAGGACGTCTTACAACGC
AGTAACTACGCACTATCATTCAGCAAAATGACATTCCCACATCAAATGATGCGGGTTGTG
TTAATTGAGCAAGTGTATAGAGCGTTTAAGATTATGCGTGGAGAAGCATATCATAAGTAG

>>V40_[0034121 to 0034404]_sRNA6_(antisense RNA associated with orfX)
CAACGAATACTAGCCAAAATCAAACCACAATCAACAGTCATTACATTAGAAATACAAGGA
AAGATGCTATCTTCCGAAGGATTGGCCCAAGAATTGAACCAACGCATGACCCAAGGGCAA
AGCGACTTTGTATTCGTCATTGGCGGATCAAACGGCCTGCACAAGGACGTCTTACAACGC
AGTAACTACGCACTATCATTCAGCAAAATGACATTCCCACATCAAATGATGCGGGTTGTG
TTAATTGAGCAAGTGTATAGAGCGTTTAAGATTATGCGTGGAGA
>>V40_[0034402 to 0034420]_DR-SCC_(direct repeat of SCC)
AGAAGCATATCATAAGTAG
>>V40_[0034461 to 0035732]_G0LPR5_(putative adenylate/guanylate cyclase)_FRWD
ATGGACAATCACATAAAAATTTTTGACAATTTATTTCAAAGTAATATTTCAAAATTCCAA
AATCTTTCTAGTAAATCATACATTATTAGAAATGATACTGAAAAGAATAGTTATCTTCCT
ATGGTTCAAGAGATAAGAGAGTTGTTTGGAAAAGAGGGAGAAATTTTTTCTAAAAGTATA
GGAACACATCCTGACTTTTTTGAAATAGAAAACACTAATGAATACCAGTACATTTGTTCC
CTTTTTGTAGATATATCTGGGTCTACAAAACTAGCTTTAAAATATAGTTTGGATAAAGTT
AAACTTTATAAAAATGCGATAATTTCTAGTGCTATAGAAATATTTCGTGCATTTGACGGT
CATATTCATAGAATACAAGGAGATGCGGTGCTTGTTTATTTTGGACATAAAGAACTGGAA
AAAAGTGATGCAATAATTAATGCAATCAACGCTGCGTCATTAATGCAGTATTTTAACGCC
ACAACATTAAAAAAATTTTTTGAAAGTGAAAATTTAGAGCCGTTAAAAATTAGAATAGGA
ATTGATTTTGGTGATGATTCTAGTGTATTGTGGTCAAAATATGGAATTGATGGAATTAAT
GAAATAACTTCTACCAGTATACATACTGACTTAGCATCAAAATTACAAAACAAAGCCCCT
TCAAATAAGATTATGATCGGAGAAAATATAAATAAATATCTTGATATTCCTAAAAAGTTT
AGAAGTATAAAAATTGAGAAGAACAATGGTGTTGATGTTGAGAAAAGATATATTTTAAAT
ACAAATAATCTGGGAAGATATTCTATGGAAGTGTTTGAATGGGAAAAATACTTGAATAGT
TTTTCAATGTTGCCTCCTTTTTCTACAGAAAATGAACAATTTTACTCACCTAGAGATTTG
AAAATAAGGTGTTGGATTATTGATGAAAAAAATCAGGATAAATATGAATATATTGAAAGA
GGTAGTGCTTTAAAAAAAGAAATGAATTTGTTATTTAAATTAGAAATTTATAATCAATGT
CTAGAATTTAAAAATATTAAATGGAGAGTGGTAAACTACGGAGAGGAGGCAAAAAAAGAC
AAGGATTTAGAATTTGAAATGAATCAGTATGAAGGGTATCAGTATTGTAACCAAAAGACA
GCTTATACAGGATTACATTTTATGGAATGTTATTTGTACGACATCAATGATAAAATAATT
TGTCATGATAGTTTTGGTCTTTTTATAAATGATAATAATAGAGAAGTGAGAAAATTAGGA
ATAGAGGATTGA
>>V40_[0035738 to 0036214]_G0LPR6_(putative protein)_FRWD
GTGAAAAAAGATGAGTTCATAAAGTTACATCAAAGCTATCTAAATGAATATATTAAATTT
GCTGATGCCAAGGCATTAGCTATCATAAGTATTAATGGCTTTATTTTAAATTTCAACTTT
TCAAAACGTAATATTAAATTTCATAATACTGAAGATATTTTCAATTTTGTAGCTTTTATA
TTATTAATAATTACAATTATACTAGCAGCATTTGCAGTATATCCAAGAACAAATAATAGA
AGCGAAAAAGGAATTATTTTTTGGGATAATATAAATAGTATGGGAGAAAAAGAATTTATA
GACAAAGTGAAATTTGAAAAAGAGGAAGAATTACTTGAAATGATGATACAGCAAAATTAT
TTTTTAGCAAAAACTGCATCTATGAAATATTCAATCATTAGAAAGGTTTTTATAATTTCA
GCATTAGGCTATTTCTGTTTATTATTTTCAAGTATCTTTCAGATTATATGCTCTTGA
>>V40_[0036253 to 0037767]_hsdM2_CC22/93/425_(type I restriction-modification system DNA methylase)_FRWD
ATGGCAACAATTGGATTTGAAGAAAAGTTATGGCAAGCGGCGGATAAGTTACGTGGAAGT
ATGGATGCAGCAGAATATAAAAATGTAGCATTAGGTATTATATTTTTGAAATATGTTTCT
GATTCATTTGAGGAAAAGTATGAAGAATTATTAAATGATGAATATGCCGATGAAGAAGAT
AAAGATGAATACTTAGCAGAAAATATTTTCTGGGTTCCTAAAGAATCAAGATGGCAATAC
ATAAATGATAATTCTAAGAAACCAGAAATTGGTCAAATTATCGATAAAGCTATGATAGCA
ATTGAAAGAGAAAATGAGTCTTTAAAAGGAGTGCTACCTAAAGATTATGCAAGACCTGCA
TTAGATAAAGAGAAATTAGGAGATATTATCGACCTATTTACTTTCAAAGTTGGGGATTCT
GAAAGTAAAAAACAAGACGTCTTAGGACGTGTTTATGAATATTTCATCGCTAAGTTTGCA
AGCGCTGAAGGTAAAAATGCAGGTGAATTCTATACACCAGCTTCAATAGTTAAATTACTT
GTTGAAATGGTTGAACCATATGAAGGTAGAATCTATGACCCCTGCTGTGGTTCCGGCGGT
ATGTTTGTACAAAGTGAACGTTTTGTAGAACGTCACCAAGGACGCTTAGATAATATTGCG
GTATACGGTCAAGAATCAAATCCAACCACTTGGAAATTAGCAAAAATGAATTTGGCTATT
CGAGGTATAGATAATGATTTAGGTGATCATCATGCAGACACGTTTCATAATGATTTACAT
AAAGATTTGAAAGCTGATTTTATATTGGCTAATCCACCATTCAATGCAAGTGATTGGGGA
CGAGAAAAATTACTAGATGATTACCGCTGGAAATTTGGTATTCCACCTAAAGGCAATGCC
AACTATGCATGGATTGAATATATGATTTCTAAACTTGCCCCAAGTGGTACAGCAGGATTT
GTATTAGCGAATGGTTCAATGTCTACAAGTGGTAAAGATGAATTAGAAATACGTAAAAAC
TTAATTGAACAAGACTTAGTTGAATGTATAGTTACATTACCAGGGCAACTATTCTATTCA
ACTCAAATTCCAGTATGTTTGTGGTTCGTGACAAAAAATAAAGCTAAAAACGGCAAGAAT
GAACGACGTGGAGAAGTACTATTTATAGATGCTAGAAATATAGGAAGCATGGTATCAAGA
ACATTAAAAGAATTCTCAGATGATGAAATAAAAGATATAGCAAATGTTTATCACTCATGG
CGTGGAACAAACAATAACCAATATGAAGATAAAGCAGGTTTCTGTAAAGTAGCAAAGACA
GAAGAAATAAAAAACAATGAATATATCTTAACGCCGGGACGTTATGTAGGATTAGCAGAA
GTAGAAGAAGACTCAGAACCATTTGAACAGAAAATGGAAAGAATCACAGCAGATTTAAGT
GAACAATTTGCGAAATCAAAAGAACTCGAGGACCAAATCCGTAAGTCATTGGAGGGATTA
GGTTATGGAGTTTGA
>>V40_[0037757 to 0038989]_hsdS2_CC22/93/425_(type I restriction-modification system site-specificity determinate)_FRWD
ATGGAGTTTGAAACATTTAATTTAACTGATTTATATACTATTAGTTCAGGTTTATCAAAA
AATAGAAAATATTTTGGTACTGGTACACCTTTTTTAACATTTAAAGATGTATTCGATAAT
TTAATATTACCTAATGAGTTTTCTGGGCAAGTTATAACTGAAGAAAAAGAAAGAGAAAAG
TATGCAGTTAAAAAAGGAGACCTTTTTTTAACAAGAACTAGTGAGAAACAAAATGAGTTA
GGTATAAGTGCAGTAGCTTTAAAAGACTATAAAAATGCGACTTTTAATGGATTTACCAAA
AGATTAAGACCAAACAAATATTGTGAGAATAAATTGTTACCAGTATTTGCTGCATTTTAT
TTTAGAAGTAATAATTTTAGAAATCAAGTAAATTCTATGTCTATCATGTCTACAAGAGCA
AGTTTAAATAACGAAATGATTTCAAAACTTAAAATTACTATACCTAGTCTTCAAAATCAG
ATGAAAATTAGTCATATACTATTAGCACTTTTAAAAAAAGAAAAAATCAATCAAAAAATC
ATAGCAAATCTTGAAGAACTTTCTCAAACACTATTCAAACGTTGGTTTGTTGATTTTGAA
TTTCCTGATGAAAATGGAAATCCATACAAATCAAGCGGTGGAGAGATGGTTGATAGTGAA
TTGGGTGAAATACCTAGGAGTTGGAAAGTTGATGAATTAGGAAATTATATAAAAATAAAA
AGTGGTAAAAGACCTAAAAATAAAGTTGATAAAGAAGATATAGAAAATGTGGTGCCAATA
ATTGGTGCTAGTAAAATAGTGGGTTATACGAATGATTATTTATATAATGAAAAAATTATT
ATAATTGGTAGGGTAGGAACTCATGGTGTAATCCAAAGGTTTTCTACAAGAACATGGCCA
TCAGATAATACTTTTGTAATAACAAGTGATTTTGAAAGCATTATATATCAAGTACTTAAA
AGTATAGACTATATATCATTGAATAGAGGTTCTACACAACCTCTATTATCTCAAAAAGAT
ATTAAGAATACTAAAGTAGTAATGCCCACCAATGCAACTTTGCTTTCAAAATATCAAAAG
AAAAACAATCATATTTTAAAAATGATGGATCAAAGAATCATAGAAAACAAGAAATTAACA
CAACTCCGTGACACATTACTACCAAAATTAATGTCAGGTGAAATTGAGATACCTGATGAC
ATCGAGGTGAATGAAGATGAGCTTTCAATTTAG
>>V40_[0038973 to 0042101]_hsdR2_CC22/93/425_(truncated fragment of hsdR2)_FRWD
ATGAGCTTTCAATTTAGTGAAGATGATTTAGAACAGGTTGCACTGAAGTGGTTTGAGGGT
CTTGGCTATTCTGTTAAGAATGGTCGAGATAGTAGTGACAATGGGATTATGAATGAACGG
GAGAGCGACAAAGATGTTGTGTTTGATGATCGTTTGGAAGCAGCTTTGAGACGTATTAAT
CCTGAACTAAATAATAGTGCAATTGAACAGGCTATGCGTGAAATTTCTATTGAGAAGTCT
CCTAGTTTATTAGAGAATAATCGTTCTTTCCATGAAATGATTACTAATGGTATTGAGGTT
GAACACTATAATGATGATGGTGAGACGATTAATGATTTGGTCTATGTGTTTGACTTTGAT
AACCCAGGAAATAATGATTTCTTAGCGGTTAATCAATTAACTGTTGTAAATGGAGATTAT
AAAAAAAGACCTGATATTGTGTTATTCATAAATGGATTACCAGTAGTGGTAATTGAACTG
AAAAATTCTACAAATGAATCTGTTGGTATTGAAGACGGGTATCATCAGATAGAAACTTAT
AAAATGAGAACTCCACAATTATTTAATCATAATGCAGTATTAGTTACGAGTGATGGTATA
AATACAAAAGCTGGTTCTTTAACTGCTGATTATGATCGTTTTATGACTTGGCGTACTAAA
GATGGAAAAACTGAAGATTCATCAACATTTCGTAGTTTAGATATATTGATTCACGGTATG
TTAAATAAAGAGGTACTATTAGATTTAATTCGTCATTTTGTTTTGTTCCAAGATGATGGT
AAAGGAAATATAGTTAAAATATTAGCTGCATATCATCAATATTATGCGGTTAATAAAGCT
GTTGATCGTGCTATGGAAGCAACATCTGAACATGGTGATGGTAAGGGCGGCGTTATTTGG
CACACACAAGGTTCTGGTAAGAGTTTGACAATGGTCTTCTTCTCAGGAAAGTTAATTCAA
AAATTAAATAATCCAACATTAGTGGTCGTAACAGACCGTAATGACTTAGACAATCAATTA
TATGGTACTTTTGTTAAGTCCAAAGGACGCTCAGGTAAAGGATTACTAAGACAAACACCT
AAACAAGCAGAATCACGAAAAGAATTGAAAGAACTATTATCTGTAGAATCAGGTGGTATT
GTATTTACAACTATGCAGAAATTCGAACCTGAAGAAGGTCAAGTGACAATGGATGCTTTA
ACAGAACGTAAAAATGTAGTAGTTATGGCAGACGAAGCACACCGCACACAATATGGTTTT
AAAGCAACTTACAATGAAAAAGGTGAAGGTATAAAATATGGTTATGCAAAATATTTAAGA
GACGCTTTACCTAACGCTTCGTTCGTTGGTTTTACTGGAACACCTGTATCTTCGACAGAT
AAGAATACGCAAATGGTATTTGGTAATTATATTGATGTATATGATATGACACAATCTGTA
GAAGACGGTAGTACGGTTAAAATATACTATGAAAGTCGTATTATTCCATTAAATTTACCA
ACTGATTTAGATATTGATGATGCATATGATGTCATTACTTCTGGCCAAGAAGAAGATACT
AAATCTCGATTGAAATCTAAATGGTCACGTATAGAAGCTCTATCTGGTGCAGAAAAACGA
GTACATGCTTTAGCGACTGATATTATTAATCACTTTGAAACAAGACAGAAGGCAATGAAG
GGTAAAGGTATGATTGTCACAATGAGTCGTCGTATTGCAGTTGATTTATATGATGAAATT
ATAAGACTTAAACCCGAATGGCATTCAGATGATGATAACAAAGGTGTTATCAAAGTCGTT
ATGACAGGTTCATCTAGTGATCCGCAAAACTTCCAAAAACATATAGGTCCTAAAAAGCGA
AGAAATCTTCTAGAGAATCGTATGAAAGATGTTAATGATGAACTGCAACTCGTAATTGTG
CGAGACATGTGGTTAACAGGATTTGATGTACCTTCAATGCATACAATGTACATAGATAAA
CCGATGAAAGGTCACAATTTAATGCAAGCTATTGCACGTGTTAATAGAGTATTTAAAGAT
AAACCGGGCGGCTTAATTGTTGATTATGTAGGTATTGCTGAAAGTCTGAAGGAAGCACTA
AAAGAGTATACGGACTCTGATAGAGAACAAACAGGTATAGATACAGAAAAAGCGCTAGAA
CTAATGTTAATGAAATACGATATCATTCAAGATATGCTATATAACCATGACTATTCTGAC
TTTGAGTCAGAAGACCAATTAAATCGCTATAATGCTATCTCAAATACGATGGATTATATT
ATTGGATTAGGTGAGAAAGAAAGAGAGCGATTTGTGACAACAGTTACAGAGCTTTCTAAG
GCATTTGCATTATGTGCAACAGAGGAAGCTGCTCAAGAACTGAATAGTGAAATTGCGTTT
TTAAAAGCAGTAAAATCAGGGCTTGTTAAATTATTAGCTCCACCTAGTGAAGGAAGCAAG
CGTAAAAAGACACCTGCTGAAATAGAAGCAGAAATAAATCAATTGATTTCAAAATCAGTT
GTAACTGAAGAAGTTGTAGATATTTATCAAACACTCGGAATTGAAAATCCAGATATCTCA
ATCTTGTCAGATGATTTCTTAAAAGATGTAGAAGGACTACAGCAAAAAAATGTTGCAGTT
GAGTTGTTGAACAAATTACTTAAAGGACAAGTTAAATCATTAATGAAAACAAATGCTACA
GTATCTAAAAGATTTTCTGAGATGCTAAGTAAATCAATACAAAAATACAATAATCGTTCT
ATAGAAGCTTCAAAAGTAATAGAAGAATTAATTCAAATGGCGAAAGAAATAAATCAAGAA
AAAGAAAGAGGAAAAGAATTAGGTTTAAGTACTGAAGAAATTGCATTTTATGATGCATTA
GCTTCACATGAAACAGCAAAAGAAGCGATGGGTGATAAAGAATTAAGGGCTATTGCACAT
GAATTAACAAAAACTGTTAAGAATAATATGAGCGTAGACTGGTCAAAACGTGAGAGTGCA
AAGGCTAAAATGAGAGTCCAAGTAAGACGACTATTAAAGAAATATGGTTATCCACCAGAC
TTACAAAAAATGGCAGTAGAACAAGTAGTGGAACAAGCAGAATTAATGGCAAGTCAACAA
TATAAATAA
>>V40_[0042067 to 0042139]_txbi_hsdR_CC22_(bidirectional rho-independent terminator of hsdR WIS)
AAGCAGAATTAATGGCAAGTCAACAATATAAATAAATACTGTTTATATTGTTGACCTGTT
AGATATTTTTTTA
>>V40_[0043503 to 0043861]_dusC-trnc_(tRNA-dihydrouridine synthase C)_RVRS-TRNC-FRAMESHIFT
CTATAATTCTATTTTAATGTCTTCGTCCATTTGGGCTTCAAATACATCGAGTAGTGCTCT
TGCTTCTGCAATTGATTGTGTGTTCATCAATTGATGGCGAAGTTCACTAGCGCCTCTTAT
GCCACGCACATAGATTTTAAAGAATCTACGCAAGCTCTTGAATTGTCGTATTTCATCTTT
TTCATATTTGTTAAACAATGATAAATGCAATCTCAACAGATCTAATAGTTCTTTGCTTGT
GTGTTCGCTTGGTTCTTTTTCAAAAGCGAATGGATTGTGGAAAATGCCTCTACCAATCAT
GACGCCATCAATGCCATATTTTTCTGCAAGTTCAAGTCCTGTTTTTCTATCGGGAATAT
>>V40_[0043913 to 0044024]_Repeat_SIRU01-nySAgamma_(SIRU01, staphylococcal interspersed repeat unit 1)
CCAACTTCCATTGTCTGTAGAATTTCATTTCGAAATTCTCTGTGTTGGGGCCCCGCCCCC
CAACTTGCACATTATTGTAAGCTGACTTTCCGCCAGCTACTATGTTGGGGCC
>>V40_[0044031 to 0044071]_tx_universal2_(rho-independent terminator)
TTTAATTGAAAAAAGCTTGTTACAAGCGCATTTTCGTTCAG
>>V40_[0044130 to 0044193]_dusC-trnc_(tRNA-dihydrouridine synthase C)_TRUNCATED-FRAMESHIFT
CAATTTCGTCACGTAAATTTTTAATAGCTTCGATTAATTCCCAATGTGCATCTACTTTAC
TAAT
>>V40_[0044412 to 0045167]_DUF81-GI_(putative sulfite/sulfonate effluxer)_RVRS
TTATAAAATGAGTTGAACTATAGCAAAAGCGATTAAAATACTGATAATCCATTTTTGTAT
TATGTTAGGGACTTTTTTACTTAATTTTAACCCTATTGGAGCAAATATAATACTCCCTAT
TATAAGGAATAAGGCGTCATATAAAGGGATATAACCTTGAATAAGTTTGATGACAAAAGC
ACCAATTGAAGATATAAAAGCAATTACTATACTACTAGCGACTACAGTATTCATTGGTAA
TTTGAATAAAACCAATAATATAGGAATAATAATGAAGGCACCACCTGCACCTACTATACC
TGAAATGATACCAATGAAAAGGCCAATGATAACTAATAAATATTTATTAAATGAAGACTT
TTCGGAACTAGGTTTCACTTTAATAAACATTAATGTTAATGCAAGTAAAGCAATGATGAT
ATATACCGTATTTACAAATGTAGCATCAAATAAATTTGCTAGAAATGCACCTAACATACT
CCCTATAATCATGCCGCCACCCATATAAAGAACTAATTGTGGCGAGAACTCTGTTTTTTT
TCGAGCTTTTAATGAGCCACTTAATGTACTGAAAAAGACTTGGCTAGAAGTAAGACCTGA
TGCGATATATGCGCTATATGCAGGGGCTCCGAATAATGGTGGTAATAATAAAATAGCTGG
ATAAATAATGATAGCACCACCTACGCCTACTAGACCAGATATGAACCCACCGAATACCCC
AATGAGTAACATGATAACTATATTAACAATATCCAT
>>V40_[0045167 to 0045427]_cstR-GI_(copper-sensing transcriptional repressor)_RVRS
TTACTTACTTTTCACCAATAAGTTTACAGCTTCATTAATTAACTCTTGGGAGCTTTCTTC
ATCATCCGCAGCTGCTTTTACGCATTCTATTAAATTCTCACTAATAATGATACCCATCAA
GCGTTGGAGTGAACTCTTTGATGCACTTATTTGTGTAATGACATCTTTACAGTCTTTTCC
TTCCTCCATCATTTTAATAATTCCATTTAGTTGCCCTTGTATTCTATTAATACGATTAAT
CATTTTTTTATCATAATTCAT
>>V40_[0045564 to 0046631]_cstA-GI_(CsoR-like sulfur transferase-regulated genes A)_FRWD
ATGAAACAATACGGAGAAAAGTTTATCGATGAATTTAGTAAAGCAGAATTGGAAAAACTA
GCAAAGCAAGGGCAATTAATTGATGTTAGAACAGAAGAGGAGTATGCATTAGGACATATA
AATGGTTCCATACTTCATCCTATTGATGAGATTGAGTCATTCAATAAAGAAAAAAATAAA
ACCTATTATGTAATCTGTAGAAGTGGTAACAGAAGTGCTAATGCTAGTAAATATTTAGCT
AAACAAGGTTATAACGTTATAAATCTTGATGGTGGTTATAAAGTTTATGAAGAAGAAAAC
GATAGTTATGATACGCAAGAAGAATATAAAAGTATAGAAATTAAAGCAGATCGTAAACAA
TTTAATTATCGTGGTCTTCAATGTCCAGGGCCAATTGTAAAAATTAGTCAAGAAATGAAG
AATATTGAAGTAGGTGACCAAATTGAAGTCAAAGTCACAGACCCTGGATTCCCTAGTGAT
ATTAAAAGTTGGGTGAAACAAACAAGGCATACTTTAGTTAAGCTTGATGAAAATAACAAT
GGAATTAATGCGATTATTCAAAAAGAAAAAGCAAAAGATTTAGATGTAAATTATTCTGCT
AAAGGTACTACAATTGTATTATTTAGTGGAGAATTAGACAAAGCTGTAGCAGCATTGATT
ATTGCAAATGGCGCTAGAGCTGCTGGAAAAGATGTAACTATCTTCTTTACTTTTTGGGGG
CTTAATGCATTAAAAAAAGCGCAAACAGTTAATGTTAAAAAGCAAGGTATTGCAAAAATG
TTTGATTTAATGTTGCCCAAAAAGAATATACGAATGCCTCTTTCCAAAATGAATATGCTT
GGTTTAGGAAATATGATGATGCGCTACGTAATGAGAAAGAAAAATGTTGATTCATTACCA
ACACTTATCAATCAAGCTATTGAGCAAAATATCAAATTAATCGCTTGTACGATGAGTATG
GATGTCATGGGTATTCAGAAAGAAGAACTTAGAGATGAAGTTGAGTACGGTGGTGTAGGC
ACTTATATTGGTGCTACTGAAAATGCGAATCATAATTTATTTATCTAA
>>V40_[0046662 to 0047996]_cstB-GI_(CsoR-like sulfur transferase-regulated genes B)_FRWD
ATGTTTTTTAAACAGTTTTACGATAATCATTTATCTCAAGCATCATATTTAGTGGGTTGT
CAACGTACAGGAGAGGCAATAATAATAGACCCTGTTCGTGATTTATCGAAATATATAGAA
GTTGCAGATTCTGAAGGTTTAACAATTACACAAGCTACAGAAACACATATTCATGCTGAT
TTTGCTTCAGGAATTCGTGATGTGGCTAAACGCTTAAATGCAAATATATATGTGTCTGGC
GAAGGTGAAGATGCATTAGGGTATAAAAATATGCCATCAAAAACACAATTTGTTAAACAT
GGAGATATCATTCAAGTAGGCAATGTTAAATTAGAAGTTCTGCATACTCCAGGACACACG
CCTGAAAGTATTAGCTTTTTACTCACTGATTTAGGTGGTGGTTCAAGTGTTCCGATGGGA
TTATTTAGTGGTGACTTTATTTTTGTTGGTGATATAGGTAGACCTGATTTATTAGAAAAA
TCTGTTCAAATAAAGGGTTCTACAGAAATTAGCGCGAAACAAATGTATGAGTCCGTTCAA
AATATTAAAAATTTACCTGACTATGTTCAAATCTGGCCGGGACATGGTGCTGGAAGCCCT
TGTGGTAAAGCATTAGGTGCCATACCTATATCTACAATAGGTTATGAGAAAATTAATAAC
TGGGCATTTAATGAAATTGATGAGACTAAATTTATTGAATCATTAACATCAAATCAACCA
GCACCACCGCATCATTTTGCACAAATGAAACAAGTTAATCAGTTTGGTATGAATTTATAT
CAATCATACGATGTTTATCCTAGTTTAGATAATAAAAGAGTAGCATTTGATCTTCGTAGC
AAAGAGGCCTTTCACGGTGGCCACACAAAAGGAACAATCAATATACCATACAACAAAAAC
TTTATTAATCAAATTGGTTGGTACTTAGATTTTGAAAAAGATATAGATTTAATTGGAGAT
AAATCTACTGTTGAGAAAGCGAAACACACTTTACAATTAATTGGGTTTGATAAGGTAGCA
GGCTATCGTTTGCCAAAATCAGACATTTCAACCCAGTCCGTTCATAGCGCTGATATGACA
GGTAAAGAAGAACATGTATTAGACGTACGTAATGATGAAGAGTGGAATAATGGACACTTA
TATCAAGCTGTTAATATTCCACATGGTAAATTATTAAATGAAAATATTCCTTTTAATAAA
GAGGATAAAATATATGTACATTGTCAGTCAGGTGTTAGAAGTTCAATTGCAGTGGGTATA
TTGGAAAGCAAAGGTTTTGAAAATGTGGTGAATATTAGAGAAGGCTATCAAGATTTTCCA
GAATCATTAAAATAA
>>V40_[0048014 to 0049207]_sqr_(putative sulfide:quinone reductase)_FRWD
ATGAATAAGCATTATCAAATTGTTATTATTGGTGGCGGTACAGCAGGTGTTACCGTAGCA
TCAAGACTATTAAGAAAAAATCAAAACTTTAAAGGGGAAATAGCAATTATAGACCCAGCA
GACCATCATTACTATCAACCATTATGGACGTTGGTTGGCGCAGGGGTATCTAGTTTGAAA
AGTTCTCGTAAAGATATGGAAAGTGTTATACCTGAAGGTGCTCACTGGATAAAACAGGCT
GTTTCAAGTTTTCAACCTGAAAATAATAGCGTTATTTTAGGAGATAATACAGTAGTTTAT
TATGATTTTTTAGTAGTAGCTCCAGGATTACAGATTAATTGGTCTTCAATTATAGGACTA
AAAGAAAATATAGGTAAAAATGGTGTTTGCTCCAACTATTCACCTGACTATGTTAACGAA
ACTTGGAACCAAATTTCTAATTTTAAACAAGGAAATGCCATTTTTACGCATCCAAACACT
CCTATAAAGTGTGGAGGTGCGCCTATGAAAATTATGTATTTAGCTGAAGATTATTTTAGG
AAACATAAAATCCGTTCTAACGCTAATGTGATATATGCAACGCCAAAAGAAGCTTTATTT
GACGTAGGAAAATATAATAAAGAATTAGAGAGGATTGTTGAAGAAAGAAATATAACAGTC
AATTATAATTATAACCTTGTTGAAATCGATGGTGACAAAAAAGTGGCTACATTCGAACAT
ATCAAAACATACGATAGAAAAACAATAAGTTATGATATGTTACATGTAACACCACCTATG
GGTCCCTTAGATGTAGTAAAAGAAAGTACACTTTCAGATAGTGAGGGATGGGTAGATGTT
AACCCAACCACATTACAGCATAAAAGCTACTCTAATGTATTTGCACTTGGTGATGCTTCA
AATGTACCTACTTCAAAAACAGGCGCAGCTATTCGTAAGCAAGCACCTATCGTCGCTAAT
AATTTATTGCAAGTGATGAATAATCAAATGTTAACGCATCATTATGATGGTTATACTTCA
TGCCCGATTGTTACTGGATATAATAGGTTAATACTTGCAGAGTTTGATTATAATAAAAAT
ACTAAAGAAACAATGCCGTTTAATCAGGCCAAAGAACGTAGAAGTATGTATATATTTAAG
AAAGATTTATTACCTAAAATGTATTGGTACGGCATGCTAAAAGGATTAATATAA
>>V40_[0049387 to 0049459]_txbi_sqr-yxiE2_(bidirectional rho-independent terminator of sqr and yxiE2)
TTATGAAAATAGAAACAGCAGTAAGATGTTTTCTAATTGAAAATCATCTCACTGCTGTTT
TTTTAAAGGTTTA
>>V40_[0049476 to 0049653]_yxiE2_(universal stress protein family)
TTATTTAATAATAATTAATGGTATTTGAGCACGTTTAGCGACTTTATGACTGACATTACC
AATATCCATTTCTTGCCAGATATTCAAACCACGTGTACTCAAAATGATAGCTTGGTATGT
ACCTCCAATAGTAATTTCAACCACTTTGTCTGTTGAGCACTAAGAGCAATATTAATTT
>>V40_[0049871 to 0050857]_dusC_(tRNA-dihydrouridine synthase C)_RVRS
CTATAATTCTATTTTAACGTCTTCGTCCATTTGGGCTTCAAATTCATCGAGTAGTGCTCG
TGCTTCTGCAATTGATTGTGTGTTCATCAATTGATGTCGAAGTTCACTAGCGCCTCTTAT
GCCACGCACATAGATTTTAAAGAATCTACGCAAGCTCTTGAATTGTCGTATTTCGTCTTT
TTCATATTTGTTAAACAATGATAAATGCAATCTCAACAGATCTAATAGTTCTTTGCTTGT
GTGTTCGCGTGGTTCTTTTTCAAAAGCGAATGGATTATGGAAAATGCCTCTACCAATCAT
GACGCCATCAATGCCATATTTTTCTGCAAGTTCAAGTCCTGTTTTTCTATCGGGAATGTC
ACCGTTAATTGTTAACAATGTATTTGGTGCAATTTCGTCACGTAAATTTTTAATAGCTTC
GATTAATTCCCAATGTGCATCTACTTTACTCATTTCTTTACGTGTACGAAGATGAATAGA
TAAATTTGCAATGTCTTGTTCGAAGACATGCTTTAACCAATCTTTCCATTCATCGATTTC
ATAGTAGCCAAGGCGTGTTTTAACACTTACTGGAAGCCCGCCTGCTTTAGTTGCTTGAAT
AATTTCGGCAGCGACGTCAGGTCTTAAGATTAAGCCGGAACCCTTACCCTTTTTAGCAAC
ATTTGCTACAGGACATCCCATATTTAAGTCAATGCCTTTAAAGCCCATTTTAGCTAATTG
AATACTCGTTTCACGGAACTGTTCTGGCTTATCTCCCCATATGTGAGCGACCATCGGCTG
TTCATCTTCACTAAAAGTTAAGCGTCCGCGCACACTATGTATGCCTTCAGGGTGACAAAA
GCTCTCGGTATTTGTAAATTCAGTGAAAAACACATCCGGTCTAGCTGCTTCACTTACAAC
GTGTCGAAAGACGATATCTGTAACGTCTTCCATTGGCGCCAAAATAAAAAATGGACGTGG
TAATTCACTCCAAAAATTTTCCTTCAT
>>V40_[0051165 to 0051369]_A6TXM6_(putative protein)_FRWD-FRAMESHIFT
ATGGAAGATTTAAAGCAATCTTTAAAAGGTTTAGGTTGGTATGACTTATTTTTTTACAGT
ACCTATGTTTCTACTATTCGTGTATCTGCCGAATTATAATTTTATAACTATATTTATTAA
CATTGTTATCATTATTTTCTTTTCCATAGGTTTGATTTTAACTACTCATATAATTATAGA
TAACATTAAGAAAAACTCTAAATGA
>>V40_[0051419 to 0051715]_A6QD71_(putative protein)_FRWD
ATGGCGACTGAGAAAGATGTAAATGATTTATTTTTAAATCATGTGAATTCAAATGCTGTT
AAAACTAGAAAGATGATGGGAGAATATATTGTTTATTATGATGGTGTGGTTATAGGTGGT
TTGTATGATAATAGATTATTGGTCAAGGCGACTAAAAGTGCACGTCATCAATTGCAAGAT
AATACATTAGTATCGCCGTATCCTGGTGCCAAGGAAATGATTTTAATTCCACACTTTGTC
AAAGTAACAAATCTCACTGATTTATTTGAGCTCATAAAAAATGATTTGCAAAAGTGA
>>V40_[0051780 to 0053000]_Q5HJT2_(major facilitator superfamily transporter)_RVRS
TCACTCTTCTTTATGTGCATATTTTATTTTGTCTGTTTTGTTAACGAGCAGCAGTGTAAC
AAATATGAGTAAGGATAAAATGAGTATAATATAGAAACCGAATTTATCATTAATTTCATT
AATCCATCTTCCTAAAAATGGAGCAATGAAACTTTGCAGTAACAATGAAATTGACGTCCA
TATCGTAAATGAGCGACCGACATATTTATCTGAAACAGTGTTCATTATAGCTGTATTCAT
ATAAATTCTGATTGATGAAATTGAGTAGCCTAGTATAAATGATCCTATGAATAAGTAAAA
TGCTGAGTTTATCCAAATAAATAGTGCTGAATTTATGACTAATATGAAATATAACAAAAA
TATCAATGCTTTAGTTGAGATTTTTTTCGAAAGAATAGCTGAAATTAAACCTGCACATAA
TCCTCCAATGCCATATAACATATCTGAAAAACCAAATTGTACAGACGAAAGTTTTAAAAC
ATTATATACATATCCTGGTAATGATATGTTAAAGATCATTGTAAACACCATTGGTATGAT
TGAAATAACTCCAATAATAAATATCATCATGTTGTCTTTTAAAAATTTCCATCCTAATAA
ATATTCTTGCAATAAGCTATTTGTTGATTCTTCCTCTGAATGAGTTGGTTTATCTACATG
CAATCTAAATAACATAAAAATGCTGATTAGAAACATCATTATAGTCATCGCTATAATTAG
AGTGAATCCATTTATTTCATATAATATTCCTGATAATCCACCTGCAATAAACATACCTGT
TTGCAAACTAATCTCTAATAGAGAATTTGCATCTGTATATTGATCTGGTTTTAAAATCTG
TTTAACTAAACTTCTAGATGTTGCCATATACGTAGTCCAACCTATCCCATTAACAATCGC
AAATCCAATCACTAAATAAGTCTCAAAGCCTATCATTAAGAGTGCTATGACAATGAGTAA
ATATAATATTACCTGAAGAAGATAGGTGATTAAAATAATATTTCGTCTATTATATTTATC
GGCTAGTCCACCTATTATAGGAGAAGCTAAGAAACCAGATAATACATTTAAAGCTAACAT
AATACCTAATAGTTGGGAGTCGTTAGTTTTGTCGATTAAATACCAATTAGCCCCAACTGT
ACTAATTCCAACTCCGAATGCTGAAATTATTTCTGCTAAAAAGAACAATCTGAAGTTTTT
AATTTTCAACAAATCAGTCAT
>>V40_[0052993 to 0053544]_Q6GD34_(putative protein)_RVRS
TCAGTCATAAATATCACCTTTTTTCAATGCAAGATTTATATTTGCGAGCTCTTCTATAAA
TTGAGAGTCGTTTAAAATATCGAATGGTTTATTGCCTTCTCCGATCAAAAATCTATAGTT
AGTAATATTCATAAACTCAAATATTAATTTGAATTGGTTGACTAAAGGTTGTGCTTTGGT
ATGCGGATTGTCGCCACCTATGATTAAAATCAAATACTTTTTTTGTGACATGATTTCTTT
GAAGTTGTCTATTTGCGTATCTCGCAATGACTCGGTCCATCTATCAATGAAGAGTTTTAA
AGACGCACTCATGGAGTACCAATAGAGTGGTGTTGAAAAAATAATAATATCTGATTCTAA
AACTTTGATTAAAATTTGTTCGTAATCATCATTATGAAAGTTGGCACCTTTGCTATGACG
ATTATCTGTAACCTTTTCAATGTTACTTTGATATAAATTCACAAAGTTGACATTTAAATT
CTTCAATAGATTCTCTACTGCGATAGCTGAATTGCCAACTTTTCTACTACTTCCAAATAA
ACAAGTAATCAT
>>V40_[0053657 to 0054517]_A6QD75_(transcriptional regulator, LysR family domain protein)_FRWD
TTGAACTTAAACATTTTAAAATCATTTTTAGTAACTAGTGAAACAAAGAACCTTACTAAA
GCATCAGAATTACTTAACTATTCACAGTCAACTGTATCTACACATATTGAAAAATTAGAA
AAGCAATTAGATGTTAAATTATTTTATAGAAAAAAATATGGTATGGAACTAACGGAAGAA
GGCTTAGCATACGTTAAATACGCTAAAGTGATTTTAGATAGTAATAGCGAATACGAGAGA
GAAATAAAAGGACTTTACAATAAGAAGGTAAATATAAGTATTAACATGCAAGAAAGTCAG
TATTTGTATCGTTACTATAATAAGATTAGTGAATGGTTAGCTGAACACCCATATGTAAAC
TTGAAGTTTAAATCCGCACATTCTAATTTCTATATTAAAGAAGAAATTGCTAATTTTAAA
TCGGATATTAGCCTTATCACAGACGAAAAGATTATTAATAGTAACTTAACTGCTATTCCT
ATAACTGAAGAACGTTTAATATTTGTTACTAACAAAGAGATGAAAGATTTCAAATTAAAC
GATATTCAAAACCATACATTACTTGTTACTGAAAAAGGGTGTAGTTACAGAGAACAGTTA
GAAAAGATTCTCTATAAATATAGCTTTTCAACAAAACAAATGGTTGAATTTTTAGGAATT
GAGTCATTGAAAAAACACTTAAAAAATTCAGATGGGATTGCGCTATTGCAGAAGTTTATT
GTTGCAGATGAATTAGAAAATAAAAGTTTGTTTCAAATAGATGTCGATGTCGATATTCCG
AATTTAGAAACAACTTTGATAATTAATCCTGAATCCAGTAAGCAAGTACTAGAATCTTTT
GTAAAAGATGTCTTTTTATAA
>>V40_[0055208 to 0055690]_Q2YUT2_(putative protein)_FRWD
ATGAAGAAATTTAACAACTGGATATTAAATGCAATAAGTGGATCTCAAACAGACAAGAAT
GAAACAACTGAAGAATTAAAAGGGGCAAAATTTATCATTTTATATGCATATTCAATGCTC
GTTTTGCTTGCGTTAGTAATTTCTAACATATTCATTCACATTTTGGAACCTAAACTATCA
ATTACCAGTCAAATCATCATCGTTTTGATTTTAATTGAATCACTAATTGGACTACGTTTC
TTGAAAGGGTACGATGTTAGGCGTGGCAAAGATAAAGAAAATAAGAAAAATAGTAAGGAT
TTCGTTAAACTAAAATCAATTTTAGTAGCAATTTTATTTACATCATTGGTGCTGACAGCA
GGCACTGTAGCTGATATATACGGTTTCACTGACTTAGGAAATACTAGAAGTGATTTAATC
GTTTGGAGCATAGGTGGTATTATATTTGGCCTCGTAAGTTACACAATGGAAGATAAAAGA
TAA
>>V40_[0055896 to 0056882]_plc_(phosphatidylinositol-specific phospholipase C)_FRWD
ATGAAAAAGTGTATTAAGACTTTGTTTTTAAGTATCATTTTAGTAGTGATGAGTGGTTTA
TATCATTCAGCACATGCGTCAGATTCGTTGAGTAAAAGTCCAGAAAATTGGATGAGTAAA
CTTGATGAAAGCAAACATTTAACTGAGATTAATATACCAGGCTCACATGATAGTGGCTCA
TTCACTTTAACTGATCCAGTAAAATCAGTTTGGGCAAAGACTCAAGATAAAGATTATCTT
ACTCAAATGAAGTCAGGAGTCAGGTTTTTTGATATTAGAGGCAGAGCAAGTGCTGATAAT
ATGATTTCAGTTCATCACGGCATGGTTTATCTGCATCATGAACTGGGGAAATTTTTAGAT
GATGCTAAATATTACTTGAGTGCTTATCCAAACGAAACAATTGTGATGTCTATGAAAAAG
GACTACGATAGCGATTCTAAAGTTACGAAGACATTTGAAGAGATTTTTAGAGAATATTAT
TATAATAACCCGCAATATCAGAATCTTTTTTACACAGGAAGTAATGCGAATCCTACTTTA
AAAGAAACGAAAGGTAAAATTGTCCTATTCAATAGAATGGGGGGTACATACATAAAGAGT
GGTTATGGTGCTGACACGTCAGGTATTCAATGGGCAGACAACGCGACATTTGAAACGAAA
ATTAATAATGGTAACTTAAATTTACAGGTACAAGATGAGTATAAAGATTATTACGATAAG
AAAGTAGAAGCTGTTAAAAATTTATTGGCTAAAGCAAAAACGGATAGTAACAAAGACAAT
GTATATGTGAATTTCTTGAGTGTGGCGTCTGGAGGCAGCGCATTTAATAGTACTTATAAC
TATGCATCACATATAAATCCTGAAATTGCAAAAACGATTAAAGCAAATGGGAAAGCTAGA
ACGGGTTGGCTGATTGTTGACTATGCAGGATATCCGTGGCCTGGATATGATGATATCGTA
AGCGAAATTATAGATAGTAATAAATAA
>>V40_[0057104 to 0057870]_lpl_locus-0080_(tandem lipoprotein-like protein, first locus; lpl-locus-0080_SAO46_0938)_FRWD-FRAMESHIFT
ATGATGAAACGATTAAATAAATTAGTGCTAGGTATTAGTTTCTTATTTTTAACAATTTTT
ATTGGGGGGTGTGGCGTGGGTAAAGAGGTGGAAATTAAAAAAGTTTTGAAAAAACGTTGA
GTATGTATCCGATTAAAAACCTAGAGGATTTATATGATAAAGAAGGTTATCGTGATGATC
AATTTGATAAAAATGATAAGGGAACATGGATTATTGGTTCTGAAATGGCAACTCAAAATA
AGGGTGAAGCTCTGAAAGTTAAAGGTATGGTCTTATATATAAATAGAAATACAAGAAGTG
CAAAAGGATTTTACTATGTTAATGCGATAAAGAAGGATGAAAATGGCAGACCTCAGGATA
ATCAAATAGAATATCCTGTTAAAATGGTCGATAATAAAATCATTCCAACAAAAGATATCA
AAGATGAAAAAATAAAAAAAGAAATTGAAAGCTTTAAGTTTTTCGCGCAGTATGGCAATT
TTAAAGATTTGAAAAATTATAAAGATGGAGATATTTCATATAATCCAGAAGCTCCGATTT
ATTCAGCAAAATATCAACTAACGAATGATGATTATAATGTAAAGCAATTACGTAAAAGAT
ATAATATACCAACGAATAAAGCACCTGAGTTATTATTGAAAGGTTCAGGAAATTTAGATG
ATTCATCAGTTGGATACAAAAAAATTGAATTTACTTTCGTAGAGAAAAAAGGAGAAAACA
CTTACTATACGGCTAACCTACATCTTGAACCGAGTGAGGATAAATAA
>>V40_[0057968 to 0060205]_Q8NYT6_(HTH-type transcriptional regulator)_FRWD
ATGCAACGTGATTATTTAATTCGAGTAGAAACTGAGAGTATGTCAGATTTCAAAAGGCTC
AGTGGTTTAATGATTGGTTTTGTTATTAAAGGTGAGGCGCACATTTATGATGAAAATAAT
ATGACGCAATGCAACAGTGGCGACATTTTCATCATTAACCACCGCGACTTGTATCGATTT
CAACTTCAACAAGATGGCATCATATGTTATATCCAATTCCAAATGAAATATTTAGCAGAC
AAGTTTGATGATGTGCATTGTCTATATTTTCACTTAACAGATGCGACCACAACCAAAAAT
ATACATCAACTGAGAAATATAATGGCAAGACTGGTTTCAACACACATTCGACATAATGAG
TTGTCTAAATTGACTGAGCAACAACTTGTGATTCAGTTGCTTATGCATATGATTCATTAT
GTCCCGCGTACATATCATTCGAACCAAAGTATCTTAAATGATGATAAAGTGAATCAAGTA
TGCGACTATATCGAGTTACATTTTCATGAAGACTTAAGCCTTTCGGAATTAAGCGAATAT
GTTGGGTGGTCAGAGAGCCATCTGTCTAAAAAGTTTGCAGAATCGCTAGGTGTAGGATTC
CAGCATTTCTTAAATACGACGCGAATTGAGCATGCGAAACTCGATTTGACATACACAGAT
GAAACGATTACTGATATTGCATTGCAAAATGGCTTTTCAAGTGCAGCGAGCTTTGCGAGA
ACATTTAAACACTTTACGCATCAAACACCTAAACAATATCGAGGTGATCGTCCAGCAATC
ACTGAAAATCAACAATCGGCACAACATAATTATCACGACCGTGAATTGATATTACTTTTA
AATGACTACATTGAAGAAATGAATCATTTCATTGAAGATATTGAAAAGGTGAACTATAAA
GAGATTACCTTTCAACCAATTAATCACCAACTAAATCAGTTTAATCATATTATTCAAGTG
GGCTATTTGAGGAATTTGCTCAATACACAGTATCAATCACAGTTACTTACATGTCATCAT
GATTTCCGTGTCAATGAAGTATTAGCATATGATGTGATGCCATATATTATGAAAAAGCTC
AATGCGCCATTCACGTATGATGCAGAAATTTCGAATATATTTTATGATATCGATTTGTGT
TTAGACTTTTTATTAGATCATAACTTTAGTTTGACCATGCATTTGGATCATTATGACTCA
CGTGATTATATCGATGCATTTAAAATTTTTATCCATCACGTTGCCCTGCATGTCAGTCAT
AGAAAAGATTTGAAGTTCAACTTGTATGTGACGACATTGCACACGTCTTTGATTGAAATG
ATTGATTATTTTAAAGCATTATTCCCCAATGGTGGCTTGTACATTCACTTAGATCAAGCT
ACGGAAAAACAGCTACCATTGTTGAAACGACTTGATCCACACATCGACCATTTTGTATTT
GATGCCAATTCAAATGATGCTGTTGATTTTAATAAAATGAATGATGATGAATTTAAAACC
GCAAGTCAAATGATTATTAATAAAACGAATTACCTTATCGATTTAATGCATCGTCATCAT
CTAAAGCGTCCACTCATTTTACTCAATTGGAATACATTGACGGGTGATACATTTATTACA
AACGGTGAATATTTTAGAGGTGGTATCATCATTGAGCAATTATTAAAATTAAGTTCTAAA
GTAGAGGGTATCGGGTATTGGTTGAATTATGATTTGCACGTCAGTCATTGTAGAAATGAA
CGGGATTATATGAATTCTATTGAACTGTTTCATCAATATAATGGAAAACGTCCGGTCTAT
TTCACGGCATTGCTATTTAATAAATTAACAAGTAATATTTTATATTCTGATGATACATGT
ATTGTCACGGGAACTGATTCAAATTTTCAAATATTGTTATATGATGCAAAGCATTTTAAT
CCGTACTTAGCGTTGGACAATCAAATGAATATGCGTGCAACGGAAATGATCCATTTGAAC
ATTAATGCCCTGGAAGAAGGTATGTATAAGATTAAACATTTTACCTTAGATAAAGAAAAT
GGTGCATTATTTAATCTTTGGCGCAAACATCATACGATACATGGTATGGACAAGGATTCT
ATAGATTACGTTAATCGAATGAGTTTTCCAAAATTAGAAGTGTACGATATAGATATGACG
GATACGCTGGCATTAAATATTAAAATGATTACAAATGGAATTCACTTAATTGAAGTAAAA
CGTTACCCAAGTTCATAA
>>V40_[0059996 to 0060239]_Teg15as_(antisense RNA)
GATAAAGAAAATGGTGCATTATTTAATCTTTGGCGCAAACATCATACGATACATGGTATG
GACAAGGATTCTATAGATTACGTTAATCGAATGAGTTTTCCAAAATTAGAAGTGTACGAT
ATAGATATGACGGATACGCTGGCATTAAATATTAAAATGATTACAAATGGAATTCACTTA
ATTGAAGTAAAACGTTACCCAAGTTCATAAAATGATCACAAATCACAATTTATGTTATAC
ATAA
>>V40_[0060356 to 0061534]_Q8NYT5_(Mn2+ binding amidohydrolase)_FRWD
ATGAATCAACAATTAATTGAAGCTTTAAAATCAAAAGAAGACAAAATGATTGAGATCAGA
CGTTATTTACATCAGCATCCAGAATTATCTTTTCATGAGGATGAAACGGCGAAATACATC
GCTGAATTTTACAAAGGTAAAGATGTAGAAGTAGAAACGAATGTCGGACCACGTGGAATT
AAAGTAACGATTGATTCAGGGAAACCTGGTAAAACATTAGCAATCCGTGCAGACTTTGAT
GCATTACCCATTACTGAAGATACAGGATTATCTTTTGCATCACAAAATAAAGGTGTTATG
CACGCATGTGGTCACGATGCACATACAGCATACATGCTTGTATTAGCAGAGACGCTTGCT
GAAATGAAAGATAGTTTTACAGGAAAAGTCGTTTTGATACATCAACCAGCTGAAGAAGTA
CCACCAGGTGGTGCTAAAGCAATGATTGAAAATGGTGTATTAGACGGTGTTGATCATGTA
TTAGGTGTACACGTCATGAGCACAATGAAAACAGGTAATGTGTATTACAGACCTGGTTAT
GTTCAAACAGGACGCGCATTCTTCAAATTGAAAGTTCAAGGTAAAGGTGGTCATGGTTCA
TCACCACATATGGCCAATGATGCCATTGTTGCAGGTAGCTACTTCGTCACAGCGTTACAA
ACAGTTGTGTCTAGACGACTAAGTCCATTTGAAACAGGTGTTGTCACAATCGGTTCATTT
GACGGTAAAGGTCAATTCAATGTCATTAAAGATGTTGTTGAAATTGAAGGTGATGTACGT
GGATTAACAGATGCTACAAAAGCAACAATTGAAAAAGAAATTAAACGTTTATCAAAAGGA
TTAGAAGCATTGTATGGTGTAACTTGCACATTAGAATATAACGATGATTATCCTGCATTA
TATAATGATCCAGAGTTTACTGAGTACGTGGCTAAGACGCTAAAAGAAGCAGACCTTGAA
TTTGGTGTCGAAATATGTGAACCACAACCACCTTCAGAAGACTTTGCATACTATGCTAAG
GAACGACCAAGTGCCTTTATTTATACAGGTGCAGCTGTGGAAGATGGTGAAATTTACCCA
CATCATCATCCTAAATTTAACATTTCAGAAAAATCATTACTTATTTCGGCAGAAGCTGTA
GGGACAGTTGTTTTAGATTACCTTAAAGGAGATAACTAA
>>V40_[0061536 to 0062924]_norC_(multidrug efflux pump)_FRWD
ATGAATGAAACGTATCGCGGGGGCAACAAGTTAATCTTAGGTATTGTATTAGGTGTTATT
ACATTTTGGTTGTTTGCACAATCACTTGTAAATGTTGTACCAAATTTACAACAAAGTTTT
GGTGCAGACATGGGAACAATTAGTATTGCGGTAAGTCTAACCGCACTATTTTCAGGCATG
TTTGTTGTTGGAGCAGGCGGCCTAGCAGATAAAATTGGACGCGTGAAAATGACGAATATC
GGCTTATTATTAAGTATTATTGGTTCAGCATTAATTATTATTACAAATTTACCAGCATTG
CTAATTTTAGGTCGTATTATACAAGGCGTATCAGCAGCGTGTATTATGCCTTCCACATTG
GCCATTATGAAAACTTATTATGAGGGTGCTGAACGTCAGCGTGCCTTAAGCTACTGGTCT
ATCGGTTCTTGGGGTGGAAGTGGTATCTGTTCACTCTTCGGAGGGGCAGTTGCGACAACT
ATGGGTTGGAGATGGATTTTCATCTTCTCAATTATCGTTGCTGTACTTTCAATGTTACTC
ATCAAAGGGACGCCTGAAACGAAATCAGAAGTTACCAATACACATAAATTTGACGTTGCA
GGTCTAATTGTTCTAGTAGTTATGTTATTAAGTTTAAACGTTGTCATTACTAAAGGTGCA
GCACTTGGTTATACATCACTATGGTTCTTTGGTTTGATTGCAATCGTAATTGTAGCATTC
TTTATGTTCTTAAAAGTTGAGAAAAAAGTAGACAATCCGCTTATTGATTTTAAATTATTT
GAAAATAAACCATATACAGGTGCAACGATTTCGAACTTCTTATTAAACGGTGTTGCAGGT
ACATTAATTGTAGCGAATACATTCGTGCAACAAGGTTTAGGTTATACAGCATTGCAGGCA
GGATACTTATCAATCACTTATTTAATCATGGTGTTATTGATGATTCGAGTTGGTGAAAAA
TTATTACAAAAAATGGGTTCTAAGCGACCAATGTTATTAGGTACATTCATTGTGATCATT
GGTATTGCACTTATTTCATTAGTATTCTTACCAGGCATATTTTATGTTATCAGTTGTGTC
GTAGGATATTTATGTTTCGGACTAGGCTTAGGTATTTATGCAACACCTTCTACAGATACA
GCTATTTCAAATGCACCGTTAGATAAAGTTGGCGTTGCTTCAGGTATTTATAAAATGGCT
TCATCACTTGGCGGTGCATTCGGTGTCGCAATTAGTGGTGCAGTATATGCCGGTGCAGTT
GCTGCAACGAGCATTCATACAGGTGCGATGATTGCACTTTGGGTTAACGTATTAATGGGA
ATCATGGCATTTATTGCAATTTTATTCGCGATTCCTAATGATGATAAACGTGTCAAAGAT
GCGAAATAA
>>V40_[0063413 to 0065074]_nptA_(putative sodium:phosphate symporter)_RVRS
TTAAATTTCAGTTGTTGAAATTTCTTCATCTGTAGGTACATCATCGTTAAGACCAACAAG
TGCTTCAGAAACATTTCGTGAATGATAACCGATACGTTCAAGAACACCAATCATATCGAT
ATATAGTAATCCGCCTTTTGTTGTACATTCACCACGATTAAGGCGTTTAATATGACCTTT
GCGTAGTTTATGTTCAATATTAAATGATTCTCTACTACGTTCTACAATTTCATCTTTTTT
CGTTTTGTCATAAACGTCTAACATGTCGATGGCTTTATCAAATGACTCAGCAACATGGTT
GAATAATTTATCCATACCGCGTTGTGCATCTTCTGTAATGCGAATATCTTCATCATGTTG
GCGTTTTAATTGAGCGACATACTCTTCTGTTAGCTCTGCTACTTTTAAAATAGAGCGATT
GACATCAAACATAACTGCTAAACGCTCAACGTCTGCCTTCGTAATGGCTTTTGTAGAAAT
TCTAACTAAATAATTTCGAATACTATCATTGATTGTTTCAACAGCTTGATGCTTTTGTTC
AAGCTTTTTGATTAATTTTTTGTCGTCTTTTGTAATTTCGCGAATGTCTTCAAACATTGA
TAAGACAATCTGACCCACATTTTGTAATTCTTTTTGAGTTTCTTGTAATGCAACACCAGG
TGCGTGATAAACAAGATCTTTGTTTAAGTGCTGAGGTTTATAGTCATCAGCAATATCTTT
ACCTGGGACAAGCTTTGTAACTATCCATGCTAAACCTGCTACAAATGGTAATTGAATCAA
AGTATTTGTTATGTTGAAGATACCATGTGATACTGCAATCGTCATCGCTGGTTTTAAGTG
CCATACATCTTGTAACAAACTAATCAAATGAATCACAACTGGCAAGAAAATTGTGAAGAT
AATTACCCCGATTAAGTTAAAGATGACGTGTACAAGCGCCGCACGTTTTGCAGCGATTGA
GCCGGCTAAACTAGCTAAGATAGCTGTAATCGTTGTACCAATATTATCGCCTAGTAACAC
AGGGATTGCTGCGTTTAAGCTAATTAAATCTTGTTGATAAAATTCTTGTAAAATACCAAT
CGTCGCACTTGAACTTTGAACTAGTGCTGTTAACCCTGCGCCGACAATGACAGCAAGTAT
TGGATTTGATGACATATCAAGCATTAATTGCTTAAATCCATCTAATGATGCTAAAGGTTT
AACGGCATCACCCATAAATTCTAGACCGAAGAATAGAGAACCGAAACCGAATAGTATGCG
GCCAATGTTATTGATTTTAGAGCGTTTAAAGAAAAAGATTAAAAATGCACCTAATGCTAA
AATTGGCATTGCATATTCGCCTAAATCTATACCGATAATAAATGCTGTTACCGTTGTTCC
GATATTAGCACCCATTATCACTCCAATGGCTTGTTTCAATGTCATAAATCCAGCTGTTAC
CAGTCCGATTGTGATAACTGTCGTACCTGAACTACTTTGTATTAAAATAGTTACAACGAT
ACCTGCAATAACACCTAATACTGGATTTGATGTAAATTTGTTTAAAATATCTCGTAGCCT
GTCTCCTGCTGATGCTTGAAGCCCGTCTCCCATGATTTTTAAGCCGTAAAGGAAAATACC
TAAACCACCTAAAAAGGAGAAAATGACTTCTGTAACCGACAT
>>V40_[0065399 to 0067174]_Q2YUS5_(67 kDa myosin-crossreactive streptococcal antigen homologue)_RVRS
TTATAACAATTTGTGTTCTTTTAATAATGACTCAATGTACGTACCTTTTATCTTTTTAAG
GAATCCTGCTAATGCGAGTTTTTGCATTTTCGAATCTTTAGTAATCTCGCGCAAATCTTG
ATGGTCATTCAGTTCGTATATGGCATCCATTAAGACGCGAAGATCAAATGTACTATTGAT
GACCTCTGGAATACCACGATCTATATTTAGTAATTGATAAACAGCTTCCATGGCAGTACG
AACCGAATATTCTGTTGTAAATACAGTATCTCGCTCTGTTTCTGCAAAGTTACCAATAAA
TGCTAAATTTTGTGATTGATGCGGGACGACTAAAGGTCTGTCGCCGATAGCACGCGTCAT
GAAATAAGAGGTAATATATGGCATATAAACAGGAATCGTATTAGATGCATGTTTTGCTAA
GTCTTCAATTTTGTCAGTTGGTACACCTAAGTGATATAGCCATTCTTGACATATTTCATT
ACCACTACATTCTGTGATTGGCTTTTTAATATAATCGCCGTTTACATCTGAATATAAGGC
ATAAATCCACGTAGATATTTCATTTTTAGGTTGGTCTTTAAACTGTTGCTGACGATTGAT
TGTAAAACTGATTTGCCATGCAGAATCATTGATTGTAATAATACCGCCAGTAACCGTTTT
ACCTGCAAGTGGATCACGTTTACAAATGCTTTCTATTGTATCGATAATATCTTTATTGTT
TGTTGTCGATGTTGCTGAAACAAACCAACTTTTTTTGGGAATATTTTGGCAAAACTTATC
AGGATTACCAAATTCAGGACTTTGTCGCGCTAAATTTTTCCATAGTGTCCAACTACCACC
TAATTCGTCAGTTGGTGGCGCTGGTGTATCATTATCACCATAAGTAGAGCTTTCTGTAAT
ACTACCGTTTGTCACAAAGACAAGATCGTTTATAGTCAGTTTAATAGATTCTGCATTACC
ATTACGGTCAATTAATATTTCTCGGGCAATTTTTTGACTTGTCGTAACATCTACTTTAAT
ATCTTTTACTTTTACATCGTATTCAAATTGAACCCCATGCGATTTTAAATATTCAACCAT
AGGTAATACTAAAGATTCATATTGATTATATTTAGTGAATTTTAAAGCTGAAAAGTCTGC
GAGACCACCAATATGATGAACGAATCGCATTAGATAGCGACGCATTTCCATAGCAGAATG
CCACGGTTCAAATGCAAACATCGTTTTCCAGTAAATCCAAAAGTTTGAATTAAAGAAGTC
ATCGGAAAATACATCTGTTATTTTGACATCATCTAAATCTTCTTCATTCGTTAAGCATAA
ATCTAAAATTTCTTTAATTGCCGTTTTAGTCAAAGTGAAGTCTCCATCTGTGACTAAACG
TTGACCCTGTTTCTCAATAACACGACAACGAGAATAGTTAGGGTCTTCTTTGTTTAACCA
ATAGAATTCATCTAATACTGACGCATGGTCAATTTCAAGCGAAGGGATAGATCTGAATAA
ATCCCACAAACATTCAAAGTGGTTCTCCATTTCACGACCACCTCGGACAACATAGCCTTT
TAAAGGCATATTTTCACCATCAAGACTACCGCCCGCTTTGGGTAACTCTTCTAAAATATG
AATCTTAGAACCTTCCATTTGACCATCCCTTATTAAAAAACAAGCTGCAGCAAGTGAAGC
TAGACCAGATCCGATTAAGTAAGCGGATTTGTTTTCTACATTTTCAGGTTTTTTAGGGCG
CGCAAATGCTTCATAATTTCCATAACTGTAATACAT
>>V40_[0067348 to 0068220]_Q5HJR2_(putative drug/metabolite exporter protein)_RVRS
TTATGTATTTTGAAAGAAGTTACTTAAACTAACGCCTAGTAGAGTGATAATTCCGCCTAT
AATAGCAAGGGTTGTTGGTAGCTCGTCTAATAACAGATAAGATAATAATAAAGAAACGAT
AGGTGTTAAATAAAGAGACATTGTTGCATCAGAGACACCAACTGACTTCACGATATAAGC
AAGCAAAACGTATGGAATTATAGTAGGGAATATAGCTAAATAAAGTACCGATACTATTGA
TGTAAAAGTGGCGCCGTGTATATCGTTGATGATTTCAGGAATAAAAATAAGCATAAATGG
TGAGCTTGCCATTATTGTATATAGTGTGAAAGCGATGAAGCCGTATTTTTCTATGTATTT
TTTCTGGAAAGTAAAATACAAACTTTCACTAAAAGATGCAAGTAAAATAATAAGAACACC
TAATACATTAATAGTTGTGTAATCATCTTTACTTATTGAAATAATGGATATTCCTATAAA
TGCGACGAGTGAACTTAACCAATTCCATTTTGAAAAATGCTCTTTTAAAAATATATAAGC
TAAAGCACTAGAAAAAATAGGCGTTGTAGAGACTAGAATTCCAGATATACCTGCACTAAT
CAAAGTTTCACCAAAATTTAAAGCTGTGTGATATATCACAAATCCACAAAATCCTAAAAT
AAAAATAACAGGGATATCTCTTAGTTCTGGGGTAGGCAATTTCTTTATAATTACGAACGG
CAAGAGAATTATTGTTGCTAAAATTAAACGAAATGCCGACAATGATTCTGCACTAAAATC
ATTTAACGCAATCTTTATCATTGGAAATGCAGATCCCCACAATATGATAGTAAATAAATA
TGATAGAAAAGTAGTGTCTCGAAGCTTATTCAT
>>V40_[0068334 to 0069731]_norG_(bifunctional GntR family transcriptional regulator with aminotransferase domain)_FRWD
ATGACGAAATATAAAGATATTGCTAGTGACATCAGAGATAAAATAATCGCAGGGGATTGG
TTTTATGGAATGAAGATACCTTCACAGAGGCAGTTGGCGATACAATACAACGTAAATAGA
GTGACGATTATTAAAAGTATTGAGTTATTAGAGGCTGAAGGATTTATCTATACTAAAGTG
GGGAGTGGAACATATGTTAATGACTATTTGAACGAAGCACATATTACAAATAAATGGTCT
GAAATGATGTTATGGTCCTCTCGACAAAGAAGTCAGTATACGGTGCAATTAATTAATAAA
ATTGAGACAGATGACTCGTATATACATATAAGTAAAGGTGAATTGGGTCAACCATTAATG
CCACATATTCAATTGAAAAAAGCCATGTCTAATACAGCCAGTCAAATTGAAGACTTATCT
TTTGGTTATAATAATGGCTATGGTTATATCAAGTTAAGAGATATCATCGTTGAACGAATG
TCAAAGCAAGGTATAAATGTAGGTAGAGAAAATGTAATGATCACTTCAGGCGCTTTACAT
GCCATTCAACTTTTATCTATTGGGTTTTTAGGTCAAGATGCCATAATAATTTCAAATACA
CCATCATATATTCACTCTACAAATGTTTTTGAGCAATTGAATTTTAGACATATTGATGTT
CCTTATAATCAAATTAATGAAATTAATACCATCATTGATAGATTTATTAATTTTAAAAAT
AAAGCGATTTATATAGAACCTAGGTTTAATAACCCGACAGGTTGTTCTTTAACGAATGAG
CAAAAGCAAAATATAATTACTTATAGCGAAAGACATAATATACCTATCATTGAAGATGAT
ATCTTTAGAGATATTTTCTTTAGCGATCCAACTCCTGCTATCAAAACTTTTGATAAATTG
GGAAAAGTTATACATATAAGCAGTTTTTCAAAAACGATTGCACCAGCAATAAGAATAGGT
TGGATTGTTGCTTCTGAAAAAATAATAGAGCAATTGGCAGATGTAAGAATGCAAATTGAC
TATGGATCCAGTATTTTGTCACAAATGGTTGTATATGAGATGTTGAAAAATAAGTCTTAT
GATAAACACTTAGTAAAGTTAAGGTATGTTTTAAAAGATAAACGAGACTTTATGTTAAAC
ATCCTCAATAATTTATTTAAGGATATAGCACATTGGGAAGTTCCAAGTGGAGGTTATTTT
GTATGGTTAGTCTTTAAAATAGATATAGATATTAAATATTTATTCTACGAATTGTTAAGT
AAAGAAAAAATACTAATCAATCCGGGTTACATTTATGGCAGTAAAGAAAAGAGTATAAGG
CTATCTTTTGCCTTTGAATCAAATGAAAATATTTTGCATGCGCTCTATAAAATTTATACA
TATGTGAAAAAGGTTTAA
>>V40_[0069921 to 0070394]_DUF1648_(putative protein)_FRWD
ATGTCTAAAATCAGATCTTTTACAATATTAAGTCTACTTATTTACTTAGCTATGATGTGC
TATACAGTAGTGACCTATTCAAAATTACCAACCAAAGTACCTATTCACTATAATTTAGCA
GGGGATGCTGATAACTTTGCTGATAAATGGGTGCTGCTTTTGATTAATAGCGCATTTATA
GTGATTTGGCTTATATTTTTCATTGCAGGTAGATACTATGAACGATTTGCCAAATGGTCA
CATTATAATCATACACCACGTGAAATTCGAGCGATTAAATTATTTTTAAGTACGTTAAAT
TTAGAGATTATGAGCTATATGTCTATCTTCACAGTATTAGAAATTTGGCAAATACAACAC
CATCATCAATTCAATTTACTATGGTTTAATATGATATTTATCATTATCATTGGTTTGACG
CTTGTCATATTTTGTTTACTTCCTACAATTCATAAAATGAGAGATTCTCAATAA
>>V40_[0070656 to 0072248]_lctP-locus1_(L-lactate permease)_FRWD
ATGACACTACTTACTGTAAATCCATTCGATAATGTTGGATTATCAGCCTTAGTTGCAGCA
GTACCTATTATTTTATTTTTATTATGCTTAACCGTTTTTAAAATGAAAGGCATTTTTGCA
GCATTGACAACTTTGGTTGTTACATTGATTGTGGCTTTATTTGTATTTGAATTACCAGCG
CGTGTATCAGCAGGTGCGATTACAGAAGGCGTTGTTGCCGGTATTTTCCCAATAGGATAT
ATCGTTTTAATGGCAGTTTGGTTATATAAAGTTTCTATTAAAACAGGACAATTTTCTATT
ATTCAAGATAGTATTGCAAGTATTTCAGAGGACCAAAGAATCCAACTATTATTAATTGGA
TTTTGTTTCAACGCATTTTTAGAAGGTGCAGCAGGATTTGGTGTGCCAATTGCGATTTGT
GCAGTATTATTAATTCAACTTGGATTTGAGCCATTAAAAGCAGCGATGTTATGTTTAATT
GCTAATGGTGCGGCGGGTGCCTTTGGTGCAATTGGTTTACCAGTTAGTATTATTGATACG
TTTAACTTAAGTGGAGGCGTTACAACATTAGATGTTGCGAGATACTCAGCATTAACACTT
CCAATTTTAAACTTTATTATTCCATTTGTTTTAGTATTCATTGTAGATGGTATGAAAGGT
ATTAAAGAAATTTTACCTGTCATTTTAACAGTGAGTGGTACATATACTGGATTACAATTA
TTATTAACAATATTCCATGGTCCAGAACTAGCAGACATTATCCCATCACTAGCAACAATG
GTGGTGTTAGCATTTGTTTGTCGTAAATTTAAACCGAAAAACATTTTCAGATTGGAAGCG
TCTGAACATAAAATTCAAAAACGAACGCCTAAAGAAATTGTCTTTGCTTGGAGTCCGTTC
GTCATTTTAACTGCCTTTGTATTAGTATGGAGTGCACCATTCTTCAAAAAATTATTCCAA
CCTGGAGGTGCACTTGAAAGTCTAGTAATAAAATTGCCAATTCCAAATACTGTGAGTGAT
TTATCGCCTAAAGGAATTGCGTTGCGTCTCGATTTAATTGGTGCAACTGGGACAGCGATT
TTATTAACAGTAATTATTACAATTTTAATTACGAAGTTAAAATGGAAAAGTGCAGGTGCT
TTATTGGTCGAAGCAATTAAAGAATTATGGTTACCGATCCTTACAATTTCAGCTATCCTA
GCTATTGCTAAAGTTATGACATACGGTGGTTTGACTGTAGCAATTGGACAAGGTATTGCT
AAAGCGGGAGCAATTTTCCCATTATTCTCTCCAGTATTAGGTTGGATTGGTGTGTTTATG
ACTGGTTCAGTTGTAAATAACAATACTTTATTCGCACCTATTCAAGCGACAGTGGCACAA
CAAATTTCAACAAGCGGTTCATTACTTGTGGCAGCTAACACTGCAGGTGGTGTAGCAGCG
AAACTTATTTCACCACAATCAATTGCCATTGCGACTGCAGCTGTTAAAAAAGTTGGTGAA
GAGTCTGCATTATTAAAAATGACGTTAAAATACAGTATTATATTTGTTGCCTTTATTTGT
GTTTGGACGTTTATACTAACGTTAATATTCTAA
>>V40_[0072292 to 0072363]_txbi_lctP_(bidirectional rho-independent terminator of lctP)
CTAATTATTCATGAATCGAACTAGTACGAAATGCATTGAGCATCTTGTCTAGTTCGATTT
TTTAATGTCTAA
>>V40_[0072427 to 0072488]_txbi-proteinA_(bidirectional rho-independent terminator of protein A)
AAGTAAAATAAAAAATGCACTGAGCAACAAAAGATGTTACTCGTGCATTTAGATGATTCT
TA
>>V40_[0072577 to 0074205]_spa_(immunoglobin G binding protein A)_RVRS
TTATAGTTCGCGACGACGTCCAGCTAATAACGCTGCACCTAACGCTAATGATAATCCACC
AAATACAGTTGTACCGATGAATGGATTTTCTTCACCAGTTTCTGGTAATGCTTGAGCTTT
GTTAGCATCTGCATGATTTGCTGGTTGCTTCTTATCAACAACAAGTTCTTGACCAGGTTT
GATCATGTTTTTATCAGCTAATTTGTTATCTGCAGCAATTTTGTCAGCAGTAGTGCCGTT
TGCTTTTGCAATGTCATTTACTGTATCACCAGGTTTAACGACATGTACTCCGTTGCCGTC
TTCTTTACCAGGCTTGTTGCCATCTTCTTTGCCAGGTTTGTTGCCGTCTTCTTTACCAGG
CTTGTTGCCGTCTTCTTTACCAGGCTTGTTGCCGTCTTCTTTACCAGGCTTGTTGCCGTC
TTCTTTACCAGGCTTGTTGCCGTCTTCTTTACCAGGCTTGTTGTTGTCTTCTTTACCAGG
CTTGTTGTCTTCTTTGCCAGGTTTGTTGCCGTCTTCTTTACCAGGCTTGTTGCCGTCTTC
TTTACCAGGCTTGTTGTTGTCTTCTTTACCAGGCTTGTTGTCTTCTTTGCCAGGTTTGTT
GTTGTCTTCCTCTTTTGGTGCTTGAGCATCGTTTAGCTTTTTAGCTTCTGCTAAAATTTC
TTTGCTCACTGAAGGATCGTCTTTAAGGCTTTGGATGAAGCCGTTACGTTGTTCTTCAGT
TAAGTTAGGTAAATGTAAAATTTCATAGAAAGCATTTTGTTGTTCTTTGTTGAATTTGTT
GTCAGCTTTTGGTGCTTGTGCATCATTTAGCTTTTTAGCTTCTGCTAAAAGGTTAGCGCT
TTGGCTTGGATCATCTTTTAAGCTTTGGATGAAACCATTGCGTTGTTCTTCGTTTAAGTT
AGGTAAATGTAAGATTTCATAGAAAGCATTTTGTTGTTCTTTGTTGAATTTGTTATCCGC
TTTCGGTGCTTGAGATTCATTTAACTTTTTAGCTTCTGCTAAAAGGTTAGCACTTTGACT
AGGGTCATCTTTTAAGCTTTGGATGAAACCATTGCGTTGTTCTTCGTTCAAGTTAGGCAT
GTTCAAGATTTCATAGAAAGCATTTTGTTGTTCTTTGTTGAAATTGTTGTCAGCTTTCGG
TGCTTGAGATTCGTTTAATTTTTTAGCTTCACCTAAAACGTTAGTGCTTTGGCTTGGATC
GTCTTTAAGACTTTGAATGAAACCATTGCGTTGCTCTTCATTTAAGTTAGGCATGTTCAA
AATTTCATAGAAGGCGCTTTGTTGATCTTTGTTGAAGTTATTTTGTTGCGCATCAGCTTT
TGGAGCTTGAGAGTCATTAAGTTTTTTAGCTTCACCTAAAACGTTAGCACTTTGGCTTGG
ATCATCTTTAAGGCTTTGGATAAAACCATTACGTTGATCAGCGTTTAAGTTAGGCATATT
TAACACTTGATAAAAAGCATTTTGTTGAGCTTCATCGTGTTGCGCAGCATTTGCAGCAGG
TGTTACGCCACCAGATATAAGTAATGTACCTAAAGTTACAGATGCAATACCTACACCTAG
TTTACGAATTGAATAAATGTTTTTCTTTTTCAAATTAATACCCCCTGTATGTATTTGTAA
AGTCATCAT
>>V40_[0074531 to 0074593]_tx_sarS_(rho-independent terminator of sarS)
TTAAAAAATAGAAAACACAAGTGCACTTTAGAATACAGCACACTTGCGTAATAGAGATAT
TAT
>>V40_[0074590 to 0075342]_sarS_(HTH-type transcriptional regulator)_RVRS
TTATTCAAAAACAAGATGTAAATGATCTTTATCTGCTAATAATTGATTCACTTGAGCTAA
TAATTGTTCAGCATGGTCTTGCTGCGCGTCATTCATATGAATTAAAATTTTTCTTTCATC
TTCAGTTGAGCGTTCTTTTATTAGATAGCCTTGCTTTTTTAAATTATTGAGAGCTCTAAC
AGTTTGAGGGTATTTATGGTGGATTGTTTCAATTAAATCTTTAAGAAGAACGATGTTTTT
ATTTTGAGAAGTGATAATAGCTAGAATTGTGAATTCTACAAAACTTAATGTTAGATGCTT
TTTGATAATATTCTTGAAATACATTGTATACATCATCAAGTTTAGAAATTCTTTACTATC
TTTTGGTATCATCTGTGATTCACTTTGATCTGCAAGGTTAAATTGTTTAATGATGTGATC
AAACAATGTAACACGTTCTGCAATTTTCTCTCGTTGTTCTTCAGATATTGAAATGTAAGT
ATTACGCTCATCAATTTTACTTCGAACTTTACTAATATATGAATGTTTCACAAGTACTTT
TATATGCTGTACTAAATCCGATTGTTTATAACATAAATCTGAAACAATCTTCTTAAATGG
AAGTGTGTTTTCTTGCTGATGAAATAAATAAGTCAGTAATATAAATTCTTTTATAGTCAT
ATCGACTTCAGGCTTGACTTTTTTCTTAAAACGAAACATATATGCTTCAATGATTATAAA
ATCTCTAATTTTGTCATGGTTATTATATTTCAT
>>V40_[0075711 to 0076709]_sirC_(siderophore 'staphylobactin' ABC transporter, transmembrane permease subunit)_RVRS
TTATAACTTTTTCACGGTTAATAATAAGTATATGAAGAATGGGGCACCAAAAGCAGCAAT
AAATACACCTGCTGGCACTTCTTTAGGCAAGAATAAGGTACGCCCAATTAAGTCTGCAAT
AACAATTGATATGGCACCAATCATTGCTGACATTAGTAACTTTTTAGCATAACTTCCGCG
AACGATTGTTTTCGCGATATGTGGTGCGATTAAACCGACAAACCCAATGTTACCTACTAA
ACTGATTGCCATAGATACGAGTATAGTAGAAGTGATTAATTGGATTAGTTTCATACGTTG
TACATGTAAGCCTAAGCCAATCGCTACAGGGTCATCAAGTATAGATATTTTCATTTTTGG
TATAACAAGAAATAACAACGGCACAACAGCTAAAATAACCATACCCAAAATGATTGTATC
TTTAAACGTAGCACCGTAAAGACTTCCGACTAGCCATGTATAAGCTTTGGCAGCAGATAA
TTGCTTCGTTGTAATGAGTAATCCTTGGACAAGCGCAATAAACAACGTTTGCATCGAAAT
ACCGATGATTATGAGTGTTGTCGGGCGTATTTGTCCTTTCGTTTGAAACACTAATAGTAT
CATCATTGCAACTGCGCCACCTAATACTGCAAATAGTGGAAGTAAATGTATCGTTAAATG
GCTGAAAAATGCAATAAAGACAACAGCACTTAAGCTAGCACCACCTGTGATTCCGATAAT
ATCTGGTGAGGCAATTGGATTTTTCAATACATTTTGTAACATTAAACCACTCATCCCTAG
TGCCGCACCAGCTAATATCGCAAGTGTAATGCGAGGTAAGCGTAATACTTCTAAAGTGAA
TTGATCTATACTGTCATTTGGATTTATAAAGTACATCAGTACGCGTTGTAATGGTATAAA
GCTTGAACCAATCATCATACTTACCACTGAAACGATGGCTAAAAAGATTAACGCGAAGAT
GAGATGGTAATTGTCTTTTTTATTAATCTTTTCGGTCAT
>>V40_[0076706 to 0077701]_sirB_(siderophore 'staphylobactin' ABC transporter, transmembrane permease subunit)_RVRS
TCATAAGCGTTGACGTCCTTTCTTCATAATATAGATTAAGACAATAGCGCCAATGACAGC
GGTAACGACACCGATAGGCAACTCTAGTGGCTTAATTATTATACGAGCAACAATGTCTGA
AATGATCATTAGGATTGCTCCAGCTAATGCAGTAAAAGGAATTAAATACTTATAGTTTGG
TGGTAATAATCGTTTGCTAATATTCGGTACGATAAGACCCACAAAGACGATTGATCCAGC
TACGGCTACCGAAATACCGGCTAACATACTGATAAGCATAATAATCATCCATTTGATTAA
TTTTATGTTTTGACCGAGGCCGGTTGCAATGTCGTCACTTGTCATCAAGATGTTGATGTG
TGCAGCCATGCTAAATGCAATTAAAATAAGTATCAATACAAGCGGAATAACCCATGGGAT
ATCCCAAATGTTACGTAATGAAACGGAGCCACTCAACCAAAATAATAGGCCTTGTAAGTC
TGTTTCGTTCATAATAAGTATGCCTTGAGTAAAGGCTGTAAATAGCATCGCAATCGCAGC
ACCTGCCAAAATGACGCGATGAGGTGAAAATAGGGTTTGTCTAAACATACCTAGTGCAAC
GACTAAGACTGTAACAACAATAGCCCCCAAAAATGCGATGACAACAATCATTTTAAAAGA
TTGAATTTGGATAAATGTAATACTAAAGATGACAAAAAATACTGCGCCTGCATTGACACC
GAAAAGCCCTGGTGATGCTATTGGGTTTCGTGTAAGTGCTTGCATCAACAAACCTGAGAC
AGCAAGGGCAGCACCAGTCAATAACGCAATGATGGTTCTCGACGCCCGTGCACCAGTGAC
AACATCATGTAAATCGTTTTCACTATCAAAGTTGAATAACGCCTGTATCACCGTACCTGG
TGACACAAGCGTATTTCCAATCATTAAACTTAAGATAGCTACTATTGCAAGACATAAACC
AGCAATAACGATTTGGTATTTTGGTTTAAGTAGCAT
>>V40_[0077717 to 0078709]_sirA_(siderophore 'staphylobactin' ABC transporter, substrate-binding protein)_RVRS
TTATTTTGATTGTTTTTCAATATTTAACTTTTCATATAAATTGTCAATAAGTTTTAATGA
TGATTTATATCCGCCAGCTAAGTTCCAAGTGATTTCATCTAAATCATCAGATACTTGGTT
GTTTTTAACTGCGTCTAAATTTTTCCACTCTTTACTTGAAGTCCATTCGCTTTCAGTCTT
TTTAACTAATGCAGCATCTTTCGCATTTGGATCTGATTTTACTACAAAAATATGATCAGC
GTTCATTAATGGAATGCTTTCTTTAGATGTAAGTTGGATAATATCTTTACCATTATCAAC
TTGTTTTTGTAAGTCTTTATTACGTTTGAATCCTAAATCATTTAAGATTTCACCAGCATA
TCCACCAGCATAAATTCTTGTATGATCAGCACGGAAGTTAACAACTGAAGCTTTCAATGG
CCATGCATCTTTATACTTTGCTTTTGCATCTTTTTGGAATGCAGCTACTTTATCATCGTA
CTTTTTAAGTAAATCTTCAGCTTCTTTTTCTTTCCCTAAAGCTTTCCCCATTAACTTAGT
TGTATCTTTGAATTTGAAAACTGTATCAGTAGAAACTGTTGGTGCGATTTTAGATAATTG
ATCGTAAACTTTTTCATTTCTAACTTTTGACGCGACAATTAAGTCCGGTTTTAATTTAGA
GATTTCCTCTAAGTTAGGTGCAGGTTCTTGACCTACAATCTTAGTATCTTTTAAATCATT
TTTTATGTATTCGAATTTCGGTTTTTGTGTCCATGATTCTACAGCACCTACAGGTTTAAC
ACCTAAAGATACAGCGACGTCAGTGGCACCTTGATATAGCGTAACAACACGCTTTGGTTT
CCCTTTAATTTCAGTTGTACCCATTGCATGTTTAATTGAAGTTGTTTCCTTATCTTTGTT
ATCAGATGATTGTTTATTTGAATTCCCACTACATCCTGCTAAAACAAGTAGGAAAGCAAG
CGTAACAACAAGCATTTTAATTACTTTATTCAT
>>V40_[0078940 to 0079920]_sbnA=cysK1_(siderophore biosynthesis protein A)_FRWD
TTGATTGAAAAAAGTCAAGCATGTCACGATTCATTGTTAGATTCTGTAGGGCAAACACCT
ATGGTTCAACTTCATCAACTATTTCCGAAACATGAAGTGTTTGCAAAGTTAGAGTATATG
AATCCTGGAGGCAGCATGAAAGATCGACCTGCCAAGTACATCATTGAACATGGTATTAAA
CATGGTTTAATCACTGAGAATACACATTTAATTGAAAGTACTTCTGGTAATTTAGGCATT
GCGTTGGCAATGATAGCTAAAATCAAGGGATTAAAACTCACGTGTGTTGTTGATCCTAAA
ATATCACCAACAAATTTGAAAATTATTAAAAGTTATGGTGCCAATGTAGAAATGGTTGAA
GAACCTGATGCACATGGGGGTTATTTAATGACTCGTATTGCAAAGGTGCAAGAACTGTTA
GCCACTATTGACGATGCATATTGGATTAATCAATATGCGAATGAGTTAAATTGGCAATCC
CATTATCATGGTGCAGGCACAGAGATTGTTGAAACAATTAAGCAACCTATAGATTATTTT
GTCGCGCCAGTCAGCACGACAGGTAGCATTATGGGTATGAGTAGAAAAATAAAAGAAGTG
CATCCAAACGCACAAATTGTTGCTGTTGATGCGAAAGGGTCAGTCATTTTTGGTGACAAA
CCTATTAATAGAGAATTACCTGGTATCGGTGCTAGTCGTGTACCCGAAATATTGAATAGA
TCAGAAATTAATCAAGTGATCCATGTAGATGATTATCAATCTGCTTTGGGCTGTCGAAAA
CTGATTGATTATGAAGGCATATTTGCCGGAGGTTCAACAGGTTCGATTATTGCAGCGATT
GAGCAGTTGATAACGTCAATTGAAGAAGGTGCAACAATTGTCACGATTTTACCAGATCGA
GGCGATCGTTACTTAGATTTAGTTTATTCAGATACATGGTTAGAAAAAATGAAATCAAGA
CAAGGAGTTAAATCAGAATGA
>>V40_[0079917 to 0080927]_sbnB_(siderophore biosynthesis protein B)_FRWD
ATGAATAGAGAGATGTTGTATTTAAATAGATCAGATATTGAACAAGCGGGAGGAAATCAT
TCACAAGTTTATGTGGACGCATTAACAGAAGCATTAACAGCGCATGCGCACAATGATTTT
GTACAACCGCTTAAGCCGTATTTAAGACAGGATACTGAAAATGGACACATCGCAGATCGA
ATTATTGCAATGCCAAGTCATATCGGTGGTGAACACGCAATTTCAGGTATTAAGTGGATA
GGTAGTAAGCACGACAATCCATCGAAACGTAATATGGAGCGTGCAAGTGGTGTTATTATT
TTGAATGATCCAGAAACGAATTATCCAATTGCAGTTATGGAAGCAAGTTTAATTAGTAGT
ATGCGTACTGCAGCAGTTTCAGTGATTGCAGCTAAGCATTTGGCTAAAAATGGATTTAAA
GACTTAACAATCATTGGGTGCGGGCTAATCGGAGACAAGCAATTACAAAGTATGTTAGAG
CAATTCGATCATATTGAACGCGTGTTTGTTTACGATCAATTCTCTGAAGCATGTGCACGC
TTTGTTGATAGATGGCAACAACAACGTCCGGAAATTAATTTTATTGCGACAGAAAATGCT
AAAGAAGCAGTATCAAATGGTGAAGTAGTCATTACATGTACCGTAACGGATCAACCATAC
ATTGAATATGATTGGTTACAAAAGGGTGCATTTATTAGCAACATTTCTATCATGGATGTG
CATAAAGAAGTCTTTATTAAAGCTGACAAAGTCGTAGTAGATGACTGGTCACAATGTAAT
CGAGAAAAGAAAACTATTAACCAATTGGTGTTAGAAGGTAAATTTAGCAAAGAAGCACTT
CATGCTGAACTAGGACAACTTGTGACAGGTGACGTACCAGGACGTGAAGACGATGATGAA
ATCATATTACTTAATCCGATGGGTATGGCTATCGAAGATATTTCAAGTGCTTACTTTATT
TATCAACAGGCACAACAACAAAATATTGGGACAACATTGAACCTATATTAA
>>V40_[0080948 to 0082702]_sbnC_(siderophore biosynthesis protein C)_FRWD
TTGCAGAATCATACAGCAGTCAATACAGCACAAACGATAATATTAAGGGATTTAGTTGAT
GCATTATTATTTGAAGATATAGCCGGTATTGTATCGAATAGTGAGATTACTAAAGAAAAT
GGACAAACCATTTTGATATACAAACGTGAAACACAACAAATAAAGATACCTGTTTATTTT
AGTGCTTTAAATATGTTTCGTTATGAAAGTTCACAACCAATTACGATAGAGGGAAGGCTG
TCTAAGCAACCTTTAACGGCAGCTGAATTTTGGCAAACAATCGTCAAAATGAATCGTGAT
TTAAGTCATGAATGGGAAGTGGCTCGCGTTGAAGAAGGACTGACTACTGCTGCCACACAG
CTTGCTAAACAATTATCAGAATTAGATTTAGCGTCACATCCTTTTGTGATGTCAGAGCAG
TTTGCAAGTTTAAAAGATCGTCCATTTCATCCATTAGCTAAAGAAAAAAGAGGATTAAGA
GAAGCGGATTATCAAGTGTATCAAGCTGAATTAAATCAATCATTTCCTTTAATGGTTGCA
GCAGTTAAAAAGACACATATGATTCATGGCGATACTGCAAATATCGATGAATTAGAATCA
TTGACAGCACCTATAAAAGAACAAGCGACAGACATGTTAAATGATCAAGGGTTATCAATA
GATGACTATGTACTATTTCCGGTACATCCTTGGCAATATCAGCATATTCTGCCGAACGTC
TTTGCGAAAGAGATTAGTGAAAAGTTGGTTGTACTATTACCGTTAAAATTTGGAGATTAT
CTGTCATCTTCAAGTATGCGTTCATTAATTGATATTGGCGCACCGTATAACCATGTCAAA
GTACCATTTGCAATGCAGTCATTAGGCGCATTAAGGCTAACGCCTACGCGTTACATGAAA
AACGGAGAACAAGCAGAACAATTATTACGTCAGCTTATAGAAAAAGATGAAACACTAGCT
AAGTATGTCATGGTTTGTGATGAAACAGCTTGGTGGTCATATATGGGTCAAGATAATGAT
ATTTTTAAAGATCAATTAGGCCATTTAACTGTTCAGCTAAGAAAATATCCCGAAGTGCTA
GCCAAAAATGATACGCAACAGCTAGTTTCAATGGCAGCACTCGCGGCAAATGATCGCACC
TTATATCAAATGATTTGTGGAAAAGATAATATTTCTAAAAATGATGTTATGACGTTATTT
GAAGATATCGCACAAGTCTTTTTAAAGGTAACACTATCATTTATGCAATACGGCGCATTA
CCTGAGTTGCATGGTCAAAATATATTGTTGTCATTTGAAGATGGACGTGTACAAAAATGC
GTGTTACGTGATCATGATACTGTCAGAATTTATAAACCATGGCTAACAGCACATCAGCTT
TCATTGCCGAAGTATGTCGTCAGAGAAGATACACCTAATACGCTAATTAATGAAGATTTG
GAAACATTCTTTGCTTATTTTCAAACATTAGCTGTATCGGTAAATCTATATGCCATTATT
GATGCAATTCAAGATTTATTTGGTGTAAGTGAGCATGAACTTATGTCGTTGTTAAAACAA
ATTTTAAAAAATGAAGTGGCAACTATTTCTTGGGTTACAACTGATCAGCTAGCTGTCAGA
CACATTTTATTTGATAAACAGACGTGGCCTTTCAAACAAATTTTATTACCATTGCTATAT
CAACGTGATAGTGGTGGAGGTAGTATGCCTTCAGGTTTAACTACCGTACCAAATCCAATG
GTGACATATGATTAA
>>V40_[0082695 to 0083951]_sbnD_(siderophore biosynthesis protein D)_FRWD
ATGATTAATCAGTCTATATGGCGCAGTAACTTTCGCATTTTATGGCTCAGTCAGTTTATA
GCGATTGCTGGACTGACAGTACTTGTGCCATTATTGCCAATTTATATGGCATCACTACAA
AATCTATCAGTCGTAGAAATACAGTTGTGGAGTGGTATAGCGATTGCTGCTCCAGCTGTA
ACGACGATGATAGCTTCGCCGATATGGGGGAAGCTAGGTGATAAGATCAGTCGAAAATGG
ATGGTGCTACGAGCGTTACTTGGTTTGGCGGTATGCTTATTTTTAATGGCATTGTGTACT
ACACCATTACAGTTTGTACTTGTGAGGTTATTGCAGGGACTATTTGGTGGTGTTGTTGAT
GCGTCAAGTGCGTTTGCGAGTGCAGAGGCGCCAGCTGAAGATCGTGGGAAGGTATTGGGA
AAACTGCAAAGTTCAGTCAGCGCAGGGTCTCTTGTGGGGCCATTAATCGGCGGTGTTACA
GCTTCGATATTAGGTTTTAGTGCGTTACTGATGAGTATTGCCGTTATTACTTTTATTGTC
TGTATTTTCGGTGCATTAAAATTGATTGAAACGACACATATGCCAAAATCACAAACACCA
AATATTATTAAAGGTATTCGCCGTTCATTTCAATGTCTATTATGCACACAACAAACATGT
CGATTTATTATCGTTGGCGTTTTAGCAAACTTTGCTATGTATGGCATGCTAACTGCATTA
TCACCACTTGCTTCATCAGTGAATCATACAGCGATAGATGACCGTAGTGTGATTGGATTT
TTACAGTCCGCATTTTGGACGGCTTCGATATTAAGCGCGCCTTTATGGGGTCGCTTTAAT
GATAAATCATATGTTAAATCAGTATATATATTTGCCACGATTGCATGTGGTTGTAGTGCG
ATACTGCAAGGTTTAGCGACGAATGTAGAGTTTTTAATGGCTGCAAGAATACTTCAAGGA
TTAACATATAGTGCATTGATTCAAAGTGTTATGTTTGTCGTCGTGAATGCGTGTCATCAA
CAACTTAAAGGCACATTTGTTGGTACGACAAATAGTATGTTAGTTATTGGTCAAATTATT
GGTAGTCTTAGTGGCGCTACCATTACAAGTTATACTACACCAGCTACTACGTTTATCGTT
ATGGGCATAGTATTTGCTGTAAGTAGTTTATTTTTAATTTGTTCAACCATCACTAATCAA
ATCAACGATCACACATTAATGAAATTATGGGAGTTGAAACAAAAAAGTGCAAAATAA
>>V40_[0083941 to 0085677]_sbnE_(siderophore biosynthesis protein E)_FRWD
GTGCAAAATAAAGAATTAATACAACATGCAGCGTATGCGGCTATCGAACGTATTTTAAAT
GAATATTTTAGAGAAGAAAATTTATATCAAGTACCACCTCAAAATCATCAATGGTCTATA
CAATTATCTGAGCTCGAAACGTTAACAGGTCAATTCGCTTATTGGTCTGCGATGGGGCAT
CATATGTATCATTCAGAAGTATGGCTTATTGATGGTAAAAGTAAGAAATTAACAACATAT
AAAGAAGCCATTGCGCGTATTTTGCAACATATGGCTCAAAGTGCAGATAATCAAACGGCA
GTGCAACAACATATGGCGCAAATTATGTCTGACATCGATAATAGCATTCATCGCACGGCG
CGTTATTTGCAAAGTAACACAATAGACTACGCAGAGGATCGCTATATCGTTTCAGAACAA
TCTTTATATTTAGGTCATCCATTTCATCCGACTCCTAAGAGTGCAAGTGGGTTTTCAGAA
GCAGATTTAGAGAAATATGCACCCGAATGTCATACATCATTCCAATTGCATTATTTAGCT
GCGCATCAAGATGTTCTGCTCACGCGCTATGTAGAAGGTAAAGAAAATCAGGTTGAGAAA
GTGTTGTATCAATTAGCAGATATAGACATATCAGAGATACCTAAAGATTTTATTTTATTA
CCAATACATCCTTATCAAATCAATGTGTTGCGACAGCATCCACAGTATATGCAATATAGT
GAACAAGGTTTAATAAAAGACCTTGGCGTTTCCGGTGATTCAGTTTACCCGACGTCTTCG
GTTAGAACTGTATTTTCAAAAGCATTAAACATTTATTTAAAATTACCGATACACGTTAAA
ATCACTAATTTTATACGTACGAATGACCTTGAACAGATTGAACGGACAATTGATGCCTCG
CAGGTTATCGCATCAGTCAAAGATGAGGTTGAAACACCCCATTTTAAATTGATGTTTGAA
GAAGGATATCGTGCATTGTTACCGAATCCATTAGGGCAAACAGTTGAACCTGAAATGGAT
TTATTAACTAATAGCGCCATGATTATTCGTGAAGGGATATCGAATTACCATGCTGATAAA
GATATTCATGTATTGGCGTCATTATTTGAAACGATGCCTGATTCACCGACCTCTAAGTTA
TCACAAGTGATTGAGCAAAGTGGTTTAGCACCAGAAGCATGGCTTGAATGTTATTTGGAT
CGTACATTATTGCCGATATTAAAGCTGTTTAGTAACACAGGCATTAGTCTAGAAGCACAT
GTACAAAATACATTAATTGAATTAAAAGGTGGCATACCCGACGTATGCTTTGTCAGAGAT
CTTGAAGGCATTTGTCTATCTAGAACGATTGCTACTGAAAAACAACTTGTGCCAAATGTT
GTGACAGCATCAAGCCCTGTTGTATATGCACATGATGAAGCATGGCATCGTCTTAAATAT
TATGTTGTAGTAAATCACTTAGGACATTTAGTATCAACTATTGGTAAAGCGACTAGAAAT
GAAGTTGTGTTATGGAAACTTGTAGCGCATCGTCTTATGAATTGGAAAAAAGAATACGCG
AATAACGCAGTATTTGTTGACTGTGTAGAAGATTTATATCAAACGCCGACCATTGCGGCT
AAAGCGAATTTGATGAGTAAATTGAATGATTGTGGTGCAAACCCTATTTATACACATATA
CCAAATCCAATTTGTCATAACAAGGAGGTATCGTATTGTGAATCAAACAATTCTTAA
>>V40_[0085697 to 0087436]_sbnF_(siderophore biosynthesis protein F)_FRWD
ATGCACCAACTGGTATCATCACTTATTTATGAGAATATCGTTGTTTATAAGACGTCATAT
CAAGACGGTGTCGGTCATTTTACAATAGAAGGACAAGATTCAGAGTATCGTTTTACTGCT
GAAAAGACACATAGCTTTGATCGTATACGTATCACATCACCAATTGAGCGTGTCGTAGGA
GATGAGGCAGATACAACAACAGACTATACACAATTATTGAGAGAGGTTGTATTTACATTT
CCTAAAAATGATGAAAAGCTAGAACAATTTATTGTCGAGTTATTACAGACAGAACTAAAA
GATACACAAAGTATGCAGTATCGAGAATCAAACCCACCAGCAACACCTGAGACATTTAAC
GACTATGAATTTTATGCGATGGAAGGTCATCAGTATCATCCAAGTTACAAATCACGTTTA
GGATTTACGTTGAGTGATAATTTAAAATTTGGTCCTGACTTTGTACCAAATATTAAACTG
CAATGGTTAGCTATCGACAAAGATAAAGTAGAAACGACGGTATCAAGAAATGTTGTAGTT
AACGAAATGTTACGTCAACAAGTTGGCGATAAGACTTATGAACATTTTGTACAGCAAATT
GAAGCGTCTGGCAAACATGTAAATGATGTTGAGATAATACCTGTACACCCATGGCAGTTT
GAACATGTCATCCAAGTTGATTTGGCTGAAGAAAGGCTTAATGGCACAGTACTATGGTTA
GGGGAAAGTGATGAGCTATATCACCCTCAACAATCGATTCGTACGATGTCGCCAATAGAC
ACGACAAAATATTATTTAAAGGTACCAATAAGTATAACGAATACTTCAACGAAACGAGTG
TTGGCGCCTCATACAATTGAAAATGCAGCGCAAATTACGGATTGGTTAAAGCAGATACAG
CAACAAGATACGTATTTAAAAGATGAATTAAAGACAGCTTTTCTAGGGGAAGTCTTAGGA
CAGTCTTATTTAAATACACAACTTTCGCCTTATAAACAAACTCAAGTTTATGGTGCGTTA
GGTGTTATATGGCGTGAAAATATATATCATATGTTAATCGATGAAGAGGATGCGATACCA
TTTAATGCACTTTATGCGAGTGATAAGGATGGTGTACCATTCATTGAAAAGTGGATTAAA
CAATATGGTTCTGAAGCTTGGACAAAGCAATTTTTAGCTATAGCGATTCGTCCAATGATT
CATATGCTTTATTATCACGGTATTGCCTTTGAATCGCATGCACAAAATATGATGCTCATT
CATGAAAATGGTTGGCCTACACGTATTGCCTTAAAAGATTTCCATGATGGTGTTCGTTTT
AAGCGTGAGCATTTAAGTGAAGCTGCTTCACACCTGACATTAAAGCCAATGCCAGAAGCA
CATAAAAAAGTGAATAGTAATTCATTTATTGAAACAGATGACGAACGTTTAGTACGCGAC
TTTTTACATGATGCATTTTTCTTTATTAATATCGCCGAAATCATCTTATTTATTGAAAAG
CAATATGGTATCGATGAGGAGCTGCAATGGAAATGGGTTAAAGGCATCATCGAGGCGTAT
CAAGAAGCATTTCCAGAGTTGAATAACTATCAACATTTCGATTTGTTTGAACCTACGATT
CAAGTTGAAAAGTTAACGACACGTCGATTATTAAGTGACTCCGAGTTAAGAATTCATCAT
GTTACAAATCCATTAGGTGTAGGAGGCATTACTGATGCAACAACTATCTCTGAAACATAG

>>V40_[0087411 to 0088187]_sbnG_(siderophore biosynthesis protein G)_FRWD
ATGCAACAACTATCTCTGAAACATAGATTAAACAATGGTGATTCAGTTTATGGCATTTTT
AATTCTATACCGGACCCATTAATGATAGAGGTTATCGCAGCAAGCGGGTATGACTTTGTT
GTGATTGATACAGAACACGTGGCGATTAATGATGAGACGCTAGCGCATTTAATTCGTGCA
GCTGAAGCAGCGCATATTATACCAATTGTACGTGTCACTGCAGTGATAGATAGAGATATC
ATTAAAGTGTTGGATATGGGTGCGAGAGGTATTATTGTGCCACACGTTAAAGATCGTGAG
ACAGTTGAGCATATTGTGAAATTAAGTCGTTATTACCCGCAAGGATTAAGAAGTTTGAAT
GGTGGTCGCATGGCAAGATTTGGACGTACACCATTACTTGATGCAATGGAGATGGCTAAT
GAGCATATTATGGTGATTGCCATGATAGAAGATGTTGAAGGGGTTATGGCCATTGACGAT
ATAGCACAAGTCGAAGGTTTAGACATGATAGTCGAAGGTGCCGCAGATTTATCCCAGTCA
CTTGGCATACCATGGCAAACGCGTGATGATCAAGTAACATCACATGTTCAACATATTTTT
GAAGTTGTGAATGCACATGGTAAACATTTTTGTGCATTACCACGTGAAGATGAAGATATT
GCAAAATGGCAGGCACAAGGTGTACAAACATTTATTTTAGGTGATGATCGTGGAAAAATA
TATCGCCATTTAAGTGCATCTCTAGCGACGTCTAAACAGAAGGGGGATGAAGACTAA
>>V40_[0088187 to 0089389]_sbnH_(siderophore biosynthesis protein H)_FRWD
ATGCGTATAGTTCAACCCGTTATTGAACAATTAAAAGCACAATCTTATCCAGTTTGTCAT
TATATCTATGACTTAGTCGGACTGGAACATCATTTGCAACATATTACATCATCATTGCCT
AATAATTGTCAGATGTACTATGCAATGAAAGCAAATAGTGAACGAACAATCCTAGATACA
ATTAGTCAGTATGTTGAAGGATTCGAAGTTGCATCTCAAGGTGAAATAGCAAAAGGTCTT
GCTTTTAAACCAGCAAATCATATTATTTTTGGTGGCCCTGGTAAGACAGACGAGGAACTA
AGATATGCAGTAAGTGAAGGTGTTCAGCGTATTCATGTTGAAAGTATGCATGAATTACAA
CGGCTAAATGCCATCTTAGAAGATGAAGATAAGACACAACACATTTTATTGCGTGTTAAT
TTAGCAGGACCATTTCCCAATGCAACGTTGCATATGGCAGGACGCCCAACACAATTTGGT
ATTTCTGAAGACGAAGTTGATGATGTCATTGAAGCTACGCTAGCAATGCCAAATATTCAT
TTAGATGGATTTCATTTTCATTCTATTTCTAACAATTTAGACTCGAATTTACATGTCGAT
GTAGTGAAACTTTATTTTAAAAAAGCAAAGGCATGGTCTGAAAAACATCAATTTCCTCTC
AAACATATCAATCTTGGTGGTGGCATAGGTGTTAACTATGCAGATTTAACTAGCCAATTT
GAGTGGGATAATTTTGTAGAAAATTTTAAAACACTTATCGTTGAGCAAGAAATGGAAGAT
GTGACATTGAACTTTGAATGTGGGCGCTTTATTGTGGCACACATTGGTTACTATGTGACA
GAAGTGCTAGACATTAAGAAAGTACATTGTGCTTGGTATGCCATTTTAAGAGGAGGTACG
CAACAATTTAGACTGCCGGTATCTTGGCAGCATAACCATCCTTTTGACATTTATCGCTAT
AAAGACAATCCATATTCATTTGAAAAAGTTTCAATTTCGAGACAGGACACAACGTTAGTC
GGTCAATTATGTACACCGAAAGATGTCTTTGCTAGAGAAGTACAGATAGATGCAATCAGT
ACAGGCGACGTTATTGTTTTCAAATATGCAGGTGCATACGGATGGTCTATTTCACATCAC
GATTTCTTAAGCCATCCACATCCTGAATTTATTTATTTAACGCAAACAAAGGAGGATGAA
TAA
>>V40_[0089393 to 0090157]_sbnI_(siderophore biosynthesis protein I)_FRWD
TTGAATCATATTCATGAACATTTAAAATTGGTACCAGTAGATAAGATTGATCTTCACGAA
ACATTCGAACCTTTAAGATTGGAAAAGACGAAAAGTAGTATTGAAGCAGATGATTTTATA
CGTCATCCTATTTTAGTGACAGCGATGCAACATGGTAGATATATGGTTATAGATGGTGTG
CATCGGTATACAAGTTTGAAAGCGTTAGGATGTAAGAAAGTTCCAGTGCAAGAAATCCAT
GAAACACAATATTCAATTAGTACGTGGCAACATAAAGTTCCATTTGGTGTGTGGTGGGAA
ACGTTACAACAAGAACATCGCTTGCCATGGACTACTGAGACAAGACAAGAAGCGCCATTT
ATTACGATGTGTCATGGTGATACAGAACAATATTTGTATACAAAAGATTTAGGCGAAGCA
CATTTTCAAGTATGGGAAAAGGTTGTCGCAAGTTATAGTGGTTGTTGTTCTGTAGAGAGA
ATTGCACAAGGTACATATCCTTGTCTTTCTCAACAAGATGTACTCATGAAGTATCAGCCA
TTGAGTTATAAGGAAATTGAAGCGGTTGTTCATAAAGGGGAAACTGTGCCAGCAGGTGTG
ACACGCTTTAATATTTCAGGACGATGTCTTAATCTTCAAGTACCACTGGCATTACTTAAA
CAAGATGATGATGTTGAACAACTGCGCAATTGGAAGCAGTTTTTAGCAGATAAGTTTGCC
AATATGAGATGCTATACTGAAAAAGTATACTTGGTGGAGCAATAG
>>V40_[0090353 to 0090781]_Q5HJP4_(putative membrane protein)_FRWD
ATGAACATGAATTTAATTATAGGAAAAATCGCTATTTGGATAGGCATCGTAGTTCAAATA
TTTTATAGCGTCGTTATTGTTAGTATAACAACCTTCATCCTTTTTATAAATGCTAAAGGA
GCAAGCCCGGAAATAGCTGTTTTAATAGCATTAGTAATCATTCTTATCTTAACTTTACCA
CCTATCCTAACCGCGATTAACTTAGAGAATAAAATGGAAGTAAAAGGTACGCTTTTTATT
GTTTATGCGATTGTGGCATTTTGTATGTTTAATTACCTTTCATCAATTTTATGGGTGGTT
TGCGGCATTTTTCTTATTTGGACTAAATATTCAAAAGATGGGTCAACAGGTAAGAATGAA
AATAAAAAAGTTGATATTGAAAGTACAGAGAATCAATTTGAATCTAAAGATAAAATTACT
AAAGAATAA
>>V40_[0090831 to 0091625]_Q5HJP3_(putative protein)_FRWD
ATGAGGAAAAATATAGAATTGATATTAATATGGATGGGTATATATATTCAAATAGCATAC
ATGGCTATTATAGCTTTGCTCATATATATATTTACATTATTTTTTGGATCATTTTTTGGA
TTTTTATTTTTGTTAACAGGTAATGAAATTGGAGATTTATTAAAAACACCCACTTCATTT
ATGATATTTGCTACATGTCTAATTATATTTTCAGTCTTACCTGTTACTGTACTAGCATTT
GACTTATCTAAAAGAAGAATTTTAAAAGGTATCATATTAGTTGTATATGCGATTATTGCT
GCGTTATTATACAACTTTGTATCTGCAATACTTTGGTTTATTGTAGCCATTTCTCTTTTT
ATTAGAAAAAAATCTTTATCTGCAGAAAATACTGTTGCTGTTCAAAGTCACAAAGGAGCT
TCTAAACAAGAAATACGTTATAAACTTGTGTACAAGTCTGTCTCGATAAAACATAGTGAT
GATTCAATTAAAGTAGCACATACAGTGGGAAATAAAAAACTAATTGATGACAAAACAACT
GATATTCACCTTGATTCAAGTGAAATATTAAAAAAGATTAGTACTGACGCAAATCAAGCA
TCACATAAAGACACGTGTAAAAAGGAACTTGATAGTCAAGACATGATAGAACATCCTGAG
TTTAAAAATCCCACGACTAAAAACCTAGAAGGATTAAACGAAGAAGTACATAAAGATGAA
GCTACAACTAAAGTTGACAGTGATAATACGGAATCGCCGATTGAATCAAAAGACCATGTC
TCGAAAAAAGATTGA
>>V40_[0091837 to 0092613]_butA_(acetoindiacetyl reductase)_FRWD
ATGACAAACAACAAAGTAGCATTAGTAACTGGCGGAGCACAAGGGATTGGTTTTAAAATT
GCAGAACGTTTAGTGGAAGATGGTTTCAAAGTAGCAGTTGTTGATTTCAATGAAGAAGGG
GCAAAAGCAGCTGCACTTAAATTATCAAGTGATGGTACAAAAGCTATTGCTATCAAAGCA
GACGTATCAAACCGTGATGATGTATTTAATGCAGTAAGACAAACTGCAGCTCAATTTGGC
GATTTCCATGTCATGGTTAACAATGCCGGCCTTGGACCAACAACACCAATCGATACAATT
ACTGAAGAACAGTTTAAAACAGTATATGGTGTGAACGTTGCAGGTGTGCTATGGGGTATT
CAAGCCGCACATGAACAATTTAAAAAATTCAATCATGGTGGTAAAATTATCAATGCAACA
TCTCAAGCAGGCGTTGAGGGTAACCCAGGCTTGTCTTTATATTGCAGTACAAAATTCGCA
GTGCGAGGTTTAACACAAGTAGCCGCACAAGATTTAGCGTCTGAAGGTATTACTGTGAAT
GCCTTCGCACCTGGTATCGTTCAAACACCAATGATGGAAAGTATCGCAGTGGCAACAGCC
GAAGAAGCAGGTAAACCTGAAGCATGGGGCTGGGAACAATTTACAAGTCAGATTGCTTTG
GGCAGAGTTTCTCAACCAGAAGATGTTTCAAATGTAGTGAGCTTCTTAGCTGGTAAAGAC
TCTGATTACATTACTGGACAAACAATTATTGTAGATGGTGGTATGAGATTCCGTTAA
>>V40_[0092757 to 0092878]_WT65_000073_(hypothetical protein)_FRWD-FRAMESHIFT
ATGCATCAGTTGAAAGCATTACTAGTATTAACACACTCAAGATATTATAAAACATCATAA
AACCCCACTATCTAATTTATCTCAATAAAAATTCACAAAGTTATCTCATTTTATTTTTAT
AA
>>V40_[0092957 to 0093928]_galE_(UDP-glucose 4-epimerase)_FRWD
TTGGAAAGAGTTTTGATAACTGGTGGGGCTGGTTTTATTGGGTCGCATTTAGTAGATGAT
TTACAACAAGATTATGATGTTTATGTTCTAGATAACTATAGAACAGGTAAACGAGAAAAT
ATTAAAAGTTTGGCTGACGATCATGTGTTTGAATTAGATATTCGTGAATATGATGCAGTT
GAACAAATCATGAAGACATATCAATTTGATTATGTTATTCATTTAGCAGCATTAGTTAGT
GTTGCTGAGTCGGTTGAGAAACCTATCTTATCTCAAGAAATAAACGTCGTAGCAACATTA
AGATTGTTAGAAATCATTAAAAAATATAATAGTCATATAAAACGTTTTATCTTTGCTTCG
TCAGCAGCTGTTTATGGTGATCTTCCCGATTTACCAAAAAGTGATCAATCATTAATCTTA
CCATTATCACCATATGCAATAGATAAATATTACGGCGAACGGACGACATTAAATTATTGC
TCGTTATATAACATACCAACAGCGGTTGTTAAATTTTTTAATGTATTTGGGCCAAGACAG
GACCCTAAGTCACAATATTCAGGTGTGATTTCAAAGATGTTCGATTCATTTGAGCATAAC
AAGCCATTTACATTTTTTGGTGACGGACTGCAAACTAGAGATTTTGTATATGTATATGAT
GTTGTTCAATCTGTACGCTTAATTATGGAACACAAAGATGCAATTGGACACGGTTATAAC
ATTGGTACAGGCACTTTTACTAATTTATTAGAGGTTTATCGTATTATTGGTGAATTATAT
GGAAAATCAGTCGAGCATGAATTTAAAGAAGCACGAAAAGGAGATATTAAGCATTCTTAT
GCAGATATTTCTAACTTAAAGGCATTAGGATTTGTTCCTAAATATACAGTAGAAACAGGT
TTAAAGGATTACTTTAATTTTGAGGTAGATAATATTGAAGAAGTTACAGCTAAAGAAGTG
GAAATGTCATAA
>>V40_[0093891 to 0094583]_wcaJ=tuaA_(capsular polysaccharide biosynthesis glycosyltransferase)_FRWD
TTGAAGAAGTTACAGCTAAAGAAGTGGAAATGTCATAAAAATAACATTGAAGATGTTCAT
ATAAATAAAAATTATAATTATCAAAGAAAATTAGATGCACTCGAAGAAGTGAGAAAAGGC
TATTACCCAATTAAACGTGCGATTGACTTAGTATTAAGTATCGTTTTATTATGTTTAACA
TTTCCGATTATGTTCATATTCGCCATTGCTATTGTCATAGATTCGCCAGGAAATCCTATT
TATAGTCAGGTTAGAGTTGGGAAGATGGGTAAATTAATTAAAATATACAAATTACGTTCG
ATGTGTAAAAACGCAGAGAAAAATGGTGCGCAATGGGCTGATAAAGATGATGATCGTATA
ACAAATGTCGGGAAGTTTATTCGTAAAACACGCATTGATGAATTACCACAACTAATTAAT
GTTGTTAAAGGGGAAATGAGTTTTATTGGACCACGCCCGGAACGTCCGGAATTTGTAGAA
TTATTTAGTTCAGAAGTGATAGGTTTCGAGCAAAGATGTCTTGTTACACCAGGGTTAACA
GGACTTGCGCAAATTCAAGGTGGATATGACTTAACACCGCAACAAAAACTGAAATATGAC
ATGAAATATATACATAAAGGTAGTTTAATGATGGAACTATATATATCAATTAGAACATTG
ATGGTTGTTATTACAGGGGAAGGCTCAAGGTAG
>>V40_[0094793 to 0095959]_epsF_(capsular polysaccharide biosynthesis glycosyltransferase)_FRWD
TTGAAAATTATATATTGTATTACTAAAGCAGACAATGGTGGTGCACAAACACATCTCATT
CAACTCGCCAACCATTTTTGCGTACACCATGATGTTTATGTCATTGTAGGCAATCATGGA
CCAATGATTGAACAACTAGATGCAAGAGTTAATGTAATTATTATCGAACATTTAGTAGGT
CCAATTGACTTTAAACAAGATATTTTAGCTGTCAAAGTGTTAGCACAGTTATTCTCGAAA
ATTAAACCTGATGTTATCCATTTACATTCTTCCAAAGCTGGAACGGTCGGACGAATTGCG
AAGTTCATTTCGAAATCGAAAGACACACGTGTAGTTTTTACAGCGCATGGATGGGCTTTT
ACAGAGGGTGTTAAACCAGCTAAAAAATTTCTATATCTAGTTATCGAAAAATTAATGTCA
CGTATTACAGATAGCATTATTTGTGTTTCAGATTTCGATAAACAGTTAGCGCTAAAATAT
CGATTTAATCGATTGAAATTAACCACAATACATAATGGTATTGCAGATGTTCCCGCTGTT
AAGCAAACGCTAAAAAGCCAATCACATAACAATATTGGCGAAGTAGTTGGAATGTTGCCT
AATAAACAAGATTTACAGATTAATGCCCCGACAAAGCATCAATTTGTTATGATTGCAAGA
TTTGCTTATCCAAAATTGCCACAAAATCTAATCGCGGCAATAGAGATATTGAAATTACAT
AACAGTAATCATGCGCATTTTACATTTATAGGCGATGGACCTACATTAAATGATTGTCAG
CAACAAGTTGTACAAGCTGGGTTAGAAAATGATGTCACATTTTTGGGCAATGTCATTAAT
GCGAGTCATTTATTATCACAATACGATACGTTTATTTTAATAAGTAAGCATGAAGGTTTG
CCAATTAGCATTATCGAAGCTATGGCTACAGGTTTGCCTGTTATAGCCAGTCATGTTGGC
GGTATTTCAGAATTAGTAACTGATAATGGTATATGTATGATGAACAACCAACCCGAAACT
ATTGCCAAAGTCCTGGAAAAATATTTAATAGACAGTGATTACATCAAAATGAGTAATCAA
TCTAGAAAACGTTATTTAGAATGTTTTACTGAGGAGAAAATGATTAAAGAAGTGGAAGAC
GTTTATAATGGAAAATCAACACAATAG
>>V40_[0095940 to 0097178]_wzy_(capsular polysaccharide polymerase)_FRWD
ATGGAAAATCAACACAATAGTAAATTACTAACATTGTTACTTATCGGTTTAGCGGTTTTT
ATTCAGCAATCTTCGGTTATTGCCGGTGTGAATGTTTCTATAGCTGACTTTATCACATTA
CTAATATTAGTTTATTTACTGTTTTTCGCTAACCATTTATTAAAGGCAAATCATTTTTTA
CAGTTTTTCATTATTTTGTATACATATCGTATGATTATTACGCTTTGTTTACTATTTTTT
GATGATTTGATATTTATTACGGTTAAGGAAGTTCTTGCATCTACAGTTAAATATGCATTT
GTAGTCATTTATTTCTATTTAGGGATGATCATCTTTAAGTTAGGTAATAGCAAGAAAGTG
ATCGTTACCTCTTATATTATAAGCAGTGTGACTATAGGTTTATTTTGTATTATAGCCGGT
TTGAACAAGTCCCCTTTACTAATGAAATTGTTATACTTTGATGAAATACGTTCAAAAGGA
TTAATGAATGACCCTAACTATTTCGCGATGACACAGATTATCACATTAGTACTTGCTTAC
AAGTATGTTCATAATTATGTATTTAAAGTGATTGCATGTGGCATTCTGCTATGGTCATTA
ACTACAACCGGATCTAAGACTGCGTTTATCATATTAATCGTCTTAGCCATTTATTTCTTT
ATTAAAAAGTTATTTAGCAGAAATGCGGTAAGTGTTGTGAGTATGTTAGTGATTATGCTG
ATATTACTTTGTTTTACCTTTTATAATATCAACTACTATTTATTCCAATTGAGCGATCTA
GATGGCTTACCATCTTTAGATCGAATGGCATCAATTTTTGAAGAGGGATTTGCATCATTA
AATGATAGTGGATCTGAGCGAAGTGTTGTATGGATAAATGCCATTTCAGTAATTAAATAT
ACACTAGGTTTTGGTGTCGGATTAGTGGATTATGTACATATTGGCTCGCAAATTAATGGT
ATTTTACTTGTTGCCCATAATACATATTTGCAAATTTTTGCGGAATGGGGCATTTTATTC
GGTGCGTTATTTATCATATTTATGCTTTATTTACTGTTTGAATTATTTAGATTTAACATT
TCTGGGAAAAATGTAACAGCAATTGTTGTAATGTTGACGATGCTGATTTACTTTTTAACA
GTATCCTTTAATAACTCAAGATATGTCGCTTTTATTTTAGGAATTATCGTCTTTATTGTT
CAATATGAAAAGATGGAAAGGGATCGTAATGAAGAGTGA
>>V40_[0097168 to 0098598]_wzx_(capsular polysaccharide extrusion protein)_FRWD
ATGAAGAGTGATTCACTAAAAGAAAATATTATTTATCAAGGGCTATACCAATTGATTAGG
ACGATGACACCACTGATTACAATACCCATTATTTCACGTGCATTTGGTCCCAGTGGTGTG
GGTATTGTTTCATTTTCTTTCAATATCGTGCAATACTTTTTGATGATTGCAAGTGTTGGC
GTGCAGTTATATTTTAATAGAGTTATCGCCAAGTCCGTTAACGACAAACGGCAATTGTCT
CAGCAGTTTTGGGATATCTTTGTTAGTAAATTATTATTGTCGCTAACAGTTTTTGCGATG
TATATCGCTGTGATTACAATCTTTATAGATGATTACTATCTTATTTTCCTACTACAAGGA
ATCTATATTATAGGTGCAGCACTCGATATTTCATGGTTTTATGCTGGAACTGAAAAGTTT
AAAATCCCTAGCCTCAGTAATATTGTTGCGTCTGGTATTGTATTAAGTGTCGTTGTTATC
TTTGTCAAAGATCAATCAGATTTATCATTGTATGTATTTACTATTGCTATTGTGACGGTA
TTAAACCAATTACCTTTGTTTATCTATTTAAAACGATACATTAGCTTTGTTTCAGTTAAT
TGGATACACGTCTGGCAATTGTTTCGTTCGTCATTAGCATACTTATTACCAAATGGACAG
CTCAACTTATATACTAGTATTTCTTGCGTTGTTCTTGGTTTAGTAGGCACATACCAACAA
GTTGGTATCTTTTCTAACGCATTTAATATTTTAACGGTCGCAATCATAATGATTAATACA
TTTGATCTTGTAATGATTCCGCGTATTACCAAAATGTCTATCCAGCAATCACATAGTTTA
ACTAAAACGTTAGCTAATAATATGAATATTCAATTGATATTAACAGTACCTATGGTCTTT
GGTTTAATTGCAATTATGCCATCATTTTATTTATGGTTCTTTGGTGAGGAATTCGCATCA
ACTGTCCCATTGATGACCATTTTAGCGATACTTGTATTAATCATTCCTTTAAATATGTTG
ATAAGCAGGCAATATTTATTAATAGTGAATAAAATAAGATTATATAATGCGTCAATTACT
ATTGGTGCGGTAATGAATTTAGTATTATGTCTTGTTTTGATATATTTTTATGGAATTTAC
GGTGCTGCTATTGCGCGTTTAATTACAGAGTTTTTCTTGCTCATTTGGCGATTTATTGAT
ATTACTAAAATCAATGTGAAGTTGAATATTGTAAGTACGATTCAATGTGTCATTGCTGCC
GTTATGATGTTTATTGTGCTTGGTGTGGTCAATCATTATTTGCCCCCTACAATGTACGCT
ACGCTGCTATTAATTGCGATTGGTATAGTAGTTTATCTTTTATTAATGATGACTATGAAA
AATCAATACGTATGGCAAATATTGAGGCATCTTCGACATAAAACAATTTAA
>>V40_[0098866 to 0099465]_sodA-L1_(superoxide dismutase, locus 1)_FRWD
ATGGCATTTAAATTACCAAATTTACCATATGCATATGATGCATTGGAACCATATATAGAT
CAAAGAACAATGGAGTTTCATCACGACAAACATCACAATACGTACGTGACGAAATTAAAC
GCAACAGTTGAAGGAACAGAGTTGGAGCATCAATCACTAGCGGATATGATTGCTAACTTA
GACAAGGTACCGGAAGCGATGAGGATGTCAGTCCGTAATAATGGCGGTGGTCATTTTAAC
CATTCATTATTCTGGGAAATACTATCACCTAATTCTGAAGAAAAAGGTGGCGTAATAGAC
GACATTAAAGCGCAGTGGGGCACTTTAGATGAATTTAAAAATGAATTTGCAAATAAAGCA
ACAACATTATTTGGATCAGGTTGGACTTGGTTAGTTGTTAATGATGGAAAATTAGAAATT
GTGACAACGCCAAACCAAGATAATCCATTAACAGAAGGCAAAACACCAATCTTACTATTT
GATGTTTGGGAGCATGCCTACTATCTGAAATATCAAAATAAACGTCCAGACTATATGACT
GCATTTTGGAATATTGTTAACTGGAAAAAAGTTGATGAATTATACCAAGCAGCAAAATAA

>>V40_[0099898 to 0100653]_Q5HJN3_(transcriptional regulator, GntR family)_RVRS
TTAATAATCCGATTGTCTTATACGTGTCAGTGTTAATTCAGAGATTTCCTGTGGAATATA
CCACTTATTAATCATAATTGGATAAGGTGTTTGTGCGTACAATGTTTCAATAATCAGCCA
ACAATGTGTATCACCATCAAACACGTGACTATGATTTTTGAAGTGGGGCGCTTTGGTAAT
AGACATTTTTAAATCTGATTGATATGCATTGCTATAAATCGTTTGCTCAACGAACGTCTT
CATGTCGTCTTCGTTTTGTGTATTCAATTTAAATGTGTCAATGACATTTAACGGTATAAA
GGTAAAGCAAAATGCATCAGCTTGCTTAGAATGATTATCCTTTTTTTGATAATAGCGTTC
CATTGCAATGACGGCAGAAGGATGGTTTGCAAACAAATGATTTGTATATTCACTTTCTAA
ATCAACACGATAATTAATTGATGACATAGATACGCGAGCTAGCAATATTTGATCAAGTGG
ATGCTTAAATTGATCCATACTTGAAGCGTGTTGGGCATTTGTTTGTGGAATAACAAAGTG
TCCCTTCCCTCTTGTACTCTCTACGATGCCATCTTCGGCTAACAATTTTATAGCTTGGCG
CAAAGTCATACGACTGACATCAAAGCGCGCACAAAGTTCCTTTTCAGTAGGTAATGCATG
GCCACTCGGATATTTTCCTATTTGAATTTCTTTATATAACGTATTATAAATCGTTAAAAA
TTTTGGTTGTGTTTGCGTCACGTAGACAACCTCCAT
>>V40_[0100889 to 0101596]_deoD-L1_(purine nucleoside phosphorylase locus 1)_FRWD
ATGAAATCAACACCACACATTAAACCAATGAATGACGTCGAAATTGCAGAAACGGTTCTA
TTGCCAGGAGATCCGTTAAGAGCTAAGTTCATTGCAGAAACATATTTGGACGATGTGGAA
CAGTTCAATACAGTGCGAAACATGTTTGGTTTTACCGGAACATATAAAGGTAAAAAAGTT
TCTGTCATGGGTTCAGGAATGGGTATGCCATCTATTGGCATTTACTCTTATGAATTAATT
CATACATTTGGTTGTAAAAAATTAATTCGCGTTGGTTCTTGTGGCGCGATGCAAGAAAAC
ATTGATTTATATGATGTGATTATTGCACAAGGTGCCTCTACTGATTCAAATTACGTTCAA
CAATATCAATTACCAGGTCATTTTGCGCCAATTGCTTCTTATCAGTTATTAGAAAAAGCA
GTTGAAACAGCACGTGACAAAGGTGTACGTCATCATGTAGGTAATGTGTTATCAAGTGAT
ATTTTCTATAACGCGGATACAACAGCGAGTGAACGTTGGATGCGTATGGGTATTTTAGGT
GTAGAAATGGAATCAGCTGCATTATACATGAATGCAATTTACGCTGGTGTCGAAGCATTA
GGTGTGTTCACAGTGAGCGATCATTTAATTCATGAAACGTCAACAACACCTGAGGAAAGG
GAACGTGCATTTACAGATATGATTGAAATTGCACTGTCATTGGTGTAG
>>V40_[0101603 to 0102955]_tet38_(major facilitator superfamily permease)_FRWD
ATGAATGTTGAATATTCTAAAATAAAGAAAGCAGTACCTATTTTACTATTCTTATTTGTA
TTCAGTTTGGTTATAGACAACTCATTTAAATTGATTTCTGTAGCCATTGCTGATGACTTA
AACATTTCTGTAACGACAGTAAGTTGGCAAGCGACATTAGCCGGTTTAGTAATTGGTATT
GGCGCTGTAGTATACGCTTCATTATCTGATGCCATTAGTATACGCACACTATTTATTTAT
GGCGTGATATTAATCATTATCGGATCAATTATTGGTTACATTTTCCAACATCAATTCGCA
TTACTTTTAGTTGGACGTATTATTCAAACTGCAGGTTTAGCTGCTGCAGAGACATTATAT
GTGATATATGTTGCAAAGTATCTTTCTAAAGAGGACCAGAAGACTTACCTTGGCTTAAGT
ACGAGCAGTTATTCCTTGTCATTAGTTATCGGTACATTATCAGGTGGATTTATTTCTACG
TATTTACACTGGACAAATATGTTTTTAATTGCGTTAATCGTAGTATTTACGTTGCCATTC
CTATTTAAATTATTACCAAAAGAAAATAATACAAATAAAGCTCATTTAGATTTTGTTGGC
TTAATTCTAGTGGCAACTATCGCTACAACAGTCATGCTGTTTATTACGAACTTTAATTGG
TTATATATGATTGGTGCCTTAATTGCGATTATCGTTTTTGCGCTATATATTAAAAATGCT
CAACGTCCATTAGTAAACAAATCATTTTTCCAAAATAAACGTTATGCTTCATTTTTATTT
ATAGTATTTGTAATGTATGCCATCCAATTGGGTTATATTTTTACGTTCCCATTCATAATG
GAACAAACTTATCATCTTCAACTAGACACAACATCACTGTTATTAGTACCGGGTTATATT
GTAGCAGTCATCGTTGGTGCACTAAGTGGTAAAATCGGCGAATATCTTAATTCAAAACAA
GCGATTATCACAGCAATTATTTTAATCGCACTGAGCTTGATTTTACCTGCATTTGCAGTA
GGTAATCACATTTCAATCTTCGTCATTTCTATGATATTCTTTGCAGGTAGCTTTGCTTTA
ATGTATGCACCTTTACTTAACGAAGCCATTAAAACAATAGATCTTAATATGACAGGTGTG
GCTATTGGTTTTTATAATTTAATTATTAATGTGGCGGTATCTGTAGGTATTGCGATTGCT
GCGGCTCTAATCGATTTTAAAGCATTAAATTTCCCAGGCAATGATGCATTAAGTTCACAT
TTCGGTATTATTTTAATTATTTTAGGTTTAATGAGTATTGTCGGATTAGTTTTATTCGTC
ATCTTAAATCGTTGGACACAATCTGAAAAATAA
>>V40_[0103036 to 0103698]_deoC-L1_(deoxyribose-phosphate aldolase locus 1)_FRWD
ATGAAATTTGAGAAATATATAGATCACACTTTATTGAAGCCTGAGTCAACACGTACGCAA
ATCGATCAAATCATCGATGAAGCGAAAGCATACAATTTTAAATCTGTATGTGTGAATCCA
ACGCATGTTAAATATGCAGCAGAGCGACTAGCTGATTCAGAGGTGCTAGTTTGTACGGTA
ATAGGATTCCCATTAGGAGCGTCGACAACGGCAACGAAAGCATTTGAAACAGAAGATGCG
ATTCAAAATGGTGCAGATGAAATTGACATGGTCATCAACATCGGCGCATTAAAAGATGGA
CGTTTTGATGATGTACAACAAGACATTGAAGCAGTGGTTAAAGCTGCGAAAGGTCACACA
GTAAAAGTGATTATTGAGACGGTATTGTTGAACCATGACGAAATCGTAAAAGCGAGTGAA
TTAACAAAAGCGGCTGGTGCGGACTTCGTTAAAACTTCAACAGGTTTTGCAGGTGGCGGT
GCGACTGCAGAAGACGTTAAATTAATGAAAGATACAGTAGGTGCAGATGTAGAAGTAAAA
GCATCAGGTGGCGTACGTAATTTAGAAGATTTCAATAAAATGGTTGAAGCAGGTGCGACA
CGTATTGGTGCGAGCGCAGGCGTTCAAATTATGCAAGGTTTAGAAGCAGATTCAGATTAC
TAA
>>V40_[0103726 to 0104904]_deoB_(phosphopentomutase)_FRWD
ATGACAAGACCATTTAATCGTGTACATTTAATCGTAATGGATTCAGTAGGTATTGGTGAA
GCGCCAGACGCAGCTGATTTTAAAGATGAAGGTTCACATACTTTAAGACATACCTTAGAA
GGCTTCGATCAAACTTTACCAAACCTTGAAAAGTTAGGTCTAGGGAACATCGATAAATTA
CCAGTAGTAAATGCAGTTGAACAACCAGAAGCATACTATACTAAATTGAGTGAAGCTTCA
GTTGGTAAAGATACAATGACTGGTCACTGGGAAATTATGGGATTAAATATTATGCAGCCT
TTTAAAGTATACCCTAATGGATTCCCTGAAGAGTTAATTCAACAAATTGAAGAAATGACA
GGTCGTAAAGTTGTTGCTAACAAACCGGCATCGGGTACGCAAATTATCGATGAGTGGGGC
GAGCACCAAATGAAAACTGGTGACTTAATTGTTTATACAAGTGCAGACCCAGTATTGCAA
ATTGCTGCACATGAAGACATTATCCCATTAGAAGAGTTATATGATATTTGTGAAAAGGTT
CGTGAGTTGACAAAAGACCCTAAATATTTAATTGGTCGTATTATCGCACGTCCATATGTT
GGTGAACCAGGAAACTTTACACGTACATCTAATCGACATGACTATGCGTTAAAACCTTTT
GGTAAAACTGTCTTAGATCATTTGAAAGACGGTGGTTATGATGTTATTGCCATCGGTAAA
ATTAATGACATTTATGATGGTGAAGGTGTAACAGAAGCGGTTCGTACGAAGAGTAACATG
GACGGTATGGATCAATTGATGAAAATTGTTAAGAAAGATTTCACAGGTATTAGCTTCTTA
AACTTAGTAGACTTTGATGCATTATACGGTCATCGTCGTGATAAACCGGGTTATGCACAA
GCAATTAAAGATTTCGATGATCGCTTGCCAGAACTGTTTAGCAACTTAAAAGAAGACGAT
TTAGTAATTATTACAGCAGACCATGGTAATGACCCGACAGCGCCAGGTACGGACCATACG
AGAGAATATATCCCAGTAATTATGTACAGTCCGAAATTTAAAGGTGGTCATGCACTAGAA
AGTGATACTACATTCAGTTCTATCGGTGCAACTATAGCAGATAATTTCAACGTAACATTA
CCAGAGTTCGGTAAAAGTTATTTAAAGGAATTAAAATAG
>>V40_[0105034 to 0105849]_phnE2_(phosphonate ABC transporter, transmembrane permease)_RVRS
TTAAACAATACGTTTTCGGATTGAACCGGAAATTAAATCGACAATTGCGACCATTAGTAC
TAAACCGATTAATATAATACCTACACGGTCCCAAGAACGTGTTTGAATGGCAAATATGAG
TGGTGTCCCGATACCACCAGCTCCAATTAGCCCTAGTATAGAAGCTGAACGTAAGTTTAG
TTCAAAGCGATAAAGTATGAGTGATAGAAAGGCAGGCATAATTTGTGGTATGACTGCAAA
TACGAGTGTTTTAATCTTATTCGCACCACTGGCCTTTAATGATTCTACAGCACTGAAATC
TAGACCTTCAATATCTTCAGCTAAAAGTTTTCCAAGCATACCTACGGAATGGATACCTAA
AGCTAATACACCTGAAAATGAACCTGGGCCAACAGCTTTGATAAATATAAGTGCCATTAC
AATTTCTGGGAAGACACGTATAACACTTAAAATAAATTTGCTAACACCTGAAACTGGGCG
TAGCTTTACCATATTATTTGCACCTAGAAATGCTAATGGAATACAGATAATTGCGGCGAT
GAAAGTACCTACAACGGCTATCGCAAAGGTTTCAAGTAAACCACGTAATAAGTCTTCGCC
ATCTGGTATATAGATATAGCTGATATCAGGATGGAATAATCCGCTGAATATGGATTTTAA
GATTTCTAATGATTTACTTTTAAGTTCTAAACTTGGTACACCTGCAAATGCCCAGATGAT
AATAGCTAAGACGACAATTGCAATAAGCCATCTTTTAATCAATTTTCGTTTGTGTGCTTT
TGTGTGAACATTATATTTTGCTATTTCCTGTGTCAT
>>V40_[0105846 to 0106646]_phnE1_(phosphonate ABC transporter, transmembrane permease)_RVRS
TCATGCGAGATGTGCCCTCACTTTCGTACTGATGTAATCAATGACGACGACGATAACTAA
AGTAAATAAAATAATCGTTGCTGTTTTTGGATATTGAAATAAACCAAGTGTTTGATCATA
AAACAATCCAATACCGCCAGCGCCGACTAATCCAAGAACAGCTGAAGCACGTATATTTAC
TTCAAATGCATATAATACGTATGACATAAATGACGATATGGCTTGTGGTACAACACCGAA
AACAATCCATTTTATTTTATTAGCGCCAACAGCCGTCATTGCTTCCATTGGACCTGGATC
TATCGTTTCCAATGATTCATATAATAATTTTCCAATAATACAGATAGTTAAAATAAACAA
TGCTAATATCCCTGGAATTTGACCGATTCCAAATACAGCCACAAAGATTGCTGCTAATAG
CAAATCCAGTATAGTACGAACTATATTTAAAATAAAACGCGAGGGTATTGAAATCCACTT
TTGATGAACGATATTGCTAGCACATAATAACGCAATTGGTATTGAAACGATGCTACCTAA
TACTGTACTTACGATAGCCATTCGAATGGTATCTAACATTGGCGTTGTAATTTGTTGTAA
ATACTCGAAATCAGGTGGAATCATTTGTTTGAATAGATCACCTATTTGAGGTATTCCTAT
CATTAAATCTCCAAAATTAAACCCCGTATAAATGAAGCTCCAAATGATAAGCACAATGAT
TAACATGAAGGTAAAACTCGTTTTTAAAGAAACCTTTTTCTTTAAAAGGGAGTCATACTT
TGTAGGTATTTCTAAAGGCAT
>>V40_[0106648 to 0107421]_phnC_(phosphonate ABC transporter, ATP-binding protein)_RVRS
TTAGTTCACTCCTAGCTTTTCATCTTCTTTAATTGTACGTCCATATATTTCACTAAATAC
GTCATCTGTTGCTTCAGATGCAGGACCATCATAGACAACCTCACCATCACGTAAACCAAT
GATGCGTGTGCCATATTCTTTTGCTAAGTCAACAAAATGTAAATTAATTAAAATTGTGAT
GCCTAATTCTTGGTTGATTTTTCTTAAATCATCCATAACCTGTTTCGTTGTTAATGGGTC
TAATGAAGCAACTGGTTCATCTGCAAGAATAATTTCGGATTCTTGGCATAGCGCACGTGC
AATAGATATACGTTGTTGTTGGCCACCTGATAATTCATCAGAGCGTTGATTATATTTATC
TAAGATGTTGACCCGTTCTAGTGCATCCATTGCTTTAATTTTGTCTTCTTTTGGGAATAA
ACCTAATACCATTTTCCAAGTAGGGTGATAACCTACACGTCCACTTAGTACATTTCGTAA
TACACTTGACCGTTTAACTAAATTAAAATGTTGGAAAATCATACCTATATTTCGGCGCAT
TTCTAATAATGCTTTACCATGGGCTTTAGTGATTGATTTACCTTGGATGAAAATTTCACC
TGACGTGATATCATGCAAACGATTTACAGATCTTAATAGCGTGGATTTCCCAGCACCAGA
TAGTCCGACAATGACTGCAAATTCACCTTTTTCAATATTTAAGTTAATATTTTTCAAGCC
TACATGACCGTTAGGATAGACTTTACTGACGTTTTTAAATTCGATTTGACTCAT
>>V40_[0107635 to 0108591]_phnB_(phosphonate ABC transporter, substrate-binding protein)_RVRS
TTATTTCATATCTTTAACTAATTTTTCGTACTCTCTTACAATGTCGAAATTTGAATCTTT
CGTTTCTGTGTATCCTTCATGTGAATAAACTTCGCTAATAATTTTGTGACCTTCTTTTGA
TTTAGCAATGTCTATAAAAGCTTTTTTCAATTTCTCTTGGAAATCTTTATCCATATCTGG
TCTTACAGAAATTGTGTCATTCGGAATAGCTTGTGTTAATTTTAAAATTCGTGTGTCTTT
AAATACATTTGGTTGGTCTTTTTTCACAGTATTACGTGCATCGTTAAATACAGCTGCAGC
ATCTACATCTCCATTTAATAATGAGATAACTGCTTGGTCATGACCTTTAACATTCACAAT
TTTCATATCTTTAGTTGCATTAATACCTGCTTCGTTTTTTAACATCGCAAGTGGGAATGT
ATATCCAGCAGTTGATGTTACATCTTGTAAGGCAATTTTCTTACCTTTTAAATCTTTCAA
GCTTTTAATTTTTGAGTCTTTTTTAACAAGAATTTCTGATTTATAACTATCTACAAGTTC
TTTACTTGCTGAACCATCTTCTTTTACACCAAAACGTTGTGCTTGTAATAATAAATCAGC
TGCTTTTTGATCATGTGCTAATGTGTATGCCGTTGGTGGTAAGAAACCAACATCAACTTT
TTTAGACTTCATAGCTTCAACAATTGTATTGTAGTTAGTTGATACAGACACTTTAACTGG
AATCCCTAATTCTTTAGATAGTAATTTTTCTAATGGTTTTGCTTTAGCCTCTAATGTTCC
AGCATTTTGCGAAGGTACAAATTGTACTGTTAATTCTTTAGGTTTGTATCCTCCTGATTT
AGAATCCGAATCATTACTAGCGTTCTTTTGATTATCTAAAGAACTTGAATTTCCACATGC
TGCCGCAAAAACAATGACTGCTAACATTAATACAAATAAACACTTAAATTTTTTCAT
>>V40_[0108820 to 0110364]_Q5HJM4_(putative exported protein)_FRWD
ATGAAAAAAATATATAAGTCATTAACTGTCTCTGCAATTGTTGCAACGGTATCATTAAGT
GCTTTACCGCAATCTTTAGCTATAACGCATGAATCGCAACCTACAAAGCAACAGCGAACG
GTATTATTCGATCGTTCTCATGGTCAAACAGCTGGTGCTGCAGATTGGGTTAGTGATGGT
GCATTTTCAGATTATGCGGATTCAATACAAAAACAAGGTTATGACGTTAAAGCTATTGAT
GGTCATTCGAACATAACAGAAGCAAGTTTGAAAAGTTCCAAAATATTTGTAATTCCTGAG
GCTAACATTCCTTTCAAAGAATCAGAACAGGCAGCAATTGTTAACTATGTGAAACAAGGG
GGAAATGTTGTCTTTATTTCAGATCATTACAATGCTGACCGAAATTTAAATCGTATTGAT
TCATCAGAGGCAATGAATGGTTATCGACGTGGAGCGTATGAAGATATGTCGAAAGGTATG
AATGCAGAAGAAAAAAGTTCTACTGCAATGCAAGGTGTGAAAAGTTCAGATTGGTTATCT
ACAAACTTTGGCGTACGTTTTCGATATAATGCACTAGGTGATTTAAATACGAGCAATATT
GTTTCTTCAAAAGAAAGTTTCGGTATTACTGAAGGTGTGAAATCTGTATCTATGCATGCT
GGATCGACATTAGCAATTACTAATCCAGAGAAAGCAAAAGGTATTGTGTATACACCAGAA
CAATTGCCAGCGAAAAGTAAATGGTCACATGCTGTAGATCAAGGTATTTATAATGGGGGC
GGTAAAGCAGAAGGTCCCTATGTAGCAATTTCTAAAGTTGGAAAAGGTAAAGCAGCATTT
ATCGGTGATTCATCACTTGTGGAAGATAGTTCGCCCAAATATGTAAGAGAAGATAATGGA
GAAAAGAAGAAAACATATGATGGTTTTAAAGAACAAGACAACGGTAAGCTATTAAATAAT
ATAACGGCTTGGATGTCTAAAGATAATGATGGGAAATCACTTAAGGCGAGTGGCCTAACA
TTAGATACAAAGACTAAGTTGCTTGATTTTGAACGACCAGAGCTTTCAACTGAGCCTGAA
AAAGAGCCATGGTCACAACCGCCGAGTGGTTATAAATGGTATGACCCAACAACATTTAAA
GCAGGTAGTTATGGCAGTGAAAAAGGCGCGGATCCTCAGCCAAACACACCAGATGATCAT
ACGCCACCAAATCAGACCGAAAAAGTATCATTTGATATCCCGCAAAATGTTTCTGTAAAT
GAGCCATTTGAAGTGACAATACATTTAAAAGGATTTGAAGCAAATCAAACACTTGAAAAT
CTTAGAGTTGGTATTTACAAAGAAGGCGGACGTCAAATCGGACAATTTTCAAGTAAAGAT
AACGATTATAACCCGCCAGGTTACAGTACTTTGCCAACAGTTAAAGCAGATGTAAACGGA
AATGCCACAATTAAGGTCAATGCTAAAGTACTTGAAAGTATGGAAGGTTCAAAGATCCGT
TTAAAACTCGGTGACAAAACCTTGATTACAACAGACTTCAAATAA
>>V40_[0110415 to 0111950]_cpdB_(putative 5' nucleotidase)_FRWD
ATGTCAAACATAGCATTTTATGTCGTGAGTGACGTACATGGTTATATTTTCCCAACAGAT
TTTACGAGTAGAAATCAATATCAACCTATGGGATTGTTACTAGCGAATCATGTTATAGAA
CAAGACAGAAGGCAGTATGACCAAAGTTTTAAAATAGATAATGGTGATTTTTTGCAAGGG
TCACCATTTTGTAATTACTTAATCGCGCATAGCGGCAGTAGCCAGCCTTTAGTTGATTTT
TATAATCGAATGGCATTCGACTTTGGTACGCTTGGTAATCATGAATTTAATTATGGATTA
CCATACTTAAAAGACACTTTACGCAGACTCAATTATCCAGTTTTGTGCGCTAATATTTAT
GAAAATGATAGTACATTGACTGATAACGGTGTGCAGTATTTTCAGGTTGGAGATCAAACG
GTTGGTGTGATAGGTTTAACGACACAATTTATTCCCCATTGGGAACAACCAGAGCATATT
CAGTCACTTACGTTTCATAGTGCTTTTGAAACACTTCAACAACACTTACCTGAAATGAAG
CGACATGCAGATATCATTGTGGTTTGTTACCATGGTGGATTTGAAAAGGATTTAGAAAGT
GGTATGCCGACCGAAGTGTTAACGGGTGAAAATGAAGGATATGCCATGTTAGAAGCATTT
TCTAAAGATATAGATATCTTTATTACGGGTCACCAACATCGACAAATTGCTGAAAGATTT
AAGCAAACGGCTGTGATTCAACCTGGTACGAGAGGTACAACTGTAGGCAAAGTTGTCTTG
AGTACTGATGAATATGAAAATGTATCCGTTGAATCATGTGAATTACTTCCTGTTATAGAT
GATTCCACATTTACTATTGATGAAGATGACCAACATTTACGAAAGCAGTTAGAGGACTGG
TTAGATTACGAAATTACTACATTGCCATATGATATGACGATTAATCATGCATTTGAGGCA
CGTGTGGCACCGCATCCTTTTACTAATTTTATGAATTACGCTTTATTAGAAAAAAGTGGT
GCAGATGTTGCCTGTACAGCTTTGTTTGATTCTGCTAGTGGTTTCAAGCAAGTCGTGACG
ATGCGAGATGTTATTAACAATTACCCATTTCCAAATACATTTAAAGTTTTAGCTGTAAGT
GGTGCCAAACTTAAAGAAGCCATTGAACGATCAGCAGAATATTTTGACGTGAAAAATGAT
GAAGTAAGTGTGAGCGCAGACTTCCTTGAACCCAAACCCCAACACTTTAATTATGATATA
TATGGTGGCGTAAGTTATAACATTCATGTTGGAAGGCCAAAGGGACAACGTGTGAGCAAT
ATGATGATTCAAGGGCACGCAGTTGATTTAAAGCAGACATATACAATTTGTGTAAATAAT
TATCGTGCAGTTGGCGGTGGTCAGTATGATATGTATATCGACGCGCCAGTTGTAAAAGAT
ATTCAAGTTGAAGGCGCACAATTACTTATTGATTTTTTATCAAATAATAATTTGATGCGC
ATCCCGCAAGTTGTTGATTTTAAAGTTGAAAAGTGA
>>V40_[0112108 to 0112874]_A5IP16_(putative protein)_FRWD-TRNC-FRAMESHIFT
TTTGGAAACAATTAAACAAGAAGTAAGAGAATCTATTGTTAAAGGAATTATCGCGGGATA
TAAGGACTATGTTAATGAGAGAAATGAAGTCAAGAAACGTATGGTGATTAGTGATGCCTA
TGTGTACACCAAATCTAATCATATTGAAAATTAAGTTGCTAAGCATTTGGAAAATTTTGT
TAAGTATATTAAAGAAAATGCTGGACCATCATGGAAGTATTTAAAGTTTATATTTAATAA
AGATGAAGAGAAAAATAATATCATGCTTATATTGAAAAATGAAGATTACTTTGATGAAAA
AAATGTAAGCGTAGGGAAGAGTTTAGTTGCTGATAAAAATCAAAAAAGTAAAAACTACCT
AGAGGTACTTATGGCTAAGAATAGGGACATTAATTTTGGTACTGTTGAAGAAGATTTTGA
AATTGGGCATCAAATGACTGCAGATAGTATATTATTTAATATAAAAGAAGGCAGTAATAG
AGATATTAATTCTTTTTTTAATTATTACATATCGTATTGATAAAGAATCAAAGCAATTAG
CTGCAATCAAACAATGGTTACCAAATCCAGAAACAAATTCTGCAATTATGGTTGATGATT
TGACAGAGTTAATAGAAAAAGTAATAGTAGAAAGAGAAGATTATCATATTGACGAAGAAG
AGTTAGAAGTACTTAAAAACGATGGAGAGTTAGAACTCATAGATGTGGAACATGCATTTG
GTATCAGTATCGATGAAGGTAACGATATGATTGAAAGTGAAAGGTGA
>>V40_[0112880 to 0114055]_Q1Y4B9_(putative DNA-binding protein)_FRWD
ATGTTTATTGGCAAGAATTTAGAATACGTGAGAAAGCTTAATGCTCTAAGTAGAAAAGAA
TTATCAGAAAAAATAAATGTGAGTGAACAAGCAATTTGGCAATATGAAACAAAAAATATG
ATGCCAGAAATTAGTAAAATTTATGATATGACATCTATTTTTAATGTTAAATCTAGCTAC
TTTATTAGCGAGCAGCCCGAAGAGCTCCTAATAAATTCTGTCGATAAACATAGTATAGCT
TTTAGAGCAAAAAATTATAAAGTATCTACGAAACTATTAAATAAGCAATATTATCAAGCA
ATGTATTTATCTAATTTAACTAACTACTTATTTTCTTTTGTAAAGATACCGGATAATATT
ATTTTATCTTTAATAAATAATTTAGATGACTTGTTGAATGGCAATTTAGAATCGCTAAAT
AAAAAAGAAAGCATAAAAGAAATTGCTAAAGTTGTGAGGGCTAAAATTCTTCAAGATGAA
AGCAACGAAGCACTATTGTTTATGCTTGAAAAAGCGGGTATAGTTATATACGAAAAGCGA
ATTAATGATAGCATAGACGCATATAGTTTTTGGAGTAAAGATCTGACACCTTTTATTATA
CTGGGTACAAATAAGGGGGTAGCAGTTAGAAGGAATTTTGATCTTGCACATGAGCTGGGA
CATCTCGTTCTACATCGTCATATTCAATTCGACTTATTATCTCCTGAAGAATATAAGACA
ATTGAACATGAGGCAGATATTTTCGCCTCTGAATTTTTACTACCTGAAGAAGCGTTTAAA
AAGGACTTTGATCAAATGACAAAAAAATCAAATCCTGATTATTTAGCTGTATTGAAAGAA
AAATGGTATGTTTCTATACAAGCAATTGCAATGAGAGCCTATTATCTAGGTCTAATGTCT
AGTACTCAGTACAGATATTTTTGGGCATCATTAAATAAAAAAGGCTATAAAAGTAAAGAG
CCTTTAGACGACGTGATTGAAATGTCACGTCCTGTCAAAATGAATAGTTTATTAAAGTTG
TATTTTGATAGAAATATACTGACACCACAAAAATTATTGAATTATTTAAAAGTTGATGAA
ACATTTTTGAATCATCTAGCAGGTATTAATTTAAAACTCTTTAAGGATTATGTTAATGAA
AATAGAGAATATAATATAACGAATCTATATAAATAA
>>V40_[0114057 to 0114121]_txbi_Q1Y4B9_(bidirectional rho-independent terminator of Q1Y4B9)
GCACCAATATTTAAACCTCGAGCTGAAAAGAACATCATTTCAGTTCGAGTTTTTTTATTT
GTAAC
>>V40_[0114442 to 0117051]_adhE_(alcohol-acetaldehyde dehydrogenase)_FRWD
ATGTTAACTATACCTGAAAAAGAAAATCGTGGATCGAAAGAACAAGAAGTGGCAATTATG
ATTGATGCTCTAGCTGACAAAGGGAAAAAAGCATTAGAAGCATTATCTAAAAAGTCACAA
GAAGAAATTGATCATATTGTTCATCAAATGAGTTTAGCAGCTGTTGATCAACATATGGTG
CTAGCAAAATTAGCACATGAAGAAACTGGAAGAGGTATATACGAAGATAAAGCGATTAAA
AATTTATACGCTTCTGAATATATATGGAATTCAATAAAAGACAATAAGACAGTAGGGATT
ATTGGTGAAGATAAAGAAAAAGGATTAACGTATGTAGCGGAACCAATTGGTGTTATTTGT
GGTGTTACGCCAACAACAAATCCTACGTCGACAACTATTTTTAAAGCGATGATTGCAATT
AAGACAGGAAATCCAATCATTTTTGCATTCCATCCAAGTGCGCAAGAATCGTCGAAGCGT
GCAGCAGAAGTTGTATTAGAAGCGGCAATGAAGGCAGGTGCACCTAAAGATATTATTCAA
TGGATTGAAGTGCCTTCTATCGAAGCAACAAAACAATTAATGAATCACAAAGGTATTGCA
TTAGTTCTAGCAACAGGTGGTTCGGGCATGGTTAAGTCTGCATATTCAACTGGCAAACCG
GCATTAGGTGTGGGACCAGGTAACGTGCCGTCTTACATTGAAAAAACAGCACACATTAAG
CGTGCAGTAAATGATATCATTGGTTCAAAAACATTTGATAATGGTATGATTTGTGCTTCT
GAACAAGTTGTAGTCATTGATAAAGAAATTTATAAAGACGTTACTAATGAATTTAAAGCA
CATCAAGCATATTTTGTTAAAAAAGATGAATTACAACGCTTAGAAAATGCAATTATGAAT
GAACAAAAAACAGGTATTAAGCCTGATATTGTCGGTAAATCTGCAGTTGAAATAGCTGAA
TTAGCAGGTATACCTGTCCCCGAAAATACAAAACTTATCATAGCCGAAATTAGCGGTGTA
GGTTCAGACTATCCGTTATCTCGTGAAAAATTATCTCCAGTATTAGCCTTAGTAAAAGCC
CAATCTACAAAACAAGCATTTCAAATTTGTGAAGACACACTACATTTTGGTGGATTAGGA
CACACAGCCGTTATCCATACAGAAGATGAAACATTACAAAAAGATTTTGGTCTAAGAATG
AAAGCTTGTCGTGTACTTGTAAATACACCATCAGCGGTTGGAGGTATTGGTGATATGTAT
AACGAATTGATTCCGTCTTTAACATTAGGTTGTGGTTCGTACGGTAGAAACTCAATTTCA
CATAATGTTAGTGCGACAGATTTATTAAACATTAAAACGATTGCTAAACGACGTAATAAT
ACTCAAATTTTCAAGGTGCCTGCTCAAATTTATTTTGAAGAAAATGCAATCATGAGTCTA
ACAACAATGGACAAGATTGAAAAAGTGATGATTGTCTGTGACCCTGGTATGGTCGAATTC
GGTTATACAAAAACAGTTGAGAATGTATTAAGACAAAAAACGGAACAGCCTCAAATTAAA
ATATTTAGCGAAGTCGAACCGAACCCATCAACGAATACAGTATATAAAGGTCTGGAAATG
ATGGTTGATTTCCAACCGGATACAATCATTGCACTTGGTGGTGGTTCAGCGATGGATGCT
GCAAAAGCAATGTGGATGTTCTTTGAACACCCTGAGACATCATTCTTCGGTGCTAAACAA
AAGTTCCTAGACATCGGTAAACGTACTTATAAAATAGGCATGCCTGAAAATGCGACGTTC
ATTTGTATCCCTACGACATCAGGTACAGGTTCAGAAGTAACACCATTTGCAGTTATCACA
GATAGTGAAACAAATGTAAAATATCCGTTGGCTGATTTTGCTTTAACACCTGATGTTGCA
ATTATTGACCCTCAATTTGTGATGAGTGTGCCAAAAAGCGTTACAGCAGATACAGGAATG
GATGTACTAACGCATGCCATGGAATCATATGTATCTGTAATGGCTTCAGATTACACAAGA
GGTTTGAGTCTACAAGCGATTAAATTGACGTTCGAATATTTAAAATCATCTGTTGAAAAA
GGTGATAAAGTTTCAAGAGAGAAAATGCATAACGCATCAACTTTGGCTGGTATGGCATTT
GCAAATGCATTCTTAGGCATTGCACACTCAATTGCGCATAAAATTGGTGGCGAATATGGT
ATTCCGCATGGTAGAGCGAATGCGATATTACTACCGCATATTATCCGTTATAATGCCAAA
GACCCGCAAAAACATGCATTATTCCCTAAATATGAGTTCTTCAGAGCAGATACAGATTAT
GCAGATATTGCCAAATTCTTAGGATTAAAAGGTAATACGACAGAAGCACTCGTAGAATCA
TTAGCTAAAGCTGTCTACGAATTAGGTCAATCAGTCGGAATTGAAATGAATTTGAAATCA
CAAGGTGTGTCTGAAGAAGAATTAAATGAGTCAATTGATAGAATGGCAGAGCTCGCATTT
GAAGATCAATGTACAACTGCTAATCCTAAAGAAGCACTAATCAGTGAAATCAAAGATATC
ATTCAAACATCATATGATTATAAGCAATAA
>>V40_[0117396 to 0118064]_capA-L1_(capsular polysaccharide biosynthesis protein A, locus 1)_FRWD
ATGGAAAGTACATTAGAATTAACAAAAATTAAAGAAGTATTACAAAAAAACTTGAAGATT
TTAATTATTTTACCGCTATTATTTTTAATTATTAGCGCTATTGTTACATTTTTCGTCTTA
TCACCTAAATATCAAGCTAATACTCAAATTTTAGTGAATCAAACTAAGGGAGACAATCCT
CAGTTTATGGCGCAAGAGGTTCAAAGTAATATTCAACTTGTAAATACGTATAAAGAAATT
GTTAAAAGTCCTAGAATTTTAGATGAGGTGTCAAAGGACTTAGATGATAAGTATTCACCA
TCTAAATTATCGAGTATGTTGACAATTACAAACCAAGAAAATACGCAACTTATCAACATC
CAAGTTAAAAGTGGTCATAAACAAGATTCGGAAAAAATTGCGAATAGCTTCGCTAAAGTT
ACAAGTAAACAAATTCCGAAGATTATGAGTGTGGATAACGTATCAATTTTATCTAAAGCA
GACGGCACAGCAGTTAAAGTCGCACCAAAAACTGTAGTGAATCTAATCGGTGCATTCTTT
TTAGGATTAGTTGTCGCGCTTATATATATCTTCTTCAAAGTAATTTTCGATAAGCGAATT
AAAGATGAAGAAGATGTAGAGAAAGAATTAGGATTGCCTGTATTGGGTTCAATTCAAAAA
TTTAATTAA
>>V40_[0118080 to 0118766]_capB-L1_(capsular polysaccharide biosynthesis protein B, locus 1)_FRWD
ATGTCAAAAAAGGAAAATACGACAACAACACTATTTGTGTATGAAAAACCAAAATCAACA
ATTAGTGAAAAGTTTCGAGGTATACGTTCAAACATCATGTTTTCAAAAGCAAATGGTGAA
GTAAAGCGCTTGTTGGTTACTTCTGAAAAGCCTGGTGCAGGTAAAAGTACAGTTGTATCG
AATGTAGCGATTACTTATGCACAAGCAGGCTATAAGACGTTAGTTATTGACGGCGATATG
CGTAAACCAACACAAAATTATATTTTTAATGAGCAAAATAATAATGGACTATCAAGCTTA
ATCATTGGTAGAACGACTATGTCAGAAGCAATTACGTCGACAGAAATTGATAATTTAGAT
TTACTAACAGCTGGTCCTGTACCTCCAAATCCATCTGAGTTAATTGGGTCTGAAAGGTTC
AAAGAATTAGTTGATATGTTTAATAAACGTTACGACATTATTATTGTCGATACACCGCCA
GTTAATACCGTGACTGATGCACAACTATATGCGCGTGCTATTAAAGATAGTCTGTTAGTA
ATTGATAGTGAAAAAAATGATAAAAATGAAGTTAAAAAAGCTAAAACACTTATGGAAAAA
GCAGGCAGTAACATTCTAGGCGTCATTTTAAATAAGGCAAAAGTAGATAAATCTTCTAGT
TATTATCACTATTATGGAGATGAATAA
>>V40_[0118769 to 0119533]_capC-L1_(capsular polysaccharide biosynthesis protein C, locus 1)_FRWD
ATGATTGATATTCATAACCATATATTGCCTAATATCGATGACGGTCCGACAAATGAAACA
GAGATGCTGGATCTTTTAAAACAAGCGACAACACAAGGTGTTACAGAAATCATTGTAACA
TCACATCACTTACATCCTCGATATACCACACCTATAGAAAAAGTGAAATCATGTTTAAAC
CATATTGAAAGCTTAGAGGAAGTACAAGCACTAAATCTAAAGTTTTATTATGGACAGGAA
ATAAGAATTACCGATCAAATCCTTAATGATATTGATCGAAAAGTTATTACCGGTATTAAT
GATTCACGCTATTTACTAATAGAATTTCCATCAAATGAAGTTCCACACTATACTGATCAA
TTATTTTTCGAATTACAGAGTAAAGGCTTTGTACCGATTATTGCACATCCAGAGCGGAAT
AAAGCAATAAGTCAAAACCTTGACATACTATACGATTTAATTAACAAAGGTGCTTTAAGT
CAAGTGACAACGGCGTCATTAGCGGGTATTTCCGGTAAAAAAATTAGAAAATTAGCAATT
CAAATGATTGAAAACAATCTGACACATTTCATCGGTTCAGATGCGCATAACACAGAAATC
AGACCGTTCTTAATGAAAGACTTATTTAATGATAAGAAATTACGTGATTATTATGAAGAT
ATGAACGGATTTATTAGTAATGCGAAGTTAGTTGTTGATGATAAAAAAATTCCTAAACGA
ATGCCACAACAAGATTATAAACAGAAAAGATGGTTTGGGTTATAA
>>V40_[0119553 to 0121376]_capD_(capsular polysaccharide biosynthesis protein D)_FRWD
ATGGCACATTTATCTGTGAAATTGCGGCTTTTAATACTAGCTTTAATCGATTCACTGATA
GTGACATTTTCAGTATTCGTAAGTTATTACATTTTAGAACCGTATTTCAAAACATATTCT
GTCAAATTATTAATATTGGCAGCTATATCACTATTCATATCGCATCATATTTCAGCATTT
ATTTTTAATATGTATCATCGAGCGTGGGAATATGCCAGTGTGAGTGAATTAATATTAATT
GTTAAAGCTGTGACGACATCTATCGTTATTACGATGGTGGTCGTGACAATTGTTACAGGC
AATAGACCGTTTTTTAGATTGTATTTAATTACTTGGATGATGCACTTGATTTTAATAGGC
GGCTCAAGGTTATTTTGGCGTATTTATCGGAAATACCTTGGAGGTAAGTCATTTAATAAG
AAGCCAACTTTAGTTGTTGGTGCTGGTCAAGCAGGTTCAATGCTGATTAGACAAATGTTG
AAAAGTGACGAAATGAAACTTGAACCGGTATTAGCAGTCGATGATGACGAACATAAACGC
AATATCACAATTACTGAGGGTGTAAAAGTCCAAGGTAAAATTGCGGATATTCCAGAACTA
GTGAGGAAATATAAGATTAAAAAAATCATCATTGCAATTCCAACTATTGGTCAAGAGCGT
TTGAAAGAAATTAATAATATTTGCCATATGGATGGCGTTGAGTTATTGAAAATGCCAAAT
ATAGAAGACGTCATGTCTGGTGAGTTAGAAGTGAACCAACTGAAAAAAGTTGAAGTAGAA
GATTTACTAGGCAGAGATCCTGTTGAATTAGATATGGATATGATATCAAATGAATTGACG
AATAAAACTATTTTAGTTACGGGTGCAGGTGGTTCAATAGGATCAGAAATTTGTAGACAA
GTTTGTAATTTCTATCCAGAACGTATTATTCTACTTGGCCATGGTGAAAACAGTATTTAT
TTAATCAATCGTGAATTGCGAAATCGCTTCGGAAAAAATGTTGATATCGTTCCTATTATA
GCGGATGTGCAAAATAGAGCGCGTATGTTTGAAATTATGGAAAGGTATAAACCATACGCA
GTTTATCATGCAGCAGCACACAAGCACGTACCGTTAATGGAAGACAACCCTGAAGAAGCA
GTACGTAATAATATTTTAGGTACGAAAAATACTGCTGAAGCTGCTAAAAATGCAGAGGTA
AAGAAATTCGTTATGATTTCTACGGATAAAGCTGTTAATCCACCTAATGTCATGGGAGCT
TCAAAGCGAATTGCAGAAATGATTATTCAAAGTTTAAATGATGAAACGCATCGAACAAAT
TTTGTTGCAGTGAGATTTGGTAATGTACTTGGATCGAGAGGATCTGTGATTCCACTTTTC
AAAAGTCAAATTGAAGAAGGTGGGCCAGTTACTGTGACACATCCTGAAATGACACGTTAC
TTTATGACAATTCCTGAAGCTTCTAGACTAGTTTTGCAGGCAGGGGCATTAGCAGAAGGT
GGCGAAGTATTTGTGCTAGACATGGGAGAACCAGTGAAAATTGTAGATTTGGCACGTAAT
TTAATTAAGCTAAGTGGTAAAAAAGAAGACGAGATACGCATTACTTATACAGGGATTAGA
CCCGGTGAAAAAATGTTTGAAGAGCTTATGAATAAAGATGAGGTTCATCCTGAACAAGTA
TTTGAAAAAATTTATCGTGGCAAAGTACAACATATGAAATGTAATGAAGTTGAAGCGATT
ATTCAAGACATCGTCAATGACTTTAGTAAAGAAAAAATTATTAACTATGCCAATGGCAAA
AAGGGAGATAATTATGTTCGATGA
>>V40_[0121366 to 0122394]_capE_(capsular polysaccharide biosynthesis protein E)_FRWD
ATGTTCGATGACAAAATTTTATTAATTACTGGGGGCACAGGATCATTCGGTAATGCTGTT
ATGAAACGGTTTTTAGATTCTAATATTAAAGAAATTCGTATTTTTTCACGCGATGAGAAA
AAACAAGATGATATTCGAAAAAAATATAATAATTCAAAATTAAAGTTCTACATTGGTGAT
GTGCGTGATAGTCAAAGTGTAGAAACAGCAATGCGAGATGTTGATTACGTATTCCATGCA
GCAGCTTTAAAACAAGTGCCGTCATGTGAATTCTTTCCAGTTGAGGCAGTGAAGACAAAT
ATTATTGGTACAGAAAATGTCTTACAAAGTGCTATTCATCAAAATGTTAAAAAAGTCATA
TGTTTATCTACAGATAAGGCAGCGTATCCTATTAATGCTATGGGTATTTCGAAAGCAATG
ATGGAAAAAGTATTCGTAGCCAAATCAAGGAATATTCGTAGTGAACAAACGCTTATTTGC
GGTACAAGATACGGCAATGTGATGGCTTCAAGAGGGTCAGTAATTCCTTTGTTTATCGAC
AAAATCAAAGCTGGAGAACCTTTAACGATTACAGATCCTGATATGACAAGATTTTTAATG
AGTTTAGAAGATGCGGTAGAACTAGTTGTTCATGCATTTAAGCATGCAGAGACAGGCGAT
ATTATGGTTCAAAAAGCACCAAGCTCAACGGTAGGGGATCTTGCGACCGCATTATTAGAA
TTGTTTGAAGCTGATAATGCAATTGAAATCATTGGTACGCGACATGGAGAGAAAAAAGCA
GAAACATTGTTGACGAGAGAAGAATACGCACAATGTGAAGATATGGGTGATTATTTTAGA
GTGCCGGCAGACTCCAGAGATTTAAATTATAGTAATTATGTTGAAACCGGTAACGAAAAG
ATTACGCAATCTTATGAATACAACTCCGATAATACACATATTTTAACGGTGGAAGAGATA
AAAGAAAAACTTTTAACACTAGAATATGTTAGAAACGAATTGAATGATTATAAAGCTTCA
ATGAGATAG
>>V40_[0122407 to 0123516]_capF_(capsular polysaccharide biosynthesis protein F)_FRWD
TTGAATATTGTAATTACAGGAGCAAAGGGTTTTGTAGGAAAAAACTTGAAAGCAGATTTA
ACATCAACGACAGATCATCATATTTTCGAAGTACATCGACAAACTAAAGAGGAAGAATTA
GAGTCAGCGTTGTTGAAAGCAGACTTTGTCGTACATTTAGCGGGAGTCAATCGACCTGAA
CACGACAAAGAATTCAGCTTAGGAAACGTGAGTTATTTAGATCATGTACTTGATATATTA
ACTAGAAATAAGAAAAAGCCGGCGATATTATTATCGTCTTCAATACAAGCAACACAAGAT
AATCCTTATGGTGAAAGTAAGTTGCAAGGTGAACAGCTATTAAGACAATATGCCGAAGAG
TATGGGAATACGGTTTATATTTATCGCTGGCCAAATTTATTCGGCAAGTGGTGTAAGCCA
AATTATAACTCAGTTATAGCAACATTTTGTTACAAAATTGCACGTAACGAAGAGATTCAA
GTTAATAATCGGGACGTTGAACTAACGCTAAACTACGTGGATGATATCGTCGCTGAAATA
AAACGTGCTATAGAAGGAAATCCAACGATTGAAAATGGTGTACCTACAGTACCAAATGTA
TTTAAAGTGACATTGGGAGAAATTGTAGATTTATTATACAAGTTCAAACAGTCACGTCTC
GATCGAACATTGCCGAAATTAGATAACTTGTTTGAAAAAGATTTGTATAGTACGTATTTA
AGCTATCTACCTAGTACAGACTTTAGTTATCCCTTACTTATGAATGTGGATGATAGGGGT
TCTTTTACAGAATTTATAAAAACACCGGATCGTGGTCAAGTTTCTGTAAATATTTCTAAG
CCAGGTATTACTAAAGGTAATCACTGGCATCATACTAAAAACGAAAAATTTCTAGTCGTA
TCAGGTAAAGGGGTAATTCGTTTTAGACATGTTAATGATGATGAAATCATTGAATATTAC
GTTTCTGGCGACAAATTAGAAGTTGTAGACATACCAGTAGGATACACACATAATATTGAA
AATTTAGGCGACACAGATATGGTAACTATTATGTGGGTGAATGAAATGTTTGATCCAAAT
CAGCCAGATACGTATTTCTTGGAGGTATAG
>>V40_[0123520 to 0124644]_capG_(capsular polysaccharide biosynthesis protein G)_FRWD
ATGGAAAAACTAAAATTAATGACAATAGTTGGTACAAGGCCTGAAATCATTCGCTTATCA
TCAACGATTAAAGCATGTGATCAATATTTTAATCAGATATTAGTACACACTGGTCAAAAT
TATGATTATACATTGAATCAAATTTTCTTTGATGATTTGGAATTAAGACAACCGGACCAC
TACTTAGAGGCAGTTGGAAGTAACCTCGGAGAAACGATGGGGAATATTATTGCGAAGACG
TATGACGTTTTATTACGCGAACAACCAGATGCACTTTTAATTCTTGGTGATACAAATAGT
TGTTTAGCAGCAGTATCTGCTAAACGATTAAAGATTCCTGTGTTCCATATGGAAGCGGGT
AATAGATGCTTTGATCAGAATGTACCTGAAGAAATCAATCGTAAAATTGTTGACCATGTC
AGTGATGTGAATCTACCTTATACTGAACATAGCAGACGGTATTTATTAGATGAAGGCTTC
AATAAAGCGAATATCTTTGTGACAGGATCACCGATGACAGAAGTGATAGAAGCGCATCGA
GATAAAATTAATCACAGTGACGTTTTAAATAAACTAGGATTAGAACCGCAACAATACATT
TTAGTATCTGCGCATAGAGAAGAGAATATCGATAATGAAAAGAATTTTAAATCATTAATG
AATGCGATAAATGATATTGCCAAAAAGTATAAAATGCCTGTGATTTATTCAACGCATCCA
AGAAGTTGGAAGAAAATTGAAGAAAGTAAATTTGAATTTGATCCATTAGTTAAACAGTTA
AAGCCATTTGGTTTCTTTGATTATAATGCATTGCAAAAAGATGCATTTGTTGTGCTATCA
GATAGTGGAACATTGTCAGAAGAGTCGTCTATTTTGAAGTTCCCTGGTGTCCTTATTCGA
ACTTCCACAGAAAGACCGGAAGTACTAGATAAAGGTACGGTTATTGTAGGTGGTATTACC
TATAACAATCTAATCCAATCTGTTGAACTAGCAAGAGAGATGCAAAACAATAACGAACCG
ATGATTGATGCTATTGATTATAAAGACACTAACGTTTCGACAAAGGTAGTTAAAATTATT
CAAAGCTATAAAGATATTATCAATCGAAATACTTGGAGGAAATGA
>>V40_[0124647 to 0125273]_capH5_(capsular polysaccharide biosynthesis protein Cap5H)_FRWD
ATGAGGATAGCGATTGAAAAGATAATTGGTTTGCTGAAAAACCAGTCCTCTAAAGAATCG
AATGTTAAGATTCATCGCTTGGCGTATATTACAAACTCAAAATTTGATGGCAATAACTAT
ATAGATAGATGGTGTAAAATCAGGAATTCTCACATTGGTGAATACAGTTATATTGGATTT
GGTAGTGATTTTAATAATGTAGAAGTAGGAAGATATTGTTCGATATCTTCGGATGTAAAA
ATTGGGTTAGGGAAACATCCTACACACTTTTTTAGCTCATCACCGATTTTTTATTCTAAT
AATAATCCATTTAACATAAAGCAAAAGTTTATAGACTTTAATGACCAACCAAGCCGTACA
ACAATTAAAAATGATGTGTGGATTGGTGCAAATGTAATTATTATGGATGGTTTAACAATA
AATACTGGTGCAGTCATAGCAGCCGGCTCAGTTGTTACTAAAAATGTAGGAGCATATGAG
GTTGTTGGTGGGGTTCCTGCAAAAGTGATTAAGAAGCGATTTGACAATAAAACAATTGAA
AAACTTTTGGAAAGCAAGTGGTGGGAGAAAACGCCTGACAAACTAAAAGGATTTTCGGTT
GAATATTTAAATAAAAAGGATACTTAA
>>V40_[0125278 to 0126387]_capI5_(capsular polysaccharide biosynthesis protein Cap5I)_FRWD
ATGAGAATTTTAAATATTGTATCGAGTAATATTGTTCAAGACCCAAGGGTACTTAAACAA
ATAGAAACAATTAAAGGCGTTACGAATGATTATAAAATTGTTGGAATGAATAATTCACAA
GCTACTAATAAGCGATTGGAAAACTTAGATTGTAATTATCGTTTGTTAGGTAGCAAGGTA
GATCCAAAAAATATTCTTTCTAAATTAATTAAGCGTATTAGATTTGCAACAGGTGTTATC
CGAGAAATTAAAGCTTATAAACCTGACGTGATTCATGCAAATGATTTCGACGTATTATTA
ATGGTCTATTTAAGCAATTATAAAAAAGCTAATATTGTTTATGATGCGCATGAAATATAT
GCGAAAAATGCCTTTATTAATAAAGTTCCACTTATTTCAAAGTTTGTAGAAATTATAGAA
AAACACATTGTAAAACATCGTGTTAATGCCTTCGTAACAGTAAGTCATGCAGCAAAAGAA
TATTATCAATCTAAAGGATATAAGAAGGAAGCGAATGTTATTACGAATGCACCTATTTTG
AATGATAGCAGAGAATTTAAAGAAATCGAAAACTTTAAAGAAATCGTATATCAAGGTCAA
ATTGTAATGGACAGAGGATATGAAGAGTTTATTATTGCTTCATCAGCTTTTAAACAAAAT
GCTCCTTCATTCATAATTCGAGGGTTTGGTCCGCATGAAGAAGTGATAAAAGAACTGATT
AGTTATAACTCGGAAAATATTAGGTTGGATAAACCAGTTGAAGTAAAAGAATTGGTTGAT
AAGTTAGCAGAAAGTAATGTTGGTGTTGTCTTGACGAAACCTGTATCTATTAATTTTGAA
TATACAGTATCTAATAAAATTTTTGAATGTATACATGCTGGTTTACCAGTGATTTTATCT
CCTGTCAAAGAGCATATTTATCTCAATGAAAAATATAAATTTGGCATTGTTCTAAAGGAA
GTTACGCCGTTAGAAATTGAAAAGGCGGTTAGAAAATTAAGAGATAATCACGATTTGTTT
AATCATTTACGTCAAAATGCAATTAAGGCGTCTAAAATTTTGAATTGGCAAATAGAAAGT
GAACGATTAGTAGAATTATATAAATTTTAA
>>V40_[0126401 to 0127567]_capJ5_(capsular polysaccharide biosynthesis protein Cap5J)_FRWD
ATGAAATTTTTTGTACTTTGTGCAATTATCAGCATGAACATATTTATAGTAATCTCTACA
TTTACTAAAGAAGTATTAGGGTTCCCTATAGAGCCGGTGTATTACTCAACCATGGTTGGT
ATAGCATTAATTACTACGGTGTTTGCTATTTATAAGATAATTGTCACGCAAGAAATTCCG
CGAGGGTTAATATTATTAATTGCTATATGTTTGCTTTATCTAGCTTTTTATTATTTTTCA
CCAGATAAGGAAGAGAAACTAGCTAAAAATAATATTCTATTCTTTTTAACATGGGCAGTT
CCAGCGGCAATTAGTGGTATTTATATTAAATATATAAACAAGGCTACGGTAGAAAGATTT
TTTAAATTAGTATTTTTCATATTTTCTGTTTCATTTATTTTTGTAATTTTAATACCAAAA
CTTACAGGTGAGATACCTAGCTATATCAATTTTGGACTTATGAACTATCAAAACGCTTCG
TACCTTTCAGCATTTACTGCCGGATTAGGCATTTATTTCATTATGAAAGGTTCAGTGAAA
CATAAGTGGATATATGTTCTATTTACAATAATTGATATACCTATTGTGTTTATACCAGGA
GGGCGTGGAGGTGCTATTTTATTAATTCTTTACGGCTTATTTGCATTTATACTTATTACG
TTTAAAAGAGGAATACCTATTGCAGTAAAAAGCATTATGTATATTTTTGCATTAAGCATA
TCTAGTGTATTGATTTACTTTCTTTTTACAAAAGGTTCGAATACTAGAACATTTTCATAT
TTACAAGGTGGAACACTTAATTTAGAAGGTACTTCTGGAAGAGGACCGATTTATGAAAAA
GGTATTTACTTTATTCAACAAAGTCCGTTATTAGGCTATGGGCCATTTAACTATTATAAA
CTAATCGGAAATATACCACATAACATCATTATTGAGTTGATTCTATCATTTGGCTTATTA
GGGTTTTTTATCATAATGATTTGCATTTTGCTACTAGTTTATAAAATGATTAGGAACTAT
GATCCAAACACTATAGATTTACTCGTTATGTTTATAGCAATCTATCCAATCACATTATTA
ATGTTTAGTTCAAATTATTTAGTTGTAAGTGAATTTTGGTTTGTGTTGTTCTATTTTATT
ACAAAAGGACGGCGTCATCATGGCTAA
>>V40_[0127560 to 0128765]_capK5_(capsular polysaccharide biosynthesis protein Cap5K)_FRWD
ATGGCTAAGAAAGTTTTTATTATGGATAGCGTAAAGACAATAATTGGTACGTTGCTTATA
GCTTTAGGATTACAATTTTTAGCTTATCCAATTATTAATCAACGAGTAGGTAATGAAGCG
TTTGGTTCTATTTTAACGATTTATACAATCATAACAATCACGAGTGTTGTATTAGGCAAT
ACGCTTAACAATATACGATTGATTAATATGAATCTATACAAATCCAATCATTACTATTGG
AAATTTGCATCGATACTTTTAATTTCAATTCTGATTGAGAGTATAGCTTTAATTATTGTA
TTTCTTTACTTTTTTAATTTGAACACCATCGATATTATCTTTTTAATTTTGCTTAACATT
TTAATGTGTTTAAGGATTTATCTGAATGTATTTTTTAGGATGACTTTAAAATATAATCAG
ATTTTGTATATTGCTCTTATTCAATTTTTAGGTTTGCTGATAGGACTATTTCTATATTAT
TTAACCCAAAACTGGATTGTTTGTTTTATTACCAGTGAATTGTTTGCAACGATATATACA
TTGGTTAAATTACGGGGATTAACTATAGGCGAGTATCGAAGTGAAGATAATAATGTGGTA
AAAGATTATGTGATGCTACTGAGTACAAATAGCCTTAATAATTTGAATCTCTACTTAGAT
AGATTAATCTTATTACCAATTATAGGTGGAACAGCTGTAACTATATCATTTCTTTCAACA
TTTATTGGGAAGATGTTAGCTACATTTCTATATCCGATTAATAATGTAGTACTTTCATAT
ATTTCTGTAAATGAAAGTGACAATATAAAGAAGCAATATTTGAAAACTAATCTATTTGCT
ATAGTTGCCCTATGTTTAGTCATGATTATATGTTATCCAATTACAATAATTATTGTCTCT
TTACTGTATAACATTGATTCAAGTTTATATTCGAAGTTTATTATTTTAGGTAATATAGGT
GTTTTATTCAATGCAGTGAGTATTATGATCCAAACTTTAAATACAAAACACGCATCAATA
ACATTACAAGCGAATTATATGACGCTTCACACGATTACATTTATATTCATAACTATTTTA
ATGACAATTGCGTTTGGTCTAAATGGATTCTTTTGGACGACGCTGTTCAGCAACATTATT
AAGTATGTGATTTTAAATATTATAGGTTTAAAGTCTAAATTCATTAATAAAAAGGACGTC
GATTAG
>>V40_[0128766 to 0129971]_capL_(capsular polysaccharide synthesis protein L)_FRWD
ATGAGTGAAAAAAAGATTTTGATTTTATGTCAGTATTTTTATCCGGAATATGTATCTTCA
GCGACGTTACCAACACAATTGGCGGAAGATTTAATTGCGAATCACATTAATGTCGATGTC
ATGTGTGGATGGCCATATGAATATAGTAATCATAAACAGGTTTCTAAAACCGAGATGCAT
CGTGGTATTCGCATTCGACGTCTAAAGTATTCGAGGTTTAATAACAAAAGTAAGGTTGGA
AGGATCATCAATTTCTTTAGTTTATTTTCAAAATTCGTAATTAATATACCTAAAATGTTG
AAATATGATCAGATTCTTGTTTACTCTAATCCACCAATCTTGCCATTAATACCAGACGTT
CTACACAGACTGCTTAAGAAAAAATATTCTTTTGTGGTGTATGATATAGCACCTGATAAT
GCGATTAAGACAGGTGCAACACGTCCAGGTAGCATGATTGATAAACTGATGCGTTACATT
AATAAACATGTCTACAAGAATGCTGAAAATGTCATTGTCCTTGGTACGGAAATGAAAAAC
TATTTAGTAAATCATCAAATTTCTAAAAATCCTGATAATATTCATGTGATTCCTAACTGG
TATGACATGCGTCAGTTACAAGACAATCGTATCTATCATGACACATTTAAAGCTTACCGT
GAGCAATACGACAAGATTATATTGTATAGCGGTAATATGGGGCAGTTACAGGATATGGAG
ACACTTATCTCATTTTTAAAATTAAATAAGGATCAGCCTCAAACGTTAACAATACTTTGT
GGTCATGGTAAGAAATTTGCAGATGTCAAAACGGCAATAGAAGACCATCGTATTGAAAAT
GTTAAAATGTTTGAGTTTTTAACAGGTACAGACTATGCTGACGTATTAAAAATTGCGGAT
GTATGTATTGCATCACTGATTAAAGAAGGCGTTGGTTTAGGCGTGCCGAGCAAGAATTAT
GGCTACCTTGCAGCTAAGAAGCCGTTGGTACTCATCATGGATAAGCAATCTGATATCGTT
CAACATGTTGAACAATATGATGCGGGTATCCAAATTGATAATGGCGATGCACATGCCATT
TATAACTTCATCAACACTCACTCGAGTAAGGAATTGCACGAGATGGGTGAGCGCGCACAT
CAACTGTTTAAAGATAAATATACGAGAGAAATTAATACTATGAAGTATTACAATCTGTTG
AAGTGA
>>V40_[0129982 to 0130539]_capM_(capsular polysaccharide synthesis protein M)_FRWD
ATGAAGCGATTATTCGATGTAGTGAGTTCAATATATGGTTTAGTAGTTTTAAGTCCGATT
CTGTTAATTACAGCATTACTAATTAAAATAGAATCACCTGGACCAGCCATTTTCAAACAA
AAAAGACCGACGATTAATAATGAATTGTTTAATATTTATAAGTTTAGATCAATGAAAATA
GACACACCTAATGTTGCAACTGATTTAATGGATTCAACATCGTATATAACAAAGACAGGG
AAGGTCATTCGTAAGACCTCTATTGATGAATTGCCACAATTATTGAATGTTTTAAAAGGA
GAAATGTCAATTGTAGGTCCTAGACCAGCTCTTTATAATCAATACGAATTAATCGAAAAA
CGTACAAAAGCGAACGTGCATACGATTAGACCAGGTGTAACAGGGCTAGCTCAAGTGATG
GGGAGAGATGATATTACTGATGATCAAAAAGTAGCGTATGATCATTATTACTTAACACAT
CAATCTATGATGCTTGATATGTATATCATATATAAAACAATTAAAAATATCGTTACTTCA
GAAGGTGTGCATCACTAA
>>V40_[0130539 to 0131426]_capN_(capsular polysaccharide synthesis protein N)_FRWD
ATGAGAAAAAATATTTTAATTACAGGCGTACATGGATATATCGGTAATGCTTTAAAAGAT
AAGCTTATTGAACAAGGACATCAAGTGGATCAAATTAATGTTAGGAATCAATTATGGAAG
TCGACCTCGTTCAAAGGTTATGATGTTTTAATTCATACAGCAGCTTTGGTTCACAACAAT
TCACCTCAAGCAAGGCTATCTGATTATATGCAAGTGAATATGTTGCTTACGAAACAATTG
GCACAAAAGGCTAAAGCTGAAGACGTTAAACAATTTATTTTTATGAGTACTATGGCAGTT
TATGGAAAAGAAGGTCAGGTTGGTAAATCAGATCAAATTGATACACAAACACCAATGAAC
CCTACGACCAATTATGGTATTTCCAAAAAGTTCGCTGAACAAGCATTACAAGAGTTGATT
AGTGATTCGTTTAAAGTAGCAATTGTGAGACCACCAATGATTTATGGTGCACATTGCCCA
GGAAATTTCCAACGGTTAATGCAATTGTCAAAGCGATTGCCAATCATTCCAAATATTAAC
AATCAGCGCAGTGCATTATATATTAAACATCTGACAGCATTTATTGATCAATTAATATCA
TTAGAAGTGACAGGAGTGTATCATCCTCAAGATAGTTTTTACTTTGATACATCGTCAGTA
ATGTATGAAATACGTCGCCAATCACATCGTAAAACGGTATTGATCAACATGCCTTCAATG
CTAAATAAGTATTTTAATAAGTTGTCGGTCTTTAGAAAATTATTCGGCAATTTAACATAC
AGCAATACGTTATATGAAAATAATAATGCACTTGAAGTTATACCTGGAAAAATGTCACTT
GTTATTGCGGACATCATGGATGAAACGACAACCAAAGATAAGGCATAA
>>V40_[0131480 to 0132742]_capO_(capsular polysaccharide synthesis protein O)_FRWD
ATGAAGTTAACAGTAGTTGGCTTAGGTTATATTGGTTTACCAACATCAATTATGTTTGCA
AAGCATGGTGTCGATGTGCTTGGTGTTGATATTAATCAGCAAACGATTGATAAGTTACAA
AGTGGTCAAATTAGTATTGAAGAACCTGGATTACAAGAGGTTTATGAAGAGGTACTGTCA
TCGGGAAAATTGAAGGTATCTACAACGCCAGAAGCATCTGATGTTTTTATCATTGCCGTT
CCGACGCCGAATAATGATGATCAGTACCGGTCATGTGACATTTCGCTAGTTATGCGTGCA
TTAGATAGTATTTTACTATTTTTAGAAAAAGGAAATACTATTATTGTAGAGTCGACAATT
GCGCCTAAAACGATGGATGATTTTGTAAAACCAGTCATTGAAAATTTAGGGTTTACAATA
GGTGAAGATATTTATTTAGTGCATTGTCCAGAACGTGTACTGCCAGGAAAAATTTTAGAA
GAATTAGTTCATAACAATCGCATCATTGGCGGTGTGACTAAAGCTTGTATTGAAGCGGGT
AAACGTGTCTATCGCACATTCGTTCAGGGAGAAATGATTGAAACAGATGCACGTACTGCT
GAAATGAGTAAGCTAATGGAAAACACATATAGAGACGTGAATATTGCTTTAGCTAATGAA
TTAACAAAAATTTGCAATAACTTAAATATTAATGTATTAGATGTGATTGAAATGGCAAAC
AAACATCCGCGTGTTAATATCCATCAACCTGGTCCAGGTGTAGGCGGTCATTGTTTAGCT
GTTGATCCGTACTTTATTATTGCTAAAGACCCTGAAAATGCAAAGTTAATTCAAACTGGA
CGTGAAATTAATAATTCAATGCCGGCCTATGTTGTTGATACAACGAAGCAAATCATCAAA
GCGTTGAGCGGGAATAAAGTCACAGTATTTGGTTTAACTTATAAAGGTGATGTTGATGAT
ATAAGAGAATCACCAGCATTTGATATTTATGAGCTATTAAATCAAGAACCAGACATAGAA
GTATGTGCTTATGATCCACATGTTGAATTAGATTTTGTGGAACATGATATGTCACATGCT
GTCAAAGACGCATCGCTAGTATTGATTTTAAGTGACCACTCAGAATTTAAAAATTTATCG
GACAGTCATTTTGATAAAATGAAGCATAAAGTGATTTTTGATACAAAAAATGTTGTGAAA
TCATCATTTGAAGATGTATCGTATTATAATTATGGCAATATATTTAATTTTATCGACAAA
TAA
>>V40_[0132789 to 0133964]_capP_(capsular polysaccharide synthesis protein P)_FRWD
ATGCGTTTGAACTTCAGAGAGGATAATGTTATGAAAAAAATTATGGTTATTTTCGGTACG
AGACCCGAAGCAATAAAAATGGCACCATTAGTAAAAGAAATTGATCATAATGGGAACTTT
GAAGCGAACATTGTGATTACAGCACAACATAGAGATATGTTAGATAGTGTGTTAAGTATA
TTTGATATTCAAGCTGATCATGATTTAAATATTATGCAAGATCAACAAACGTTAGCGGGC
ATTACGGCGAATGCGCTTGCTAAACTTGATAGCATCATTAATGAGGAACAGCCGGATATG
ATTTTAGTACATGGTGATACTACAACGACTTTTGTAGGAAGTTTGGCAGCATTTTATCAT
CAAATTCCGGTCGGACATGTAGAAGCTGGACTTCGAACACATCAGAAATACTCACCATTT
CCTGAAGAGTTAAATCGAGTCATGGTAAGTAATATTGCTGAATTGAATTTTGCGCCAACA
GTAATTGCAGCTAAAAATTTACTTTTTGAAAACAAAGACAAAGAGAGTATCTTTATTACC
GGAAATACAGTTATTGACGCATTGTCAACAACAGTTCAAAATGATTTTGTTTCAACGATT
ATTAATAAACATAAAGGCAAGAAAGTTATTTTACTAACAGCGCATCGTCGTGAAAATATT
GGGGAACCGATGCATCAGATTTTTAAAGCAGTAAGAGATTTGGCAGATGAATATAAAGAT
GTTGTCTTCATTTATCCAATGCATCGTAATCCAAAGGTAAGAGCGATTGCCGAAAAATAT
TTATCTGGGAGAAATCGTATTGAATTAATTGAGCCATTAGATGCGATTGAGTTCCATAAT
TTTACAAATCAATCGTACCTCGTGCTGACAGATTCTGGTGGTATTCAAGAGGAGGCTCCT
ACATTTGGAAAACCTGTGTTGGTATTAAGGAATCATACAGAGCGTCCCGAAGGCGTTGAG
GCGGGAACATCGAGAGTAATTGGCACAGATTATGACAATATTGTTCGAAATGTGAAACAA
TTGATTGAGGATGATGAAGCGTATCAACGTATGAGTCAAGCGAATAATCCATATGGTGAT
GGACAAGCATCACGACGTATTTGTGAAGCAATAGAATATTATTTTGGATTGCGTTCAGAC
AAGCCGGATGAATTCGTACCTTTACGTCACAAATAA
>>V40_[0134029 to 0134355]_isdI_(heme oxygenase)_RVRS
TTATTTTTGATAGTGGTAGCCAATATCATATTTGAATACTTTATTTGATAATATTGGACT
TTGCTGTCCATCGTCATCACTTTTTAAACGTACATTTTTATGAGCTTCTTTAAATACATC
GGAATTCAACCAATTATTAAAGCTATCTTCAGATTCCCAAATAGTTAAGATTTTAACTTC
ATCTGTATCCTTGGTATTTAATGTTTTAGTGACAAACATTTGTTGGAAGCCTTCAATAGT
TTCAATACCTTGTCTATTGTAAAAACGTTCAATCGTTTCTTCCGCACTGCCTTTTTGTAA
TTGTAATCTATTTTCTGCCATAAACAT
>>V40_[0134362 to 0134745]_ybaN_(putative membrane spanning protein)_RVRS
TCACTCCTCTATTTTATTATTTGATTTGGGTAATGTTTTTACAAATGTAAAGAGTACAGC
GGTTTGTATGATAACCATTATGATTAATCCTATACGGACTGCAAGAACATCCACCATATA
AATTGAAAAACCTATTACAATGTATAAGCTAATTAAAATTTTAATTTTCTGTTGTAGCGT
GTAGCCTCGATGTAAATAAAAGTTTTCTACATATTCTTTATAAATTTTTTGATTAATAAG
CCAATTGTAAAAGCGATCTGAACTTCGAGCAAAACAAAAAACTGCTACGAGTAAAAAAGG
GGTCGTTGGCAGTAAAGGTAATACGGCACCTGCAATACCAAGCGCTGTAAATATTAAGCC
AATGACGATTAAAATAAGTCGCAT
>>V40_[0135172 to 0136659]_aldA1_(aldehyde dehydrogenase, locus 1)_FRWD
ATGGCAGTAAACGTTCGAGATTATATTGCAGAGAATTATGGTTTATTTATCAATGGGGAA
TTTGTTAAAGGTAGCAGTGACGAAACAATCGAAGTGACTAATCCAGCAACTGGAGAAACA
CTATCACATATTACAAGAGCAAAAGATAAAGATGTCGATCATGCCGTCGAAGTGGCGCAA
GAGGCATTTGAATCATGGTCATTAACTTCTAAATCAGAACGTGCACAAATGTTGCGTGAT
ATTGGTGATAAATTAATGGCACAAAAAGATAAAATTGCAATGATTGAAACATTAAATAAT
GGTAAACCGATTCGTGAGACAACAGCAATTGATATTCCATTTGCTGCAAGACATTTCCAT
TATTTCGCAAGTGTTATTGAAACAGAAGAAGGTACAGTGAATGATATCGATAAAGACACA
ATGAGTATCGTACGACATGAGCCGATTGGCGTCGTAGGTGCTGTTGTTGCTTGGAACTTC
CCAATGCTATTAGCTGCATGGAAGATTGCGCCAGCCATTGCTGCAGGTAATACAATTGTG
ATTCAACCTTCATCTTCAACACCATTAAGTTTATTGGAAGTTGCTAAAATTTTCCAAGAG
GTATTACCTAAAGGTGTTGTCAATATACTAACGGGTAAAGGTTCAGAATCAGGTAATGCA
ATTTTCAATCATGATGGTGTAGATAAATTATCATTTACGGGCTCAACTGATGTAGGTTAT
CAAGTTGCCGAAGCTGCAGCAAAACATCTAGTACCTGCTACATTAGAACTTGGTGGTAAA
AGCGCCAATATCATATTGGATGATGCTAATTTAGACCTTGCAGTTGAAGGTATTCAGTTA
GGTATTTTATTCAACCAAGGTGAAGTATGTAGTGCAGGTTCTCGATTATTAGTTCATGAA
AAAATTTATGATCAATTGGTGCCACGTTTACAAGAGGCATTTTCAAATATTAAAGTTGGA
GACCCACAAGATGAAGCTACACAAATGGGTAGTCAAACTGGTAAGGATCAATTAGATAAA
ATTCAATCATATATTGATGCAGCAAAAGAATCAGATGCACAAATTTTAGCAGGTGGTCAT
CGCTTAACTGAAAATGGGTTAGATAAAGGATTCTTCTTTGAACCGACATTAATTGCTGTG
CCAGATAATCATCATAAATTAGCGCAAGAAGAAATATTTGGACCAGTTTTAACAGTGATT
AAAGTGAAGGATGATCAAGAAGCAATTGATATAGCTAATGATTCAGAGTATGGTTTAGCT
GGCGGCGTATTTTCTCAAAATATCACACGTGCATTAAATATTGCTAAAGCTGTTCGTACA
GGACGTATTTGGATTAACACTTACAACCAAGTACCAGAAGGTGCACCATTTGGTGGTTAT
AAAAAATCAGGTATCGGACGAGAAACTTATAAAGGTGCGTTAAGTAACTATCAACAAGTT
AAAAATATTTATATTGATACAAGCAACGCTTTAAAAGGTTTGTACTAG
>>V40_[0137307 to 0138266]_czcD_(Co/Zn/Cd efflux potassium/proton antiporter)_FRWD
ATGAATGGGAAAAAGGCGAATACGATAAACAGATACAAATATTTTCATCATGTCAATCAT
CAAAAAATTCAACAAAGTTCTAAAAAGACGCTGTGGGCATCACTTATCATCACATTGTTA
TTTACAGTGATTGAATTTGTCGGAGGTTTAGTATCTAATTCATTGGCATTACTGTCAGAT
TCATTTCATATGCTTAGTGATGTATTAGCACTTGGTTTATCCATGTTGGCCATTTATTTT
GCAAGTAAGAAGCCGACTGCACGATATACATTTGGATATTTAAGATTTGAGATATTAGCT
GCATTTTTAAATGGTTTAGCATTAATTGTCATTTCAATCTGGATTTTATATGAAGCTATT
GTACGTATTATTTATCCGCAACCAATTGAAAGTGGCATTATGTTTATGATTGCTAGTATT
GGTTTACTCGTCAATATTATTTTGACTATTATCCTTGTAAGGTCTTTAAAACAAGAAGAC
AATATCAATATTCAAAGTGCATTATGGCATTTCATGGGAGACTTATTGAACTCTATTGGT
GTCATCGTTGCAGTTGTATTGATTTACTTTACAGGATGGCGCATCATCGACCCAATCATT
AGTATTGTAATTTCACTCATCATTTTACGTGGTGGTTATAAAATTACGCGTAATGCGTGG
TTAATTTTAATGGAAAGTGTGCCTCAACATTTGGATACTGATCAAATTATGGCAGATATT
AAAAACATAGATGGCATATTAGATGTACATGAATTTCATTTGTGGAGTATTACAACAGAG
CATTATTCATTAAGCGCCCATGTTGTGTTAGATAAAAAATATGTGGGCGATGATTATCAA
GCGATTGATCAAGTATCATCATTGTTGAAAGAAAAATATGGCATTGCACATTCAACGTTG
CAAATTGAAAACTTGCAATTGAATCCATTAGATGAGCCATACTTCGACAAATTAACATAA

>>V40_[0138327 to 0138530]_WT65_000114_(hypothetical protein)_RVRS
TTATGTTGCATCATTTAAATGATTTTCGTCAATTTCTTTGATGTTATCTACATCTAACAC
GACATCTTTAGGTTTCAAAATATGAATATGTTTTTCATCATTTGTATGTAAAATGCGTTC
TATGATGTACCTTTGACCGGCCATTGTTTCTACAGCAATCTTTTTGTTTCTTGCTAAACT
TGCTACGACGGATTCTTTATCCAT
>>V40_[0138709 to 0139221]_Q5HJK0=srpF_(alpha-helical coiled-coil protein)_FRWD
ATGACATTATTTTTATTAGAAGCTAACAATCTTGATTTTGCATCAACGAAAGAAGAACTA
GAAGCAAAGGCAGCATCACTATCTACGAAGACAATTCCAACATTAATTGAAGTACAAGCT
ACTGAAAATTTAACTCATGGTTATTTTATTGTGGAAGCAAATGACGAAGCAGAAGCTAAA
CAATTTTTAACAAAAGCAGGTATTAGTATTCAATTAGTCAAAGAAGTACGCTTAGTTGGT
AAAGATTTAGATGAAGTTAAAAATGGTGATGCACATGTTGATTACCTTGTAACTTGGAAC
ATTCCTGAAGGTATTACGATGGATCAGTATTTAGCACGTAAAAAGAAAAATTCTATTCAT
TATGAAGAAGTACCGGAAGTTGAATTTAAACGCACATATGTATGTGAAGATATGTCTAAA
TGTATTTGTTTATACAACGCACCTGATGAAGAAGCGGTACGTCGCGCGCGCAAAGCAGTT
GATACACCGATTGATGGCATCGAAAAACTTTAA
>>V40_[0139563 to 0140303]_tauB_(taurine ABC transporter, ATP-binding protein)_FRWD
ATGATTAAAATACAACAATTACAACATCACTTTGGATTGCATAAAGTAATTCATAACTTT
AATTTGGACATTAGTAAGGGAGAAATAGTCACTTTTATAGGGAAAAGTGGTTGCGGGAAG
TCTACTTTACTCAATATCATCGGTGGATTTATTCATCCATCATCTGGTCGTGTCATTATT
GATAATGAAATTAAACAACAGCCTTCTCCAGATTGTTTAATGCTATTTCAACATCATAAT
TTGCTGCCATGGAAAACGATTAATGACAATATTAGGATTGGATTCCAACAAAAAATTAGT
GATGAAGAGATTAACGCACAGCTTAAATTAGTTGATTTAGAAGGTAGAGGAAAGCATTTT
CCCGAGCAACTGTCCGGAGGTATGAAACAACGTGTAGCGTTATGTCGAGCGCATGTGCAT
AAGCCTAACGTTATATTGATGGATGAGCCATTAGGTGCATTAGATGCATTTACACGCTAT
AAACTTCAGGATCAACTAGTGCAACTAAAACACAAAACGGAATCAACTATTATCTTAGTC
ACTCACGATATTGATGAAGCTATTTATCTTTCCGACCGCATTGTTCTATTAGGAGAAGGA
TGCAATATTATTTCGCAATATGATATTACAGCATCACATCCACGCAGTCGCAATGATAGC
CACCTACTTAAGATTCGTAATGATATTATGGAAACATTTGCATTGAATCATCATCAAGTT
GAACCTGAATATTATTTATAA
>>V40_[0140317 to 0141291]_tauA_(taurine ABC transporter, substrate-binding protein)_FRWD
ATGAAAAGGTTGAGCATAATCGTCATCATTGGAATCTTTATAATTACAGGATGTGATTGG
CAAAGGACGTCTAAAGAACCGTCTAAAAAAGCCCAACATCAGCAAGTGATTAAAATTGGA
TATTTGCCGATTACACATTCAGCTAATTTGATGATGACTAAAAAATTATTATCACAACAC
AATCATCCGAAATATAAATTAGAATTAGTTAAATTCAATAATTGGCCAGATTTAATGGAC
GCATTAAACAGTGGTCGTATTGATGGTGCATCTACCTTGATAGAGCTCGCGATGAAATCA
AGGCAGAAGGGCTCGAATATAAAGGCTGTGGCATTGGGTCATCATGAAGGCAATGTCATT
ATGGGACAAAAAGGTATGCACTTAAATGAATTTAATAATAATGGCGATGATTACCATTTT
GGTATACCACATCGTTATTCAACACATTATCTTTTACTTGAGGAATTACGTAAACAATTG
AATATTGAACCGGGTCATTTTAGTTATCATGAAATGTCGCCAGCGGAGATGCCAGCCGCA
TTAAGTGAACACAGAATTACAGGGTATTCTGTAGCCGAACCATTCGGTGCACTGGGTGAA
AAGTTAGGCAAAGGTAAGACTTTGAAACATGGTGATGACGTTATACCTGATGCGTATTGC
TGTGTGCTAGTACTGAGAGGTGAATTGCTTGATCAACACAAGGATGTAGCGCAAGCATTT
GTACAAGATTATAAAAAGTCTGGCTTTAAAATGAATGATCGCAAGCAAAGTGTAGACATT
ATGACGCATCATTTTAAACAAAGTCGTGACGTTTTAACACAGTCAGCGGCATGGACATCC
TATGGTGATTTAACAATTAAGCCATCCGGCTATCAAGAAATTACGACATTGGTAAAACAA
CATCATTTGTTTAATCCACCTGCATATGATGACTTTGTTGAACCGTCATTGTATAAGGAG
GCATCACGTTCATGA
>>V40_[0141288 to 0142049]_tauC_(taurine ABC transporter, transmembrane permease)_FRWD
ATGACACGTCTCACAATTAATAAAATTATATTACCCATTATCACATTTATTATTTTCTTA
GGCATTTGGGAAATGGTCATTATTATTGGGCATTACCAACCTGTATTGTTACCTGGTCCT
GCTCTTGTAGGAAAAAGCATATGGACTTTCATTGTTACTGGAGAAATTTTACAACATTTA
GCAATTAGTTTATGGAGATTTGTAGCGGGCTTTGTTGTCGCATTGTTGGTTGCTATTCCA
TTGGGCTTCTTGCTTGGAAGGAATCGTTGGCTATACAACGCTATCGAACCGCTATTTCAA
TTGATTAGGCCGATATCTCCGATAGCATGGGCACCATTTGTTGTTCTATGGTTTGGTATT
GGTAGTTTGCCAGCGATTGCGATTATTTTTATCGCTGCTTTTTTCTCAATAGTGTTCAAT
ACCATTAAAGGCGTTAGAGACATTGAACCTCAATATTTAAAAATAGCGGCAAATTTAAAT
TTAACTGGGTGGTCATTGTATCGCAATATATTATTTCCCGGGGCATTTAAACAAATCATG
GCTGGGATACATATGGCGGTAGGAACAAGTTGGATATTTTTAGTTTCTGGTGAAATGATT
GGTGCACAATCGGGATTAGGTTTTTTAATCGTTGATGCACGAAATATGTTGAACTTAGAA
GATGTTTTAGCAGCAATATTCTTTATCGGATTATTTGGTTTTATTATTGATCGATTCATT
AGTTATATTGAGCAGTTTATACTTAGAAGATTTGGTGAATAA
>>V40_[0142062 to 0143093]_Q5HJJ8_(putative acyl-CoA dehydrogenase)_FRWD
ATGACTTTAGAAACGCTTATCAAAGAACAATTAGATCCTCATTTAGTAGAAGTTGATGAA
GGGACGTATTATCCGAGAACTTTTATCCAACAATTATTTGTAGATGGCTATTTTGGTGAA
GCGACACTGAGAAAAAATGCTGAAGTAATCGAAGCTGTATCGCAGTCTTGTTTGACAACA
GGTTTTTGTTTATGGTGCCAATTAGCATTTTCTACGTATTTAGAAAATGCCGCGCAGCCA
CATTTAAATAAAGACTTACAACAACAATTGTTATCTGGTGAAATATTAGGTGCTACTGGA
TTGTCTAATCCGATGAAGTCATTTAATGATTTAGAAAAGTTGAACCTTGAACACACTTAT
GTTGATGGACAATTGGTTGTCAGTGGACGTATGCCAGCAGTAAGTAATATTCAAGAAGAC
CATTATTTTGGTGCGATTTCGAAGCATGAATCATCAGATGAATTTGTCATGTTCATTCTA
CGTGCCAATCAAGATGGTATCACCCTTGTTGAAAAAACAAATTTTTTAGGGGTAAACGGC
TCAGCAACGTATCAAATTACTTTGAATCAAGTCGTAGTGCCACAATCACAAATTATCACG
CATGATGCGAAGCAGTTTGCGGCAACTATTCGCCCGCAATTTATTGCTTACCAAATTCCA
ATAGGATTAGGCTCAATTAAAAGTTCTTTAGAGTTAATTGATGCATTTTCAAATGCGCAA
AACGGAATAAATCAATATTTAGAGTATGATGTTGAAGCTTTTAAAAAACGTTATCATCAA
CTTAGAGAGGAATATTATGCAATATTAGATGACGGTAACTTAACTTCACATTTAAATGAA
TTAATATCATTGAAGAAGGACATCGGCTATTTATTGCTAGATGTGAATCAAGCTTCTGTT
GTCAATGGTGGCTCAAGAGCATATACACCATATTCACCACAAGTTCGCAAGTTAAAAGAA
GGATTCTTCTTCGCAGCATTGACACCAACATTAAGACATTTAGGTAAACTCGAAGCAGAG
TTGAATAGCTAA
>>V40_[0143432 to 0143557]_Repeat_SIRU01-nySAgamma_(repeat element repeat_nySAgamma)
TTGGGGCCCCGCCAACTTGCACATTATTGTAAGCTGACTTTCCGCCAGCTTCTATGTTGG
GGCCCACCCCAACTTGCATTGCCTGTAGAAATTGTTGTTCCAATTTCTCTATGTTGGGGC
CCCCGC
>>V40_[0143714 to 0144964]_lmrP_(integral membrane transporter)_FRWD
ATGAAGCGATTAAGTACAACATTGAAAGTACGATTAATTAGTAATTTTTTACAATTGATT
ATTACGACAGCGTTTATCCCATTTATAGCATTATATTTAACTGATATGTTAAATCAATCT
ATCGTTGGTATATATCTTGTTGTCTTAGTGATTTTGAAGTTTCCGTTATCTATTATTTCT
GGCTATATTATCGAAATATTTCCAAAAAAGTCTCTCGTGCTGATTTATCAGTTGACGATG
GTTGTTATGTTAGTGTTAATGGGCATATTTAGCTCTAACCAGCTATGGCAAATCATTTGC
TTTTGCATTGCATACGCTATATTCACTATCGTTTGGGGCTTGCAATTTCCAGTTATGGAC
ACATTAATTATGGATGCAATAACGGAAGATGTTGAACATTACATTTACAAAATGAGTTAT
TGGATTACGAACTTATCGGTTGCTATCGGAGCTTTGTTAGGTGGATTAATCTATGGTCAT
AGTATGTTGATACTTTTCTTAGTCGCGGCATGTATTTTTTTAATTGTACTGGTGATTTTA
TATATTTGGTTGCCAGAAGACCAAAATCAATCAGTACGAACTGTTGCTAATGCGCAAACG
CCTTTTTATCAACAATTTCATATTTTGAAAGTGTTGCGTAGTTATAAATCAGTTTTAAAA
GATCGAAACTATATGTTAATGATTTCAGGATTCAGTATTTTAATGATGGGTGAATTCTCA
ACATCTTCGTATATTGCAATTAGATTAAAAGATCAATTTGAGACCATCAGCATAGGTCCT
TATGATATTACAGGGGCAAAGATGTTAGCAATTTTACTCATGACCAATACTGTTGGTGTC
ATTGTACTCACGTATTTTATTTCAAAAGTTGTATTAAAAATAGATTTTAAAATAGCTTTA
GTGTTCGGTTTACTATTTTATATTGTCGGTTATAGTGGAATCACGTATCTCAATCAATTT
AGCTTGCTCATCTTATTCATGATGATTGCTACTATAGGTGAAATCGTTTATTCGCCTATA
TTTGAAGAGCAACGCTTTAAAATTATTCCAGAAGATAAAAGAGGGACATATAGTGCTTTT
CATGCATTAGGTATTCATATGTCGGAAACATTAGCGAGGTTAGGGATTGTCTTGGGTGTG
TTCTTAACCTCCTTACAAATGGGGTTGTGTATGTTTATCTTGTTAGTAATGGGTGCTTTG
TTACTTGTTATAGGTGTATTTAGAGGACGAAAGAAAGTAAGCATAGATTGA
>>V40_[0145411 to 0152586]_ausA_(nonribosomal peptide synthase)_FRWD
ATGATTATGGGTAATTTGAGATTTCAACAGGAATATTTTCGTATATACAAAAATAATACA
GAATCAACGACACACCGTAATGCGTATTGGGTTAAACTCGCTAAAAATGTTGAAGCTACT
AAAATGATGTATGCATTATCTACAATTGTGCAACAACATGCATCTATAAGACATTTTTTT
GATGTTACTACCGATGACAATTTAACAATGATACTTCATGAATTTCTGCCTTTTATTGAG
ATAAAACAAGTTCCATCTTCTTCCGCAAACTATGATTTAGAAGCTTTTTTTAAGCAAGAA
TTAAGTACTTACCATTTTAATGATTCACCTTTATTCAAATTTAAATTGTTTCAGTTCGCT
GATGCTGCATATATACTATTAGATTTTCATGTGTCTATTTTCGATGATAGTCAAATTGAT
ATTTTTCTTGATGATTTATGCAATGCATATCGTGGCAATACTGTTATTAACAATACTCGA
CAGCATGCACATTTAAATAGAAATGATGATAAAGACAATCAAGATGCATCGCATATAGCA
TTAGACTCAAACTACTTTCGGTTAGAGAATAACTCTGACATCCATATTGATAGTTATTTA
CCAATTAAGCATCCATTTGAGCAAGCTTTATATCAAACGTATTTGATTGATGATATGACA
TCAATAGATATGGCATCGTTGGCTGTTAGTGTGTATTTAGCTAACCATATAATGAGTCAA
CAACATGATGTCACATTAGGAATACATGTACCATCACATTTACCAAATGATTTGCACGGA
AATATTGTGCCCTTAACGTTAACAATCGATGCAAAAGATGTATGTCAACGTTTTACAACA
GATTTTAATAAATGTGTGTTGCAAAATATGTCGCAATTACAGTGCGCGAAGTCTTCGCTT
TCATTAGAGACTATTTTTCATTGTTATCATCAAATGATGTCTTGTTGTAATGATGTTATT
GAGGATGTACATCAAATACATGATGCACATACATCTTTAGCGGATATTGAAATTTTTCCA
TATCAACACGGGTTCAAAATTATATATAACAGTGCAGCATATGATTTGCTCTCAATCGAG
ACGCTGAGTGACTTAGTTCGTAATATTTATTTGCAAATTACTGAAGAAAATGGAAATAAA
CGAACAACTGTAGATGAACTTAATTTGATGACAGAACGTGATATTCAATTATATGACGAT
ATCAATTTAAGTTTGCCTGATTTAGATGATGCGCAAACAGTTGTTACCTTATTTGAGCAA
CAAGTTGAAGCAACGCCGAATCATGTCGCTGTGCAATTTGACGGAGTGTTTATAACATAT
CAAACATTGAATGCACGCGCGAATGATTTAGCACACCGTTTGAGAAACCAGTACGGTGTT
GAACCTAAGGATCGTGTCGCTGTCATAGCTGAAAAAAGTATTGAGATGATAATAGCGATG
ATAGGTGTGTTGAAAGCTGGTGGGGCTTACGTGCCAATTGATCCGAACTATCCAAGTGAT
CGTCAGGAGTACATTTTAAAAGATGCAACGCCTAAAGTTGTAATAACGTACCAAGCTTTA
TATGAAAATAGTAAACAAAATATTAATCACATTGATTTGAACAAGATAGCGTGGAAAAAT
ATTGACAATCTTTCTGAATGTAACACGTTAGAAGATCATGCGTATGTTATTTACACGTCG
GGGACAACTGGTAACCCTAAAGGGACACTAATTCCGCACCGAGGTATTGTTCGCTTGGTC
CATCAAAATCATTATGTACCATTAAATGAAGAGACGACGATTTTGTTATCAGGAACTATA
GCCTTTGATGCTGCTACATTTGAAATATATGGTGCATTGCTCAATGGTGGAAAACTGATT
GTTGCTAAAAAAGAACAATTATTAAATCCAATAGTGTTAGAACAATTAATCAATGAAAAT
GACGTTAATACTATGTGGTTAACCTCCTCATTATTTAATCAGATTGCTAGTGAACGAATA
GAAGTATTGGTACCGTTAAAGTATTTATTAATTGGTGGAGAAGTATTGAATGCTAAGTGG
GTAGATTTGCTTAATCAAAGACCGAAGCATCCTCAAATTATTAATGGTTATGGACCAACT
GAAAATACAACATTTACAACGACGTATAATATACCTAACAAAGTTCCAAATCGTATTCCT
ATTGGTAAACCGATTCTTGGTACTCATGTTTATATCATGCAAGGCGAGCGTCGCTGTGGC
GTTGGTATTCCTGGAGAATTATGTACAAGTGGCTTTGGGTTAGCTGCAGGTTATTTAAAT
CAGCCAGAATTGACAGCAGATAAATTTATCAAAGATTCAAATATAAATCAGCTGATGTAT
AGAAGTGGTGATATCGTTCGTTTGTTACCCGATGGCAACATAGATTATTTATATCGAAAG
GACAAACAAGTTAAGATTCGAGGGTTTAGGATTGAGTTGTCAGAGATTGAGCATGCGCTC
GAGCGTATACAAGGTATTAATAAAGCTGTTGTTATTGTTCAAAATCATGATCAAGATCAG
TATATCGTTGCTTATTATGAAGCGATGCATACATTATCACATAATAAGATTAAATCACAA
TTACGTATGACCTTACCGGAGTACATGATACCAGTTAATTTTATGCATATTGAGCAAATT
CCTATTACTATTAATGGGAAATTAGATAAGAAGGCATTGCCGATCATGGACTATGTCGAT
ACGGATGCCTATGTAGCACCGAGTACAGATACCGAACACTTGCTATGCCAAATTTTTGCA
GATATTTTACATGTGAATCAAGTAGGTATTCATGATAATTTCTTTGAATTAGGTGGCCAT
TCATTAAAAGCAACGTTAGTGGTGAATCGGATAGAGGCATCTACTGGGAAACGATTACAA
ATTGGTGATTTATTACAAAAGCCAACTGTATTTGAACTAGCGCAAGCAATTGCTAAGGTT
CAAGAACAAAACTATGAAGTGATTCCTGAAGCTATAGTTAAAGATGATTATGTGTTGAGC
TCTGCACAAAAGCGTATGTATTTATTATGGAAATCAAACCATAAAGATACGGTGTATAAC
GTACCTTTTTTATGGCGGTTATCATCAGAACTTAATGTAGCTCAATTGCGACAAGCAGTT
CAGCATTTGATAGCGCGACATGAGATTCTACGAACACAATATATTGTTGTAGATGATGAG
GTTCGACAACGTATTGTGGCAGATGTTGTAGCTGACTTTGAAGAAGTTAACACGCATTTT
ACGGATGAACAAGAAATCATGCGCCAATTTGTGGCACCTTTTAATTTGGAAAAGCCAAGT
CAAATTAGAGTGAGATACATTAGAAGTCCATTACATGCATACCTGTTTATAGATACACAT
CATATCATTAATGACGGTATGAGTAATATACAATTAATGAATGATCTTAACGCACTTTAT
CAACATAAATTATTGTTACCACTTAAATTGCAATATAAAGACTATAGTGAGTGGATGTCG
CATCGTGATATGACGAAACATAGACAATATTGGTTATCTCAATTCAAAGATGAAGTACCT
ATCTTAAGCTTACCGACAGACTATGTTAGACCAAATATTAAAACGACAAATGGAGCAATG
ATGTCATTTACAATGAATCAACAAACGAGACAGCTACTTCAAAAATATGTAGAAAAGCAT
CAAATTACTGATTTTATGTTCTTTATGAGTGTGGTCATGACGTTGTTAAGCAGATATGCT
CGAAAAGATGATGTTGTTGTCGGTAGTGTAATGAGTGCGCGTATGCATAAAGGCGCGGAG
CAAATGCTAGGCATGTTTGCTAATACGTTGGTATATAGAGGGCAACCGTCACCTGATAAA
ATGTGGACACAGTTTTTACAAGAAGTTAAGGAAATGAGTTTGGAGGCATACGAGCATCAA
GAATACCCATTCGAATGCTTAGTAAATGACTTAGATCAATCACATGATGCCTCACGGAAT
CCATTATTTGATGTCATGTTAGTACTACAAAACAATGAAACGAATCATGCTCATTTTGGG
CATAGTAAATTAACACACATTCAACCCAAATCGGTGACGGCGAAATTTGATTTATCTTTC
ATCATTGAAGAAGATCGCGATGACTATACAATCAATATCGAGTATAATACCGATTTATAT
CACTCAGAAACAGTTCGTCACATGGGTAATCAATGTATGATTATGATTGATTATATTTTG
AAGCATCAAGATACACTACAAATTTGCGATATACCAAATGGCACGGAGGAACTTCTAAAT
TGGGTCAATACGCATGTTAACGATCGAATGCTTAATGTCCCGGGAAATAAATCTATCATA
AGTTACTTTAATGAAGTTGTCTCACGACAAGGTAATCATGTTGCGCTAGTCATGAATGAT
TTGACAATGACGTATGAAACATTACGTAACTATGTGGATGCCATTGCGCACATGCTCCTA
TCAAATGGTGTGGGCAATGGTCAACGGGTTGCCTTGTTTACAGAACGTAGTTTTGAAATG
ATTGCGGCGATGTTGGCGACAGTTAAAGTAGGTGCATCTTATATACCTATCGATATTGAT
TTTCCGAAAAAGCGACAAGGCGCAATTTTGGAGGATGCTAAAGTAACTGCAGTCATGTCT
TACGGCATTGAAATTGAAACGACATTACCAGTCATTCAATTGGAAAATGCTAAAGGTTTT
GTTGAATCAAAGGAAAATGAACAATATGATGATTTACATGGCGATCAACTTGAAAACACA
GCGATGTTAGATAATGAGATGTATGCTATTTACACATCTGGTACGACCGGGATGCCTAAA
GGGGTTGCCATACGACAACGAAATTTGTTGAATTTAGTGCATGCATGGTCAACTGAATTG
CAATTAGGCGACAATGAAGTATTTTTGCAACATGCAAATATTGTTTTTGATGCATCAGTT
ATGGAGATTTATTGTTGTTTGTTAAATGGTCATACGCTTGTGATTCCAGATAGAGAGGAA
CGTGCTAATCCAGCACAGTTACAACACCTCATTAATAAGCATCGTGTTACGGTGGCATCG
ATTCCATTACAGATGTGTAGTGTTATGGAAGACTTTTATATTGAAAAATTGATTACAGGC
GGGGCAACTAGTACGGCATCCTTTGTTAAATATATTGAGAAGCATTGTGGCAGGTATTTC
AATGCCTATGGACCATCTGAGTCAACAGTCATCACATCGTATTGGTCACATCAATGTGGT
GATTTGATACCTGAGACGATTCCAATTGGCAAACCCTTATCTAACATCCAAGTGTATATT
ATGTCAGATGGTTTGTTATGCGGTATTGGTATGCCAGGCGAGTTGTGTATTGCAGGTGAT
AGTTTAGTGATAGGATATATTAACCGTCCAGAATTAATGGCTGATAAATGGCAAAATAAT
CCATTTGGTAAAGGAAACTTGTATCATAGTGGTGATTTAGCACGTTATACATCTGATGGT
CAAATTGAATTTTTAGGAAGAATAGATAAACAAGTGAAAGTTAACGGGTACCGTATTGAA
CTTGATGAAATTGAAAATGCAATATTAGCTATTCGTGGTATATCTGATTGTGTTGTCACA
GTAAGTCACTTTGATACGCATGATATATTGAATGCTTATTATGTCGGAGAGCAACGAGTG
GAGCAGGATTTGAAGCAATATTTAAATGATCATCTGCCTAAGTATATGATTCCTAAGACT
ATAATGCATATCGATTGTATGCCATTAACCGCGAATGACAAGGTGGATACTACGCGTTTG
CCAAATCCATCACCTATACAACAGTCTAATAAAGTGTATAGCGAACCATCTAATGAAATT
GAGCAGACATTTGTTGATGTATTCGGAGAGGTATTGAAACAAAATGATGTCGGTGTTGAC
GATGATTTCTTTGAACTTGGTGGTAACTCATTAGAGGCGATGTTAGTTGTCTCGCATTTA
AAACGATTTGGCCATCATATTTCAATGCAGACATTATATCAATATAAAACCGTGCGACAG
ATTGTTAATTATATGCACCAAAATCAACAATCATTAGTTGCATTACCGGATAATCTTTCG
GAATTACAAAACATAGTTATGACTCGTTATAATTTGGGTATTTTAGAGGATAGTCTAAGT
CATCGACCTCTAGGAAATACACTATTGACTGGTGCTACAGGGTTTTTAGGTGCTTATCTG
ATTGAAGCACTACAAGGATACAGTCATCGCATTTATTGTTTCGTACGTGCTGATAATGAG
GAAATAGCATGGTATAAGTTGATGACGAATTTAAATGATTATTTTTCAGAAGAGACGGTT
GAAATGATGTTATCAAACATTGAAGTCATTGTTGGTGATTTTGAGTGTATGGATGATGTT
GTTTTACCAGAAAACATGGATACGATTATTCATGCAGGTGCTCGTACAGATCATTTTGGT
GATGATGATGAATTTGAAAAAGTAAATGTTCAAGGTACTGTTGATGTCATACGTTTGGCA
CTACAACATCATGCAAGGTTAATATATGTGTCTACGATAAGTGTGGGAACTTATTTTGAT
ATAGACACAGAAGATGTGACATTTTCAGAAGCGGATGTCTATAAAGGACAACTACTAACA
TCACCATATACACGGAGTAAATTTTATAGTGAATTAAAAGTATTAGAAGCTGTAAATAAT
GGCTTAGATGGTCGGATTGTACGTGTTGGTAATTTGACGAGTCCTTACAATGGGAGATGG
CATATGAGAAATATAAAGACTAACCGTTTTTCAATGGTAATGAATGATTTGTTACAACTG
AATTGTATCGGGGTTAGCCTCGCTGAAATGCCTGTAGATTTTTCTTTTGTGGATACGACT
GCCAGACAAATTGTCGCATTAGCACAGGTCAACACACCACAAATCATTTACCATGTGCTA
TCACCTAATAAAATGCCGGTGAAATCTTTGTTAGAATGCGTTAAGCGCAAAGAAATTGAA
CTCGTCAGCGATGAATCATTTAATGAAATTTTACAGAAACAAGACATGTACGAAACAATT
GGATTAACTAGTGTTGACCGTGAACAACAACTAGCAATGATAGATACAAAATTAACATTA
AAAATAATGAATCACATCAGTGAAAAATGGCCAACGATAACTAACAATTGGCTGTATCAT
TGGGCGCAATATATCAAAACAATATTCAATAAGTAA
>>V40_[0152599 to 0153243]_ausB_(holo-[0acyl-carrier-protein] synthase)_FRWD
ATGACAGTATTTGTAATGCAATTACAGAGTAACTTGAAAAGTATTGAAGAATTAATATCA
CAAAGTCGTTGGTCATATAAAAAACCGCGTACAGTCAACTATAGATACAATCAAGATAAA
CTCATGCACAGATTGGGAGATATTTTAGTGCAATATGGAATTCAACATGACACAGGGTTA
TTACCACATGAATGGCATTATCACATTTCGCCACGAGGTAAGGCAGATATAGTTCAACAC
AATCGTGATGGACAGCCCATCTATGTGAGCTTATCATATAGTTATCCTTATATCGTGTGT
GTTGTCGATAAAGAACCAGTTGGTATTGATATCGAAAAGATATCACAACGTTTAGACTGG
CGTACATTAGTGACGTGTTTCTCTACAAACGAAGCACATCAAATATGTAGTTTAAATGAT
TTTTATCAAATATGGACACAAAAAGAAAGTTTTACAAAATTGATTGGTGAAGGTTTAATC
AAAGGATTGGACATTTATGATATGACGCAATCACACTTTTATCAATCACGTGAAGTGAAG
TTCAAACAATTTATTTTTGATCAGTTTATGGTACAGGTATGTTTCTTAGGAGAGGCTCCT
TGGAGTTATAAAAAATTATCGGTATTCCAGCTATTAAGTAGTTAA
>>V40_[0153571 to 0154065]_Q5HJJ2_(putative protein)_RVRS
TTAATTTAATTTATAGCGATAGACAAAATGTTGTCGTACTAATTCAATAGTCATCATCCA
GACGACATGTCCAAATAATTCTGATATGTGCTCTTGGAATGGTTGATCCCACACAGCAGG
TACAGTATGCATAATCGGCATAATGATAAGGTGGAATAACACCCATATTACAATACCAAA
AACAGCACCTTGTCCCATTGCTAAGTAAGCGTATTTTTTAACTAATATGCAGTAAATAAT
TGCAATGACGATAGAAAAACTAAAGTGGACAATAAAGCTTACCCAAGGCAATTCCATATT
TGAAAATGTATATGTTTGATGCGTAAACTCACTACTAAATCCTAATTGTTGCAATAACTC
TTGAGGTGGGTTTGTTGCATTTCGTTCTGGTGTACGAGGTGGAAACATGACCTCCCAACC
TAATTTTACAATTCCAGATAACAAGCCACCGATAATTCCAGCATAAATGAATATACCCAT
TTGTCGTTTCGTCAA
>>V40_[0154335 to 0155105]_argB_(acetylglutamate kinase)_RVRS
TCATACTAATGATTTTAGTATCGTTGTCCCAACAAAATCATTATTGTAAATAGCTTCGAT
AATATTTGGCTTGTTTCCTGATGCAATGATAACTTTAGGACAGCCATTTTCAATAGCATT
TTTAGCATCAAGCACTTTGGGAATCATACCTCCATAAATATCACCATGCTCAATATACTG
ATTAATATCGGCTAAGGGTAGTTGAGGTATAACAACATCGTTGATTAGCACGCCAGCAAT
ATTGCTTAGTACATAAATGGGTGCTTCCAATGATGCTGCAATAAAATAGGCGAGTGTGTC
TGCATTTATGTTGTAAAATTCTCCATCATGGTTATTGAAACCAATCGAATTGATGATAGG
TATAAATTTAGTACATAAATAAGACAATGAGTCTATATTTAAAGTGGTTGGAACCCCGAC
ATATCCATATTGTTGATCAAAACGTTTAATTTCAAATAATTGAGCATCCAAACCACATAA
GCCTATTGCAGAACATTGGTGCTGGTTAAATTGAGCTACTAATGCAGTGTTAACGTCTGC
AATGAGCGTGTGTTTAGTAATAGTCATGGTTGCTTTATCAGTCACTCTTAGGCCATTAAC
AAAGTGTGGCTCGATTTGCTGGTTTGATAATGCTTCATTAATAAATGGGCCACCGCCATG
AACGATAATGGGGTAGATGTTGTTTGATCGTAAATGCTTAATGTTGTTAATAATTGATGG
ATGCATGTCACTTAGTGTACTGCCACCAATTTTAATGACAATAAATTTCAT
>>V40_[0155121 to 0156362]_argJ_(arginine biosynthesis bifunctional protein)_RVRS
TTATGTTCGATATGATGCGTTAATACGCACATAATCATAGGATAAATCACAACCGTATGC
AGTCGCTGCAGCGTTACCTAAACCGAGCTGAACGTCAATTGTGACATTTTCATGAGTTAA
TGTATTCGACATAGCTTGCTCATCAAATAGTACAGCCATACCTTTATCCACGACAGGTAT
TTGGTTCAGTTGAACATATGTGCAGTTAGGATCAATTTCACATCCGCTGTAGCCAATAGC
TGTAATGATTCGACCAAAATTGGCATCTTCGCCAAAAATAGCTGATTTTACTAGATTTGA
ACTTACGATCGTTTTACCGATTTTTCTTGCGTCTGATATTGATTTAGCGCCTGAAACATT
GACACTGATTAACTTTGTTGCGCCTTCGCCATCTCTGGCTATAGCTTTAGCTAAAAATGT
ACAGACAAAATTGAATGCATCAACAAATGTTTCCCATTGTGGATGGTCTTGATTAAGTAT
TTGGTGTTCAACTTGCTGATTTGCCATGACTAATACCATGTCATTTGTACTTGTATCGCC
ATCAACAGTAATCATATTAAATGTATGGTCAGTCGAAGATTTTAATAATTGATGAAGTGT
ATTCGATTCAATTGATGCATCTGTTGTTATAAAAGCAAGCATGGTAGCCATATTTGGGTG
AATCATACCTGATCCTTTAGCACTGCCACCAATTGTAATGGTTTTACCATCAATATTTAG
TGATACAGCGATATGCTTTGTACATGTATCAGTTGTTAAAATTGCCTCGTTAAACGCACC
TGGTGTTGTAAAATTAGCATCATTAATATGTTCTGTACCAGTTTTAATTTTATCCATTGG
CAAATATTCTCCAATAACACCAGTTGAAGCAACAGCAACATGCTCAGATGGTATTTGAAG
TTGTTGAGCAACCCATGTTTGAGTTTGTTGTGCATCATCGATACCTTGCTGACCTGTGCA
AGAATTTGCATTAGCTGAATTAACAACAAGTGCTTGTAATTTCCCTTTAGACTTTTGTAA
AGTGTCTTCAGTGACAATAAGTGGTGCAGCTTTAAATTGGTTTAAAGTATATACGGCAGC
TGAACTTGCTAAAGACGATGAGTAAATCCAGCCAAAGTCTTTTTTGTTAGCGCGTAAACC
GATGTGCATACCACCGGCCGTGAAGCCTTGAGGTGTACTGATATCGCCATGTTTAATAAT
TGAAAAGTTATGTTGTTGTGATGTCGTTTCTTGATGTTTCAT
>>V40_[0156374 to 0157408]_argC_(N-acetyl-gamma-glutamyl-phosphate reductase)_RVRS
TTATGGATAAACTGGTGATTGTTTTAGGCCAGTCGTAACTTCAAAATCATATAATATATT
TAAGTTTTGAATGGCTTGACCACTTGCCCCTTTGACAAGGTTATCAATCACTGATACTAA
AATTGCTGTTTGCGTTGTTTCATCTACATAGATACCGATATCGCAGTAGTTACTACCGAG
TACTTCTTTTGTGGTTGGAAAAGTCCCAATATCTCTAATTCTGACAAATGGCTGATTAGC
ATAATAAGAGGTCATTAATTTATGTAATGATTCAGTCGTATATTCAGATGATAATTTGAC
ATATATTGTTGATAAAATACCTCGTGTCATTGGTACGAGATGTGGTGTAAATATGACTGA
TACATCTTGACCCGCAATGATAGATAAATATTGCTCGATTTCCGGTTTGTGTTTATGGTT
TCCGATTGCATAAGCGCTTAGATTTTCATTCATTTCTGAAAAATGAACACGTTGTGATAA
TGAACGACCAGCACCTGACACGCCGGTCTTAGCATCAATAATAATAGATGACAAATCTAC
AATTTTTTCGCTAATAAGTGGATGTAATGCTAATAACGTTGCTGTAGGGAAACAGCCAGG
GTTAGAAATGAGTTTCGTTCCATTGCTATCTAAAGATTGCCATTCTGAAATGCTGTAAAT
AGCATGATTCAAATCATCTTGTGCTGCAGCAGTTTCTTTGTAATATGTTTCATATATTTC
ACGATTCTTAATTCTAAATGCGCCAGATAAATCGATAACATGAATACCTTTTTCTACTAA
GGGAGGGATACATGTTTTACTTACGGGTGCTGGTGTTGCAAAGAAAATTACATCACAGTC
ATTATTGTCCACTGTAAGTGCTTCGAAATGTTGCATAATATGTTGTAAATGTGGAAATGT
TAATTTCAACGGTTCATCTACTTTTGAATGTGAGTAGATGTGTGCAATCGTTACATGAGG
ATGTGTTTGTAATAATCGAATTAATTCAATTGCGCCATAACCGCTACCGCCAACGATACC
TACTTTAATCATCAT
>>V40_[0157444 to 0158628]_rocD1_(ornithine aminotransferase 1)_RVRS
TTAATTTTTAAAAACGTCTTGAAAAGCTGCAACAATTTGATTGATTTCCTCTTTATCAAT
AACTAGAGGTGGTGACAATCGAATGATAGTACGATGCGTGTCTTTGCATAAGATTCCACG
TTGAATCAGTTGATCCACAAAAGGTGCGGCATCTGTGTTAAGTTGGATGCCTATAAATAA
ACCACGACCTCTAATTTCCTTAATGCTTGGATGTTTAAGTTGTAGTAATTCTTTTAATAA
AATTGAACCTAAGCGTTCTGATCGTTCAACCAGTTGTTCATCTTTAAGTACATCAAGCGC
TGCCGTCGATATTGCAATGGCTAAAGGGTTACCACCAAATGTTGAACCATGTGTACCTGG
TGTTAGAACACGCATGACATCATTATTTGCAAGTACAGCAGATACAGGGTATAAGCCGCC
ACCCAATGCCTTACCTAAAATATAAATGTCTGGAACAACTTGCTCCCATTCCATAGCAAA
CCATTTCCCAGTTCTACCAAGACCAACTTGAATTTCATCTGCAATCAATAATATTTGATG
TTTATCACATAGTTGACGCACAGCTTGAATATATCCTTTCGGTGGTATATTAACGCCACC
TTCACCTTGAATTGGTTCCAAAATAATTGCTGCTGTATTCGGTGAAATAACTTGTGTTAA
TTGTTCAATGTCTCCAAAATCTACTGTTGTAGTGCCTTGAAGTAGGGGGTGAAATCCTGC
TTTATATGCGTCGTGGTTAGATAGTGATAATGAGCCAAGTGTACGACCGTGAAAATTGTT
ATTCATAGCGATGATTTCAACTTGTCCGTCAGTAATGCCTTTAACTTCAGAGCCCCATTT
TCTAGCAATTTTAATGGCTGCTTCAACAGCTTCAGTACCAGAGTTAAGGGGGAGTACTTT
GTCTTTCTTAGCAAGATGACAAATTTTTTCTTCCCATTTCCCGAGATTGTCACTATAAAG
GACACGTGAAATGATAGACAACTTTGAAGCTTGTTCTGTCATCGCTTTAACAATTGTTGG
ATGACAATGGCCTTGGTTTGCAACTGAAAAACCCGAAATGCAATCTATATATTGTTTGCC
ATCAGTATCCCAAACTTTGACACCTTTACCTTTAGTAATTACAAGCTTAAGTGGTGCATA
ATTATTAGAACTATAATAATCAGTTAATTCAATGATTGAATTCAT
>>V40_[0158877 to 0160232]_brnQ1_(branched-chain amino acid transport system II carrier protein)_RVRS
TTATGCTTGTGGAATTTTACGATGCTTAATTTTATAAATAATGAAGCCGATAATGAAACC
AATCAAACTGAGAACAACCCAGCCCATACCAATGTCTGATAATGGTAAATATTTTTGGCT
GAAATTAATCAAAGTTTGTGAGAATGATGTGCTTGAAATGAACTCTGGACTAGCTTTTAA
TCCATCTACTAATGCAGCAATCATTGTAAAGAAAATGGTACATTGATAAATAATTTTTGA
ATGATGGAATTTGCTACTAAATAATGTTAGTACAATCAAGGCAATTGCTAATGGATATAA
GAACATTAACACTGGGACTGAGTACATAATAATTTTAGTTAAGCCAACATTCGCGAATAA
GAATGAGATAAAGCTCACAACTGTTGCAATCGCTAGGTAATTCATTTTAGGGAAAAGGTG
TTCAAATGTTTCTGAAAATGCCGTAATTAAACCGATAGCTGTTTTTAAACAAGCAACCAT
AACTATGAGTGATAACAAGACGATACCGTAGTTACCTAAGTAGTATTGCGTAATTTGCGC
TAAGGCAATACCACCATTTTCACTAAGTTTGAAATGACCAATACTTAATGTACCCATGAT
TGCTAGTAGGGTATAAATGATACCCATCATAATGATACTGATAGTACCAGACTTAATTGT
TTCTTTAGCGATATCAGTTGGATTTTCGATACCTAACTTTTTAATCGTTGCTACAATGAT
GATACCAAATGCTAAAGACGCTAGCGCATCTAAGGTATTGTATCCATCTAAAAAGCCGTT
AAATAAGGCGTTTGATTGATATTGTTTACTAATAGGTGCATCAGAAATGCCACCTAATGG
ATGGATAAAAGCAAATAATAAAATAATTGCTAATAATACTAAGAATACCGGATTTAAAAA
TTTACCGATATATTCTAAAATTCTTGATGGCTTTCTCGCAAAAAACCATGCAATCACAAA
GAAGACGAAGCTAAAAATAAATAAATATAAAGTGATTTGCTTTGGTGATAAAAATGGCGA
AAATGCAATTTCAAATGATGTAGTTGCCAGTCTAGGTAAGGCGAAAAATGGTCCGATAAC
TAGATATAAGGCAATCGTGAAAATGTAAGCATATGTTTTATTAACACGCGATGCAATTTC
AAATAAACCAGATGTCTTTGAAATGCCAATAGCAATGATACCTAGAAATGGTAAGCCAAT
TGCTGTAATTAAAAATCCTAAGTTAGCGATAAAAACGTTAGAACCAGCAGCTTGACCCAA
GTGTATTGGGAAGATAAGATTGCCGGCACCAAAGAATAAACCAAATAACATAGAACCTAT
AAACATGTTTTCTTTAAGTGTTAGTTTCTTCTTCAT
>>V40_[0160509 to 0161006]_ywoC2_(isochorismatase)_RVRS
TTAGTTCAATATATTTAGTAAGTCGCTTGTGGTTACTGTTTGCCCCATTATAGGGAATAA
ATTATCTATTGGGAATTGATGTAGCGTTTCGTTTTGAGCGCTCATCATGTCAGTAACAAA
ATACTGATCGTAGTTTAATTGATAGGCGTCTCGTGCTGTCGTATCTACACCAACATGTGT
TGCTACACCGCCAAGAACAATCGTATCAATTCCTCGACGTCTCAACTGTAAGTCTAAATC
CGTTCCTACAAATGCACTAAATTGTCGTTTGTCTATGACAAAATCGCCATCTCTCTTGTC
TAATAAATGATGGAAACGACTGTAGTCGTCGCCTTCTTTTGGTGGTAATGATACCATCGA
ATTTGGTTTCAATGCATCTTTACCATCATAGAATTTAACACGAACGAATACGATAAAACC
ATTGTTTTTTCTAAAAGCTTCAATTAACTTGTTAGCGTTTTGAACGACATTTTCAGCTGT
ATATGGGGCATAATCCAT
>>V40_[0161133 to 0162773]_ipdC_(indole-3-pyruvate decarboxylase)_RVRS
TTATTTATTTTGTTGCGAAAAAGCTTTAGCGATATCGATCAGTTTCTTTGGTGCATCTTC
GACAGACATTTTGACTTCGACAAAATGCATCACATCGGGATGACTATTAATTGCATTAAA
CGTGTCTTGTAAATCTTTTGATGATTCAACGTCATGAATTTCAACATTTTTACCACCAAA
TACAGCTGGTAAAGCTTTATAATCCCACATGTGAATGTCATTATAAGGTTCGTACATACC
GTGAATAAGTCGTTCTACCGTATAGCCGTCATTATTAATCACAAATAATACCGGTTTAAT
ATGCTGTCTAATCATAGTTGAAATAGCTTGAACAGTTAGTTGCAATGAACCATCGCCAAT
TAACAATAAGTTACGACGATCTTTGTCTGCTAATTGTGAACCTAATGTTGCAGGTAATGT
ATAGCCGATAGAACCCCATAATGGTTGCCCTATAAAAGTATTGTTTTTGTATAATGCTAA
ATCATAAGCACCAAAGAATGATGTACCTTGATCAGCAATAATGACATCATTTGGTTTTAA
GAAATTTTGCATCATTTTAAAATAAGTTTGTTGTGTTAATAGTTCTGTGCCAACAGTATA
ATCGGGTGATGTTGGACGATGATAAGCAGGGAACGATGCGTTATTCGTATATGATATATC
GGTCAATTGTTGTAGTAATGAAGGTAGAGATATTTCATCATTTGTAACATCATCAATTTT
GATATTGTGGTGATTTAACATAACGACATCGTCGATATTGAATTGGTATGAAAATCCTGC
TGTTGCTGAATCTGTTAATTTGGCCCCAATATTTAAAATTAAATCGCTGTTGTCCACATA
ATCTCGTATTTTATCTTCGGCAATTTTCCCATCGTAAATACCCATATAATATGGATTTTC
CTCATTAAAAGCACCTTTTCCTAATGAAAGTTGTGCTACTGGTATCTGTGTTTGATTTAC
AAAATCTTCTAATTCTTGATGGAGGTGAAAACTGTTAATTTCATGTCCAGTAATGATGAT
AGGCTGCTTCGATTGATACAATTTAGATGCTAATAACTCTATATATGTTGATGCATCAGT
ATCTTTGGCTGCCGTTACTTCGAATGGTGTTGGTATCTCAATTTCAGAGATTGCGACATC
GATTGGTAAATGTAAATGAACTGGGCGTCTTTCGGCGATTGCTGTATTAATTAAACGTGG
TATTTCGGTTGTTGCATTTTCAGGTGTGATATAACCTTGTGCAACGGTTATATGTGCAAA
CATTTTTCGGTAGTCGTCAAATGTACCTTCACCAAGTGAGTGATGTACATATTTACCGGC
TTGTTCAACAGCACGTGTCGGCGCACCTGTAATCGCAATGACAGGTATGCGTTCAGCATA
CGAACCTGCGATACCGTTGACGGCACTTAATTCGCCAACACCAAATGTAGTAACTAATGC
AGCGAGTCCATTAAGACGGGCATAACCGTCCGCTGCGTAACTTGCGTTTAATTCATTTGT
ATTTCCTACCCAATCTACATTGGGATTACTGATAATATCGTCTAGAAAAGCGAGATTAAA
ATCACCAGGAACACCAAAAATTTTATCGACGCCTGCTCGATGAATAGCGTCAATTAAGTA
AGCTCCAATGCGTTGTTTCAT
>>V40_[0162967 to 0163068]_WT65_000131_(hypothetical protein)_FRWD
ATGATGCTGCAAAACACAATAGCAATGAAAAAACAGGCGCGTCACCTTATGAAGGTATAC
GCACCTGTTTATAGTAAGCATTATTTAGCTTCAAATAATTGA
>>V40_[0163047 to 0165092]_glcA=ptsG_(glucose-specific PTS transporter protein II, ABC component)_RVRS
TTATTTAGCTTCAAATAATTGATCGCCAAATGAAATGTTGCCATGTTCACCTTGTTTAAA
ATCAAGGTTTGTAATGTTTCCTTGTGTAACGATAATAGGCGTAATATCACTCTTTGCATG
ATTGCGGATGTAGTCTAAATCAAAGTTGATTAATAAATCACCTTGTTTAACTTCTTGACC
TTCCTCAACATGTAAAGTAAAGCCTTCTCCGTTTAATTTAACAGTGTCTAAACCGATGTG
GATTAATAGTTCTAAACCACTATCTGATACAAGACCAATTGCATGTTTTGTTGGGAAAAT
CATTTGTACTTTACCGTTGAATGGTGCACGAACTTCACCTTGTGAAGGTTTGATAGCGAT
ACCGTCACCCATCATTTTTTCGCTGAACACTTGATCAGGCACTTCTGATAATGGTGTTAC
TTCACCAGTTAATGGTGCATGCACGAAATGGCTCAATTCGCTTGTTGCAGATTTATCTTC
TGCAACAACAACAGTTTCGTCTTTATCGTCTTCCATAGTAGTAGGGTTTTCTACTACTTG
ACCATTCATAATCTGTTGCATTTCATGTTTGATTTGGTCAGATTTTGGACCAAAAATTGC
TTGCATATTATTGCCGACTTCTAATACACCAGATGCGCCTAAATCTTTCAAACCAGGAAC
ATCAACTTTAGATTTGTCGTTAACTTCAACACGTAGACGTGTGATACAAGCGTCTAAATG
TTTAATGTTTGCTTTGCCACCCATAGCTTCTAATACTGCATATGGTAATTCAGTTGCTGA
AGCAGTAGCCGCTTGTGATTGTTTATCTTCACGACCTGGTGTTTTGTATTTTAATTTTAC
AATTAGGAATCGGAATACGAAGTAGTAAATAACTGCGTATACAAGACCTACAGGAATGAC
TAACCACCATTGTGTCTTATTAGGTAGTATACCGAGTAAGAAGTAGTCGATGAAACCACC
TGAGAATGTATAACCTAGATGAAGATCTAATAAGTACAATGTTAAGAATGATAAACCATC
AAGTACTGCGTGAATAAAGAATAATAATGGTGCTACGAATAAGAATGAGAATTCTAAAGG
TTCTGTAATACCAGTTAAGAATGATGTTAAAGCAGCAGAACCCATTAAACCGGCTACTAC
TTTCTTGTTTTCAGGTTTAGCTGTGTGATAAATTGCTAAAGCTGCTGCAGGTAAACCGAA
CATCATAACAGGGAATTCACCTTGCATGAATTTACCAGCTGTTAAATGTGCACCTTCACG
AATTTGTTCGATAAAGATACGTTGGTCACCGTGAATAATTTCACCAGCTGCATTTTTCCA
TGAACCAAACTCGAACCAGAACGGTGCGTGGAAAATGTGATGTAGACCGAATGGAATTAA
TAAACGCTTGATGAAACCAAATAAGAATACGGCAACACCAGTATTTGAATCTAATAATCC
TGTACTGAATGCATTTAATCCTGATTGAATCGTTGGCCAAATTAATGCCATTGGGAATGC
TAAAATAAATGATGTTGTAGCCATCATAATAGGTACGAAACGCTTACCAGCGAAGAAACC
TAAATAAGATGGTAAGTTAATGTTATAGAACTTGTTATAACACCAAGCTGCCAGGGCCCC
GATTATAATACCGCCGAACACACCTGTTTGTAATGTTGGGATACCTAAAATGCTAGCGTA
ACCACTCGCTGGATCACCAATGTTCTTAGGTGTTACTTGTAAAAAGTCACCCATTGTTTT
GTTCATGATTATGTAACCGACGAATGCTGCGATAGCTGCTACACCATCACCGCCAGCTAA
TCCGATTGCGACACCTAATGCGAAAATCATAGGCAAGTTATCAAAAATGATACCACCAGC
ACCTGTCATTAATTTAGCGACAGTTTGTACGCCACCATTTTGTATAAACGGCAAGTAGTG
TTGTAATGCTTCACCTTGCATAGCTGTACCGATAGCTAATAACAGACCCGCTGCTGGTAA
AATCGCAACAGGTAACATTAGTGCCTTACCAATACGTTGCAATTGACCGAAAAGTTTCTT
CCTCAC
>>V40_[0165151 to 0165362]_rsaK_(ncRNA of Staphylococcus aureus K)
AATAGACTGTGTTGGTAACCATCACAGCTTAATTTAACTCATGCCTAATCTTACTTAGTA
ACACGTTGGTGTATGTAATTAATGTAAAAGAAGCAATTGACTAAGTAGTATATAAAACTG
ATACGTTAGTTTATCTAGCTTACCATCACATCTTATTGAATCTTATTTGTTTGCGACTCC
TATTTTAGCATGGTGAAGTATGCGTTTTCAAT
>>V40_[0165677 to 0166732]_DUF871_(putative protein)_FRWD
TTGACAGGCTTTTCAGTGTATTTAGGACAACCTTTAGATGAAGCGTATATTAAGCAAATG
ATTAAACAAGGTTACCAAATGATTTTTACATCTGTACAAATACCAGAAGAAGATGACGAG
ACAAAATATCATTATTTCACAAAACTACTCAATTTATTAAAACATGAACAAGTGACTTAC
CTCATAGATGCTAATCCATCTATATTAACACCATCTTTTTATGAGCATCTTCGACAATAT
GATGCACAATTTATGATTCGTATCGATCATAGTACATCAATTGAGGCAATCGAAGCGATA
ATGGCACAGGGTTTAAAGTGCTGTTTGAATGCAAGTATTATTTCCCGGGAATTGTTAACA
AGCTTACATCAACAATTGAATGATTTTACATTACTTTCATTTTGTCATAACTATTATCCA
AGACCAGATACGGGATTATCTGTTGACTTGGTCAATAAGAAAAATGAACTCATTTATCAA
TTTAATCCAAAGGCACAAATATATGGTTTTATTGTAGGGAGTGGTTTGCGAGGTCCTTTG
CATAAAGGCTTGCCAACAATTGAAGCAACGAGACATAGTCATCCTGTCGTTGCAGCTAAA
TTATTACAAGAAACTGGTGTATCTGAAGTGTTAGTTGGAGACTCATTGATTGAAATGAGG
CAGGCAAAACAACTTATAGATTTTTGCAAGCATAGGCATTTCACGTTATGTATTGAAGAA
GTGTTTGATACGACAGTGACTTACCTTTTCGATATGTGTCATAAAGTACGTCCGGATAAT
CCGGAAAATGTCATCCGTTCGGAAACGTCAAGACAAATATGTCCACATTCGATTCAACCA
CAGTTTACGACGCAACGACGCATTGGTTCAGTAACCGTTGATAATTTGAATAACGGACGT
TATCAAGGTGAAATGCAAATTGTGAGACAAACGCTTAGTGCACATGACAATGTGAATGTT
GTTGCACAAATTATTAAAGAAGACTTACCACTGTTAAGTTGTATCGAGCCGAATGATACA
TTTGATTTTCAAAAAACTAGGGAGTGTAAGAAGTGA
>>V40_[0166729 to 0167628]_murQ_(N-acetylmuramic acid 6-phosphate etherase)_FRWD
GTGATGGAAAATAGTACGACCGAAGCGCGTAATGAAGCGACGATGCATCTTGATGAAATG
ACTGTGGAAGAGGCTTTAATTACGATGAATAAAGAAGATCAGCAAGTCCCATTAGCAGTT
CAAAAGGCAATACCACAATTGACAAAAGTAATTAAAAAAACAATTGCACAGTATAAAAAG
GGTGGACGATTGATCTATATCGGTGCAGGTACAAGTGGAAGATTGGGTGTCTTAGATGCA
GCGGAGTGTGTACCTACATTCAATACTGACCCTCATGAAATTATAGGTATTATTGCTGGT
GGACAACATGCTATGACAATGGCTGTAGAAGGTGCGGAAGATCACAAAAAATTAGCGGAA
GAAGATTTGAAAAATATAGATTTAACATCAAAAGATGTCGTTATAGGAATTGCCGCGAGT
GGCAAAACGCCATATGTTATAGGCGGTTTAACATTTGCTAACACAATCGGTGCTACAACA
GTATCTATTTCATGCAATGAACATGCAGTTATAAGTGGAATTGCGCAGTATCCAGTAGAA
GTTAAAGTTGGTCCAGAAGTATTAACTGGTTCAACGCGTTTAAAGTCTGGTACAGCACAA
AAATTAATTTTAAATATGATTTCAACCATCACAATGGTTGGTGTCGGAAAAGTTTACGAT
AACCTCATGATTGATGTTAAAGCAACCAATCAAAAACTGATCGACCGTTCAGTGCGTATT
ATTCAAGAAATATGTGCTATCACATATGATGAAGCAATGGCGTTATATCAGGTATCTGAG
CATGATGTGAAAGTTGCGACAGTTATGGGTATGTGTGGCATTTCTAAGGAAGAAGCAACA
AGACGGTTATTAAACAATGGTGACATTGTTAAACGAGCAATCAGAGATAGACAACCTTAG

>>V40_[0167640 to 0169094]_Q5HJI0_(phosphotransferase system EIIC component)_FRWD
ATGACCAAAGAACAACAACTTGCAGAACGAATTATTGCTGCAGTAGGTGGTATGGATAAT
ATAGATAGTGTCATGAACTGTATGACACGTGTGCGTATTAAAGTATTAGATGAAAATAAA
GTAGATGACCAAGAACTAAGGCACATTGATGGTGTCATGGGTGTTATACACGATGAACGC
ATTCAAGTTGTGGTTGGACCTGGCACAGTCAATAAAGTGGCTAATCATATGGCGGAATTA
AGTGGTGTTAAACTAGGTGACCCAATACCACACAATCACAATGATAGTGAAAAAATGGAC
TATAAATCATATGCAGCTGATAAAGCAAAGGCGAATAAAGAAGCACATAAAGCAAAACAA
AAGAATGGTAAGTTGAATAAAGTATTGAAATCAATTGCCAATATCTTTATACCGTTGATT
CCTGCATTTATTGGAGCTGGATTAATTGGTGGTATTGCAGCAGTACTGAGTAACTTAATG
GTGGCAGGCTATATTTCAGGTGCTTGGATTACGCAACTTATAACAGTATTTAATGTCATT
AAAGACGGTATGTTAGCATACTTAGCTATTTTCACTGGTATTAATGCGGCTAAAGAATTT
GGTGCGACACCAGGACTTGGTGGCGTGATTGGTGGTACAACGTTATTAACGGGTATTGCT
GGTAAAAATATTTTAATGAATGTCTTCACTGGAGAACCATTGCAACCTGGGCAAGGTGGG
ATTATTGGCGTTATTTTTGCTGTTTGGATTTTAAGTATTGTCGAAAAGAGATTGCATAAA
ATTGTGCCAAATGCGATTGATATTATTGTAACGCCGACTATTGCATTGTTGATTGTAGGA
CTATTAACTATCTTTATCTTTATGCCATTAGCAGGTTTTGTTTCAGACAGTTTAGTTTCA
GTAGTTAACGGAATTATTAGTATTGGTGGCGTATTTAGTGGATTTATCATTGGTGCAAGC
TTCCTACCGTTAGTTATGTTAGGACTTCATCATATTTTTACGCCAATTCATATAGAAATG
ATTAACCAATCTGGTGCTACTTACTTATTGCCAATAGCAGCGATGGCTGGTGCTGGACAA
GTAGGTGCCGCATTAGCACTTTGGGTAAGATGTAAACGCAACACAACATTACGTAATACT
TTAAAAGGTGCATTGCCAGTTGGTTTCCTAGGTATTGGAGAACCATTAATCTATGGTGTG
ACTTTGCCATTAGGTCGACCTTTCTTAACTGCTTGTATTGGCGGTGGTATTGGTGGCGCT
GTAATAGGTGGAATTGGACATATTGGTGCCAAAGCAATAGGCCCAAGTGGTGTGTCACTA
TTACCATTAATTTCAGATAATATGTATTTAGGTTATATTGCAGGATTACTTGCTGCGTAT
GCTGGTGGATTCGTTTGTACATATTTATTTGGAACGACAAAGGCGATGCGACAGACAGAT
TTGTTGGGTGATTAA
>>V40_[0169094 to 0169972]_rpiRB_(putative phosphosugar-binding transcriptional regulator)_FRWD
ATGATGACAAATATTTTATATCGCATTGATAAGCAGTTGAGTGATTTTACGAAGACAGAA
AAGATAATCGCTGATTACATTTTAAAGAATCCACATAAAATCATTGATATGACTGTGAAT
GATTTGGCAGATGTTACGAATGTTAGTACAGCATCAATTGTTAGATTTAGTCGGAAAATG
ACACATCAAGGTTTTCAAGAGCTAAAGATTGCGATATCTCGATACTTACCCGAAGATATT
GCAACCAATCCACATTTAGAATTGATTGAAAATGAATCTGTAGAAACTTTGAAAAATAAA
ATGATTGCTAGAGCAACGAATACGATGCGATTTGTAGCTACAAATATTATGGATGCGCAA
ATTGATGCAATTTGTGATGTGTTGAAAAATGCCAGGACAATATTTTTATTTGGATTTGGC
GCATCGAGTTTGACTATTGGTGATCTTTTTCAAAAGTTATCTCGTATTGGCTTAAATGTC
AGGTTATTACATGAAACGCATTTACTTGTGTCAACATTTGCGACGCATGATGATAGAGAT
TGCATGATTTTTGTGACGAATCAAGGTAGTCATAGTGAATTGCAGTCAATTGCACAGGTG
GCCACACATTACAGTATTCCCATCATAACTATATCTAGTACAGCTAATAATCCAGTGGCT
CAAATTGCAGACTATGCATTGATTTATGGCAGAACTGATGAAAATGAAATGCGTATGGCG
GCTACAACGTCACTATTTGCACAGTTATTCACGGTAGATATATTGTACTATCGATTTGTA
GCATTAAATTATCATGCGATTCTAGATTGTATAACCCAATCGAAAATGGCACTTGATAAT
TACAGGAAGCATCTTGCGACGATAGATTTTAAACATTAG
>>V40_[0170196 to 0171050]_D2N3Q2_(putative protein)_FRWD
TTGGAACTTAACGAGATGATTAATTTTGTAAAAGAAAACAATAAGATAATTGTTACTTTA
TCGCTAACAATTTTCACGTCTGTAATATTTCCTGAGTTAAAAAGTTGGTATTCAAAAATC
ATTAATACTGAAAACAAATATAGAATATTCGATAGGGCAATTATTATGATTGGCACAGTG
TTACCAATGTATTTTCTTTTAGGAATTTTGAATTATAAAATTTATATTAAACTGCTAGAA
AGACTTCATAGTGAATTTATTAATACAATATGGTTTTCATTAATAGGCATAAGTTATGGA
TTAATCTTAATTATAGCTATTTCAACTTACCGAAATTATTTAGCGATTGTTAATAGATTT
CAATTATATAAAATGTGTGGAAATTGTGATTACATACATCCCTATAGGTTTGTTGTAAAT
AAAGAAAGTACATTAATTAAAGATTGTTTTAAAGTTGGCAATAATGACCTTTACGAACCT
GGATCAAACTACAAAATAATTAACCTAAATCAAACCATATATGGACACTATGAAAAAGTT
GAAAGTTTTTATCAAAATAAAAACGACAAAATATTCCATATCATTACGCTAAATAGAAAA
AACTTAATAAGAAGTTGGCTTTTTATAAATAATTGGTCTACTATTTTATGTCGTTTTACA
ATGCCGATAGTGTTCACTTTATTTATTTTTTCTTTATCCTATTTTGATAATGGCATTTAT
AATGCTTTTATTCCAATTGTGATATACATTTTCACTTTTGTTTTTCAATCAATCATATTC
AATAAAATATATACAGAGAACAAACAATTGAGGACACAATAAATTCAAAAGTTGAACTCT
GGCATAGAAGTATAA
>>V40_[0171229 to 0174018]_hsdR_(type I restriction-modification system endonuclease)_FRWD
ATGGCATACCAAAGTGAATACGCATTAGAAAATGAAATGATGAATCAACTTGAACAATTG
GGTTACGAAAGAGTAACGATACGTGATAATAAGCAATTGCTTGATAATTTTAGAACGATT
TTAAATGAGCGTCATGCGGACAAATTAGAAGGCAATCCCTTAACAGATAAAGAATTTCAA
CGTCTGTTAACGATGATTGATGGGAAAAGTATTTTCGAGAGTGCCCGTATTTTACGTGAT
AAATTACCACTTAGACGTGATGATGAGTCTGAGATTTATTTGTCATTTTTAGATACGAAA
AGTTGGTGTAAAAATAAGTTTCAAGTGACGAATCAAGTATCGGTCGAGGATACATATAAA
GCACGTTATGATGTAACGATATTAATCAATGGACTACCCCTTGTCCAAGTTGAATTGAAA
CGTCGAGGCATTGATATTAATGAGGCGTTTAACCAAGTAAAACGTTACCGTAAACAAAAT
TACACAGGCTTATTCCGCTACATACAAATGTTTATCATTAGTAATGGTGTTGAAACGCGA
TACTTTTCTAATAATGATAGCGAACTATTGAAGAGTCACATGTTTTATTGGAGTGATAAA
CAGAATAACCGAATCAATACATTGCAATCGTTTGCTGAGTCATTTATGAGACCTTGTCAA
TTAGCTAAGATGATATCGCGCTATATGATTATTAATGAAACAGATAGAATACTGATGGCA
ATGCGTCCGTATCAAGTGTATGCGGTAGAATCACTTATTCAACAAGCGACTGAGACAGGG
AATAATGGATATGTATGGCATACAACTGGAAGTGGTAAGACGTTGACTTCTTTTAAAGCG
AGTCAGATTTTATCACAGCAAGATGACATTAAGAAAGTTATCTTTTTGGTTGACCGTAAA
GACTTGGATAGTCAAACAGAAGAGGAATTTAATAAATTTGCTAAGGGTGCTGTAGACAAA
ACTTTTAATACCTCGCAACTGGTACGCCAACTAAATGATAAAAGTTTGCCACTTATTGTA
ACGACGATTCAAAAAATGGCTAAAGCGATTCAAGGTAATGCCCATTTATTAGAACAGTAT
AAAACGAATAAAGTTGTATTTATTATTGATGAGTGTCATCGCAGTCAATTTGGTGACATG
CATCGTCTAGTTAAACAACATTTCAAAAATGCCCAATACTTTGGGTTCACTGGTACGCCA
CGTTTCCCAGAAAATAGTAGTCAAGATGGTAGAACAACTGCAGATATTTTCGGTAGATGT
TTACATACGTACTTAATTAGAGATGCCATTCATGATGGTAATGTACTTGGTTTCTCAGTT
GACTATATTAATACTTTTAAAAATAAAGCTTTAAAAGCAGAAGATAACAGCATGGTTGAA
GCAATTGATACGGAAGAAGTATGGTTAGCGGATAAACGTGTGGAATTAGTAACACGACAT
ATCATCAATAATCATGATAAATATACACGTAATCGTCAATATTCAAGTATATTTACAGTT
CAAAGTATTCACGCGCTTATTAAATATTATGAGACATTTAAGCGACTTAACAAAAAGTTG
GAACAGCCATTAACGGTAGCTGGTATATTTACGTTTAAACCTAATGAAGATGATCGTGAT
GGTGAAGTGCCATATCATTCGCGTGAAAAATTAGAGAAAATGATTAGTGATTATAATAAA
AAGTTCGAGACGAATTTTTCAACAGACACGACTAATGAGTATTTTAATCATATTTCAAAA
AACGTTAAAAAGGGCGTTAAAGATAGTAAAATTGATATCTTAATCGTTGTTAATATGTTC
TTAACTGGTTTTGATAGTAAAGTACTGAACACTTTATATGTTGATAAGAATTTAATGTAT
CATGATTTAATTCAAGCGTATTCACGTACAAATAGGGTTGAAAAAGAATCAAAGCCATTT
GGTAAAATTGTAAACTATCGTGACTTGAAAAAAGAGACAGACGATGCACTGAGAGTATTC
TCACAAACAAATGATACGGATACAATTTTAATGCGTAGTTATGAAGAGTATAAAAAAGAA
TTTATGGACGCTTATCGTGAGCTTAAAATGATTGTGCCGACACCACACATGGTTGATGAC
ATTCAAGATGAAGAAGAGCTAAAGCGCTTTGTTGAAGCTTATCGTTTATTAGCTAAAATA
ATATTACGTTTAAAAGCATTTGACGAGTTTGAGTTTACAATTGATGAAATTGGAATGGAT
GAACAAGAGAATGAAGACTATAAAAGTAAATATTTAGCTGTGTACGATCAAGTAAAAAGA
GCGACGGCTGAGAAAAATAAAGTATCCATTTTAAATGATATTGATTTCGAAATAGAAATG
ATGCGTAATGATACGATTAATGTGAATTATATTATGAATATATTGAGACAAATTGATCTT
GAAGACAAAGCGGAACAACGTCGTAACCAAGAACAAATTAGACGTATTTTAGATCATGCA
GATGATCCGACATTGAGGTTAAAACGAGATCTAATTAGAGAATTCATCGACAATGTTGTA
CCTTCTTTAAATAAGGATGATGATATCGATCAAGAATATGTTAATTTCGAAAGTATTAAG
AAAGAAGCGGAGTTCAAAGGATTTGCTGGAGAGAGATCTATCGATGAACAAGCCCTAAAA
ACAATTTCAAATGACTACCAGTATAGTGGTGTTGTAAACCCACATCACCTTAAAAAAATG
ATTGGTGATTTGCCATTGAAAGAAAAACGTAAAGCAAGAAAAGCCATTGAATCTTTCGTG
GCAGAAACAACTGAAAAATACGGTGTGTAA
>>V40_[0174221 to 0175063]_Q5HJH7_(putative protein)_FRWD
ATGGATAATAGAAATATGATTAATCGTGTTTTTAGTCAAAAGATATTACATCAAATTGCA
ATCAAAAATAAAAGTGATGTTGTTGATGAGGCATATGATTTTTATATACAGGGACCTAAA
AATATCAATGTAATACAGAAGATGAAATCTTTATATAATTATCTTAAAAAGTCTTATCGT
AACGAATATTTTTACAAAAACACAATGCTTAATAAACTCCTTCTAGGACGACATTCTGTT
AATACAACTACTGCACTTTCTGAGATGCCCATAGGGAAAAGTATTGCTGATTTTATATTG
TTAAACGGCAAAGGTGTTGTCTATGAGATTAAAACAGAATTAGATAAGTTGGATAGATTA
GATAATCAAATTAATGATTATTATGAAGTGTTTAATTATGTCGTAGTCATTACAAATGAC
AAACATCTGAATAAAGTTATGGCTAGATACAAAGATACAACAGTTGGAATTTTAGTGTTA
ACTTCTAGAAATACACTGTGTGAAGTTCAAAAACCTAAAGAAAACAATAGTCTCTTAAAC
ACAAAAGCGATGTACAACTTTTTACGAAAAGAAGAAAGAAAAAGAGTTATTGCACAAAAT
CATATGGATGTGCCAACTTATAATGATTTCACAGAGTATGATGTGTTATTTGACGTGTTT
AAAGAAATACCAATGACGAAACTGCATAACAATATGATTTCTGAGTTGAAAAAAAGAGGT
AACATGAAAGAATACAAAGATGAATTTTTAGCAGCTCCGACTGAAATTAAGTTCTTGTTA
TATTTCGCAAAAATGACAAAGAAAGATAAAAATAAACTATATCATTTTCTTAAGGAGGAT
TAA
>>V40_[0175065 to 0175988]_Q9RL82_(putative protein)_FRWD
ATGTATTATCCTTATTTGCGTGGGAAACAAAATGAACTATTTGCAATTAAAGAATTGTTA
GAGAAAGGTTTGATTGGTGATTGTATTCAACCTATAATTGAACCAATTAAATATACAACC
ACATTTAAAAATACTTTGCAATACTGTGGTGAAAAAGCATTCTCTATAAATTTAGTAGTA
AATTCAAAGTTAACTGAAGAAGAGATTAGTAACGAAACTGTTGAACATTTAACTGAAATA
ATAACAAAAAACAAAAGTGTTATTCAAAAAGCTTACTTGGGTCCTTCTGATGAAGGCAAT
GATAGGTTGAAACAGCAATTTTCAAGTAATAGTTTAGCTATTTTAACAAGTGTAGATGAC
TGGGAAATGTTTGGAGATAAAAATAAACTTGAAATGGTTTTTGTACCAGATGATAGACAC
ATTAAACGTAAATTGCGTAATATTCCAAACAAAGGCATCATTATGGATCCTTTTAATAAA
CTAAGTCGTAATGTTGATTATTTAGATAATGATGACGAGTTTTATAGTGACGATCACCTT
TATTATAAGGAAGATGGATACGTAGCATTTTCAGACTATTCTGTTATAGGTGGAGAATAT
GTAGACGGTGGCTTTTCGCCATTAGCTATTGCGATACATATTGTCTATTTTGATGAGGCT
AATGAGTTAAGAGTTAAACATTTTGTCTCTGATTCTAATAACGATAGATTAAATCCAGCT
AAAAAGTTTTTTGAGGCTGTAGATAAATTAGTAACTTGGTCTAAAAACTTAGATAATAAA
AATAGATCTTATGCGATCGGACAATTTGAAGAATTAAATGAAAATAATAAGTATCCAGGA
TTAGGTTTAATTAAAAGGTTATCTATCATGCATCATCTAGAAATTATGAATAGATACTTG
GAGTCTCAAAATGAAAATATGTGA
>>V40_[0175975 to 0177087]_A6QDI2_(RES domain protein/RES family NAD+ phosphorylase)_FRWD
ATGAAAATATGTGAAAAATGTTTTAATAATACTGAAATCGTAGAAATCATTGTAAATGAT
AATAGCAAATTTGACAATTGTGATATTGATAACGATCATCTTGGTGTTAAAATATTTGAT
ACGACTCGACACATAGATAAATTAGAGCAGATTAGAGATTATTTAAGACCAGCGTTAGAA
TTATATGATATTAGTATAAATTTACCAGATACTTTTAGCCAAAAAGAAGGTAAAAAAATT
GAAACAGCATTAAAAGATGATTGGAGTATATTTAATGTTGAAGAAGATAAAATAAGTTGT
ATTTTAAATGAGCTTTTTAAAGATGATGAAAATATAGATAGACGGGTGTTGGAAGGTTTA
GTAGGCGCTAAAATCATTAAAGATAAAAAATATACAAATGAAAATCTAATTGTAGCAAAT
AATGACTGGGATGGATTTTGTGAGAGCTTGAAGTATAAAAATAGATTTCATAATAATATG
ATCAATTTAGAGAATTTAGCATTCTTTCTCGATATCACTACTAATTACTATAGTATTGAG
GAATTTAGAGAAAGATTTGAACCATTATATAGATCTAGAATAGTTAATTTCATTACAGAG
AAAAGTGAACTAATGTCCCCACCAAAGGGATTTGCAACGGCAGGAAGATTGAATTCTAAA
TGGATAAGCGTATTATACCTTAGTACAAAAGAACAGGTCAGTATAGAAGAAGTTAAACCT
AAGCATAATGACATTATTTATATAGGTAAGGTTAAGTTACAAAAAAACATTACAAAAGAG
AAATTGAAAATTGCGAATTTAACTAATTTAACTAGTAATGCAATCAAAGCTGGCGATGAT
GGATTTAGAAAGTATTTTGTAAATTACCAAACATTAAAAAAGATTCATAAAGGAATAACA
AATCCAAGCGATGAACAAGGAATAGATTATTTGCCATTTCAATATTTAGCTGATTATATT
CGAAGCCTTAAATATGACGGGATAATGTATGAGAGCATATTGCAAGATGGTACTTTTAAC
TTTGTGTTTTTTGATCAAAATTTATTTGAATGTGTTAATTATGAAAGAAAAAGAGTAAGT
GACGTTAAATATACATTGACTAAGCTAAGTTGA
>>V40_[0177113 to 0177171]_tx_oppF2_(rho-independent terminator)
ATAAAATGCAAATAATCCCCCGCACTTTATATAGTGGCGGGGGATTTATTATGGCGTTA
>>V40_[0177352 to 0178944]_oppF2_(oligopeptide ABC transporter 2, ATP-binding protein)_RVRS
TTATTTAGCAATAACTGCTACTTCTGAAATAAGTTGCTTTGCATAGTCTGATTGCGGATG
TTTGATAATATCTTCTGTGTTATTAAGTTCAACGATTTCGCCATTTTTCATAACTGCAAC
TCGATCACATATTTCATTGATAACACCCATGTCATGTGTGATGAATAAATAAGTGATGCC
GAAGTCTAACTGTAATTGTTTTAATAACTCGATGATATCTTTTTGAATTGAAACGTCTAA
AGCTGACACTGCTTCGTCGCAAACAATCACTTTAGGTTCTACAGCAAGTGCTCTCGCGAT
ACTTACACGCTGGCGTTGCCCACCAGATAATTCGTGTGGATAGCGATATAAGAAACTTTG
ATCTAGGCCAACTTTTTCTAACAAAGAGACTACTTTATTAATGGCTTCATCGTCGTTTTT
AGTTTTCCCGTGAATGATAAGTGGTCGTTTAATCACATCAATGACTTTAAATCTTGGATT
AATAGATGCGAATGGATCTTGGAAAATCATTTGTATCTCTTGTCGTAAAGGTTTCAATTC
ATCATCTTTAAATAAACTTAATGGTAATTCGTTATACCAAATAAAGCCTTCTGACACCTC
CTTTAGACCGACGACCGTCTTAGCTAATGTCGATTTCCCTGACCCTGATTCACCGACAAT
GCCTAATGTTTCGCCTTTTCTAATAGCCAAGTTAATATCATTAACTACTCGGTATAGGCT
ATCACTCGGTGATATGTAATCCACGCTCACGCGATCGAATTTTAATAAAATATCATTGTT
TAACGTTCTTGGCGGACGCGTTTGATGAATATCAGGAATCGCATCTATTAAGCGTTTCGT
ATAGGTATGTTGTGGCGATTTGAAAATACTTTCAACCGTGCCACTTTCAACGACACTTCC
ATCTTTCATTACAATCACATCGTCGCAAAATTGATACACAGCACCTAAATCGTGAGTGAT
AAAAATAATAGACGTTTCTGTGTACTCATAAAGGGACTTCATTAACTGCAGTAATTGATT
TTGTGTACTGGCATCTAATGCCGTTGTTGGTTCATCTGCGATTAAAATTTGTGGCTTTAA
AATCAATGCCATTGCTATCATGACACGTTGACGCATGCCACCAGAAAGTTCATGTGGATA
AGCATCAAATTGTCGAGTTGCATGTTTTATACCTACTTTTTCTAAAATGTCTATTGTCAT
CGACTTTGCTTCAGATTTAGATACACGTTTATGTTGAAATAGTACTTCTGTAATTTGTTT
GCCAATCGTTAATCTTGGATTCAACGAAGAGAGTGGATCTTGAAAAATCATTGAAATATC
CTTACCTCGAATTTGTTGTAACGCTGAAGTTGATAAATAAGTTAACGATTGCCCATTAAA
AATAATTTCTCCTGTTAACGTGTGATCTGGATAATCTGGTAGTAGCCCTAAAATAGATTT
AGCGGTAATACTTTTTCCTGATCCTGATTCACCAACAATACCTAGGATATGTTTTTTTCG
TAATTCGAAAGAGACGTTTTTTACCGCTTGAACTGTAGTTTCATCATAATTGAATTGTAC
ATTCAGACTGTTGACTTCTAATAAATTTGACAT
>>V40_[0178901 to 0180379]_oppB2_(gsiC, Glutathione transport system permease protein gsiC)_FRWD
TTGAATTGTACATTCAGACTGTTGACTTCTAATAAATTTGACATGATGTTGTGCCTCCCT
ATTCACAAATGTGTAAATTTATTCTATACTTTTGTATATCATAGTAATCTACTCAAGATT
ATTTTACAAGGAGTGATTATCATAATTACTTATTTAGAATCTTTTAAGTCGTTGTATCAC
AAGGCATTTTACAAGTTTGTATTATCGGTATTAAGCTTGCCAATATTTTTATATGCAGTG
ATAAAGTTTTTCTTTTCTGCTAAGAGAAAAAATTTTTACGCTAATAATTCTGAAATTTCA
GAAATTGAACAGGCGTTACATCAAAAATATAAATATTTATCGCAGCAAAAGTCATCCACA
CAAATACATAAAGAAGCATTAAAAATATTCAAGGCACAAAGTTCTAATACGAATTCAAAG
AATATTGAACAAGCACATTTTTCAACATACTTTGAAAATGTATTATTTCATAAGTTCATC
ATTATCAAAGTGATATTGGCCTTGCCGATGTTCATCTTATTGACTATTTATTTACAGCCA
TTAGTTAGATATATTTTTGAGCGAATTGTCATGGCTGTGATTGTCATCATTGGTGTTATT
GTCAGTGTGTTTACCATTCTGTATTTTTCACCGCTTGATGCGGCTTATAGCATACTGGGA
CAAAATGCAACAAAGGCACAGATACATCAATTCAATGTATTACATCATCTTAACGAACCT
TATTTTATTCAATTGTGGGATACCATCAAGGGTGTTTTTACTTTTGACTTAGGTACGACT
TACAAAGGGAATGAGGTTGTGACTAAAGCAGTTGGCGAAAGAATTCCAATTACAATAATT
GTCGCAGTATTAGCGCTAATTGTGGCATTAATTATTGCGATACCAATTGGAATTATCAGT
GCGATGAAGCGAAATAGTTGGCTTGATATCACGTTAATGATAATTGCATTAATTGGTTTA
TCTATTCCAAGTTTCTGGCAAGGGTTATTATTCATTTTAGCGTTCTCATTGAAATTGGAT
ATTTTGCCACCATCTTATATGCCAGAACATCCAATATCGTTGATTTTACCTGTACTTGTC
ATTGGAACAAGTATTGCTGCTTCTATCACGCGTATGACAAGGTCTTCTGTACTTGAAGTA
ATGCGCAGCGATTATGTTTTAACTGCTTATGCAAAAGGATTATCGACGACACAAGTAGTT
ATTAAACATATTTTGAAAAATGCCATTATTCCAATTGTAACGCTAGTTGGTCTTCTAGTG
GCAGAGTTACTAGGCGGTTCAGCAGTGACGGAACAAGTATTTAACATTAATGGTATCGGT
CGTTATATCGTCCAAAAACAACTAATACCTGATATTCCAGCAGTCATGGGTGGGGTCGTA
TATATATCAATTGTAATATCTTTAGCAAACTTAATTATTGATATATTTTATGCTTTAATC
GATCCAAAATTACGTAGTGAAATTAACGAAAGGAAGTGA
>>V40_[0180385 to 0181548]_oppC2_(oligopeptide ABC transporter 2, transmembrane permease)_FRWD
ATGGTAAAACTTACAACAAAGATAGCTTCCTTAAAACTATTCGCAAGTTATGCTATTGCA
ACTTATATTTTAGTTATATTAACGAGTGCATTAAATCTTTTTAAAGGTTATGTGGCCGAT
ACGTTCTATATTGCTGAAACATTGCTAATCGTTTTAACCATCATTTTAATTATCATTTTA
ACAACGGAACAAACATGGAAGCATCATGACCTATGGCGACGTATCGTCGAAGTGTTGTTA
TTGTTGATGACATTAACAGGCAACGTATTTACATTATTAATGTTTGTAAGTATTAGACGT
TACCAACGTACATCGCAAATACATAGTTATAACGGGTGGGAATCGTTTATACGAAAAACT
ACTAGACATCGTATTGCGATTATCGGGTTACTTATTTTAGTCTACATGCTGACATTATCA
ATTGTGTCACAATTTACATTTGATACGACATTGGCTACTAAAAATCAGTTCAATGCACTG
TTACATGGACCGAGTCTAGCCTATCCGTTTGGTACTGATGATTTCGGTAGAGACTTATTT
ACACGCGTAGTTGTCGGAACGAAACTGACATTTTCAATTTCAATTATTTCAGTAGTTATT
GCAGTTATTTTTGGTGTGTTACTAGGCACTATCGCAGGTTATTTTAATCATATTGATAAT
TTAATAATGCGAATTTTAGATGTAGTGTTTGCAATTCCATCATTATTGTTAGCGGTGGCA
ATTATTGCATCATTTGGAGCAAGTATTCCAAATTTAATTATTGCTTTAAGTATCGGTAAT
ATACCATCATTTGCACGGACAATGCGTGCCAGTGTTTTAGAAATTAAACGCATGGAATAT
GTAGATGCAGCACGTATCACTGGTGAAAACACTTGGAATATCATATGGCGTTATATTTTA
CCGAATGCGATTGCGCCTATGATTGTACGTTTTTCATTAAATATAGGTGTGGTTGTATTA
ACAACAAGTAGTTTAAGTTTCCTAGGACTTGGTGTTGCACCTGATGTAGCTGAATGGGGC
AACATTTTACGTACCGGTAGTAACTACTTGGAAACGCACAATAATTTAGCTATTGTACCT
GGTATTTGTATTATGTTCGTCGTTTTAGCATTTAATTTTATAGGTGATGCAGTGCGTGAT
GCACTAGATCCAAGAATTCATTAA
>>V40_[0181565 to 0183340]_oppA2_(oligopeptide ABC transporter 2, substrate-binding protein)_FRWD
GTGAAGAAAATCATTAGTATCGCAATTATAGTTTTAGCGTTGGTATTAAGTGGTTGTGGT
GTCCCTACGAAATCAGAAGTGGCTCAAAAGTCATCGAAAGTTGAAGTGAAAGGCGAGCGA
CCAACGATACATTTCCTAGGACAAGCAAGTTATGAAAATGATATGAATATCGTCAAAGAT
CAATTGGAAAATGCAGGATTTAACGTGAAGATGAATATCCAACCAGATTATGGTAGCTAT
CGTACACAACGTCAAGCCGGCAATTATGATATCCAAATCGATGACTGGATGACAGTATTC
GGTGACCCGAACTATGCTATGACGGCATTATTTAGTTCTACAGGATCAAATAGTTTATTG
AAAGATAAACATGTAGACCAGTTGTTAAATAAAGCTTCTACTCAAAATGAAGCAGATGTT
AAACAAACATATAAGCAAATTGAAGATGAAGTTGTATTTGATAAAGGGTATATGGCGCCT
TTATATGGATCAAAAAAGAATTTAGTATATGACAATAAAGTGTTAGATAAAAATAGTGTT
GGATTGCCAAATTCACGTGCATTAATATGGCAACAATTTGATTACAACAATAGTAGAGAA
CGAGATACGCGTCCACTTGTGATGACACAACAAGATGGTGAAATTCCTACATTGGATCCA
ATACGTTCAATTGCGCCGTCAGTATATTCAATTAATATGAATATGTACACAAGGTTATTA
TTATTAGATGAAAATGACCACTTAACAACGAAAGGTTCGTTAAGTCGTGATTATGCTGTG
AATAAGGACAATAAAGCGTTTTATTTCTTGTTAAGAGATGATGATTATTTTGCGAAAGTG
GTCAATGGACAAGCACGTAATACTGGAGAGCGTGTATCGGCTGAAGATGTCAAGTTTTCT
TTAGATAGAGCACGTGATAAAAAGTCTGTGCCTAACAATAATACTTATAATATGCACAAA
CATATAAATGACATCAAGATATTAAAAGATGAGGACATCGATCAGTTGCGTAAAGAGAAA
GACAAGGACGATAAATCCATCTATGATAAGTTGATTAAAGCTTATAACGTCAAATCGTTA
ACGACAGATGGTCAAAGAGTAAATAATAAAGACGGTATTTATCAAATTGTTAAAATTACG
ACAGATCAATCGATGCCTCGAGAGGTAAATTACTTAACACACTCTTCGGCAGGCATTTTA
TCTAAAAAATTTGTTAATCAAGTAAATCAAGAATATCCAAAAGGATATGGGGATAGCAGT
ACAATTCCTGCAAATTCAGATGGAAAAAATGCGCTTTATGCAAGTGGCGCATACATTATG
ACACAGAAAAATGCATATCAAGCAACGTTTCAACGTAATCCAGGATTCAACGAAACAGAA
AAAGGTAGTTATGGACCAGCTAAAATTAAAAATATTACATTGAAGTTTAATGGTGACCCG
AATAATGCATTGTCAGAACTTAGAAATCATTCAATTGATATGTTGGCAGATGTGAATCAA
AAACATTTTGATTTAATTAAGTCGGATAAAAATTTAAGCATTATTCGCAAAAATGGACGC
AAGTCAGTCTTTTTAATGCTAAATATTAAAAAAGGTATATTTAAGACGCATCCAAACTTG
AGACAAGCAGTAGTTAATGCGATAGATCAGGATCAATTTATTAAGTTTTATCGTGGCGAT
AAATTTAAAATTGCATCACCGATTACACCACTTGTCGATACTGGTAACGAGCAACGTCAA
GATTTAGAAAAAGTAGAAAAAGCTATTAATCAATAA
>>V40_[0183378 to 0185386]_ggt_(gamma-glutamyltranspeptidase)_FRWD-FRAMESHIFT
ATGGTCATTAACTTAAATGACAAACAGACAAAAACATCTAAAGAAGGGTTAATTTCCGTA
TCACATCCTCTTGCGGCTAAAATTGGTAAGGATGTATTAGATCAAGGTGGCAACGCCATG
GATGCCGTGATTGCAATTCAACTGGCATTGAATGTGGTAGAACCATTTGCATCAGGTATT
GGTGGTGGCGGATACTTGCTATATTATGAGCAAAGTACTGGCAGTATAACTGCGTTTGAT
GCGCGTGAGACAGCCCCTGCACATGTAGATAAACAATTTTATCTAGATGATTCAGGCGAA
TATAAATCATTTTTTGATATGACTACACATGGTAAAACTGTCGCTGTGCCAGCAATTCCA
AAGCTGTTTGATTATGTTCACAAGCGTTATGCTAAATTGTCATTGGAAGATTTAATTAAT
CCTGCAATTGAACTAGCCATTGAAGGTCATTCAGCCAATTGGGCTACTGAAAAATATTCG
CGCCAGCAACACGCACGATTGACAAAGTATCACGAAACGGCGCAAGTATTTACGCATGAA
AATCAATATTGGCGTGAAGGTGATTGGATTGTACAACCCGAATTAGGCAAGACATTTCAA
ATATTAAGAGAACAAGGGTTTAATGCATTTTATAAAGGTGACATTGCGAAACAATTAGTC
AATGTTGTCAAAGCATGTGGTGGGACAATCGCTTTAGAGGATTTAGCCAATTATGACATT
CAGATTAAAGCGCCAATCAGTGCGACATTTAAAGACTATGACATTTATTCAATGGGGCCA
TCTAGTTCCGGTGGTATCATGGTAATTCAAATATTGAAGTTATTAGAACACATCGATTTA
CCATCAATGGGTTCAAGATCTGTCGATTACTTGCATCATTTGATACAGGCAATGCATTTA
GCATATAGTGATCGCGCGCAATACTTGGCGGATGATAATTTTCATGAGGTGCCTGTACAG
TCATTAATTGATGACGATTATTTAAAAGCACGCAGTAAGCTCATTGATAGCAATAAAGCA
AATATTGATATAGAGCATGGTGTTGTGTCTGATTGCATTAGTCATACAGATGTTGAAGAA
AATCATACCGAAACAACTCATTTTTGTGTGATTGATAAGGAAGGTAATATTGCTTCATTT
ACGACATCAATCGGTATGATTTACGGGTCGGGTATTACGATTCCAGACTACGGAGTGTTA
TTGAATACCACAATGGATGGTTTTGATGTTGTGGCGGGTGGAATCAATGAAATTGCACCT
TATAAACGACCACTAAGTAACATGGCTCCAACGATTGTGATGCATCACGGGAAGCCAATA
TTAACAGTAGGTGCACCTGGTGCTATAAGTATCATTGCTAGTGTTGCGCAAACATTAATC
AATGTATTAGTGTTTGGCATGGATATTCAGCAGGCTATAGATGAACCTAGAATTTATAGT
AGCCATCCTAATCGCATTGAATGGGAGCCTCAATTCTCACAATCTACAATATTAGCATTG
ATTGCACGTGGACATGCAATGGAACATAAACCAGATGCCTATATTGGAGATGTACATGGA
CTACAAGTTGACACAACAACGTATGAAGCTTCGGGTGGCAGTGATGATACTAGAGAAGGC
ACCGTAATGGGTGGCGAGGTGTTAGTGATTAGAAAACAGCCATTACCATATCGGCAAATG
TATGATAATGACGGCTTTCGTGTATATTTCAATGATGTGCAGTTACCTTTATTGGCAGAT
CAAGTGCGATGGATGCATGGCAAATGTTGGATTGAGGAGAGTGTTATTAGAATCATTTTC
CCTGAAGTTAGTGCACATATTGAAGATTTAAGAAGTTATGAAAACGCAGGAGAAAATTAT
ATAGATGTTGTCTGGTTAGCACGAAAGAAAGGTTATCAAGTGGCATTGAAAGATGACGGT
TTATATTTAAATGATGAAGCATATCATTCAGTGAAGCGAAATATACACATGCGTACTATA
GATATGATCGAGATAGTATCACAAGATAG
>>V40_[0185936 to 0186562]_acpD_(FMN-dependent NADH-azoreductase)_RVRS
TTAAAATGTTGTTGCCAATTTTTCAGCATTATTAATACTAGTTGCCTTAATTTCTTCAGT
TTTATGCGGTTCGGCATTGTGTCCTTCAATAATGATTGTTTCATATGATGGCACACCTAA
GAATGTCATAATTGTTCTTAAATAACGGTCGCCCATTTCGAAATTAGCAGCGGGGCCTTC
AGTATAATATCCACCACGTGATTGAATGTGTAATACTTTTTTGTCAGTTAGTAAACCTTG
TGGTCCTTCAGCAGAATATTTAAAAGTTTTACCTGCAATTGAAATAGCATCAATATATGC
TTTAACTACAGGTGGGAAAGAAAGGTTCCACATAGGCGTTACAAATACATATTTATCTGC
ACTTAAAAATTCTTCTAAAATGTCACTCAATCTTGAAACTTTCATTTGTTCATCATCAGT
TAACGTTTCGCCATTACTCATTTTTCCCCAACCAGTTAATACATCTTTGTCAATAACTGG
AATATAAGTTTCAAATAAATCAATATGTTTCACTTCATCATCAGGATGTTGTTGTTGATA
TGTTTCGATAAATGCTTTACCAGCCGCCATAGAATTTGATACCAGTTCATTAAAAGGGTG
TGCTGTAATATATAATACTTTTGCCAT
>>V40_[0186771 to 0187349]_Q5HJG7_(M23/M37 family peptidase)_FRWD
ATGACAAAGCGACCAAAACGTATTTTGGCAACAATTATCATTTTTCTTTCACTATTATTT
ACGATTATTTATATAGATGACATTCAAAAATGGTTTAACCAATATACCGATAAATTGACA
CAAAATCATAAAGGAAAAGGACATTCAAAATGGGAAGACTTTTTTAGAGGGAGTCGGATT
ACTGAGACTTTTGGTAAATATCAGCATTCACCATTTGATGGTAAGCATTATGGCATTGAT
TTTGCATTGCCAATAGGTACACCAATTAAAGCGCCGACGAATGGTAAAGTAACACGTATC
TTTAATAATGAATTAGGCGGCAAGGTATTACAGATTGCCGAAGACAATGGAGAATATCAC
CAGTGGTATCTACACTTAGACAAATATAATGTCAAAGTAGGTGATCGAGTCAAAGCAGGT
GATATTATTGCATATTCAGGCAACACAGGTAAACAAACGACAGGCGCACATTTACATTTT
CAAAGAATGAAGGGTGGCGTAGGTAATGCATATGCAGAAGATCCAAAACCGTTTATCGAT
CAGTTACCTGATGGGGAACGTAGCCTATATGATTTGTAG
>>V40_[0187731 to 0188828]_malK=ugpC_(maltose ABC transporter, ATP-binding protei/glycerol-3-phosphate import ATP-binding proteinn)_FRWD
ATGGCAGAACTAAAGTTAGAGCATATTAAAAAGACGTATGATAACAACAATACTGTAGTG
AAAGATTTTAATCTACATATTACTGACAAAGAATTCATTGTATTTGTTGGACCATCGGGA
TGTGGTAAATCAACAACATTACGAATGGTTGCTGGACTAGAGTCTATCACATCTGGAGAT
TTTTATATTGATGGGGAACGCATGAACGATGTTGAACCAAAGAATAGAGATATTGCGATG
GTATTTCAAAACTATGCATTATATCCACATATGACTGTTTTTGAAAATATGGCATTTGGA
CTAAAGCTACGTAAAGTAAATAAAAAAGAGATTGAACAAAAAGTTAATGAAGCAGCTGAA
ATATTAGGATTAACTGAGTATCTTGGTCGTAAACCAAAAGCGTTATCTGGTGGACAGCGT
CAACGTGTTGCTTTGGGCAGAGCTATTGTTAGGGATGCGAAAGTCTTTTTAATGGATGAA
CCATTATCGAATCTTGATGCGAAGCTTCGAGTACAAATGCGCACAGAAATATTGAAATTA
CATAAGCGACTTAATACTACGACAATTTATGTTACACATGATCAAACTGAAGCATTGACG
ATGGCTAGTCGAATTGTTGTTTTGAAAGATGGCGATATTATGCAAGTCGGCACACCTAGA
GAAATATATGATGCCCCTAATTGCATATTTGTGGCGCAATTTATCGGCTCACCAGCAATG
AATATGTTGAATGCTACAGTTGAAATGGACGGATTGAAGGTAGGAACACACCATTTTAAA
TTACATAATAAAAAATTTGAAAAGTTAAAAGCTGCTGGCTACTTAGACAAGGAAATTATT
TTAGGTATTCGAGCTGAAGACATTCATGAAGAACCAATATTTATTCAAACTTCTCCAGAG
ACACAATTTGAATCTGAAGTAGTTGTATCCGAACTGTTAGGTTCAGAAATTATGGTACAT
AGCACATTCCAAGGAATGGAATTGATTTCTAAATTAGATTCAAGAACACAAGTGATGGCG
AACGACAAGATTACACTAGCATTTGATATGAATAAGTGTCACTTTTTTGATGAAAAAACA
GGAAATCGTATCGTCTAA
>>V40_[0188841 to 0190112]_malE_(maltose ABC transporter, substrate-binding protein)_FRWD
ATGTCTAAAATTTTAAAATGTATCACGTTAGCCGTGGTAATGTTATTAATCGTAACTGCA
TGTGGCCCTAATCGTTCGAAAGAAGATATTGATAAAGCATTGAATAAAGATAATTCTAAA
GACAAGCCTAACCAACTTACGATGTGGGTGGATGGCGACAAGCAAATGGCGTTTTATAAA
AAAATTACGGATCAATATACTAAAAAAACTGGCATAAAAGTAAAGCTTGTAAATATTGGT
CAAAATGATCAACTAGAAAATATTTCGCTAGACGCTCCTGCTGGAAAAGGTCCAGATATC
TTTTTCTTAGCACATGATAATACTGGAAGTGCCTATCTACAAGGCTTAGCTGCTGAAATC
AAATTATCAAAAGATGAGTTGAAAGGTTTCAATAAGCAAGCACTTAAAGCGATGAATTAT
GACAATAAGCAACTAGCATTGCCAGCTATCGTTGAAACAACCGCACTTTTTTATAATAAA
AAATTAGTGAAAAATGCACCGCAAACGTTAGAAGAAGTTGAAGCTAATGCTGCCAAGCTA
ACTGATAGTAAAAAGAAACAATACGGTATGTTATTTGATGCTAAAAATTTCTATTTTAAT
TATCCGTTTTTATTCGGCAATGATGATTATATTTTCAAGAAAAATGGCAGTGAATATGAT
ATTCATCAGCTAGGACTAAATTCAAAACATGTCGTCAAGAATGCTGAACGATTACAAAAA
TGGTACGACAAAGGGTATCTTCCTAAGGCAGCAACACATGATGTCATGATTGGTCTTTTT
AAAGAAGGAAAAGTAGGACAATTTGTCACTGGACCATGGAACATTAATGAATATCAAGAA
ACGTTTGGTAAAGATTTAGGAGTAACAACATTGCCTACAGATGGTGGCAAACCTATGAAA
CCATTTCTCGGTGTACGTGGTTGGTATTTATCTGAATATAGTAAACATAAGTATTGGGCT
AAAGATTTAATGCTGTATATCACTAGTAAAGATACATTACAAAAATATACAGATGAAATG
AGCGAAATTACTGGACGTGTTGACGTGAAATCATCTAATCCAAATTTAAAAGTGTTTGAA
AAGCAAGCACGTCATGCTGAACCGATGCCTAATATTCCTGAAATGCGACAAGTTTGGGAA
CCGATGGGCAATGCAAGCATATTTATCTCAAATGGTAAGAATCCTAAACAAGCGTTAGAT
GAGGCGACGAATGATATAACGCAAAATATTAAGATTCTTCATCCGTCACAAAATGATAAG
AAAGGAGATTAG
>>V40_[0190115 to 0191383]_malC_(maltose ABC transporter, transmembrane permease)_FRWD
ATGACGAAACGTAACCCTAAATTAGCGGCATTATTATCTGTTATACCTGGTTTGGGACAG
TTTTATAATAAAAGACCCATTAAAGGTACGATATTTTTTATCTTTTTCATCAGTTTTATT
TCTGTATTTTATAGCTTTTTAAATATTGGTTTTTGGGGATTGTTCACATTAGGGACAGTA
CCTAAGTTAGACGATTCTCGTGTCTTACTTGCACAAGGCATTATTTCTATCTTACTCGTT
GCTTTTGCAATCATGCTATATATCATTAATATTTTAGATGCATATCGTAATGCTGAACGA
TTTAATCGCAATGAGGAAATAAAGGATCCGAAGGCACGTATGGTTGCAACATGGGACAAG
ACGTTCCCATACTTACTAATCTCACCAGGTACATTCTTATTGATATTTGTAGTTGTATTT
CCATTAATATTTATGTTTGGAGTAGCATTTACAAACTACAATTTATACAACGCGCCTCCG
AGACACACATTAGAATGGGTTGGTTTAGATAACTTTAAAACGTTATTCACAATTGGCGTT
TGGCGTAAAACATTTTTCAGTGTTATTACTTGGACATTAGTATGGACGCTTGTTGCAACG
ACACTTCAAATTGCATTAGGGCTGTTTTTGGCAATTATTGTAAATCACCCTGTCGTCAAA
GGTAAGAAATTTATCCGTACTGTGTTAATCCTACCTTGGGCTGTACCATCATTTGTGACA
ATTTTAATATTTGTAGCGTTATTTAATGATGAATTTGGTGCGATAAATAATGATATATTG
CAACCTTTATTAGGTGTTGCACCAGCATGGTTAAGTGATCCATTTTGGGCAAAAGTGGCA
TTAATTGGCATTCAAGTATGGCTTGGTTTCCCATTTGTCTTTGCACTGTTCACTGGTGTA
CTGCAAAGTATTTCATCAGATTGGTACGAAGCAGCAGATATGGATGGTGCGTCTAGTTGG
CAAAAGTTTAGAAACATCACATTCCCGCATGTCATTTACGCCACAGCGCCATTGTTAATT
ATGCAATATGCAGGTAATTTCAATAATTTTAATCTTATTTATCTATTTAATAAAGGTGGT
CCACCAGTGTCAGGGCAGAATGCTGGTAGTACAGATATCTTGATATCTTGGGTGTATAAT
CTGACATTTGAGTTTAACAACTTTAACATGGGTGCAGTTGTGTCATTAATTATTGGATTT
ATTGTTGCTATTGTCGCATTTATTCAATTCAGACGTACAAGTACGTTTAAAGATGAGGGA
GGTTTATAA
>>V40_[0191385 to 0192224]_malD_(maltose ABC transporter, transmembrane permease)_FRWD
ATGACAAAGAAGAAAAACATATTAAAAGCAATCGGTATTTACAGTTTTATAGCGATGATG
TTTGTCATCATTTTATATCCACTACTGTGGACATTTGGCATTTCCCTTAATCCAGGTACG
AACTTGTATGGTGCCAAAATGATACCAGACAATGCAACATTTAAAAATTATGCATTCTTA
CTATTCGATGACAGTAGTCAATACCTGACTTGGTATAAAAATACGCTTATCGTAGCATCT
GCAAATGCACTGTTTAGTGTGATATTTGTCACGTTAACAGCATATGCTTTTTCTAGATAT
CGCTTTGTTGGTCGTAAATACGGGCTGATTACATTTTTGATTTTACAAATGTTCCCTGTA
TTAATGGCAATGGTCGCAATCTATATTTTGCTAAATACAATTGGATTATTAGATTCTTTA
TTTGGACTAACACTTGTATATATTGGTGGGTCAATACCGATGAATGCCTTTTTAGTGAAA
GGTTACTTCGATACGATTCCAAAAGAACTTGATGAATCTGCCAAAATTGATGGTGCTGGC
CATATGCGTATTTTCTTACAAATTATGCTTCCATTAGCTAAGCCGATTTTAGCAGTTGTT
GCTTTGTTCAATTTTATGGGGCCATTTATGGACTTTATATTACCTAAAATACTATTAAGA
AGTCCTGAAAAATTCACATTAGCAGTTGGATTGTTCAACTTTATTAATGATAAGTATGCA
AATAATTTCACAGTGTTTGCAGCAGGGGCAATTATGATTGCAGTACCTATAGCAATCGTA
TTCTTGTTCTTGCAACGCTATTTAGTATCAGGTTTAACAACAGGTGCGACAAAAGGTTAG

>>V40_[0192641 to 0193717]_yrbE_(putative NAD-binding oxidoreductase)_FRWD
ATGACGATTAAAGTTGGAATCATTGGGTGTGGTGGTATTGCGAATGGCAAGCACATGCCA
AGTTTACAAAAAGTTGAAAATGTTGAAATGACCGCATTTTGTGACGTAGACATTTCGAAA
GCAGCGTGTGCGGCAGAAGCATACGGTACTGACAATGCAAAGGTTTATGATGATTACAAA
GCATTGTTAAAAGATGACACGATTGATGTTATCCATGTTTGTACGCCAAATGACTCGCAT
TGTGAAATTACTGTAGCAGGGTTGCATGCCGGTAAACATGTGATGTGTGAAAAACCAATG
GCTAAAACGACAGCAGAAGCTCAAAAAATGATAGATACAGCTAAATCAACAGGTAAAAAA
TTAACAATAGGTTATCAAAATCGCTTCAGACCAGATAGTCAATTTTTATATAAATCAGCG
CAACGTGGCGACTTAGGTGATATTTATTTCGGGAAGGCACATGCTATTCGTCGTCGAGCA
GTACCGACATGGGGTGTCTTTCTAGACGAAGAAGCTCAAGGTGGAGGACCATTAATCGAT
ATCGGTACACACGCTTTAGATTTAACGTTATGGATGATGGATAATTATGAACCAGAATCA
GTGATGGGTTCAACATTCCATAAATTAAATAAACAGCATGATGCGGCAAACGCTTGGGGT
TCATGGAATCCAGATGAATTTACAGTTGAAGATTCTGCGTTTGGATTTATTAAAATGAAG
AATGGAGCGACGATCATTTTAGAATCCGCTTGGGCTATTAATTCTTTAGAAGTGGATGAG
GCAAAATGTTCATTATCAGGAACGAAAGCAGGTGCTGATATGAAAGATGGTCTACGTATT
CATGGTGAAGATATGGGCACACTTTATACCAAACACGTTGAATTGGAAAACAAAGGCGTC
GACTTTTATGAAGGTAATGAAGTGGATGAAGCTGAAGAAGAAGCAAAAGCTTGGATTGAT
GCAGTTGTAAATGATACTGAACCAGTTGTGAAACCGGAACAAGCAATGGTAGTTACAAAA
ATTCTTGAAGCGATTTATCAGTCTGCAAAATCAGGCAAAGCAATTTACTTTGAATAA
>>V40_[0193742 to 0194782]_mviM_(NADH-dependent dehydrogenase)_FRWD
ATGACAAAATTAAAAGTTGGTGTGATAGGTGTTGGTGGTATTGCACAAGACCGTCATATT
CCAGCATTGCTGAAACTCAAAGACACAGTCGCATTAGTTGCAGTACAAGATATTAATACA
GTGCAGATGATTGATGTTGCGAAGCGCTTTAATATACCTCATGCAGTTGAGACACCTAGC
GAGCTGTTTAAACTTGTTGATGCGGTGGTCATTTGTACACCTAATAAATTCCATGCTGAT
CTTTCTATAGAAGCATTGAATCATGGCGTCCATGTATTGTGTGAAAAGCCAATGGCGATG
ACGACGGAAGAGTGTGACCGCATGATTGAAGCGGCTAATAAAAATTGTAAATTACTAACT
GTCGCATATCATTATCGTCACACAGATGTGGCAATTACTGCTAAAAAAGCGATTGAATCA
GGTGTGGTTGGTAAACCTTTAGTAGCACGTGTACAAGCGATGCGTAGGCGTAAAGTGCCT
GGCTGGGGCGTTTTTACCAATAAAGCGTTGCAAGGTGGCGGTAGTTTAATCGATTATGGT
TGCCACTTGTTAGACTTATCTTTGTGGCTACTAGGTAAAGATATGGTGCCGCATGAAGTG
CTAGGAAAAACATATAATCAATTGAGCAAACAACCGAATCAAATTAATGATTGGGGAACA
TTTGATCACACTAAATTTGATGTCGATGATCATGTTACTAGTTATATGACATTTGCCAAT
CGAGCAAGCATGCAGTTTGAATGTTCGTGGTCTGCAAATATAAAGGAAGATAAGGTACAC
GTTAGTTTATCAGGCGAAGATGGCGGTATTAATTTATTTCCATTTGAAATATATGAGCCC
CGCTTTGGAACTATTTTTGAAAGCAAAGCTAATGTTGAGCATAACGAAGACATTGCTGGT
GAGAGACAGGCGCGTAACTTTGTCAATGCGTGTTTAGGGATAGAAGAGATTGTGGTGAAA
CCGGAAGAAGCACGCAATGTAAATGCCCTTATAGAAGCGATTTATCGTAGCGATCTTGAT
AACAAGAGCATACAACTTTAA
>>V40_[0194837 to 0195805]_iolE_(sugar phosphate isomerase/epimerase)_FRWD
ATGAAAATAGGTGTATTTTCAGTATTATTTTACGATAAAAATTTTGAAGATATGTTAGAT
TATGTCGCAGAATCTGGATTGGATATGATTGAAGTTGGAACAGGTGGTAACCCAGGAGAT
AAATTTTGTAAGTTAGATGAGTTGTTAGAAAATGAAGATAAGCGACAAGCATTTATGAAG
TCAATCACAGACAGAGGCTTACAAATAAGTGGTTTCAGTTGTCATAACAATCCAATTTCT
CCAGATCCGACAGAAGCGAAAGAAGCGGATGAAACGTTACGTAAAACCATCCGTTTAGCA
AATCTATTAGACGTGCCGGTTGTTAATACATTTTCTGGCATTGCAGGATCAGATGATACC
GCTAAAAAGCCTAATTGGCCTGTTACACCTTGGCCAACAGCCTACTCTGAAATTTATGAT
TATCAGTGGAATGAAAAGTTGATACCATATTGGCAAGATTTAGCTGAGTTTGCAAAAGAG
CAAGATGTAAAAATTGCCATAGAGTTGCATGCAGGATTTTTAGTTCATACACCATATACG
ATGTTGAAGTTGCGTAAGGCTACAAATGAATATATCGGTGCTAACTTAGATCCTAGTCAT
TTATGGTGGCAAGGTATTGACCCAATTGCTGCGATTCGCATATTAGGCCAAGCAAATGCA
ATTCATCACTTCCATGCTAAAGATACGTATATTAATCAAGAAAATGTAAATATGTATGGT
CTAACTGATATGCAACCATATGGTAACGTTGCAACAAGAGCATGGACATTCCGTACAGTT
GGTTATGGACATAGTCCATATGTATGGGCAGATATCATAAGTCAACTTATTATTAATGGA
TATGATTATGTATTAAGTATTGAACATGAAGATCCTATTATGTCAGTAGAAGAAGGTTTC
CAAAAAGCTTGTCAAACTTTGAAATCTGTTAATATTTACGACAAGCCAGCAGACATGTGG
TGGGCATAA
>>V40_[0196164 to 0196658]_Q7A1X1_(isoprenylcysteine carboxyl methyltransferase)_RVRS
TTAAATATTCATTAATTTCTCTTCTTGTTTAATACGTACATATAAGAAATATGCATACGG
TACTAATAAAATAGTTGTATATGTTGCGTGTGTTAATAATAATACACCGATTAATTCAGG
AATGATGTTTAAGAAGTAATTTGGGTGTTTTGTAATTTTATATAATCCAGATTTAATAAT
AGGATGGTTAGGTAAAATGAATAATTTTAATGTCCAAATACCACCTAAAGTTTTAATAAC
CATAAATAACATGATATAAGCAAAGATTAATATAACTAAGCCAATACCATTTGCAAAGCT
AAATGTATCTTTATTAATAAATGCCTCTACACCAGCCAATACATAAATTAAAACGTGTGT
TATTGCTAAAAACTTCGAATTTTTAACGCCATATTCAACTGCACCGTCTGCTTTTAATTG
TTTTGAGTGATTAATAGATATCTTTAAGCTGACAAGTCTGATACAGAAAAAGATAAGTAA
TATAGATAGAATCAT
>>V40_[0196891 to 0198270]_uhpT_(hexose phosphate transporter, major facilitator superfamily)_FRWD
ATGAACTTTTTTGATATCCATAAGATTCCGAACAAAGGCATTCCATTATCGGTACAACGT
AAATTATGGCTTAGAAACTTCATGCAAGCTTTCTTCGTAGTGTTCTTTGTTTATATGGCT
ATGTATTTAATTCGAAACAACTTTAAGGCGGCACAACCGTTTTTAAAAGAGGAAATTGGA
TTATCTACATTAGAACTTGGTTATATCGGATTAGCATTTAGTATCACGTACGGTTTAGGG
AAAACATTACTTGGATATTTTGTCGATGGACGTAACACAAAACGTATTATCTCATTCTTA
CTTATCTTATCTGCGATTACAGTTTTAATTATGGGATTTGTGTTAAGTTACTTTGGTTCT
GTAATGGGATTATTAATTGTACTTTGGGGACTTAATGGGGTGTTCCAATCAGTTGGTGGA
CCTGCAAGTTATTCAACGATTTCAAGATGGGCGCCAAGAACGAAACGTGGCCGATACTTA
GGGTTCTGGAATACATCACATAATATCGGTGGTGCCATTGCAGGTGGTGTCGCACTTTGG
GGTGCTAATGTATTCTTCCATGGAAATGTTATAGGAATGTTCATTTTCCCATCGGTGATT
GCATTACTTATTGGTATCGCAACATTATTTATCGGAAAAGATGATCCAGAAGAATTAGGA
TGGAATCGTGCTGAAGAAATTTGGGAAGAGCCGGTTGATAAAGAAAATATTGATTCTCAA
GGTATGACAAAATGGGAGATCTTTAAAAAATATATCCTGGGAAATCCTGTTATATGGATT
CTATGTGTTTCAAACGTCTTTGTATACATTGTACGAATCGGTATTGATAACTGGGCACCG
TTATATGTGTCAGAGCATTTACACTTTAGTAAAGGCGATGCAGTTAATACGATATTCTAC
TTTGAAATTGGTGCTTTAGTTGCAAGTTTATTATGGGGCTACGTATCAGACTTATTAAAA
GGTCGTCGTGCAATTGTAGCTATTGGCTGTATGTTTATGATTACATTTGTTGTCTTATTC
TACACAAATGCTACAAGTGTAATGATGGTTAACATTTCATTGTTTGCATTAGGTGCGTTA
ATCTTTGGTCCGCAATTATTAATTGGTGTATCATTGACTGGTTTTGTTCCTAAAAATGCC
ATCAGTGTAGCAAACGGAATGACAGGTTCATTCGCGTATCTATTCGGTGACTCAATGGCA
AAAGTTGGTTTGGCGGCTATTGCTGATCCAACACGTAACGGTTTAAACATCTTTGGATAT
ACATTAAGTGGATGGACAGATGTTTTCATCGTCTTCTATATTGCATTATTCCTAGGCATG
ATTCTATTAGGAATCGTTGCTTTCTATGAAGAAAAGAAAATTAGAAGTTTAAAAATCTAA

>>V40_[0198325 to 0198518]_rsaG_(ncRNA of Staphylococcus aureus G)
CCCCGATGGCATGTGCGTGAAGAGATGAAAGATACTGCTTCTACCCTTGCAAATATATCA
TCTCTATGTCTCGGGGCAGATCATAATTCCCTGTTATGAAGTATCCTTATTTGCCCGACT
TAGGGTGACTCAATGAATTTACTCCTTACAATAAAGACATATAGCGGTGGCAATATTGTA
GGGAGTATTGTTTT
>>V40_[0198524 to 0198593]_txbi_rsaG_(bidirectional rho-independent terminator of rsaG)
TAAACTCTCTAAAAAGCGGACTGAAAGAAAAGTGAAAACTTCTCTATCAGTCCGCTTTTT
CATAGAACAA
>>V40_[0198629 to 0199387]_yesN_(two component sensor/regulator, transcriptional regulator)_RVRS
CTATTTTGCTTGCTTACAATAATCACTTGGCGACATTTGTAAATATTTTTTAAAATGATA
GCTAAACATTTTATACTCTGAAAAGCCTACTTTGTCTGCAATTTCATAGTGCTTATAATG
TCGATCTAACAATTGCAGAGATTGTAAAATACGATAGCGATTTAAATAATCGACAATTGT
AATACCAACATGATCTTTAAATGTTCGCATCGCATACGATTCACTAACATCGATATGTTG
AATTAAATCTGAAACAGTCACTTTCGTTTGATAAGATTGCTTAATTTGATCAACAATCTG
ATTTACATAATAATCATCGTATTCTACTTTTAATAATGGTTGGAAGGCATCATGACAAGA
TGCTAAGCTACGGCCGTTCTGTGATTGTTGCTCTAATAAGGTACGGACAAGTCTTCCTAA
AATAACTTCTAATTGTGCATGGTCCACTGGTTTTAATAAATAATCAAGAACATGATGTTG
AATGCCGGCTTTCATATATTCAAAGTCATCGTAACTCGATAATATGATGACATTACAATC
TAGATGCGCAATATCATTGAGTAAATCGACGCCATTTTTACGTGGCATACGAATATCAGT
AATTACTAATTCTGGCTGATGTTGTTGAATTAGTGATAATGCTTCAACACCATCTTTAGC
AGTGTATATTGTATTGAAATGATAGTCTCCCCAAGGAATGATTTGCTTTAAACCTTCTCG
AATAATTCGCTCATCATCACAAATAACTACCTTAAACAT
>>V40_[0199380 to 0200936]_yesM_(two component sensor/regulator, sensor histidine kinase)_RVRS
TTAAACATCTACATTCCCCCTTGAAAGTGGTATTTTATAACAAATTAACGTACCTTGATT
ACGCTTTGAAAAAATATGGAGTCGTGCATGTGAACCATATTGAATCATTGCTTTATTATG
TAAATGATTTAATCCCAAATGCTTAGTATCAAATACATCATTATTAAGAGATTGGCGTAC
ATATTGCAGGCGAGATGACGACATCCCAATACCATTGTCGCAAACTAAAACATGTAAATT
CTGACGTGCCAATGTCAGGCGTATAGTAATGTCCAGTGACTCAGTATCTCTACCATGTTT
AATAGCATTTTCTATGAGTGGCTGAAGCATCATTTTACCAATTGTCTGGTGACGCGCTTC
TTCAGAACTTTCGATATGGAGCTTAATCATGTCATCAAAACGGATGTTTTGTATCGCAAC
ATACTGTTCAATGTAGTTCAACTCTTCGTTTAATTCCACTGTATGTGAGTTTGTACGTAA
TGAGTAACGTAACATTTGCGATAATTGTTGGACCACAGTTTGTGCTAATTTCGGAGATAA
CGTAATTAAATATTGTATTGTTTGCATCGTATTGAATAGGAAATGAGGCTGGAATTGGCG
TTCTATTTCCTTTAACTGAATATCACGCAAGCGACGTTCTGTATGCTCGATAGAATGGAT
CAGTTGCTCATTTGATTCAAATAAATCGTAAATATAATTATTAATTTCTTCTAGTTCACT
GTTGTTTTTTAAAGGCGTATATGTACCTAGATGACGATTTTTGGCATAGTAAATTTTTTG
AATAATCGTTTCGATATCTTTTGTTTGTCGTTTAGCCATATTATCTGCGCTAATGAAACC
AAATATTACTAGTAAAACAAGAACTACGGCCATAACAATTAACAACGTGATACCATCTTC
AATGTTTTCATGGATATCTTTATAAATAATGAGACGATGGTCAGCATGGTTTAATTTTAC
AGATTCATTCATAAATCCGAATTGTTGCGGTCTATACTTTTCACCTATAGTAAAACGGTC
ATCGTTGGCGTATAAAATATTGTCATATTGATCAACGATAAGTGCGAATTGTCGGCTATC
TTTCTTAATTTCACTTAAACGTGGGGTGTTAGCCATATAAATTTTAAGCATATATGTACT
ATTTTTGAATTTAAGCCGATGCGTTGAAAATAAATACATATTTTTAGTGTTTAAATGTTC
ATAATTATTGGTTATAAACTGATTTGGTCCAGATAATTCATAATAAAGTGTTGCTGGCTG
TTGGTGTATTAATTTTAATAATTCACGTTTTGTAGCGGTAACATCATGATGATTTGTTAA
ATCGAGCTCTTGAAACGAATTGTTATGCTGTGTAATAAATGTCTGAATCTGCTTTTCAGT
GTGATGTAAAGATGACTGACTTTCATTAACATGTTGATGAATCGTACGATGCTCAATCCA
AATATAGATGGCATAGAAGCTTACTAGTCCAATAATAATGACTAAAAATACTGGAAAAAT
AGTAGACGCAAATAACGATCGTCTCAACTGATGTCTATAAGGTTTGTATGCCGTCAT
>>V40_[0200933 to 0201901]_hptA_(phosphate sensing protein)_RVRS
TCATTGAATCATCTCCAAAAATTTATGATGCGGAATGTCCGGTAATTTAGATTTCGGTAT
TAAAGGTATGTTCTTAAGATTTTCGATAGACTGATCGCTTTGTTCACTAACATCCTTTCG
AATTGACTTGGCATCGAACTCTGCAACTAATCGCTGCTGTACTGAGCGGCTTGTTAAATA
TTGTACTAACTTTTTACGCTTAGGATGAGGGTGTGCATTTTTAACTAAAGCAATACCATC
AACATTTAACATTGTTCCTTCAATTGGATAAACGATTGATACAGGATAACCTTTGTTTTT
CCATGTGCGTGCATCTTGTTCGTAGCTTAGACCTGCGTAATATTTACCTTTAGCAACATC
TTCAATGACTTTAGACGTCTTTGACAGTTGCATCGCGTGGTCTTGGAATTGATGCACATC
ACTTACTCGATGATGCATGCTATAAATAGCACGCATATGTTGATAGCCTGTCGTTGTTGT
ATTTGGATTTGAGTACGCAATTTTACCTTTAAGTATAGGTTGTAATAAATCTTGATAACC
TCGAATCTTAATATCTCCTTGTAAATCTGAATTAACTACTATAACTGTTGGCATTAATAG
AAAACTAGTAACATATTTATTGTTCGAGCGATAATCCTCTAATTGCTGTGTTACAGATAT
ATCTTGATAGGGAACAAAATCTTCTGGATGATCAATTGTTTCTGACAACACACCACCCAT
AAAGACATCACCACGCTCCGAAAGATCTTCATTATGCAAGTTTGAAAGCAGTACTTGAGT
AGATCCGTGTTTGATTTCAATTTTGACATGCTCTTGTTTTTCAAAATCATTTAAAATTGG
ACGAATCAAGTTTGATTGATACGGAGAATAAACTGTTAATACATTTTTATCTGATTCAGA
GTGACGCGTATTAGCGCATGCTGATAAAAAAATGAGAAATAATAGCAAGATATAAATTTT
TGATTTCAT
>>V40_[0202489 to 0204738]_pflB_(formate acetyltransferase)_FRWD
ATGTTAGAAACAAATAAAAATCATGCAACAGCTTGGCAAGGATTTAAAAATGGAAGATGG
AACAGACACGTAGATGTAAGAGAGTTTATCCAATTAAACTACACTCTTTATGAAGGTAAT
GATTCATTTTTAGCAGGACCAACAGAAGCAACTTCTAAACTTTGGGAACAAGTAATGCAG
TTATCGAAAGAAGAACGTGAACGTGGCGGCATGTGGGATATGGACACGAAAGTAGCTTCA
ACAATCACATCTCATGATGCTGGTTATTTAGACAAAGATTTAGAAACAATTGTAGGTGTA
CAAACTGAAAAGCCATTCAAACGTTCAATGCAACCATTCGGTGGTATTCGTATGGCGAAA
GCAGCTTGTGAAGCTTACGGTTACGAATTAGACGAAGAAACTGAAAAAATCTTTACAGAT
TATCGTAAAACACATAACCAAGGTGTATTCGATGCATATTCTAGAGAAATGTTGAATTGC
CGTAAAGCAGGTGTGATCACTGGTTTACCTGATGCATACGGACGTGGACGTATTATCGGT
GACTATCGTCGTGTAGCTTTATATGGTGTAGATTTCTTAATGGAAGAAAAAATGCACGAT
TTCAACACGATGTCTACAGAAATGTCAGAAGATGTAATTCGTTTACGTGAAGAATTATCA
GAACAATATCGTGCATTAAAAGAATTAAAAGAACTTGGACAAAAATATGGTTTCGATTTA
AGCCGTCCAGCAGAAAACTTCAAAGAAGCAGTACAATGGTTATACTTAGCATACCTTGCT
GCAATTAAAGAACAAAACGGTGCAGCAATGAGTTTAGGTCGTACATCAACATTCTTAGAT
ATCTATGCTGAACGTGACCTTAAAGCAGGTGTTATTACTGAAAGCGAAGTTCAAGAAATT
ATTGACCACTTCATCATGAAATTACGTATTGTTAAATTTGCTCGTACACCTGATTACAAT
GAATTATTCTCTGGAGACCCAACTTGGGTAACTGAATCTATCGGTGGTGTAGGTATTGAC
GGACGTCCACTTGTTACGAAAAACTCATTCCGTTTCTTACACTCATTAGATAACTTAGGT
CCAGCACCAGAACCAAACTTAACAGTATTATGGTCAGTACGTTTACCTGACAACTTCAAA
ACATACTGTGCAAAAATGAGTATTAAAACAAGTTCTATCCAATATGAAAATGATGACATT
ATGCGTGAAAGCTATGGCGATGACTATGGTATCGCATGTTGTGTATCAGCGATGACAATT
GGTAAACAAATGCAATTCTTCGGTGCACGTGCGAACTTAGCTAAAACATTACTTTACGCT
ATCAATGGTGGTAAAGATGAAAAATCTGGTGCACAAGTTGGTCCAAACTTCGAAGGTATT
AACAGCGAAGTATTAGAATATGACGAAGTATTCAAGAAATTTGATCAAATGATGGATTGG
CTAGCAGGTGTTTACATTAACTCATTAAATGTTATTCACTACATGCACGATAAATACAGC
TATGAACGTATTGAAATGGCATTACATGATACAGAAATTGTACGTACAATGGCAACAGGT
ATCGCTGGTTTATCAGTAGCAGCTGACTCATTATCTGCAATTAAATATGCACAAGTTAAA
CCAATTCGTAACGAAGAAGGTCTTGTAGTAGACTTTGAAATCGAAGGCGACTTCCCTAAA
TACGGTAACAATGACGACCGTGTAGATGATATCGCAGTTGATTTAGTAGAACGCTTTATG
ACTAAATTACGTAGTCATAAAACATATCGTGATTCAGAACATACAATGAGTGTATTAACA
ATTACTTCAAACGTTGTATACGGTAAGAAAACTGGTAACACACCAGACGGACGTAAAGCT
GGCGAACCATTTGCACCAGGTGCAAACCCAATGCATGGCCGTGACCAAAAAGGTGCATTA
TCTTCATTAAGTTCTGTAGCTAAGATCCCTTACGATTGCTGTAAAGATGGAATTTCAAAT
ACATTCAGTATCGTACCAAAATCATTAGGTAAAGAACCAGAAGATCAAAACCGTAACTTA
ACTAGTATGTTAGATGGTTACGCAATGCAATGTGGTCACCACTTAAATATTAACGTATTT
AACCGTGAAACATTAATAGATGCAATGGAACATCCAGAAGAATATCCACAGTTAACAATC
CGTGTATCTGGTTACGCTGTTAACTTCATTAAATTAACACGTGAACAACAATTAGATGTA
ATTTCTCGTACATTCCATGAAAGTATGTAA
>>V40_[0204761 to 0205516]_pflA_(pyruvate formate-lyase-activating enzyme)_FRWD
ATGCTTAAGGGACACTTACATTCTGTCGAAAGTTTAGGTACTGTCGATGGACCGGGATTA
AGATATATATTATTTACACAAGGATGCTTACTTAGATGCTTGTATTGCCACAATCCAGAT
ACTTGGAAAATTAGTGAGCCATCAAGAGAAGTCACAGTTGATGAAATGGTGAATGAAATA
TTACCATACAAACCATACTTTGATGCATCGGGTGGCGGTGTAACAGTCAGTGGTGGCGAA
CCATTGTTACAAATGCCATTCTTAGAAAAATTATTTGCAGAATTAAAAGAAAATGGTGTG
CACACTTGCTTAGACACATCGGCTGGATGTGCTAATGATACAAAAGCATTTCAAAGGCAT
TTTGAAGAATTACAAAAACATACAGACTTGATATTATTAGATATAAAACATATTGATAAT
GACAAACATATTAGATTGACAGGAAAGCCTAATACACACATCCTTAACTTCGCGCGCAAA
CTGTCAGATATGAAACAACCTGTATGGATTCGACATGTCCTTGTGCCTGGTTATTCTGAT
GATAAAGACGATTTAATTAAACTAGGGGAATTTATTAATTCTCTTGATAACGTCGAAAAG
TTTGAAATTCTGCCATATCATCAGTTAGGTGTTCATAAGTGGAAAACATTGGGCATTGCA
TATGAATTAGAAGATGTCGAAGCGCCCGATGATGAAGCTGTTAAAGCAGCCTACCGTTAT
GTTAACTTCAAAGGGAAAATTCCCGTTGAATTATAA
>>V40_[0205506 to 0205814]_Q2YV51_(putative protein)_FRWD
TTGAATTATAAATACAATTCAGACCGAAAAGAAAGCATATGTAACTTCAAGAGTGAAGGG
GCATATGCTTCTTTTTCAATTGAGTATAGAGTATTAGCAAGACGTAGTAGGTATATGAGA
CAACTTCTACAATGGTTGAAGGAAGACGTTTTTGTAAGTAGCTATGCTGATAAAGAATGT
GAAGCCTTGTTAAAGGTGGGGTTCCAATATCATCATTTAGCTGATGTTGAATGGGTTATT
ATTTGCTACTTGCATATGAATATGAGTCTTTTCAAATTTTTATTGACCCTGAGTAATGAA
AAATATTAA
>>V40_[0205852 to 0207615]_glpQ1_(glycerophosphoryldiester phosphodiesterase)_FRWD
ATGAAGAGAATTAGTAAAGATATATGGGCAGTATTTAAATTACTGTATCAAAATAAAGGG
CGTTTTAGCATTAATGCCTTACTATTGCAGTTAATCATGATTTTTATTAGTAGTACATAC
TTAATTTTACTATTTAATATGATGTTAAAAGTAGCTGGGCAAAGCCAACTTACGATTAAC
AATTGGATGGAAATCGTAAGTCACCCTGCCAGTGTGATACTTCTTATTATATTCATATTA
AGTGTTGCCTTTCTGATTTATGTAGAGTTTTCATTGTTAGTTTATATGGTTTATGCCGGC
TTTGATCGACAGATTATTACATTTAAATCCATTTTTAAAAATGCCTTTGTAAATGTGCGT
AAACTCATAGGTGTACCAGTTATTTTCTTTGTCATTTATTTAATGTTAATGATACCCATT
GCCAACCTAGGACTAAGTTCAGTATTAACAAAAAATATTTACATACCTAAATTTTTAACG
GAAGAACTTATGAAAACGACGAAAGGTATAATCATTTACGGTACCTTTATGATTGCTGTA
TTTATATTAAACTTTAAATTAATATTTACCTTACCGTTAACGATTTTAAACCGCCAGTCG
TTATTTAAAAATATGAGACTAAGTTGGCAAATTACGAAGCGAAATAAGTTTCGACTTGTT
ATAGAAATAGTTATATTAGAACTCATCATTGGTGCGATTTTAACATTAATTATTTCAGGA
GCAACATATCTTGCTATTTGTGTAGATGAAGAAGGAGATAAGTTTTTAGTCTCATCAATT
TTATTTGTTGTATTGAAAAGCTCATTGTTCTTCTATTATTTATTTACGAAATTATCATTA
ATCAGTGTGTTAGTACTGCACTTAAAACAAGAGAATGTATTAGACCAACCGGGCTTAGAA
TTTAAATACCCAAAACCGAAACGGAAGTCTAGGTTCTTTATAATTTCAATGGTGCTTGCA
GTGACATGTTTTATCGGTTATAACATGTACTTACTTTACAATAATACTATCAATACAAAT
ATCTCCATTATTGGTCATCGTGGTTTCGAAGATAAAGGCGTTGAAAATTCTATTCCGTCA
TTGAAAGCTGCTGCAAAAGCGAATGTCGAATACGTTGAGTTAGATACAATTATGACGAAA
GATAAACAATTTGTTGTTAGTCATGATAACAATTTGAAACGTTTAACAGGTGTTAATAAA
AATATTTCTGAATCTAATTTCAAAGATGTCGTCGGTTTGAAAATGCGTCAAAATGGACAT
GAAGCAAAACTTGTATCCTTAGACGAATTTATTGAAACGGCTAAACAATCAAATGTGAAG
CTACTAGTAGAGTTAAAGCCACATGGTAAAGAACCAGCAGATTATACACAACGTGTTATT
GATATTTTGAAAAAGCATGGTGTTGAACATCAATATCGTGTGATGTCATTGGATTATGAT
GTGATGACTAAGTTAAAAAAAGAAGCGCCATATCTCAAGTGTGGTTATATCATTCCGTTG
CAGTTTGGTCATTTTAAAGAAACATCATTAGATTTCTTTGTCATCGAAGATTTTTCTTAT
TCGCCAAGACTTGTTAATCAAGCACACTTGGAAAATAAAGAAGTCTATACTTGGACCATT
AACGGCGAAGAAGATTTAACGAAATACTTACAAACCAATGTTGATGGTATTATCACAGAT
GACCCAGCATTAGCTGATCAGATTAAAGAAGAAAAGAAAGACGAAACATACTTCGATCGT
TCTATAAGAATTTTGTTTGAATAA
>>V40_[0207779 to 0208123]_Q2YV49_(putative protein)_RVRS
TTAATTGTTTTGTGAATGCAAAGGGTTAGAAATTGAATCGTAAATACTTTCTAATCTATG
TTTCGCTTTAGTCATTTGATCCAAATTTTTCGTGCGTATAGCAGATTTTGCAATATAGTG
CGCAGCTAAAATATCGCGCTTTTGATACGCATCTAAATTTAGGTACGATAATTTATTTAA
GTCAGTGTTTACTATTAATTCATGTAATTGATCTACAAGCGCTTGATGTTGATACGTATG
TGATGTAGTTTCAGATTTGCTTGCTAGTTTAATACCAGTCGTATCAAGGAGCGCCGCTTT
AATACCAGCAACTAAATATGTTTTGATTTTCATTTGTGTTGTCAT
>>V40_[0208313 to 0210370]_coa_(staphylococcal coagulase)_FRWD
ATGAAAAAGCAAATAATTTCGCTAGGCGCATTAGCAGTTGCATCTAGCTTATTTACATGG
GATAACAAAGCAGATGCGATAGTAACAAAGGATTATAGCAAAGAGTCAAGAGTGAATGAG
AACAGTAAAAAGGGAGCTACTGTTTCAGATTATTACTATTGGAAAATAATTGATAGTTTA
GAGGCACAATTTACTGGAGCAATAGATTTATTGGAAGATTATAAATATGGAGATCCTATC
TATAAAGAAGCGAAAGATAGATTGATGACAAGAGTATTAGGAGAAGACCAGTATTTATTA
AAGAAAAAGATTGATGAATATGAGCTTTATAAAAAGTGGTATAAAAGTTCAAATAAGAAC
ACTAATATGCTTACTTTCCATAAATATAATCTTTACAATTTAACAATGAATGAATATAAC
GATATTTTTAACTCTTTGAAAGATGCAGTTTATCAATTTAATAAAGAAGTTAAAGAAATA
GAGCATAAAAATGTTGACTTGAAGCAGTTTGATAAAGATGGAGAAGACAAGGCAACTAAA
GAAGTTTATGACCTTGTTTCTGAAATTGATACATTAGTTGTAACTTATTATGGTGATAAG
GATTATGGGGAGCACGCGAAAGAGTTACGAGCAAAACTGGACTTAATCCTTGGAGATACA
GACAATCCACATAAAATTACAAATGAACGTATTAAAAAAGAAATGATTGATGACTTAAAT
TCAATTATTGATGATTTCTTTATGGAAACCAAACAAAATAGACCGAAATCTATAACGAAA
TATAATCCTACAACACATAACTATAAAACAAATAGTGATAATAAACCTAATTTTGATAAA
TTAGTTGAAGAAACGAAAAAAGCAGTTAAAGAAGCAGATGATTCTTGGAAAACTAAAACT
GTTAAAAATTACGGTGAAACTGAAACAAAAGCACATGTTGTAAAAGAAGAGAAGAAAGTT
GAAGAATCTCAATTACCTAAAGTTGGAAACCAACAAGAGGTTGAAACTACAGTTGATAAA
GCTGAAGAAGCAACACAACCAGTGGCACAGCCATTAGTTAAAATTCCACAGGGCACAATT
ACAGGTGAAATTGTAAAAGGTCCCGACTATCTAACGATGGAAAATAAAACGTTACAAGGT
GAAATCGTTCAAGGTCCTGATTTCCCAACAATGGAACAAAACAGACCATCTTTAAGCGAT
AATTATACTCAACCGACGACACCGAACCCTATTTTAGAAGGTCTTGAAGGTAGCTCATCT
AAACTTGAAATAAAACCACAAGGTACTGAATCAACGTTGAAAGGTATTCAAGGAGAATCA
AGTGATATTGAAGTTAAACCTCAAGCAACTGAAACAACAGAAGCTTCTCAATATGGTCCG
AGACCGCAATTTAACAAAACACCTAAGTATGTGAAATATAGAGATGCTGGTACAGGTATT
CGTGAATACAACGATGGAACATATAGATATGAAGCGAGACCAAGATTCAACAAGCCAAGT
GAAACAAACGCATACAACGTAACGACAAATCAAGATGGCACAGTATCATATGGGGCTCGC
CCGACACAAAACAAGCCAAGCGAAACAAATGCATATAACGTAACAACACACGGAAATGGC
CAAGTATCATATGGCGCTCGCCCGACACAAAACAAGCCAAGCGAAACAAACGCATATAAC
GTAACAACACATGCAAATGGTCAAGTATCATATGGCGCTCGTCCGACATACAACAAGCCA
AGTAAAACAAATGCATATAACGTAACAACACATGCAAACGGCCAAGTATCATACGGAGCT
CGCCCGACACAAAACAAGCCAAGTAAAACAAATGCATATAACGTAACAACACATGCAAAT
GGCCAAGTATCATACGGTGCTCGCCCGACACAAAACAAGCCAAACAAAACAAACGAGTAT
AACGTAACAACACATGCAAACGGCCAAGTGTCATACGGAGCTCGTCCGACATACAAGAAG
CCAAGCGAAACAAATGCATATAACGTAACAACACATGCAGATGGTACTGCGACATATGGT
CCTAGAGTAACAAAATAA
>>V40_[0210638 to 0210685]_tx_coa_(rho-independent terminator)
CAAGTCTAGTTCGAACACACACTGATGTGAGTGGTTTTCTTTATTTTA
>>V40_[0210957 to 0212141]_fadA_(3-ketoacyl-CoA transferase)_RVRS
CTAACGCACATACTCAAATATAGCAGCTGCACCCATACCGACACCAATACACATCGTAAC
CATGCCGTAACGGCTATCGGGACGTCTACCCATTTCATTAAGTAAACGCGCGGTTAACAT
TGCCCCTGTAGCACCTAATGGATGACCTAAAGCAATAGCGCCACCATTCACATTCGTACG
TGATATATCTAGACCTACTTCTTTAATAGAAGCAATCGTTTGAGAAGCAAATGCTTCGTT
CAATTCGATCAAATCAATATCTTCAACAGATAGATTGCTGAGTGACAATACTTCAGGAAT
CGCATATGCAGGCCCAATACCCATAATTTTCGGGTCAACGCCTACTGCCTTATAACCAAC
GAATCGTGCAATAGGTGTCACGCCGAGTTCTTTCACTTTATCTCCAGACATTAAAACTAC
AAATCCTGCACCATCAGAAAGTGGGGCAGATGTTCCTGCAGTCACAGTGCCGTCAGCTTT
AAATACTGTACGTAATTTGGATAATGCCTCCATCGTGGTGTCAGGTCGTATAAATTCATC
TTGGTCAAAGATATTTGTGTGTACTTTTGGTCCTGCGTTTGTATATTCAACTGAGTTTAC
TTGTATTGGAATAATTTCATCTTTGAACCGACCATCACGTTGTGCGTCAAAGGCACGTTG
ATGACTTCTGACAGCATAAGCATCTTGATCTTCGCGTGATACGTCAAATTGGGATGCTAC
ATTTTCAGCAGTTAAACCCATAGGATATGACGCACCTATATCATCATATTGTAAGGTAGG
ATTGTTTGTGGGCTCGTTGCCACCCATTGGTACGGCACTCATCAATTCAACGCCACCAGC
TACAAGTATATCTCCTTGACCAGCCATAATTTGATTGGCTGCAATCGCGATGGTTTGTAA
TCCTGATGAGCAGTAGCGATTCACTGTTTGACCCGGTACCGTGTCAGATAATCCCGTACG
CAATGCAATCGTTCGTGCAATGTTTTGTCCTTGTAATCCTTCTGGAAAAGCCGTACCAAC
AATGACATCTTCAATCATATTCTTATTGAATTTTCCGTCAATACGTTTCAATACGCCTTG
TAATACTTTGGCTGCGACATCATCAGGTCTTTCGTGGAATAATGCGCCTTGCTTTGCTTT
CGCTGCGGCTGAACGCCCATAAGCTACAATGTATGCTTCTTGCAT
>>V40_[0212171 to 0214432]_fadB_(NAD binding 3-hydroxyacyl-CoA dehydrogenase)_RVRS
TTAATTACGTAATGGCTTACCAGTTTTTAACATATGTGCAATTCTTTCATATGATTTTTT
AGATTTTAGTAAGTCAATAAAGCCAATTTTCTCCAACGATTGAATGTAACGTTGATTGAT
AAATGTATTTCTTGGTAAATCACCACCCGCTAAAATTGTGGCGATATTTAAGGCGATATG
ATAATCATGGTCGCTAATAAAATGCCCCCGTCTTTGCGCATCTAATTGTCCTTGAATCAA
TGCTTTGAAGTCTTCGCCTAAAGCGATATATTGATGTCTAGGATTCGGAATATAGTTTGT
TTCTGCTTCATATTTCGCACGTTTGAGCGCAACTTCGACACGTTGTGCTGTATTGAAAAT
AATCGTATCTGTATCACGTAAATAACCATAACGGCGTGCCTCAAAGGCATTTGTAGAGAC
TTTCGCAAATGCGATATTTGTGAGTACTTTTGTCATGGAAGCTTGTTTGTCATCAAACTT
ATGCGATGTGCGTAATATGCGATCAGCCATTTCTGCAAGGCCACCGCCACTCGGTAATAA
GCCAACACCTGCTTCAACAAGACCGATATATGTTTCACTTGCAGCGACAACAATAGGTGA
GTAAAGTACAAGCTCACAGCCACCGCCTAAGGCACGACCTTGAACAGCTGTGACTACTGG
TTTCAAACTATACTTCAAACGATTAAAGCTATAATGTAATTTATCAATTGATTGTGCAAC
GACATCATCTACAAGACCGTCTTCATGCGCCTTTTTCATTAAGAAAAGATTAGCACCCAC
ACTGAAATTATTACCATCTGCATAAATAACCATACTTGTGTAATGTTCATTTTCCAGTAA
ATCAATCGCATCAACTAACGCATCGTTGAATTCATCGGTAATGACATTATTTTTACTTTG
TAATTTCAGTAGCAGTTGATCATCATGAGTTACGGAAAGTTTGGCATCACCTTTATCCCA
AAGTTCGTCTTTTACGAAGTGAGAAATAGGTGTTGCATATTCAATGGTTTCATCTTGTTT
ATAAAAGCCACCGTCTAAATCACTAATCCATTGTGGTAAGTCTCCAAGTTCGTCTTCCAT
ACGTGTTTTAACACGTTCATATCCCATTGCATCCCATAATTGGAATGGACCAAGTTTCCA
GTTGAACCCCCAGACAAGCGCACGGTCTATGTCTCGGAAATCATCGGTAGCTTTAGGTAC
ATTGATAGCAGAGTAATAGAAATTATTACGTAATGTCTCCCATAAAAATAGTCCCGCTTC
GTCTTGCGCATTGAATATGACATCAAGGTTATGCACTAAGTCTTTATTAAATTCATTTAA
AATTGGTAATTGCGGTTGCGATACAGGTACATAATCTTGCTTTTCAACATCGTAAACAAG
TCGAGCTTTAGTTTCTTTATCCTTTTTGTAAAATCCTTGTTTCGTTTTACGTCCGAGTGC
GCCATTTTCAAACAACGTATTTACAATTTTGACATCATGAAAATAAGGTGTTTCTTCAGG
TACTTGTTGCATGCCTTTAATTACAGACACTGCAATATCTAAACCGACTAGGTCAGATAG
GGCATATGTACCTGTTTTAGGGCGACCAATCGCTTGCCCAGTTAATGCATCCACATCTAC
AATGCTTAACTTGTGTTGCTCGGCGCGATACATAATATCATTCATTGTTTGCGTGCCGAC
TCTATTTGCGACAAAGCCAGGCACATCATTGACGACAATGACACCTTTACCTAACACATT
TTGCGCGAGATTTTTTACATCTAATATAATAGATTCCTTCGTGTGTGACGTAGGTATTAA
CTCCACTAATTTCATAATACGTGGTGGGTTAAAGAAATGTAGACCAAAGAATCGTTCTTG
ATCCTTCTCGTTAAATGCTTGAGCAATCGCATTAATTGGAATACCTGATGTATTTGTAGC
GAATAAAGCATCTTCTTTAGCATGTTGTAGAACTTGTTGCCAAACAGCATGCTTAATTTC
AATATCTTCTTTAACTGCTTCGATATATAAATCAGCATCATCATTTACCAAGTCATCATC
AAAATTACCATATGTTAAATGACTCGCTAGATTTAAGTCGAATAGTAGCGGCCGTTTCTT
ATCTGTAATTTTATCGTAAGATTTTTTCGCAATGAGATTTGGATCGTTTTTGTCCACTAC
AATATCTAATAGTTTTACTTTAAGTCCAGCATTCACAAAGAGTGCTGCCAGTTGAGTGCC
CATTGTGCCTGCGCCAAGAACGGTTACTTTATTAATTGTCAT
>>V40_[0214617 to 0215828]_fadD_(putative acyl-CoA dehydrogenase)_RVRS
TTATACGAAAGCAGAATCTCCAGTCAAAGCGCGTCCAATTACTAAGGCATTAATTTCATG
TGTACCCTCGTACGTGTAAATCGCTTCTGCATCAGAGAAGAAACGTGCAATATCATAATC
GTCAGCTAGTATGCCATTACCACCTGTAATACCGCGGCCCATAGCTACTGTCTCACGCAA
ACGTAAGGCATTCATCATCTTCGCCGTTGAAGTTGCAACCTCGTCATATTCACCATGTGC
TTGCATATTAGCTAATTGAGCACATGTTGCCATTGCTTGAGCTAAATTACCTTGCATCAT
TGCTAGCTTTTCTTGTATTAACTGATATTTACTAATTGGTTTGCCGAATTGCTTACGCTC
AGTGACATAATCTAATGTGGCACGTAAAGCGCCAGCCATACCACCTGTAGCCATATAAGC
AACGCCTGCTCTCGTTGAATAAAGAATTTTGGCAATATCTTTAAAGCTTGTTATGTTTTG
TAAGCGATCCGCTTCATCTACTTTGACATTAGTTAATTTAATTAGGGCGTTAGGAACAAT
GCGAAGTGCGATTTTATTATCAATGACTTCAATATCGACGCCATCTTGTTCTGGTCTGAC
TACAAAGCAATGGGGTTTGCCAGTTTCTTTATTTACTGCGAATACTGGAATGACATCAGA
TACATGTGCACCACCAATCCATTTCTTTTCACCATTGATAACCCAAGTATCGCCCTGGCG
TTCAGCGACTGTTTCAAGGCCTCCCGCAACGTCCGAACCGTGTTCTGGTTCAGTTAAAGC
AAAGCATGTACGCAGTTCATGTGACTGTAATTTAGGTACATATTTCGCAATTTGTTCTTT
GCTACCTCCGAAATAGAAAGTGTTATGCCCTAAACCTTGATGAACACCGAGTAGGGTAGC
TAAGGAAATATCAAATCGCGCGAGTAGGTAAGACATGAAAAACTGAAATAGTTGACTAGG
CATTTTGGCGTTTGGACGATCCTTGTATAGTAATGGATTGTTAAAATAATTTAATTCTCC
CAGATCTTTAAAATAGTCCTCGGGTACAGTAGCGTCTATCCAATGTTGATTAATATTTTT
ACGGTACTTACTTTCTAGCAATGAATCTACTTGTTGTAAAAATTCGACTTCACCGTCTGT
TAAACCTTTAGCAATACTAAGTACATCTTCAGGAAATAATGTTTTTAAGACTGTTTCTTT
TTCAAATGTCAT
>>V40_[0215940 to 0217445]_fadE_(putative long-chain-fatty-acid--CoA ligase)_RVRS
TTAAAGTGTTTGTGAGACTTTGTCATTCATCATTTGTCGAATCGCAAGTTTATCTGGTTT
CTGCGTACTGTTTAACGGCATATGTGTCACTGGTACATACATTCTTGGGACTTTATAACC
TGCTAAACGACTTCGCATATGTTGATCTAAAATTTCAGCGTAATGAGGTTCATCTTCGCG
AAGTATAATGGCTGCAGCAATTGACTCACCATATTTTGGATGATCATAGCCAACGACCAC
GCACCGGTCTACTAGTGGATGCTCAGCTAAAGCATTTTCGACTTCGGATGGTAAGACATT
TTCGCCACCAGTTATGATTAATTCTTTTTTACGGTCAATAATAAATATATCGCCATCGTC
GTCCATTTTTGCTAAATCTCCTGTCAATAAGTAACGACCATGAAACGCTTTAGCAGTCTC
TGCTGGTTTATTCCAATATCCTGGCGTGACATTTTTAGCCTTAATTGCAAGTTCACCAAT
CTCGCCAGAAGGTACTTCTTCACCGTTATCATCAAGGATACGTGCATCAACAAACATGAC
TGCTTTACCAATACTCATTGGTTTACGTTTTGAATTTTCCGGTGTATTAACAAGTACAAG
AGGTGCTTCAGTTAAGCCATAGCCATTAATAATGTTTATGCCATATTGTTTAAAAGCTGC
TTGGATACTTGGTAATGGTTGTGAACCACCTTGGATGATATAATCCATAGCTTTAAAATT
TTCAGGATTAAAATTACTAGCACGTAGCGTACTATAATACATTGTTGGAATCATGATAAT
AAATGTAGGGTGATATTGTGCAATCATGTCATTCAATTCTTCGCCATTAAAGTAACGTTG
AAGAATAAGTGTGCCACCTGACATCAATACTGGTAATACAGTATCGTTAAACCCTAAAAC
ATGGAACATTGGTGTTGATACAATCGTAATATAGTTTGAATTGAACTTGTACGTCAGCTC
TAAGTTTGCGCCGTTATGAACAAATGATTCATATGAGAACATCACACCTTTAGGTGATCC
GGTTGTACCACTTGTATAAATTAATGCTGCAAGATCTTGTGGTTCAACAGGTGTTGCTTG
AAAAGGTTGGTGATAGTCTGGATTTACGATTTCATCATATTGCGCTACATCAATATCCAT
ATGCAATAAGTTTTGGTCAATATCGATGAGTGAACTTAAATGTTTTTCAGCATAGAAGAG
CAGTTTTAATTGTGCATCTTCCACAATGGCTGCAATTTCTTTTGGGTTAAGCCGCCAATT
CAATGGTAAAAAAACCGCACCTGTTTTAAAACAAGCAAACAATAAATCTAATATTGCAAT
ATCATTTGGCGCAAAAATACCGATAACATCGCCTTTTTTAACACCTTGAGATGTTAAATA
ATGTGCCATATTATCAGCGCGTGCATTGAGTTGTTGGTATGTCCAAGATGTTTGTTTTGC
GTGATCAATAACGGCAGGCTTGTCATCATCGAAGTCTGAACGCGTTTTTATCCAATCGAA
ATTCAT
>>V40_[0217471 to 0219033]_fadX_(putative acetyl-CoA/acetoacetyl-CoA transferase)_RVRS
TCATACTTTATGAATTGATTGTTTAAGTTGTCCCCATTTTTCTTTGTAAATGCTGGTATC
AATTAATTTTAAATGATCAGCAATAATTGGTTTAAAAGCCATTTGATTCAAAATATCTTT
ATGCAAATCAAGACCTGGTGCAATTTCAATTAGTTTCAAGCCTTGATTGGTGAGCTCGAA
TACTGCACGATCAGTAACAAAATAGACTTCTTGCTCGAGTGATTGTGAATATTGTGCATT
AAAGTCGATATGGCTCACATCTGATACAAATTTCTGGTTTTGCCCTTCAGTTTCAATGTT
TAATCGTTGATTATGACATGTGACATGACTGCCAGCTACAAAAGTACCTGAAAAGATAAT
TTTATTTACAGATTGTGTAATGTCTATAAAGCCACCACATCCATTTAGTCGGTCATTGAA
GTAAGACACGTTGACATTGCCGTATTGATCAACCTCAGCAAAGCTAAGATAGGCAACTGA
TACGCCATTGTTATAAATAAAATCCCATGCTCGATCATGAGGCATGCGCACATCTGCATT
GTAATTCATACCAAAATGTTCACGACTCCCAACGAATCCACCGAAAATGCCAACATCTAG
AATCGGTTGCACATCATGTTCAACACATTCTTCATGCAATAAATTAGAGAGTTCATTATT
GATGCCATAACCGATGCTAATTGTATCGCCATAAGTTAAAAACTGAGCAGCACGTCGGAG
AATCAATTTGCGACTATTAAAAGGTAATGCGGGTTCAGGTATTCCATCAATTCGTTCTTC
TCCAGACAAGGCTGGTAAATAATGACTCTGAATTACTTGGCGGTGATTCTTTTCATCTTC
TGTGACGTATACATAATCGACAAGATTTCCTGGGATAACAACTTCATTCGGTTTTAGTTG
ATAGTCGTCAACTAAAGCTTTAACTTGTACAATAACTTTCCCATGATTGGCTTTCGTGTT
TAATGCGACATGATAACACTCGCTCAAGTACGCTTCTTGAGTTAAATAAATGTTACCTTG
TTGATCTGCGTATGTTCCTCTCAGTAGTGCCACATCAACGCTAGGGAATGTGTAATGTAA
GTATGTTTCATCGTTGATGGTTACTAATGAAACTAAATCATCAGTTGTTCGTGTATTTAC
TTTACCGCCACCGTATCTAGGATCAACAGCTGTGTTTAATCCGATTTTAGTAATAACTCC
AGGTAATAATTGATTACTCTGACGATAATGAGTTGCAATGATACCTTGTGGTAAAAAATA
AGCTTCAATGTCATTATTTTTCATTGCTTGTGCCGTTTTGGAAGAAGCCGTTAAAATGCT
CATAATAACACGTTTAATCATGCGACGTTCTATAAAATCATCTAAATCCGGTGCGGCACC
TAAACTATGGATATCATTCGCTAATATAAACGTTAAATCATTGGGCGTATGATATGTGTC
ATGTTGCGCTAACACAGCACGTAGAACTTCGGCGGGTAAGTTGGCTACAGCTAATGCTGG
TAAACCAATCACATCACCATCTTTAATGATATGTTGTAAGTCGTGCCATGTGATTTGTTT
CAA
>>V40_[0219489 to 0220631]_prsW=prsS_(protease responsible for activating sigma-S)_FRWD
ATGTCATCAGCAATTACACAATCAACTAAGACGTCCGACATACATAATGAATCTATCGAT
AAACAAATGGAAGCCAAAGCGCATGAAACAGCGCAAAATGCAGATTTAAAAAACGAAGCA
AGAAGTTTATTTGATAATGCAACCAAATCAATCGGTAGACTAGCGGGCAATGATGAAAGC
TTAAATCTTAATTTAAAAGATATGTTTTCTGAAGTATTTAAGCCGCATACTAAAAACGAA
GCAGATGAAATATTTATAGCGGGTACTGCTAAAACTACGCCAGCAATTTGTGACATATCA
GAAGAATGGGGGAAGCCATGGCTCTTTTCTCGAGTATTCATCGCTTTCACAGTAACATTT
ATTGGATTATGGGTCATGGCAGCGATTTTTAATAACACTAACGCCATTCCGGGTCTCATT
TTTATAGGAGCTTTAACAGTACCATTATCGGGTTTGTTCTTCTTTTATGAATCAAATGCG
TTTAAAAATATTAGCATTTTTGAAGTTATTATCATGTTCTTTATTGGCGGCGTATTTTCA
TTACTAAGTACGATGGTATTATATAGATTTGTCGTTTTTAGTGATCAATTCGAAAGGTTT
GGTTCTTTAACATTTTTCGATGCATTTTTAGTAGGATTAGTTGAAGAAACTGGAAAAGCG
CTCATTATTGTTTATTTCGTTAATAAATTGAAAACAAATAAGATTTTGAATGGATTATTA
ATCGGTGCTGCTATTGGTGCAGGGTTCGCAGTTTTTGAATCAGCAGGTTATATTTTGAAT
TTCGCTTTAGGGGAAAATGTCCCATTATTAGATATTGTCTTCACACGTGCGTGGACTGCG
ATTGGTGGTCATTTAGTTTGGTCAGCGATTGTTGGTGCTGCAATAGTTATTGTGAAAGAA
CAGCATGGCTTTGAATTCAAAGATATTTTTGATAAACGCTTTTTAATATTCTTTTTATCA
GCCGTTGGTTTACATGGCATTTGGGATACATCTTTAACTATACTTGGCAGTGATACGTTG
AAAATATTTATTTTAATCGTTATTGTGTGGATACTTGTATTCATTTTAATGGGGGCAGGT
TTAAAACAAGTGAATTTACTGCAGAAAGAATTTAAAGAACAACAGAAAAAAGTAGACGAA
TAA
>>V40_[0220946 to 0222421]_nikA_(nickel ABC transporter, substrate-binding protein)_RVRS
TTATCGTTCAATCGTTGTTCGATAATTGATTAAATAGATACCTTCAGGTGTTACTTTATA
ATTTTTAACCTTAGAGTTAGCAGCGACTATTTGATCGTTGTAAGCAATATAACTGTTTGG
TACATCTCGACTTGATAATTTGATAATATCATTAGAAATATTGTGACGTTCCTTAACATC
TACAGTGTGATTCAATTGATTAATTAAAGCATCAACGTTGCTATTATTGTAGTCTCCTTT
ATTAATAGCACCATCTTTTTTATATGCTTGATTAAAGAAATAGCCTGTATCTCCACGAGG
AATCGTTCCGAAACTATACATCGTTGCATCCCATGCAGAACGGTCTGTTAAGTAACCTTC
TATGTCATCAACACTTTTAATGTCGATTTCAATATTTGCTTTTTTAGCATCTGATTGTAA
TACTTGCGCAATTTTCGATAGCTCTGGACGACCGTCATACGTAATTAACTTAATTTTTAA
AGGGTGTTCTTTTGTATAACCATCTTTAGCTAATAACGTTTTTGCTTGTTCGATATTTTG
TTTGGTTAACTTAGGTTCTTTAATATATGGAATTTTATCATTAAATGGACTCGTTGCAGG
TTTCGCGTAACCTTGATAAATATGATCTGCAATACCTTGTCTATCAATGATATGATCTAA
TGCTTCACGAACGGATTTAGTCATTTTTTTATTAGTATGATTATACATAAGTAAAGAAGT
TCTAAATCCAGATTCTTTTGACACTTTTAAATTTTGATTATTTTCAATGTCTTGAACTTT
ATTAACTGGGACATCAGTTATTAAATCATCTTTTTGAGATTCTAAATTTCTGACGCGATT
ATTGCCATCTTCTTGGTACGTCACAGTAATATGATCAAGTTTCGGTTTACCTTGCCAATA
GTCCTTAAAATTCGACAATGATATTTTTCGAGATTGCTTATAATCTTTTATTTGGTAAGG
CCCTGTACCAATAGGAGTTTGATTAACATCTGATTTAGCATCTGTATCATAAATTGCCAT
AAAAGGATTGGCTAATTCAGATACAAGTTCAGGGTAAGCGGAGCTGGTTTTAATTGTCAG
TTTTTGACCTTTAGCGGTAATTGATGATATTGGTAATGAATATTTGACCAAGTCGCTTTT
TTTTATGCTATTTTCAAGGCTAGATTTCACTTTTTCTGCAGTCAATTTTTGACCGTTTTG
AAATTTAATATTATCTTTTAATTCTATATCTAACGTTGTATCATTTGGTTGATGGTACGA
TTTCACTAATACTTTTTCTATTTTTCCTTGATCATTTGTTTTAAACAATGATTCTGCAGC
ACCAATCTTAACTGGTACATCTGTTTCATAAGGTGCAATAGACTTTGTTTTTAACGGTAA
CGAAATATTTAAGTCTTTGCCAGATGAATGCATTGAGCCACATCCTGATAACACTAATAC
TGCTGAAAATATAGTTGCTAGTCTTTTAAACTTCAT
>>V40_[0222619 to 0222975]_DUF488_(putative protein)_RVRS
CTAAGTATTGAGCAACTGCTGTAGTACTACAGCTTGATTATGTTTAGTATCTTTTGCTGC
ATATAACAATAGAACATGATTATGCTGATTTACAATATCCTTTAATTTTTCAAAAGCATC
TTTTTGCGCATCCTGATCACGTAATTCTTTTTCATATTTTTCTTTAAAAGCTCCAAAAAG
TTTAGGATCATGTTGGAACCATTGTCGCAACTCAGTAGAAGGGGCAATGTCTTTTAACCA
ATAATCTAGGTTTGCAGTTCTTTTCGAAATACCTCTTGGCCAGACTCTATCGACTAGGAT
ACGAATAGCGTCTGTATTATCTTTATTGTCATAAATCCGTCCAATATCTACGGTCAT
>>V40_[0223132 to 0223305]_Q5HJD9_(putative protein)_RVRS
TTATTTATTTTTACGTTTAGTTAAATACTTCAAACCAACTGCAAAGACCGTGTACCCGGC
TATGGTTTGTATCAATGTTTTAATTAAATTATTATTTTTAACAATAATATTTGCAGTAAC
AATACTTACGAAATATAATGCAAATACTTTTACGTAACGTTGATTAAGTTTCAT
>>V40_[0223331 to 0224476]_hmp_(radical nitric oxide-detoxifying flavohemoglobin)_RVRS
TTATACTGCAACGCTTAGTCTTGGAATAAATGTTTCGTAGTGTACGCGATCCATATCGTA
ATTTAAAGATTTAAGTGCTTCAATCATAGATTGTAAGAATTTTGTACCACCACAGATATA
AATTTCAGGTTTATTTGCTAAAAATGCTTTTAATTCTTCAGCACCGATATAACCTTGTTC
ACCTTTTAAGTGGGTATATAATTTAGCGTTGTCATAATGATTTGCGATACTGTTGAAGTT
GTCTTTGAAAGGTAAATGTTGTTCATTTTCAGCAACTTGAACCATCTGTGTATCTAAACC
TTTGGCAGAGGCAGCTTCATACATAGCTACTAAAGGTGTAACACCAATACCTGAACCTAA
GAAAAGTTGTGGTTCAGTCGTATTCTCTAATACGAATCCACCTACAGGTGCAGCTAAATT
AATCATATCGCCTTCTTTAATCTCATCGTGTAAAATTGTTGAAACTTCGCCTTCATGTTC
TGTTGTGACATCACGTTTAACGCCAAAAGTTAAATGGTTTTTATCACCTGATACGATAGA
ATAGTGACGTTTAGCTCTATATGGAAGTTTATCACTAGAAACATCAACTGTGATGTATTG
GCCTGGTATAAATTCACTAAAGTCATATTCTTCAGTTTCAACTGTAAATGATTTAATGTC
TTCAGATTCTTGTTTAATATTGGTAATTTTGAATGGTTTAAAACCAATCCACATCATTTG
ATCATAAATTTCTTTTTCAATTTGGATGAACACATCCGCAATAACGCCATATGCTTTCGC
CCAAGCTTGAATGACAGGGTCATGTTCTTCTAAACCTGTCACGTCTTGGATTGCTTTTAA
TAAATTTTCCCCCACAATTGGATAATGTTCAGCATAAACTTGTAGTGCGCAGTGTTTATA
TGCAACTGGCATAATGACTGGTTTAATAACACTTAAATTATCGATGTTAACAGCTGCAGC
CATTACAGCTTGTGCTAATGCTGAAGATTGCATGCCTCGTTTTTGGTTCGTTTGATTAAA
CATGTTTAAAAGTTCAGGATGTGCTTTAAACATTTTTGGATAAAAGATTGACGTAATTTC
TGTCCCTTTCTCTTTAAGTAAAGGCACCGTTTGTTTGATAATGTCTTTCTCTTGTTCTGT
AAGCAT
>>V40_[0225049 to 0226002]_lctE_(L-lactate dehydrogenase 1)_FRWD
ATGAACAAATTTAAAGGGAACAAAGTTGTATTAATAGGTAATGGTGCAGTAGGTTCAAGC
TACGCATTTTCATTAGTGAACCAAAGCATTGTTGATGAATTAGTCATCATTGATTTAGAC
ACTGAAAAAGTTCGAGGAGATGTTATGGATTTAAAACATGCCACACCATATTCTCCAACA
ACAGTTCGTGTGAAAGCTGGCGAATACAGTGATTGTCATGATGCGGATCTAGTTGTCATC
TGTGCTGGTGCTGCACAAAAACCTGGAGAAACACGTTTAGATTTAGTATCTAAAAACTTG
AAAATATTTAAATCAATTGTTGGTGAAGTAATGGCATCAAAATTTGATGGTATTTTCTTA
GTAGCTACAAATCCTGTTGATATTTTAGCGTATGCAACATGGAAATTCTCTGGTTTACCT
AAAGAACGTGTTATAGGTTCTGGTACAATTTTAGACTCTGCACGCTTTAGATTATTGTTA
AGCGAAGCGTTCGATGTTGCGCCACGTAGCGTCGATGCTCAAATTATTGGTGAACATGGT
GACACTGAATTACCAGTATGGTCACACGCTAATATTGCGGGTCAACCTTTGAAGACATTA
CTTGAACAACGTCCTGAGGGCAAAGCGCAAATTGAACAAATTTTTGTTCAAACACGTGAT
GCAGCATATGACATTATTAAAGCTAAAGGTGCCACTTATTATGGTGTTGCAATGGGATTA
GCTAGAATTACTGAAGCGATTTTCAGAAATGAAGATGCCGTATTGACTGTATCAGCATTA
TTAGAAGGCGAATATGATGAAGAAGATGTTTATATTGGTGTTCCAGCAGTCATCAATAGA
AACGGTATTCGCAACGTCGTAGAAATCCCATTAAACGACGAAGAACAAAGCAAGTTCGCA
CATTCAGCTAAAACATTAAAAGATATTATGGCTGAAGCAGAAGAACTTAAATAA
>>V40_[0226323 to 0227852]_ptsIIBC_(putative PTS transport system, IIBC component)_RVRS
TTAATCCCCGAGCAATTCTTCAATTTCATTTTTGATAACTGTAACGTGAGGCCCATAAAT
TACTTGCACACCAGTGCCTTGCTGGATTACACCTTTGGCACCAGTACTTTCGAGTAATAC
TTTATCGACTTTGTCATTTTGATGAAGTGTGACGCGTAGTCTCGTTGCACAACAGTCAAC
GATTTCAATGTTATCTTCGCCTCCCAAACCAGCAACAATAGTTTGTGCTCTTTCAGTAGC
CTCAACTTGTTGTGCTGCAACTTTATCTTCACGACCAGGTGTTTTGAAATTAAATTTCGT
AATTAAGAATCTGAAAACGATGTAATACAAACAGAACCACACAATTCCAATAGGTATGAC
GTATAGGTAGTTTGTTTTACTATTACCTTGTAGCACACCAAAAAGTAAGAAATCGATAAA
GCCTCCACTGAAGGTTTGACCAATTGTAATGTTGAAAATGTCTGCCATCATAAATGCTAA
TCCATCAAAGAAGGCATGGATTACATAAAGAATAGGTGCGACAAACAAGAAACTAAACTC
TAAAGGTTCGGTAATACCTGTTAAAAATGAAGTGAGTGCAGCGGATAACATTAAACCGCC
GACAACTTTTTTATGTTCAGGTTTAGCCGTGTGATAAATTGCAAGTGCGGCACCACATAA
GCCGAACATCATCGTAATAAAACGGCCTGACATAAAGCGTGACACACCTGAATAATACTT
CGTCACATCTGGATCACCAAGTTGAGCAAAGAAGATGTTCTGCGTACCTTGAACTAAGTG
CCCTTTGACTTCTAAAGTACCACCAAGTGCCGTCTGCCAAAACGGTAAGTAAAAAATATG
ATGTAAACCGAGTGGACCTAACAATCTTAAGATGAAGCCATAAACAAAAGTACCGATGGC
ACCTGTTTTCGTTACAAATCCACCAACATGATAAATGCCGGCTTGTATGCTTGGCCAAAT
GAAAAACATCAATACACCTAAAAAGATTGCGGCAAATGCTGTGACAATAGGGACAAATCT
AGAGCCGCCAAAGAAACCTAAATACGGTGGTAATACCACTTTGTGATATTTGTTGTGAAG
TATTGCGGTCATAATACCTGTGATAATCCCGCCAAAAACACCGGTTTCAACCGTTTGTAT
GCCGAGCACCATGCCTTGTCCATTTTGTGCAAGCTGATCTTTTGCCAATGTGCCCGTGAT
AGTTAATAAGCCATTCATAGTTGCGTTCATAATTAAGAAACCGAGCAGTGCAGCTAAACC
TGCAGTACCTTTATCGCTTCTAGATAATCCGATTGCGACACCAATTGCAAAGATGACTGG
TAAATTTTGGAAAACAATACTACCTGCAGCTGACATTAATGTAAAAATATTTTGTAATAA
GGTAATATCTAAAATAGGGTATGCTTTAACGGTGTTTGGATTACTTAATGCACCACCGAT
ACCCAACAATAGACCTGCAGCTGGTAAGATTGCGATAGGTAACATAAAGGACTTGCCGAA
CTGCTGTGCTTTTTCAAATAAAGATTTCAT
>>V40_[0228214 to 0229149]_rihA_(inosine-uridine preferring nucleoside hydrolase)_FRWD
ATGAAAAGAAAGATTATTATGGATTGTGATCCAGGACACGATGATGCAATAGCATTAATT
TTAGCGGGGGCAATTGACAGTCCACTAGAGATATTAGCTGTAACCACAGTCGCAGGTAAT
CAATCAGTTGACAAGAATACGACAAACGCCTTGAACGTATTGGATATTATGGGACGCCAA
GATATAGCAGTAGCGAAAGGTGCGGATAGGCCGTTAATTAAACCAGCTGCCTTTGCTTCT
GAAATACATGGGGAATCTGGATTAGATGGTCCGAAACTACCGTCGACACCATCACGTCAA
GCAGTTGCAATGCCAGCATCAGATGTGATTATTAACAAAGTGATGACGAGTGATACACCT
GTAACAATTGTAGCGACAGGTCCTCTTACGAATGTAGCAACGGCATTGATTCGTGAGCCA
AGAATCGCTGAGCATATTGAATCTATTACTTTGATGGGTGGTGGTACATTTGGAAATTGG
ACGCCTACAGCAGAATTCAATATTTGGGTAGATGCTGAAGCAGCGAAGCGTGTTTTTGAA
AGTGGGATTACTATAAATGTGTTTGGTTTAGATGTAACACATCAAGTTTTAGCCGATGAA
CACGTGATTGAACGCTTTGAAAGTATCAATAATCCTGTTGCACAGTTCGTCGTAGAATTA
TTGCAATTCTTTAAGAAAACATACAAGACTCACTTTAATATGGACGGTGGTCCAATACAT
GATGCTTGTACAATTTTGTATTTGTTACAACCAGAATTGTTTACAATGGTACCCGTTAAT
ATCGATATTGAACATCAAAGTCCACTAACTTATGGCACTATGGCTGTCGATTTAAATCAT
GTTACAGGTAAGCCTGCTAATGCTTATTTTGCTACAGCAGTTGATGTTGAAGAAGTGTGG
AACTTGATAGATCATAAGTTACGTACATACGAATAA
>>V40_[0229487 to 0231583]_bglG_(transcriptional antiterminator, PTS regulator)_FRWD
ATGAACGGGGATAATCAGCAAATACTCAGAGAAATTGTATTGAATCCTACTATTCATGGT
AAAGAACTTGAATCGATATTTGGTTTGTCTCGTAGACAACTTGGATATCGCATTCAAAAA
ATCAATTTGTGGCTTGAACAAGAGGGTTATCCAAAACTTGAAAGAACAAGCCAAGGAAAT
TTTATTGTAAGTTCTGAAATCATGACGTTATTCAAGCGAGATGTATCGGAGCAGCAAATG
TTAAACGGCAACAATGTCATTTTTAGCATAGAAACACGTCGTTATTATTTAATGCTCATG
CTTTTTAGTAAGGAAAACGCAATGTCTCTAAACCATTTTTCAATTGATTTACAAGTCAGT
AAAAATACTGTCATTCACGATATAAATCATGTGAAAGAGCAATTGGAAAATCATGGTTTG
TCACTTAAGTATTCTCGAAAACATGGTTATGAAATTGTTGGTGATGAATTTGAAGTTCGC
CGTTTCTTCATTAAGTTGATTGATCAAAGGTTGAATCATGATATTACTAAAAGTGAAGTT
TTAAAGGCGCTCAACTTAACATTCGAAGATATCGCATATCAAAAAGACAAGATCAAACAG
GTAGAACAATTTTTGAAGAGTCGCTTTATAGACAAATCACTAAGTTCATTGCCTTATGTC
CTTTGTGTGATTCGTAGACGAATTCAAAGTGGTCATGTGATTAATCCATTAAATATTAAT
TATCAGTATTTGAGGGATACGAAAGAATATCAAGCAACGGAGATTATGACGCAACATGAG
CCGGATTTGCCAGAAGCGGAAAAGTTATATTTGACATTACACTTACTTTCAACAAGTGTG
CAATGGACTGATTTGCAGGAATCAGATAACATATCGAATTTAACGATGGCCATCGCTCAA
ATGATTCACCATTTTGAACAAATTACTTTTATTAACATTGAAGATAAGGAGAAATTATCA
CAGCAACTCTTGTTACATTTAACGCCTGCTTTTTATAGGATTAAATATAACTTAACGGAT
CGTGATGAATTAATAAATCCTTTACAAGGAAATTATCAATCCTTATTTCATATGGTGAAA
CAATCATGTCAATCGTTAACTGAATATTTTGGAAAATCGTTGCCTGATAATGAAATAGCA
TATTTAACCATGTTGTTTGGAGGTAGTTTGAGACGTCAAGATGAAAACTTTGATGGCAAG
ATAAAAGCTATTATCGTGTGTACACAAGGCACATCAGTATCACAAATGATGTTATACGAG
TTGCGAAACTTATTTCCAGAAATTATTTTCTTAGATGCGATTTCACTTAGAACATTTGAA
AATTACACATTAGACTATGACATCGTCTTTTCACCAATGTTTGTCCTAACACATAAAAAA
TTATTTATCACAAAAGTAGCTTTATCTGAAAATGAGCAACGAAAGTTACGTAAAGATGTG
ATGAAGTACATTAATAAGGAATCGGCTGACATTGATAAGGAAATAAACAAGTTAATGGCA
TTAATTGAACGCACAACGACAGTTAATGACATTACAGAACTACGTGATGGTTTAGAAGAT
TTTATTGCGAATTATAATTCAATTTCAACTATTAATGGATCGATTGTCACACAAAATAAG
ACATTAGATTTAGCTGACTTGATACCAGCAAGGCACGTGAAAAGAATACATCATGTTGAA
AATATTGATGAAGCTATTGCTAAAGCAAGTGATGTGTTAGTTGCTAATCATTTTATTGAT
ATTAAATATATTCATGAGATGCAACAGGCATTTGATGATTCGTATATGGTTATCATGCAA
AATATTGCTATTCCACATGCATATTCTGAAAAGCATGTACATAAAACAGCGATGAGTATG
TTGATATTACAAGAACCAATATACATGTCAGATGGCACAGCAATCCATATTATTGTACCT
ATTGCTGCTGTTGATAAAGTGACACACTTAAGAGCGTTACTACAATTGAGAGATGTGGCG
CAAGACAATGACGCAATTAAGCGCATCATACAAAGTCGCAAAAATTCTGATGTAAATGAG
ATTTTAAAAAATTATTCAAATAAAGAAGCGAGGGAAAATGGATGGGACAGCAATTAG
>>V40_[0231568 to 0232035]_Q5HJD2_(phosphotransferase system sugar-specific component IIA)_FRWD
ATGGGACAGCAATTAGTGCATAAAGAAAATATAATGCTCAATTTGTCAGCAATTGATAAA
GAATCCGTATTGTCACAAATGTCAGATGTGTTATTTCAAAATGGGTTCGTAAAGTCAACG
TTTAAAGATGCAGTCATCGACAGAGAAAAAGAGTTTGCTACTGGTTTACCAACGCATCTA
TGTTCGGTCGCTATACCGCATACAGATGTCGAACATATTAACCATAGAACGATAGGTTTG
GCTGTTCTGGAAAAAGAAGTGCCGTTTATTGAAATGGGAACACTTGATCAACAGACAGAA
GTGAAAATCGTTTTTATGTTAGCAATGGATAAAGTAGATGATCAACTTAAGCTGTTACAA
CAGTTGATGCAAATTTTTCAAAGTGAAGAAAAATTGGAGCAGATTCTGCGAACGAAAGAT
GAAACAATTTTAGCAACACTAATCAATGATTATTTGGAATATAACTAA
>>V40_[0232058 to 0232336]_Q5HJD1=gatB1_(phosphotransferase system sugar-specific component IIB)_FRWD
ATGAAACAAGTATTAGTAGCGTGTGGTGCAGGTATTGCAACGTCAACAGTAGTAAATAAT
GCAATTGAGGAAATGGCAAAGGAACACAATATTAAAGTAGATATTAAACAAATCAAAATT
ACAGAAGTTGGACCTTATGAAGACACTGCAGATTTATTAGTTACAACTGCAATGACAAAG
AAAGAATATAAATTCCCAGTTATCAACGCACGTAATTTCTTAACTGGTATTGGTATTGAA
GAAACAAAACAACAAATCTTAACAGAGTTACAAAAATAA
>>V40_[0232563 to 0233822]_Q2G2C8=gatC1_(PTS system transmembrane permease)_FRWD
ATGAGTTACTTCACTGATTTTGTAAGGGGATTTTTAGATTTAGGTGCAACTGTTATTTTA
CCGGTTGTCATATTCTTGCTTGGCCTATTCTTTAGGCAGAAAATTGGAGCGGCATTTAGG
TCTGGTTTAACAATAGGTGTGGCTTTTGTAGGGATTTTCTTAGTCATCGATTTATTAGTT
AAAAATTTAGGGCCAGCAGCACAAGCGATGGTTAAAAATTTAGGCGTCAGTCTGAATGTG
ATTGATGTAGGTTGGCCAGCAACATCATCTATCGCGTGGGCATCATCTGTCGCAGCATTT
ATTATTCCACTCGGAATCATTGTTAACGTTGTATTGCTAGTAACTAAAGTGACAAAGACG
ATGAATGTAGATATTTGGAATTTTTGGCATTATACGTTTACAGCAGCAATGGTTTATGCC
GTATCAGGCAGTATTTGGCAAGCGTTATTAGCAGCAGTTATTTTCCAAGTTATCTGTTTG
AAAGTAGCAGATTGGACAGCACCGATGATGAGTGAGTTCTTTGATTTACCAGGTGTATCG
ATTGCTACAGGAAGTACAATTTCTTATGCACCAGGTATTTACTTAGTTAAATTGTTACAA
AGAGTACCCGGTCTGAATAAGTTAGATGCTGATCCTGAAACAATTCAAAAACGTTTTGGC
GCATTTGGAGAGTCTATCTTTGTCGGATTAATTTTAGGTTTAGGTATTGGTGTGTTAGCA
GGTTACAAACCTGGAGACATCATTAATTTAGGAATGTCAATGGCTGCAGTAATGGTATTA
ATGCCTAGAATGGTAAAAATCTTAATGGAAGGTTTAATGCCAGTTTCAGAGTCTGCAAGA
ACATGGCTAAATAAACGTTTTGGCGAACGTGAAATTTATATTGGATTGGATGCGGCTGTA
GCATTAGGTCATCCAGCGGTTATTTCGACAGCATTAATTTTAGTACCTATCACTGTTTTA
TTAGCCGTTATTTTACCAGGAAACCAAGTACTACCTTTTGGTGACTTAGCAACTATACCA
TTTGTTGTCGCGTTTATTGTTGGTGCAGCAAGAGGAAACATTATTCATTCTGTCATTGTG
GGTACGATTATGATTGCAATTTCACTATATATTGCAACAGACGTAGCACCTATTTTCACA
GATATGGCGAAAGGTACGAATGTACAAATGCCAAAAGGTTCATCTGAAATTTCAAGTATT
GATCAAGGTGGTAATATCGTTAACTATCTTATCTTTAAACTATTTAGTCTATTCAATTAA

>>V40_[0233840 to 0234895]_gutB_(L-iditol 2-dehydrogenase)_FRWD
GTGAAAGCTTTAGTAAAAACAAGAGAAGGACATGGCAACTTAGAACTTCTTGATAAAGAA
GTTGCAACACCGCTAGATGATAAAGTAAAGATTAAAGTACATTATGCAGGAATTTGTGGC
ACAGATATTCATACTTATGAAGGTCATTATAAAGTTAATTTTCCAGTGACATTAGGTCAT
GAATTTTCTGGTGAAATCGTTGAAGTTGGAGCAGACGTTAAAGATTTTAAAGTTGGTGAC
CGTGTCACTTCTGAAACGACATTCTATGTTTGTAATGAGTGTGAATACTGTGAATCAAAA
GACTATAATTTATGCAACCATCGAAAAGGTATTGGAACACAAGTTGATGGCGCATTTACT
AATTATGTCATTGCACGTGAAGAAAGTTTGCATCATATTCCAGATGAAGTATCGTATCAG
TCTGCAGCTATGACAGAACCATTAGCATGTGCACATCATGGCGTTTCTAAGATTCAAGTG
AACTCTGGCGATGTAGCAGTTGTAATGGGACCTGGGCCAATCGGATTACTTGTAGCACAA
GTGTTAAAAAGTAAAGGCGCAACTGTTGTGGTAACTGGATTGGACAATGACAAAGTCAGA
TTAGATAAAGCAGAAGCATTGCACATGGATTATGTAGTCAATTTACAACAAACAGACTTA
AAAACGTATATCAATGGAATTACAGACGGTTACGGTGCAGATGTTGTTGTTGAATGTTCA
GGTGCAGTTCCAGCAGCACGACAAGGTTTGGATATTTTACGTAAAAAAGGTTTCTACAGT
CAAATAGGTATTTTTAAGGATGCTGAAATTCCATTTGATATGGAAAAAGTGATTCAAAAA
GAAATAACAGTTGTTGGTAGTAGAAGTCAAAAGCCAGCAGATTGGGAACCTTCATTGCAA
CTTATGGCGGATGGTTTAGTAAATGCTGAAGCTTTGGTGACAAAAATATATGATATTTCG
AAATGGGACGAGGCGTATCAACATTTAAAATCTGGCGAAGGTATTAAAGCATTACTTAAG
CCGCTCGATTTAGATGAAAATGAAGGAGAGAATTAA
>>V40_[0234897 to 0235043]_Q5HJC7_(putative protein)_FRWD
ATGGTAGAATCAATGCTAACTTTTATGCTTGGGCCATTGAGACAAATTACTGATTTTTAT
ATGGAACATTTACTCGTAAGTAATTCCATCGTCATTGCAGGTTATTTTGCGACAGGTGTT
TTTAAAAAGAAAAAAGTTGTGAATTAA
>>V40_[0235067 to 0236110]_Q5HJC6_(putat sugar-phosphate dehydrogenase galactitol-1-phosphate 5-dehydrogenase, Sorbitol dehydrogenase gutB2)_FRWD
GTGAAAGCATTGAAATTATATGGCGTGGAAGATTTACGGTATGAGGATAATGAAAAGCCA
GTCATTGAAAGTGTGAATGACGTTATTGTTAAAGTACGAGCGACTGGCATATGTGGTTCA
GACACGTCACGATACAAAAAAATGGGGCCATACATTAAAGGTATGCCATTTGGTCATGAA
TTTTCAGGTGTTGTAGATGCCATTGGAAGTGATGTTACGCATGTTAATGTAGGCGACAAA
GTGACAGGTTGCCCAGCCATACCTTGTTATCAATGCGAGTATTGTTTAAAAGGTGAATAT
GCACGATGTGAAAAGTTGTTCGTCATTGGCTCATATGAACCTGGATCATTCGCGGAATAT
GTCAAATTGCCAGCGCAAAATGTTTTAAAGGTACCAGACAATGTTGATTACATTGAAGCA
GCAATGGTTGAGCCATCAGCCGTTGTTGCGCATGGGTTTTATAAATCGAATATACAACCT
GGTATGACTGTTGCAGTAATGGGGTGTGGCAGTATAGGATTGTTAGCTATTCAATGGGCA
CGAATATTTGGTGCTGCACATATCATCGCTATAGATATAGATGCGCATAAACTAGATATT
GCAACATCATTGGGCGCACATCAAACAATTAATTCAAAAGAAGAAAATCTTGAGAAATTC
ATCGAAAATCATTACGCCAATCAAATCGATTTAGCTATAGAATCATCAGGTGCTAAAGTT
ACGATTGGTCAAATATTGACGCTACCGAAAAAAGGTGGCGAGGTGGTATTACTCGGAATA
CCATATGATGATATTGAGATTGAACGCGTTCATTTTGAAAAAATTCTGCGTAACGAGTTG
ACAGTATGTGGCTCTTGGAACTGTTTGTCCAGTAATTTTCCGGGCAAAGAGTGGACGGCA
ACCTTACATTATATGAAGACGAAAGATATTAATGTAAAGCCTATTATTTCTCATTTTTTA
CCGTTAGAAAAAGGCCCGGAGACATTTGATAAATTAGTTAACAAGAAAGAACGATTTGAT
AAAGTCATGTTTACGATTTATTAG
>>V40_[0236638 to 0237354]_tarI1_(2-C-methyl-D-erythritol 4-phosphate cytidylyltransferase 1)_FRWD
ATGATTTATGCAGGTATTTTAGCAGGAGGTATTGGTTCGAGAATGGGAAACGTGCCATTA
CCAAAACAATTTTTAGATATTGATAATAAACCGATTTTAATTCATACAATTGAGAAGTTC
ATTTTAGTGAGTGAATTTAATGAGATTATTATCGCAACGCCAGCACAGTGGATTTCGCAT
ACGCAAGATATTTTAAAAAAATATAATATTACAGATCAGCGCGTTAAAGTAGTTGCAGGT
GGTACGGATCGAAACGAAACAATCATGAACATTATCGACCACATTCGCAATACGCAGGGT
ATCAACGATGATGATGTGATTGTAACTCATGATGCCGTAAGACCATTTTTAACTCAACGT
ATTATTAAAGAGAACATTGAAGTAGCAGCAAAATATGGTGCAGTAGATACAGTCATTGAA
GCAATTGATACGATTGTAATGTCTAAAGATAAACAGAACATACACAGTATCCCTGTAAGG
AATGAAATGTATCAAGGCCAAACACCACAATCATTTAATATTAAATTATTACAAGATAGT
TATCGCGCTTTAAGTAGTGAACAAAAAGAAATCTTATCAGATGCATGTAAAATCATTGTC
GAATCTGGACATGCAGTCAAATTGGTACGCGGAGAACTCTACAACATTAAAGTGACAACA
CCGTATGATTTAAAAGTAGCAAATGCCATTATTCAAGGTGATATTGCCGATGATTAA
>>V40_[0237347 to 0238372]_tarJ1_(CDP-ribitol synthase)_FRWD
ATGATTAATCAAGTATATCAACTCGTTGCACCGAGACAGTTCGACGTCACATATAATAAT
GTTGATATTTATGGTAATCATGTCATCGTAAGACCTTTATACTTGTCTATTTGTGCAGCT
GATCAAAGGTATTACACAGGTCGAAGAGATGAAAATGTACTGCGCAAAAAATTACCAATG
TCACTAGTTCATGAAGCTGTTGGTGAAGTTGTATTCGATAGTAAAGGCGTATTTGAAAAA
GGTACGAAAGTAGTAATGGTGCCGAATACACCTACAGAAAAACACGACGTGATTGCGGAG
AATTACTTAGCCTCTAGTTATTTTAGATCTAGTGGTTATGATGGTTTTATGCAAGACTAC
GTTGTGATGGCACATGATCGTATCGTTCCGCTGCCTAATGACATTGATTTGAGTACGATT
TCATACACAGAGTTAGTGTCAGTAAGTTATCATGCTATACAACGATTTGAACGTAAATCT
ATACCTTTGAAAACCAGCTTTGGTATTTGGGGTGATGGTAACTTAGGTTATATTACTGCT
ATTTTGCTACGTAAGTTGTACCCAGAAGCTAAAATTTATGTATTTGGTAAGACAGACTAT
AAATTAAGTCATTTTTCATTTGTAGATGACATCTTTACAGTAAATCAAATACCAGATGAT
CTTAAAATTGATCATGCATTTGAATGTGTTGGAGGTAAAGGAAGTCAAGTTGCACTTCAA
CAAATAGTTGAACATATTTCACCAGAAGGCAGTATTGCTTTGTTAGGCGTAAGTGAATTA
CCCGTGGAAGTGAATACACGATTAGTACTTGAAAAAGGATTAACATTGATTGGTAGTAGT
CGAAGCGGCTCTAAAGATTTTGAGCAAGTTGTTGATTTATATCGTAAGTACCCAGACATT
GTTGAAAAGTTAGCATTATTAAAAGGACATGAAATTAATGTATGTACGATGCAAGATATC
GTCCAAGCGTTTGAAATGGATTTATCGACATCTTGGGGAAAAACAGTATTGAAATGGACG
ATTTAA
>>V40_[0238394 to 0240088]_tarL1_(glycosyl/glycerophosphate transferase)_FRWD
ATGACAAAAACGAAACAAGCAATACATATTGATAACATATACTGGGAACGTGTTCAGTTA
TATATTGAAGGACATAGTGAAGGCGTAGATTTAACATCAGGACAATTTGTTCTGAGGAAT
TTAACCGAAACAAAAACATTAGAAGCAAATGAAATGAAAATAGACGGTAATACATTTATA
TGTAGATTCAACGTCGCAATATTAGACGATGGGTATTATTTACCAATGGATAAATATTTA
TTTGTTTATCATGACCAGTTAGAGTATATTGGACAACTTAATCCAAATATTATTGATCAA
GCTTATGCGGCATTAAATGAAGAGCAAGTTGAAGAATACAATGAGCTGACTACACAAAAT
GGAAAAGCAAACTATGTGTTAGCCAACGAAGCTAAAGTTTTCCGCAAAGGTGGCGTATCA
CAACATACGGTCTATACCATTACTCCGGAAATAGCAAGTGACGTTAACGAATTTGTATTT
GATATTGAAATCACCTTACCTCAAGAGAAATCAGGGGTCATTGCGACAAGCGCACACTGG
CTTCATAAACAAGGCCATAAAGCTTCATTTGAAAGTAGAAGTTTCTTATTTAAAGCTATT
TTTAATATTACAAAGTTACTACATATTAAAAGAAGCAAAACAATATTATTCACATCAGAT
TCGCGTCCGAATTTATCAGGGAATTTCAAGTATGTATATGATGAGTTACTACGCCAAAAA
GTAGATTTTGATTATGATATTAAAACGATATTTAAGGCGAATATTACGGATAGACGCAAA
TGGAGAGACAAGTTTAGATTGCCATATTTACTTGGTAAGGCAGATTATATTTTTGTTGAT
GATTTCCATCCATTAATTTATACGGTTCGCTTTAGACCATCACAAGAAATTGTTCAAGTG
TGGCATGCTGTTGGTGCCTTTAAAACAGTTGGCTTTAGTCGTACAGGTAAAAAAGGTGGT
CCGTTTATCGATTCATTAAACCATCGTAGTTACACGAAAGCATATGTATCATCAGAAACC
GATATTCCATTTTATGCTGAAGCATTTGGAATTAGAGAAGAAAATGTTGTACCAACAGGT
GTACCACGTACTGATGTACTATTTGATGAAGCTTATGCAACACAAATTAAACAAGAGATG
GAAGATGAATTGCCTATTATAAAAGGTAAGAAAGTTATTCTATTCGCACCGACATTTAGA
GGTAATGGTCACGGTACGGCACATTATCCATTTTTTAAAATTGATTTCGAACGTTTAGCA
AGATACTGTGAAAAAAATAATGCGGTTGTATTATTTAAAATGCATCCATTTGTAAAAAAT
AGACTTAATATTTCACGTGAACATAGACAATACTTTATCGATGTGTCAGATCATCGTGAA
GTTAACGATATTCTCTTTGTTACAGACTTGTTGATTAGTGATTATTCATCTTTAATATAT
GAATATGCAGTATTTAAAAAGCCAATGATTTTCTATGCATTTGACTTAGAAGACTATATT
ACGACGCGTGATTTCTATGAACCATATGAATCATTTGTTCCAGGTAAAATTGTACAATCC
TTTGATGCATTAATGGATGCTTTGGACAATGAAGATTATGAGGTTGAAAAAGTTGTGCCA
TTCTTAGATAAACATTTTAAATATCAAGATGGTCGCTCAAGTGAACGTTTAGTCAAAGAT
TTGTTTAGACGCTAA
>>V40_[0240516 to 0241685]_tarF_(CDP-glycerol:polyGlycerophosphate glycerophosphotransferase)_FRWD
ATGATTAAAACTACAATTAAAAAATTGATAGAACACAGTATATATACGACTTTTAAATTA
CTATCAAAATTGCCAAACAAGAATCTAATTTATTTTGAAAGCTTTCATGGTAAACAATAC
AGCGACAATCCCAAAGCATTATATGAATACTTAACTGAACATAGCGATGCCCAATTAATA
TGGGGTGTGAAAAAAGGATATGAACACATATTCCAACAGCACAATGTACCATATGTTACA
AAGTTTTCAATGAAATGGTTTTTAGCGATGCCAAGAGCGAAAGCGTGGATAATTAACACA
CGTACACCAGATTGGTTATATAAATCACCGCGAACGACGTACATACAAACATGGCATGGC
ACGCCATTGAAAAAGATTGGTTTGGATATTAGTAACGTTAAAATGCTAGGAACAAATACT
CAAAATTACCAAGATGACTTTAAAAAAGAAAGCCAACGTTGGGATTATCTAGTGTCACCT
AATCCATATTCGACATCGATATTTCAACATGCATTTCATGTTAGTCGAGATAAGATTTTG
GAAACAGGTTATCCAAGAAATGATAAATTATCACATAAACGCAATGATACTGAATATATT
AACGGTATTAAGACAAGATTAAATATTCCATTAGATAAAAAAGTGATTATGTATGCGCCA
ACTTGGCGTGACGATGAAGCGATTCGAGAAGGTTCATATCAATTTAATGTTAACTTTGAT
ATAGAAGCTTTGCGTCAAGCGCTGGATGATGATTATGTCATTTTATTACGCATGCATTAT
TTAGTTGTGACACGTATTGATGAACATGATGATTTTGTGAAAGACGTTTCAGATTATGAA
GACATTTCGGATTTATACTTAATCAGCGATGCGTTAGTTACCGACTACTCATCTGTCATG
TTCGACTTCGGTGTATTAAAGCGTCCGCAAATTTTCTATGCGTATGACTTAGATAAATAC
GGCGATGAGCTTAGAGGTTTTTACATGGATTATAAAAAAGAGTTGCCAGGTCCAATTGTT
GAAAATCAAACAGCACTCATTGATGCATTAAAACAAATCGATGAGACTGCAAATGAGTAT
ATTGAAGCACGAACGGTATTTTATCAGAAATTCTGTTCATTAGAAGATGGATACGCGTCA
CAACGAATTTGCCAAACGATTTTTAAGTGA
>>V40_[0241961 to 0242677]_tarI2_(2-C-methyl-D-erythritol 4-phosphate cytidylyltransferase 2)_FRWD
ATGAAATACGCTGGTATTCTAGCTGGAGGTATAGGCTCAAGAATGGGTAACGTACCTTTA
CCTAAACAATTTTTAGATTTAGACAACAAACCGATTTTAATCCATACATTAGAAAAATTT
ATTTTAATTAATGATTTTGAAAAAATTATTATCGCGACGCCACAACAATGGATGACGCAT
ACGAAAGATACACTTAGAAAATTCAAAATTTCTGATGAAAGAATTGAAGTCATTCAAGGT
GGTAGCGATCGTAACGATACAATTATGAATATCGTTAAACATATTGAATCAACAAATGGT
ATTAACGATGACGATGTCATTGTGACACATGATGCAGTTAGACCATTTTTAACGCATCGT
ATTATTAAAGAAAATATTCAAGCTGCTTTAGAGTACGGTGCAGTAGATACAGTGATTGAT
GCTATAGATACGATTGTTACATCTAAAGATAATCAAACGATTGATGCAATTCCAGTGCGT
AATGAAATGTACCAAGGTCAAACACCTCAATCGTTTAATATTAATTTATTAAAAGAAAGC
TATGCACAGTTAAGTGATGAGCAAAAGAGTATTTTATCTGATGCTTGTAAGATTATTGTA
GAAACAAACAAACCGGTTCGACTTGTAAAAGGTGAGTTATATAACATTAAAGTAACAACA
CCTTACGATTTAAAAGTAGCGAATGCTATTATTCGAGGTGGTATTGCCGATGATTAA
>>V40_[0242670 to 0243695]_tarJ2_(CDP-ribitol synthase)_FRWD
ATGATTAATCAAGTATATCAATTAGTTGCACCTAGACAATTTGAAGTTACGTATAACAAC
GTAGATATTTACAGTGACTATGTCATTGTACGTCCTTTATATATGTCAATTTGTGCTGCC
GATCAAAGATATTATACTGGTAGCCGTGATGAGAATGTCTTATCTCAGAAATTGCCAATG
TCTTTAATTCATGAAGGTGTTGGTGAGGTCGTATTTGACAGTAAAGGTGTGTTTAATAAA
GGTACAAAAGTAGTTATGGTACCGAATACGCCGACAGAAAAAGACGATGTCATTGCTGAA
AACTATTTAAAATCGAGCTACTTCAGATCAAGTGGACATGATGGGTTTATGCAAGATTTT
GTGTTGCTAAATCATGATAGAGCTGTACCACTACCTGATGATATTGATTTAAGTATTATT
TCATATACAGAGCTTGTAACAGTAAGTTTGCATGCTATTCGTCGTTTTGAAAAGAAATCT
ATTTCAAATAAAAATACATTTGGTATTTGGGGTGATGGTAACTTAGGTTACATTACAGCC
ATTTTATTACGTAAATTATATCCAGAGTCTAAAATATATGTCTTTGGTAAAACAGATTAT
AAATTGAGTCACTTCTCATTTGTTGATGATGTCTTCTTTATTAATAAAATACCTGAAGGC
TTAACATTTGATCATGCATTTGAGTGCGTTGGTGGGCGTGGTAGCCAATCAGCAATAAAT
CAAATGATTGATTATATTTCACCAGAAGGAAGCATTGCACTGTTAGGTGTAAGTGAGTTC
CCAGTAGAAGTTAATACACGTCTCGTATTGGAAAAAGGACTAACGTTGATTGGTAGTAGT
CGAAGTGGTTCAAAAGATTTCCAAGATGTTGTAGACTTATACATTCAATACCCAGATATT
GTAGATAAATTAGCGTTGTTAAAAGGTCAAGAATTTGAAATTGCAACAATTAATGATCTT
ACAGAAGCTTTTGAAGCAGACCTGTCTACATCTTGGGGTAAAACAGTATTAAAATGGATT
ATGTAA
>>V40_[0243717 to 0245405]_tarL2_(glycosyl/glycerophosphate transferase)_FRWD
TTGGTTAAAAGTAAGATATATATAGATAAAATCTATTGGGAGCGTGTTCAGTTATTCGTT
GAAGGACATAGTGAAAACCTAGATTTAGAAGATAGTAATTTTGTATTAAGAAATTTAACT
GAGACACGTACAATGAAGGCGAATGATGTCAAAATAGATGGGAATCAATTCGTTTGTCGT
TTCAATGTAGCTATCTTAGATAATGGTTATTACTTACCTGAAGATAAGTACTTATTAGTG
AATGAGCAAGAACTTGATTATATTGCACAGTTAAACCCAGATGTGATTAATGATGCATAT
CAAAATCTAAAGCCAGAACAAGAAGAAGAATACAACGAATTAGAAACACAAAATGGTAAA
ATCAATTTCTTATTGCAGACTTACCTAAAAGAATTTAGAAAAGGCGGCATTTCAAAGAAA
ACGGTTTATACTGTTACACCTGAAATTTCTAGCGATGTTAATGAATTTGTCCTTGATGTT
GTTGTAACGACTCCGGAAGTTAAAAGTATTTATATCGTTCGTAAATATAAAGAATTACGT
AAGTATTTCCGCAAACAATCATTTAATACAAGGCAATTTATTTTTAAAGCGATATTTAAT
ACGACGAAATTTTTCCACTTGAAAAAAGGGAATACGGTGTTGTTCACATCAGACTCTAGA
CCAACGATGTCTGGAAACTTTGAATACATCTATAACGAAATGTTACGTCAAAATTTAGAT
AAAAAGTATGATATTCACACTGTTTTTAAAGCGAATATTACAGATAGACGTGGCATCATC
GACAAGTTTAGATTGCCATATTTACTTGGGAAGGCAGACTACATCTTTGTTGATGACTTT
CACCCATTGATTTATACAGTGCGTTTTAGACGTTCTCAAGAAGTTATTCAAGTATGGCAT
GCCGTTGGTGCCTTTAAAACAGTTGGCTTTAGTCGTACTGGTAAAAAGGGTGGACCATTT
ATTGATTCATTAAATCATCGTAGCTATACAAAAGCTTATGTATCATCTGAAACCGATATT
CCATTCTACGCTGAAGCATTTGGTATTAAAGAGAAAAATGTAGTGCCTACAGGTGTTCCA
CGTACTGATGTACTATTTGATGAAGCTTATGCGACACAGATCAAACAAGAGATGGAAGAT
GAATTACCAATTATTAAAGGTAAGAAAGTCATTCTTTTCGCACCAACATTTAGAGGTAGT
GGTCATGGTACAGCACATTACCCATTTTTCAAAATTGATTTCGAACGTTTAGCAAGATAT
TGCGAAAAAAATAACGCGGTTGTATTATTTAAAATGCATCCATTTGTGAAAAATAGACTT
AATATTGCAGACAAACATAAACAATATTTTGTTGATGTTTCTGACTTTAGAGAAGTTAAT
GATATACTGTTCATAACAGATTTATTAATTAGTGACTATTCATCTTTAATATATGAATAT
GCAGTATTTAAAAAGCCAATGATTTTCTATGCATTTGATTTAGAAGATTATATTACGACG
CGTGATTTTTATGAGCCATATGAATCATTTGTTCCAGGTAAAATTGTGCAATCATTTGAC
GCATTAATGGACGCCTTGGACAATGAAGATTATGAAGGAGAAAAAGTCATTCCATTCTTA
GATAAACATTTTAAATATCAAGATGGTCGATCAAGTGAGCGTTTAGTCAGAAATTTATTT
GGTAGCTAA
>>V40_[0245438 to 0247163]_tarS_(beta-GlcNAc appending glycosyltransferase)_FRWD-FRAMESHIFT
ATGATGAAATTTTCAGTAATAGTTCCAACATACAATTCAGAAAAGTATATAACAGAATTA
CTTAATAGCCTTGCGAAACAAGATTTTCCGAAAACTGAATTTGAAGTGGTTGTAGTTGAT
GACTGTTCAACAGATCAAACGTTACAAATAGTTGAAAAGTATCGTAATAAATTGAACTTG
AAAGTAAGTCAACTCGAAACAAATTCTGGTGGTCCAGGTAAACCTAGAAATGTGGCGTTA
AAACAAGCAGAAGGTGAATTTGTATTATTTGTGGACTCCGATGACTATATAAACAAAGAG
ACTTTAAAGGATGCAGCAGCATTTATTGATGAACATCACTCAGATGTCTTATTGATTAAA
ATGAAAGGTGTTAATGGTCGTGGTGTACCACAATCTATGTTTAAAGAAACAGCACCTGAA
GTTACTTTGTTAAATTCAAGAATTATCTATACTTTAAGCCCGACTAAAATCTATAGAACA
GCATTACTGAAAGATAATGACATTTATTTTCCAGAAGAATTAAAGAGTGCAGAAGATCAA
TTATTTACAATGAAAGCATATTTGAATGCAAATCGAATCAGTGTGTTAAGTGATAAAGCG
TATTATTATGCTACAAAGCGTGAAGGGGAACATATGAGTAGTGCGTATGTTTCACCTGAA
GACTTTTACGAAGTCATGAGATTGATTGCTGTAGAAATATTAAATGCAGATTTAGAAGAA
GCCCATAAAGATCAAATCTTAGCAGAATTTTTAAATCGTCATTTTAGTTTTTCTCGTACG
AATGGCTTCTCACTTAAAGTTAAACTAGAAGAGCAACCACAATGGATTAATGCTCTAGGA
GACTTTATACAAGCAGTTCCAGAACGTGTAGATGCATTGGTGATGAGTAAATTACGACCA
TTGTTGCACTACGCGAGAGCGAAAGATATAGACAACTATAGGACTGTAGAAGAAAGTTAC
CGTCAAGGTCAATACTACCGTTTTAATATTGTAGATGGTAAATTAAACATTCAATTCGAT
GAAGGCGAACCATACTTTGAAGGCATTGATATCGCTAAGCCAAAAGTGAAAATGACAGCA
TTTAAATTTGATAATCATAAAATTGTTACAGAGCTAACGTTAAATGAATTTATGATTGGC
GAAGGACATTATGATGTCAGACTTAAATTACATTCACGAAACAAGAAGCACACAATGTAT
GTACCTTTAAGTGTCAATGCGAATAAACAATATCGTTTTAACATTATGTTAGAAGATATT
AAAGCGTATTTACCTAAAGAAAAAATTTGGGATGTTTTCTTAGAAGTCCAAATAGGTACG
GAAGTATTTGAAGTGCGTGTTGGTAATCAACGTAATAAATATGCTTATACTGCAGAAACA
AGTGCATTAATTCATTTAAATAATGATTTTTATAGATTAACACCGTATTTCACAAAAGAC
TTTAATAACATTTCGTTATACTTTACAGCTATTACATTAACGGATTCAATCTCAATGAAG
TTAAAAGGTAAAAACAAAATCATTTTAACTGGTCTGGATCGTGGTTATGTATTTGAAGAA
GGTATGGCTAGTGTCGTGCTAAAAGACGACATGATTATGGGAATGTTAAGCCAAACGTCA
GAAAACGAAGTGGAAATCTTACTTAGTAAAGATATTAAGAAGCGAGACTTCAAAAATATT
GTTAAGTTAAACACTGCACATATGACTTACTCGCTAAAATAAATAA
>>V40_[0247303 to 0247977]_scdA_(iron-sulfur cluster repair protein)_FRWD
ATGATAAATAAAAATGACATAGTAGCAGATGTAGTAACTGATTATCCGAAAGCAGCAGAT
ATTTTTAGAAGCGTAGGTATAGACTTTTGCTGTGGTGGACAAGTAAGTATAGAAGCAGCA
TCCTTAGAAAAGAAAAATGTAGATTTGAACGAATTATTACAGCGTCTCAACGACGTTGAA
CAAACGAATACACCAGGTTCGCTTAACCCTAAATTTTTAAATGTTTCGTCACTTATTCAA
TATATTCAAGCAGCATATCATGAACCCCTTAGAGAAGAATTTAAAAATTTAACACCTTAT
GTGACGAAATTATCGAAAGTACATGGACCTAATCATCCATATTTAGTCGAGTTAAAAGAA
ACATATGATACATTTAAAAATGGCATGTTAGAGCATATGCAAAAAGAAGATGATGTTGAG
TTTCCAAAACTAATTAAATATGAACAAGGTGAAGTAGTAGACGATATTAATACAGTGATT
GATGATTTAGTATCTGATCACATTGCAACGGGACAATTGTTAGTGAAAATGAGCGATTTA
ACATCAAGCTATGAACCACCGATAGAGGCATGTGGTACTTGGCGACTCGTTTATCAGAGA
TTAAAAGCACTTGAAGTGTTAACACATGAGCATGTTCATTTAGAGAATCATGTTTTATTT
AAAAAAGTATCATAA
>>V40_[0248223 to 0249977]_lytS_(two component sensor/regulator, sensor histidine kinase)_FRWD
GTGCTATCGCTAACAATGTTATTACTTGAGCGTGTAGGTTTAATTATTATTTTGGCCTAT
GTGTTGATGAATATTCCATATTTTAAAAACTTAATGAATCGTCGACGTACATGGAAAGCA
CGTTGGCAATTATGTATTATTTTCAGTTTGTTTGCCTTAATGTCTAATTTAACTGGTATC
GTCATCGATCATCAACATAATTTGTCAGGAAGTGTGTACTTCCGTTTAGATGATGATGTA
TCTTTAGCTAACACTCGTGTATTAACGATAGGTGTCGCAGGATTAGTTGGTGGCCCTTTT
GTAGGTCTATTTGTTGGCGTTATTTCAGGTATTTTCAGAGTGTATATGGGTGGGGCGGAT
GCACAAGTTTATCTTATCTCATCTATATTTATCGGTATAATTGCTGGTTATTTTGGCTTA
CAAGCTCAAAGACGCAAGCGTTACCCGAGTATTGCGAAAAGTGCCATGATTGGAATTGTT
ATGGAAATGATTCAAATGTTGAGCATTTTAACATTTTCCCACGACAAAGCATATGCGGTT
GACCTCATATCATTAATTGCACTACCAATGATTATTGTTAATAGCGTTGGTACGGCGATT
TTTATGTCTATTATCATTTCAACATTAAAGCAAGAGGAGCAAATGAAGGCTGTTCAAACA
CATGATGTACTGCAATTGATGAACCAGACATTGCCGTATTTTAAAGAAGGATTGAATAGA
GAATCGGCACAGCAAATTGCGATGATTATTAAAAATTTAATGAAAGTATCTGCCGTAGCA
ATTACAAGCAAAAATGAAATCTTATCGCATGTAGGTGCAGGTAGTGATCATCACATACCA
ACAAATGAAATATTAACAAGTCTGTCTAAAGATGTATTGAAATCAGGGAAGTTGAAAGAA
GTTCATACTAAAGAAGAGATTGGTTGTAGTCATCCGAATTGCCCGCTTAGAGCAGCTATC
GTGATACCACTTGAGATGCATGGTTCTATCGTCGGTACATTGAAGATGTATTTTACAAAC
CCTAATGATTTAACTTTTGTGGAACGTCAACTTGCAGAAGGATTGGCAAATATTTTTAGT
AGCCAAATTGAACTTGGTGAAGCCGAAACGCAAAGTAAGTTATTGAAAGATGCTGAGATT
AAGTCATTACAGGCACAAGTGAGTCCACATTTTTTCTTCAATTCAATTAACACGATTTCA
GCTTTAGTTAGAATAAATAGCGAAAAGGCACGAGAGTTACTATTAGAATTGAGTTATTTT
TTCAGAGCGAATTTACAAGGCTCAAAGCAACATACGATTACTTTAGATAAAGAGTTAAGT
CAAGTGCGTGCATACTTATCACTCGAACAAGCACGTTACCCAGGAAGATTTAATATCAAT
ATTAATGTTGAAGACAAATATCGCGATGTGCTTGTACCACCATTTTTAATTCAAATTTTA
GTTGAAAATGCCATCAAACATGCGTTTACGAATCGAAAGCAAGGTAACGATATTGACGTG
TCAGTGATTAAAGAAACTGCAACACATGTACGTATTATTGTACAAGATAATGGTCAGGGT
ATTTCTAAAGATAAAATGCATTTGTTGGGAGAAACATCTGTAGAATCAGAATCTGGAACT
GGTAGTGCTTTAGAAAATTTAAACTTACGCCTAAAAGGATTATTTGGAAAATCCGCAGCA
TTACAATTTGAATCGACATCGAGCGGTACCACTTTTTGGTGTGTACTTCCTTATGAAAGA
CAAGAGGAGGAATAA
>>V40_[0249980 to 0250720]_lytR_(two component sensor/regulator, transcriptional regulator)_FRWD
ATGAAAGCATTAATCATAGATGATGAGCCATTAGCACGTAATGAATTAACATATTTATTA
AATGAAATTGGTGGTTTTGAAGAAATTAATGAGGCAGAAAATGTAAAAGAAACATTGGAA
GCACTACTGATAAATCAATATGACATTATATTTTTAGATGTCAATTTAATGGATGAAAAT
GGGATCGAATTAGGAGCTAAAATTCAAAAGATGAAAGAGCCACCTGCGATTATTTTTGCA
ACTGCACATGACCAATACGCAGTACAGGCATTTGAATTAAATGCGACAGACTATATTTTG
AAACCGTTTGGTCAAAAACGTATTGAACAAGCAGTCAATAAAGTTCGTGCGACTAAAGCC
AAAGATGATAATAGCGCAAATGCAATTGCGAATGATATGTCGGCGAATTTTGATCAAAGT
TTACCTGTTGAAATTGACGATAAAATTCACATGTTAAAGCAACAAAATATTATTGGGATT
GGCACACATAATGGTATTACAACCATACATACAACGAATCATAAATACGAAACAACAGAG
CCATTGAATCGTTATGAAAAACGATTGAATCCCACTTATTTTATACGTATTCATCGTTCA
TATATTATTAACACTAAACACATTAAAGAAGTGCAACAATGGTTTAACTACACTTATATG
GTAATATTGACAAATGGTGTCAAGATGCAAGTTGGACGTTCATTTATGAAAGATTTTAAA
GCGTCGATAGGATTACTTTAA
>>V40_[0250833 to 0251276]_lrgA_(antiholin-like protein)_FRWD
ATGGTCGTGAAACAACAAAAAGACGCATCAAAACCAGCACACTTTTTTCACCAAGTCATT
GTAATTGCTTTAGTACTCTTTGTATCGAAAATAATTGAATCATTTATGCCAATTCCTATG
CCTGCATCAGTAATCGGTTTAGTATTATTATTTGTATTATTATGTACTGGTGCTGTTAAG
TTAGGCGAAGTCGAAAAAGTAGGAACGACACTAACAAATAACATTGGCTTACTCTTCGTA
CCAGCGGGTATCTCAGTTGTTAACTCTTTAGGTGTCATTAGCCAAGCACCATTTTTAATC
ATTGGACTAATAATCGTCTCAACAATACTATTACTTATTTGTACTGGCTATGTCACACAA
ATTATTATGAAAGTTACTTCGAGATCTAAAGGTGACAAAGTCACAAAAAAGATCAAAATA
GAGGAGGCACAAGCTCATGATTAA
>>V40_[0251269 to 0251970]_lrgB_(antiholin-like protein)_FRWD
ATGATTAACCACTTAGCACTAAACACACCATACTTCGGAATACTGTTATCCGTTATACCA
TTTTTCTTAGCGACCATATTATTTGAAAAAACAAATCGTTTCTTCTTATTCGCACCGCTA
TTTGTCAGTATGGTATTTGGTGTGGCCTTCCTCTATTTAACAGGCATTCCGTATAAGACT
TACAAAATAGGTGGAGACATTATTTACTTCTTCTTAGAACCAGCAACAATCTGTTTTGCG
ATTCCGTTATATAAAAAGCGTGAAGTGCTTGTTAAACATTGGCACCGTATCATCGGAGGT
ATTGGTATCGGTACAGTTGTAGCGTTATTAATTATTTTAACTTTTGCGAAGTTAGCACAA
TTTGCCAATGATGTTATTTTATCAATGTTACCTCAAGCAGCAACTACAGCGATTGCGTTA
CCTGTATCAGCTGGTATCGGTGGTATAAAAGAATTAACGTCATTAGCAGTTATTTTAAAT
GGTGTCATTATTTATGCCCTAGGTAATAAATTCTTGAAGCTTTTCCGAATTACTAACCCT
ATTGCCCGAGGATTAGCACTTGGAACAAGTGGTCACACATTAGGTGTAGCACCAGCCAAA
GAATTAGGACCTGTAGAAGAATCAATGGCAAGTATAGCTTTAGTGTTAGTTGGTGTAGTT
GTTGTAGCAGTTGTGCCTGTCTTTGTAGCAATATTCTTCTAA
>>V40_[0252311 to 0254602]_nor_(nitric oxide reductase from CC10, 22, 30, 121, 130, 133, 140, 239, 291, 398, 425, 772)_FRWD
ATGAGTATGCAAAGTTCATATAAACGTTTAGTTAAAGTGCTACTAACGATTTTAGTGATT
GTGTTTTCAATTCTACTAGTAGGTGGTTGGTATATTTTTAAAAATGAAGCACCTCGTCCA
ACAAAGATAGTAGATCAACAAGGTCATACGCTTGTTACAAAAGGCGAGCTAATCAGTGGG
CAAGCGATATATGAGAAATATGGGTTAACAGATTATGGCTCCTACCTGGGCAATGGTTCC
TACTTAGGCCCAGATTATACAGCAGAGGCATTACATCATTACCTGATTGGTATGCGTAAA
TATTATGCACAAGATATTTATCATAAGCAACTTCATAAATTAAATCATGCAGAGTTAGCC
GTAGTTAAAAATAAAGTGATGAAAGAAATACGGATTAATCGTTATTCTGAAAAAGAAAAT
CAACTTGTATTAACGCCAGGACAAGTATACGGTCTAAAATATTTGCAAGATTATTATAAA
AAAGAGTTTGTTAATAACCCTAAACAAGTAGGATTAAATGAAAATATGATTAAACAGTTT
CAAAATGATGATTATATGGTCGCAGGAAATAAAGTTGAACATTTAAGTCAATTCTTTTTC
TGGGGTGCTTGGTTATCATCAACAGATAGACCTGGAAAAACATTTTCATATACAAATAAT
TGGCCATACGATGTGGATGCAGGAAATACGTTGCCTAGTGCAGGAATTTTATGGACTGCT
ATATCTGTAACATTACTGATTGCAGGCTTGGCATTCATTATATATATTCAAAAGCGTTAT
GAATTTGACATGAAGCCGACGTATGAGTCGGAACGGGAACTACCAAAGATTGAAGTAGAT
AGTAAAATCACTGATAGTCAGCGAAAAGTTGGGAAATATTTAGTCGTTGTCATGTTACTA
TTTTTGGTTCAAATATTATTAGGCGAATTACTGGCACATTATTATGTAGAGAATAAATTT
TTTGGTATAGAAATACAAAGGCTCTTTCCATTTAATATTGCGAAGACATGGCATGTGCAA
TTAGTTATTTTCTGGGTTGCTACGACTTGGTTAGCAGCAGGAATATACATTGTACCTAAA
GTATTGGGCAAAGAACCAAAGAAACAAGGCGTATTAGTAGATATCTTGTTTTGGGCCTTA
ATCATAGTTGTGATGGGCAGCATGATTGGAGAATGGGGTCATATTTTAGGTTGGATTGAT
TCTCATTGGTGGCTATTCGGGCACTTTGGTTGGGAATATATAGAATTAGGTAAATTTTGG
CAAATATTATTTATAGTAGGTATGGCCTTATGGGTTATCATTCTTTGTCGAGGGTTTTTA
CCAGCTATTCGCAACAAAGTACAAGCGAATCATGATAAACGTCACTTATTGACGCTATTG
TTTGTTGGAGCAATTGCAATTCCGTTATTTTATCTTGCATCATTATTTATAATGCCGAAT
TCACATGTGACGTTTGCAGATTACTGGCGATGGTGGATTGTTCACTTATGGGTTGAAGGT
ATATTTGAAGCATTTGCCGTAGTGTTGATTGGTTTCTTAATGGTTAATATGAAATTAACT
ACCATTGAAACGACGATTCGTGCATTATATTTTCAATTAATCCTATTACTAGGTACAGGT
ATTGTTGGTATGGGTCATCATTACTATTGGCAAGGTGATCATTCCATATGGCTTGCACTG
GGTTCTTGTTTTTCAGCATTAGAAGTCGTGCCACTTTGTTTATTAATTTGGGAAGCATAC
ACACACTATCGCTTATATAAGAAAAGTGACATCGCTTTTCCTTACAAAGGTACATTTATT
TTTCTTGCTTCAACAGGATTGTGGAATGCAATTGGTGCTGGAGCATTAGGCTTTTTAATT
AACACACCAGCAGTTAACTACTTTGAACATGGTACGCAATGGACTGCAGCACATGCCCAT
GGTTCTATGGCTGGCGTGTATGGTATGTTCTCAATTTCAATTGCGTTGTATGTTTTTAAA
AATATTACTAAAAAAGAATTTTGGACACCGAAAGTTGAAAAATGGATTAAAATATCATGT
TGGGCTTTAAATGTTGGCTTGGCAGGTATGGTGTTCATTACATTAATGCCAGTAGGTTAT
ATCCAACTTAAAGATGCATTAGAACATGGTTATTGGCATTCAAGACTAACGTCATTTTAT
GAACAACCACTTGTAAAAGCAATCATGTGGGGTAGAATGCCTTGGGACATTATATTCACA
GTAGGTGTCATTATATTAGTAGTTATTTTTATAAGGGGATACAGACACTTAAAACCAAAA
TACAGAGTATAG
>>V40_[0254828 to 0255532]_Q5HJB2_(putative transcriptional regulator, GntR family)_RVRS
TTACTTTTTACTAGGAATATAAAACTGTGCATGACGATAATGAAATACGATGTCAGACGA
ATCAAAGGGTTTGCCAGTCATTGTATAAAAAGTCTGGTGGTAACGTAAACATGGTTCACC
TGTAGACAATTGTAGTAATGAAGCTTCACTTGAAGTGAGTTGATCTACATTAAAGAAAAT
ATCTGAAAAACCAATACGAAGTTTCATGTTTGATTCTAAATAATCGAAGATAGAGCCCTT
AGCAATATCATCATTTAAATATTTCACGATTTCTTTATGATAATAAGAATATTCGATACA
TAAAACATCATCGTCCACGAATCTTAATCGCTCTAAATAGTAGACGGTATCATCTGCATT
TAATTGGAGCTCATCTTGTACAGATTTAGGTGGCGTTGCAATCTCCTTAAAAACAAGTAC
CTTACTTGTCATTCGATGTTCGCCTAAACTTTTAGAAAAACCATTGGTCTTAAAAACATT
GATACGATTGGCATCTGCAATATTTCTCACATAAATACCACTGCCTTGTGCTTGATAGAT
CAAACCATCTTGTTCCAATAAGCCTAATGCTTTAATGATAGTACTCTTACTTACTTGATA
ACGTTCTTTTAATTGCGTCACGCTTGGCAATTTATCACCGGGTTTGAAATTAGATTGATG
TATAAACGCATTAAGTTGCTTAGCAATATGTTCATACTTTAACAA
>>V40_[0255679 to 0256470]_Q1YAD5=ptsG3_(PTS system, IIA component)_FRWD
ATGGGCAATAAATATAAAGATTATGCTCAAGACATCCTTACAGCTGTAGGGGGTGTCGAA
AATATTGTTAATGTTTCGTATGATACGGTACGCATGACCATTCATATGCATCATGCAATT
CCTTCTACTGCTAATGAAGTAACACAAATAGATGGCGTGGCGTCAGTTGATGAAAATGAA
ACACAGTTAGTTATCGTATTTAATGAAGAAGTAAAATATGTATATCAACAATTACAATTG
TTAATGGACGACGCCAAGCATCAAGAAGATACGAATCATGATGCTGTGGATACTCAAGAA
ACAGAACAGAAAGCGCAAGTAAAAGTAACAACACCAATTTTAGTGAAAGCACCAATCGCT
GGTCGTCGTATTTTACTTAAAGAAGTAAGAGATTCAATTTTTAGAGAGAAAATGGTAGGC
GAAGGCTTGGCAATCAAAGCTCATGAAGAATCCAAAGTAATCGCACCGTTCAATGGCTTA
GTATCTATGATTGTACCAACTAAGCATGCAGTTGGTATTCAATCAGAAGACGGTGTGGAC
ATAGTCATTCATATTGGTGTGAATACAGTTGACTTGGAAGGTAAAGGATTCAAGTGCTTT
GTAAAGCAAAATGATCGTGTTGAAGCAGGGCAAACGTTGTTACAATTCGATCAACAATAT
ATTCAGGAACAAGGTTATAACTCAGACGTTATTGTCGTTATTAGCAACTCTGCCGATTTA
GGAAAAGTAGAACTGACAATGAATGAAATCATTACGACTGAAGATGTTATTTTTAAAATA
TTTAAAAACTAG
>>V40_[0256486 to 0257922]_bglA_(putative 6-phospho-beta-glucosidase)_FRWD
ATGACAAAATTACCGCAAAATTTTATGTGGGGTGGCGCTCTTGCCGCAAATCAATTTGAA
GGTGGATATGATAAAGGTGGTAAAGGGTTAAGTGTAATTGATGTTATGACGAGTGGTGCA
CATGGCAAAGCACGTCAGATTACAGAATCTATAGATCCCAATCACTATTATCCAAATCAT
GAAGGTATTGATTTTTATCATCGTTATAAGGAAGATATTGCCTTGTTTAAAGAAATGGGA
TTGAAATGTTTACGTACGTCGATTGCGTGGACACGTATCTTTCCGAATGGGGATGAAGAT
GTGCCAAATGAAGAAGGACTTGCCTTTTATGATCGTATCTTTGATGAATTAATTGCACAA
GGTATTGAACCTGTTGTGACGTTATCACATTTTGAGATGCCACTTCATTTAGCGAAACAT
TATGGTGGATTTAGAAATAGAGAAGTTGTCGATTATTTTGTGCATTTTGCGCGTGTTGTA
TTTGAAAGATATAAAGATAAAGTGACATATTGGATGACGTTTAATGAAATTAATAATCAG
ATGGACACATCAAATCCTATCTTTTTATGGACGAATTCTGGGGTAGCATTAACAGAAAAT
GATAATCCCGAAGAAGTCTTGTATCAAGTAGCACATCATGAACTTTTAGCCAGTGCTTTA
GCGGTTCGTCTTGGTAAAGAGATTAATCCGAAATTTAAGATTGGAACAATGATTTCACAT
GTACCCATTTATCCATATTCGTGTCATCCGAAAGATATGATGGAAGCACAAATTGCGAAT
CGTTTACGTTTCTTTTTCCCGGATGTTCAAGTGAGAGGTTATTATCCAAGCTATGCTAAA
AAAATGCTGGCACGAAAAGGATATGATGTTGGATGGCAAGAAGGGGACGACAGTATTTTA
CAGCAGGGCACGGTTGATTATATTGGCTTTAGTTATTACATGTCTACGGCTGTAAAACAT
GATGTTAATACTACAGTTGAAAACAACATCGTCAACGGTGGTTTGAATCATTCTGTGGAG
AATCCGCATATCGCAACGAGTGATTGGGGTTGGGCGATTGATCCAGATGGCTTAAGATAT
ACATTGAATGTGTTATATGATCGTTATCAGTTGCCACTTTTTATTGTGGAAAATGGTTTT
GGTGCAGTTGATGAAGTGGTAGATGGACATATTCATGATGATTATCGCATTGAATATTTA
AAAGCACATATTACAGCAGCGATAGAAGCAGTTGATCAAGATGGTGTAGATTTAATCGGT
TATACACCGTGGGGAATCATTGATATTGTTTCATTTACAACTGGTGAAATGAAGAAACGC
TATGGTTTAATATATGTTGATCGAGATAATGATGGTCATGGCACGATGGAACGCTTGAAA
AAAGATTCGTTCTATTGGTATCAACAAGTGATAGCATCAAATGGAGATAAATTATAA
>>V40_[0258551 to 0259312]_Q5HJA9_(putative methyltransferase)_RVRS
TTAGTGCTCTTTTTTAGCGACAAAAGTAATATAATTCATATCTTTACGCAATTTAGTCAT
CGTTTTAAACATTTTACAAAACATTGGTCGATTTTCTTTTTTTAAAGCATTGTTGATAAT
CTTTAAAGTTCTAACAATACCTTCGTCATAAATTAAACCTTTTGGTGTCATTAAACTCAT
TGGACCAGTATGATAATGTACATGATTAAAACCAGCTTGATAATATAAATCTAACCAGCC
AAGTTTCGTCTGCGGTGAGACATTGACATTAATTGCTGCAGATAATGATTTAACTACATG
TGTGGCATGTGATTCATTAACAATGACAATATCATGTGTTAACAAGATACCCCCAGGCTT
TAAGACTCGGTAGTACTCGCGTAATGCTTTTTCCTTTATGGCGATGGGTAACATCGTTAA
CATTGCTTCATTTAAAACGATATCGAATTGATTGTCATCAAAGGGCAATTTAACAGCATT
CGCTTGTTGAACTTGAATATATGATTCAAGACCTGCTGCTGAAATATTTTCCTGTGCTTT
TTCTAATGCTTTCTTATTTATATCAACGCCTTGAATGTGACAGCCATATGTATGAGCTAG
ATAAATAGATGTTGTGCACATATTACATGCCACTTCTAACACTTGTTTATCTTGTGAAAA
TGCCCCTTGTTGTATTAACCAATCTGTTGCTTCTTTACCACCGGGGCGTAGACGAGTTTT
TCCTAATTTAGCTAAAAATGTATGACCAGCTTCTTTGGACAT
>>V40_[0259331 to 0259465]_WT65_000207_(hypothetical protein)_FRWD
TTGATAATTATTATCATTAATATAGCATATTTATATGCGATAATTTGGAAGTTAAAAAGA
TTACAAAAAATTGTCACTTCATTTATAACTAAACATGAGTCATCAAGCATAGGTTTAGTG
GAAAATTATTTCTAA
>>V40_[0259563 to 0260477]_rbsK_(ribokinase)_RVRS
TTAAACTTGATTTACTTCTTCTAGTAGAGGAATAGATGCTTGCGCGCCGTGTTTTTGTAC
AGTGAGTGAGCTCGCTTTATTACCAAAATCAATAGCATCTGCTAAGTTATCTTGCGACTT
GTTTAAGCGACTGACAAATGCACCAATAAATGTGTCGCCTGCAGCAGTTGTATCAATCGC
ATTTACTTTATAAGCTTCGATGTGTTGGCTTTGATTTTTAGTAGCAAAATATGTACCTTG
CTTACCTAACGTAATCAAAACAGTCTTAATGCCTAAAGATAAAAAGTAATTAGCATTGTC
TTTCATAGATTGTTCATTAGTTACTTTAATCCCAGATAACAATTCGGCTTCTGTTTCGTT
TGGCACAATAATATCGATTAGTGACAATAATTCATTAGGTAATGCTTTCGCTGGTGCAGG
ATTTAATACAGTCGTCACACCATGTGCCTTGGCAATTTCAAATGCAGATATAATAGCCGG
GATGGGTACTTCTAATTGTGCAACGACAAAGTCTGCATTGATTATAGCGTCTTTTGCGTT
AATAACATCTTCAGGTGTCATCGTCATATTCGCACCACCATAAACATAGATGGTGTTTTG
TCCTTCTGCATTCACAGTGATAAAGGCTTGGCCCGTTTTTGCTTCAGTTGTTTTGATAAT
ATATGATGTATCAATATGAGCCGCTTTAAAATCTTCTAAGATGAAATCAGCAACGCCATC
AGTGCCAATTTTAGTAATAAATGTTGTGTCTGCTTGCATGCGTGCAGTGGCAATAGCCTG
GTTGGCACCTTTACCTCCGCCGAATGCTTTTTGTGCTTCTTCAACATGTAATGTTTCGCC
TGGTTGTGCATATCTTTCAACTGTTAAAAATTGATCGACATTCGTTGAACCTAAAATAAC
AACTTTGTTGGTCAT
>>V40_[0260505 to 0260909]_rbsD_(D-ribose pyranase)_RVRS
TTAAAAAGTAACATTCGATTCTAATGCAATATTAGAGTAGGGCGTTGTTTCACCAGTACG
AATATTACCTTTATTTAATGGGTGAGCTAAGTTACTTTTCATTTCTTCGTGAGGAATGAA
AATGATTTCGATTTCCGATGAAATCAATTGTTTAATTTGTTGCAATTGTGTAGGGTTATG
TTCTTTTATTTCTTCTGCTAAGTATATTTTTTGGATTTCCATTTCTTCTAACACTGTAGC
TAAGACATCAATAAAGCGTGGTAAGTTTTTAGTGACAGCTAGGTCGATACGGCGATGATC
ATTTGGAATTGGCATGCCAGCGTCATTAATCGTTAATAAATCAAAATGACCAATTGTCGC
GATTGCTTTTGAAATATGTTCATTTAAAATAGCTGATTTTTTCAT
>>V40_[0260924 to 0261805]_rbsU_(ribose uptake protein)_RVRS
TTATTTTATAAATACTGTAACAGAAGCGGCTACTAAAATGAGTACTAAGCCGATAATTGT
AATAACCATTTCTTTTGACGTTTTATGTTGTTTTAAGAAATAAATACCAGTTAATGTAGC
AAGAACAACGGATGTTTGAGAAAGAATAAATCCAGTTGCTAAACCATTCATATTAGGTTG
TGCTGAAATAAGATATGTTAAGGCACCAAATGCAAAGAAGAAACCTGAAATAATTTGTAA
CCACGTAATTTTATTACGAAATGGGTTCTCTGCTTTCATATTTATAAAGCCATAAATGAC
TGCAACAATTACCATACCCATTGCTTGAGGTAAAAAGGCAGTTAGGCCATCAATAGAAGT
TGCTTGCGGTGCAGCTGAATATAACCAGTATCCAAATTCACCAATTAACAGAAGTACCAC
TGCACGACGTAAATTTTTGGCGTTACTTGCTTCTTTGCGTTCACTCCAAACTGTCATACG
CGCCCCAATTAGAATAACGACTAAAGCTGTAAAGCCAATGATTTTATGACCAATGCCCGG
CCAATTTCCTAATGCAAAGACACCCCATAAAGATGCGCCTAATAATTGGAATGCTGTTGT
GACTGGCATGGCACGAGATGAGCCGACTAATTCGAACGCTTTAAATGTAATGATTTGTCC
GAATCCCCATCCTGCACCTGATAATAAGGCGAATAGTAAATTTGTTCCAGTAGGGAAGCC
ACTTGATGTGACTACGGCTAATATAATAGCGAAGATTAACGTACCTATAGTAGCACCGAT
AATTTGATGTACAGGTTTACCACCAAACTTTGAAGCGACTGTTGGGAAGAACCCCCAGCC
AATTAAGGGGCCTAACCCGATAAGTAATGCAACAATGCTCAT
>>V40_[0262037 to 0263035]_rbsR_(ribose operon transcriptional repressor)_RVRS
TTAGTTTGAAAGATGATAGCCAGTTGTTGCACGAATTTTTAAAGTCGTTGGTAATTCAAT
CATATCAATGGATTTATCTAAGTGCTGTAATCGTTGAAGTAATAAGGTTAAAGATGTTTT
GCCAATATCAGTTATAGGTTGTGCCACAGTAGTTAAAGGTGGCGAGACGTACGCTGCATA
ATCAATGTCGTCATAACCTATTAATGAGATATCTTTCGGAATACTGATGCCATGTTCAAT
TAGTCCTCGTAAAATGCCAATAGAGAGTTCATCGTTAATAGCGAAGATTGCAGTGGCAGA
TTGAACCATGATGTCATCAACAATGGTTAGCCCACCGCGCTTAGATAATTCAGTATGGAC
GATTTGTGGTTCGGGCAATTGATTCGCGCGCAAAGTATCAACAAATCCAGCGACACGAGT
TGACATATTCGCCATCATGTCATATGGTGCAACAATCATCATATTGTTGTGACCGAGTTC
TATTAAATGTTGTGCTGCAAGTTGTCCGCCTTGATATTCATTCGTCCGAACAAAATCTGT
ATAGCCTTGATGGTCATTTTGATCCATTACGACATAAGGTACATGATGTTTCTTTAGATA
GTTATTTAGGGCATCCGGGGATGAAATGTATTGTGCGATAATTAATCCGTCAATACCTCG
ATCAATTAAATGTTTAATATTGTCATACAAATCAGTTGCTGTAGATGTTAAAAAACATAA
ATCAACATCAGATGGTTTATGGTCATGAATACTTTGCATCAGTGCTGAGAAAAACGGATT
TGTTAAGCTAGGCAAAATGACGCCAATAGTTTGAATTTTACTGCCGCGCAATTGTTTTGC
ATGTTTGTTAGGGGCATAGCCTAAACGTTCTGAAACAGCATGTACGTTTTTTATCGTTGT
TGCGGAAAAACGACTATCATTATGATTTAAAATATGTGACACAGTTGTAACTGATACACC
AGCTTCTCTAGCAACATCTTTAATTGACACTTTTTTCAT
>>V40_[0263186 to 0263326]_Q5HJA4_(putative protein)_FRWD
TTGAGGCGAGAGAATATATTATTAAGGTTAAATAACTTTTAATGATTATGATAACAAGAA
TTTTAAAATGTTTATTGTGATGAAAAATACAAAAGTCATTATTTTAAAGAATAAAATATT
TGTTTTTGAAAAAAGTATTAA
>>V40_[0263416 to 0263808]_Q5HJA3_(putative protein)_FRWD
ATGCAATTCAAATTAAAAGAAGAAGAGATTATTAGTTTTTTAGAATTGAAATATCCAGAA
AAAGAGTTCGAATATGGTCGTTTGTTAGTTGGACAACATAAACGTGATGATTTAGATGTT
TATTACTTTGGTGATACGTTTTTAATGTGCACGATTATTTCATTCAAGACATTTGAAATT
AAAGAAACAGTAGAATTATCATATGATGCTGTTAATCGTATTGTGTTAAAAGATGGATGG
TTATTTAGAAAAATGAGAATAGAAACAATGCAAAAAGTGTTAAAATACGGTACATCTAAA
TTAATGTTAACTGATTTTCAAAAGGATAATTATAATAAATATATTCAAGGTCAGAAACAA
CGCGTGATATTTGAAAATGGCCATTTTGTCTAA
>>V40_[0263937 to 0265313]_yusP_(major facilitator superfamily transporter)_RVRS
TTAAGATTTAACTGTTTTTGGAATGATCATGTATGCAGACAATGAGCCGAGTATCATTAA
TACAATGCTGACGATAAATGTTACAGTTGCAGCTACACTTGGTGCATAGTTTAGTTGTAA
CATACTGAAAACTGTAGTACTTAGTGCTATACCAAAGGCGCCACCTAGTGTGCCACTCAT
TTTATATAATCCTGTAGCTAAACCAACTTTTTCATTAGGCATACTGAAAATTGCAATTGT
AAGACCGGGTGTTGCGACTAAACCATTTCCAATTGCGCAAATGACAAACCCAATAACAAC
AGCAATGATATATTGTGATGGTTGAAGTGATGTCATGCTAATAATAGTGATGCCGATGAC
AGGGAACAACGGACCAATGATGAGCATCAATTTGCCACCGAAACGTAATGTTGCTTTTTC
ACCTAAACGAATCATCGCAACTGCCACAATGGCATATGGCAATGTAACAAGTCCAGATTG
CGCAGCTGATAAACCAAGGTGTGTTTGAGCATATATGAAAAAGACCACTGTTACGCCTAG
ACCACTATTTAAAACAAAGTTATTTAAAAATGCACCAATGAACGGACGGTTGCGTAATAC
TGAGAAATCAATAAAAGGTACTTCATGTCGACGTTCGATGATGATGAATATCAACGTAGT
GATGATAAAAATGCTCAGACAAATGAATGAAAATGTACTAAACCAACCTTGTTCGAATCC
TTGTGTTAACAATAATGTAAAGCTACCAATCATAACAGCGAAAATAGACATACCTTTGTA
ATCGAATGGATGACGATGGCTATGTTGACTTACTTTTTCAGGTGTGCCTTTTAGAAGCAA
TATGGCAATGAAAGCAATGACTATACTAATGATGAAATTCGTTTGCCATCCGAAATTTGT
GGCGATTAAACCACCGATAACACCAGCTAGGCCGATGCCACCAACAGTACTAATCATTAG
ATAACTAATCGCTCGTCTTAAATGATCTCCTTTAAATTGATTATTTAAAACGCCAACTGT
TGAAGGTAACAAGATAGCTGCTGATAGACCTTGTAAAATTCTACCGATGATGAGTAGTGC
AGTGATGTCCGATATAATTAATAGAAGAGATGCAAACATACTGATTATGAGACCCATGTA
TGTCATTCTCAGTTGTCCTATTTTATCAGCAATATCACCTGCAGCCACCATGAAGATACC
TGTGGCGAAGGAAGTTAAACTAATAGATAAATTTAACACGGCAGGAGAGGTTTGATACGT
TTGACCAACGAGAGGTCCTATATTAATAAATGATTGTGCAAACAACCAATATGTTAATGC
AGACAACATAATCGCAATAATAATATTACTGCGTGGTGAAGATTGTGTGTTATTCAC
>>V40_[0265547 to 0266539]_yxeI_(choloylglycine hydrolase family protein)_FRWD
ATGTGCACAGGATTCACAATACAAACTTTAAATAATGAAGTACTTCTTGGGCGCACAATG
GATTATGATTATCCATTAGATGGTTCGCCAGCAGTGACGCCTAGAAATTATCGTTGGACA
TCTCGCACTGGCACGACAGGCCAAACGCAATATGGCTTTATTGGTACAGGAACAGATATG
GAAGGTTTTATTTATGGTGATGGTGTTAATGAACATGGCGTTGCCATTTCAACACAATAT
TTCCGAGGTTATAGTTCATATGGATCAACACACAAAGCGGACGCGATGAATATTACGCAA
AATGAAATTGTGACATGGATTTTGGGATATACAACAAGCATTGAAGATATGAAACAACAA
GCATCTCAAATACATGTTGTAGCTGTATATTTAAATGATATCGGTGAAGTTCCGCCATTG
CATTATCATGTTTCCGATGCAACTGGACATTCAGTCGAAGTTTCATTTAAAGAGGGTGAA
GTGGTTATAAAAGATAACCCTATTGGTGTCTTAACAAATCATCCAGACTTAAATTGGCAT
TATAGTAATTTAAGACAATATATCAATATTTCTCCTTATCCAGCAACAGCAAATTTATTG
GAAGGTGTAACGATTGAACCTTTAGGCAATGAAGCAGGTACATTTGGATTGCCAGGTGGA
TTTACTTCAACTGAGCGCTTTGTGAGAATGGCATTTATGAAAGCAAACATTGCTCAAAAC
AATGATAAAGAAATGGATTTAATGAATGCATTTTATTTATTAGATGCGGTAAATATACCG
ATTGGAATTGTACGTCCGCATGATGCTGACAATCACTATACGATGTATCAGACCGTAATA
AATTTAACTACAAGAACGTTATATATTAAGTATTATGGCAGCAATGAAATAGTAGCATTA
AAGCTCACAGATGATTTAATTAATAGAAAAGATATGACGATTTTTAAGCCTGAGAAGCAT
ATCACTATTAGAAAGTTGAATGACAATCAATAG
>>V40_[0266865 to 0267815]_lytM_(lysostaphin)_FRWD
ATGAAAAAATTAACAGCAGCAGCGATTGCAACGATGGGCTTCGCTACATTTACAATGGCG
CATCAAGCAGATGCAGCAGAAACGACAAACACCCAACAAGCACATACACAAATGTCAACA
CAATCACAAGACGTATCTTATGGTACTTATTATACAATTGATTCTAATGGGGATTATCAT
CACACACCTGATGGTAACTGGAATCAAGCAATGTTTGATAATAAAGAATATAACTATACA
TTCGTAGATGCACAAGGACATACGCATTATTTTTATAACTGTTATCCCCAAAATGCAAAT
GCTAATGGAAGCGGTCAAACATATGTGAATCCAGCAACAGCAGGAGATAACAATGACTAC
ACAGCGAGTCAAAGCCAACAACACATTAATCAATATGGTTATCAATCAAATGTAGACCCA
GACGCGAGCTATTATTCACATAGTAACAACAACCAAGCGTATAACAGTCATAATGGTAAT
GGAAAGGTCAATTACCCTAATGGCACATCTAATCAAAATGGCGGATCAGCAAGTAAAGCG
ACAGCTAGTGGTCATGCGAAAGATGCAAGCTGGTTAACAAGTCGTAAACAACTACAACCA
TATGGACAATATCACGGTGGTGGTGCGCATTACGGTGTCGACTATGCAATGCCTGAAAAT
TCACCAGTTTACTCATTAACTGATGGTACAGTAGTACAAGCAGGTTGGAGTAACTATGGT
GGCGGTAATCAAGTAACGATTAAAGAAGCGAACAGTAATAACTACCAATGGTATATGCAT
AATAATCGTTTAACTGTTTCAGCTGGTGATAAAGTCAAAGCTGGTGACCAAATTGCATAT
TCAGGTAGTACGGGTAATTCAACAGCACCACACGTACACTTCCAACGTATGTCTGGTGGC
ATCGGTAATCAATATGCAGTAGACCCAACGTCATACTTACAAAGTAGATAA
>>V40_[0267868 to 0268527]_Q5HJ98=ybhF_(putative ABC transporter, ATP-binding protein)_RVRS
TTAATAATAGGTATAAGCCCATTGCTTGTCCTCTAAAACATGTTGATAAAAAGGATCTTG
GCCAATTAACTTGATATCATCTGCAAGTGCTTCAACTTCATCTAAATGATGGGTAGTTAA
TATAATTAAACATTTAGATTTCATAATGTTAAGTAGTTGGTGGATGTCATGTCTAGATTT
TAAATCAATACCAACTGTCGGTTCATCTAAAATGAGAATTCGAGGTTGACCTAGTAAACC
TACTAATATATTAATTTTACGTTTATTCCCACCAGACAATGTAGATACTTTGGCAGACGT
ATCATCAAAGTTTAATTGCTGTAAATATTCGTTGATAGTTGTATCGTTAATTGGATTTTT
ACAAAGTGATTTAAAAAATTTAATGTTTTCAGCCACTGTCATGTGTTCAAATAACGCAAT
GTCTTGTGGCACATAACCGATGTGATTTTGTATTTGTCTTTGATTCCATTTTTCGCCGAA
ATAGTTGATAGTTCCATCATTAGCTTTTTCAATACCAGCAATCATACGAAGTAATGTTGA
TTTTCCAGCGCCATTATCACCAAGTAATACGGTTAAACGATTACTATCAAAGGACATGGT
TAAATGATTGAAAATCTGTTTGTTACGGTAACGCTTTGAAAGGTTATTAATTTCTATCAT

>>V40_[0268541 to 0269461]_Q5HJ97_(putative ABC transporter, transmembrane permease)_RVRS
TTACATGAAAATGGTCAAGTATACGATACCCATAGCAAGTGCATATATAAATGTCATGAA
TAATCGATGACTTATTGTTTGAATATGGAATAAGATAAAGACGATACCTATCTCATAAAT
CAATATAAGTAACAGTGATTTTAAGTAAAATATTAAGCTGAGTGGTTGAGACAAATATAG
ACTAACTGCCAATAGTACCAACAATAACAAGATCGTATGTGTCATTACATAAGTACTATA
TAGTTTGAAACGGCTTAAATGATATTGTGATAATCGTTGCAATGCTGCTTGTTGGTTTAA
ACGATAATGAAGTACTACTTGAACAGCGCTAACAAATAAAATCACCGCAAAGATTAAGCT
AATTGAAATAGAGTGTTGTGCTTGTTTAGTAAGCGACACAAATTTGATTTTAGATTCAGG
TGTATGTTTATGATAGGACTTGTTGATAGCATCGATGGATTGATGCTGTTTCATATCCTC
AAGGTGTTCATAAATAATGTTAGGAATTTGCTGTTCATATAATGAACTACTAACAATTTC
TACAGCAATACCACCTATAAAGTCATCTCTACCATATAACTGTATCGTTTCTTTTAAACG
GTTCTCTTTTAATTTTTGAGAGAAACCTTTAGGAATTTGCATACTTAAAATAGCTTCCTT
TTTAGTAACATCATCTTCAATATAGCTTTCATCTTCATCGACTTTTTTAATAGTTACATA
GTCAGATTGTTTAATTTTATTGACGAATGATTTTGATGCAGTGGTTTGGTCTAAATCTTG
AATGGTAATCGGTATTTTGAAGTTGTCATGTGCTACACGGTAACCCATACCAATAAGTAC
GAGTGCGATGACAATGGTTGTTACGAGCAAGATGTATTGTAACCATTGCTTGAACACAAC
AAGTTGTATATAAGGCTTCAT
>>V40_[0269458 to 0270624]_Q5HJ96_(putative ABC transporter, ATP-binding protein)_RVRS
TCATTGACGATACCTCCAAACCAATACAGCTAAATTAATTATCAAAAGTGCGATGAAGCT
AAGATAGAAACTAGGGTGCAGTTCTAAAATGTAGTTGTTTAAAATAATTTCTAACAATTG
ATTTGTTACAACTGCGAACGGTTGAATATTGAAAACGCCATTTGCTATATGTTGTAAAAA
AATCGTAGGTATTGTTAAACCAGATAACACCAGGATGACAATAGCTAATATGACTTTACT
AATACTATTCAACAAGCCTGTTGTTAAAAGTTCGATGAGTAATAACCACAGTATTAAAAA
GGTAACATAATAGCTTAAATGAATGGCTAACGTTGGCCAATTATATAATTCAAAGGTATT
CGGAATACTGAACATAATCCAAACTACACCAACGATACTCCATAACATAGTATAAAACCA
TGTAATCAACGCACGAATGATTAACAAACGCTCTTTAGAAAAATGAAACATTTTCAATCG
CGCTTTCAATACAGTATCTTGATTCATTTTCAAAACTGTAAATAAAGATAGTGCAAAGAT
GAATACCGTTGCTAAAAATCCTGTAATTGCATAATAACTGCCCGTATCGTATAAATGAAT
CGGTTCTAAGTTAAATGCACCTGAACGGTTTAATCCTGTAATCAGCAAATCAGTCATAAC
ATTGATACTGTCAGAATGTGATGCTTTCGGTGCTAGGTCTTGAAAAGCTAAGATGCCACC
CATTGATCGCATAAGACGTTGGTAAACAGAATCTGTTAGCTGAGATAGCACGACACTTTT
CATGGATTGTTGATCATATGTATATACTGAAATTGGTAGTTCGCCTTGTTTATAAAATGC
CTTGGTCATACCTTTATCAAAGACAAAGTAGCCTTGAAGTTTATGTTTTTTTAGCAAAGT
ATGTGCTTGCTTATCATCATATGCTTTAATGCTCACATTTTTACCTAGGTTACTCCCTTT
ACCAATAGAGTTTAAGATTAATTTCGTTTCACTTGATTGATCTTTATCTACGACACCTAT
ATTAAAATGATTGTCATCTTCTGTTACATGTTGGATCGTCGTTAATGTAATAAGGAGTGC
CGCTAATATAAATAGTAAATAGATAATCAAATACCACTTTTTCAATAAAAAAGAGTGGTA
GATGCGAAACAAATGTATTGTTTTCAT
>>V40_[0270692 to 0272215]_Q5HJ95_(putative membrane protein)_RVRS
TTATTTAGATGCCTTTTTTAAAATTGACTCAAACATTTTGCCGCCATTTTTTTCGATTTC
TTTTTCAAGTTTTTCACGGTCTTTTGAAGATAGACTATTGAAATCTTTCGCACCACTATC
ATCAAAATCAATATCTGCTTTCAATTTTGTGCTAGATTTTAAAATGAAATTAATTGGTTC
TTCAGCATATTTGATGCCGATATTTAACGTAGATTTCTGAGTGTTATTTTTTACGTCAGA
TTCTATATTATTTTCAAAAGTGAATTCATTTTCGTCGCTATATTTATCTAATGCGACAGT
GATTTTACCTTTATCTTGACGTTTTGTGCCATCTACTTTTTCTTGGTTATCTAATTTGAT
TTTTGATTCATCATATTCTGTCTTTTTACCCAATTCGTATTTATCACTGTATTTATTGTC
TTTTTCCTTAGAAGATACGCCTTTAATTGTATATTTCGCTTCAGCATACGTGTATTTATC
TTGATCGAAATCAAGTGCGTAATCTAGTTTTAACTTATCGTCTTCTAAAGTATTAGTACC
TTTGATTTTAGTTTTATTATTTTCTTTGTCTGTAATAGTAATTTCTCGTTTTACAATCGT
ATGTTTTTCGGTATAAATTTTAGATTGAATTTTAGCAAATTCATCCTTTTTAGTTTCTTT
GACATCGTCAATTGCTTTTTTGATGTCTTTTTCAAAGTCTTTTGTAGCACCTTGTTCTTC
CATTAATTTTTTAAGGTCTTTATCCTTTTTAGCTTCTTCTAATACAGCTAATGTAATTTT
TTTAGTGTCAGCTCTGCTAAGTGTTAACGTGACAGGTCTAACTTTGTACTTTTCACCATT
AACCTTAATTTCTTCTTTTTTACCTTTATCAAAATTATCGTCATCTAATTTGTCGACAAT
AAGTTCGGAATATTTTTCGGCAATTTTGCTGTAGTCACTTTGTTGTGCTTGAGCATTACT
AAAAAGAGTATTTAAATTTAGTTGTTGGTTTGTAATACCATTTTCTTTTGCTGTTTCTTC
ATCTTCACCTGTAAGTTTTGAATAAGTTGATAATAAATCAGAATTATTAACACTATATTT
CCCTTTAAATAATGGTGATTCGAAATAATGCTTATCTTTATCTGCAGCTAACTGGAATTT
CCCTAATGCAGAGTCTGCTATTGTTGGTTCAAGATTAATCATTGATTTCTCTTTTTTAGG
ATCATGTCCATATGACATTTTAATTTTCGAAGCATTAACAACAGATTTAGGAATACCAAG
CCCCTTAACAATTTCATCTGATGCATCTGCGCTTAATTCTAATGAAGATAAAAATGAATT
ATCTTTCATCTTTTCTTGGAACTTCACTTCGTTTTCAAAACGGTCATTAAAATAATCTTT
ATACATTTTTGCAGTTTGTTGTTCACTTTTTAAGTATGTATTTTTCGGTGTGTTTGCAAA
AAATGCATAAACTCCCCATGCGATTCCACCTATTAATAATAAGACAATAATAATAGGAAT
TATAATTTTTAACTTTTTAGACAT
>>V40_[0272545 to 0273447]_ssaA_(staphylococcal secretory antigen A)_RVRS
TTAATGGATGTAATTATATGATGAAACTTCTGAAGCAGAGATGGTTCTTGATGAAACGAT
ATATTCACCAATCCAGTTCATTTCTGAAATTAGAATACTTCCATCAATATTAACTTTCTC
AACGTAGGCTACATGACCAAATGGACCGTTTACTGTTTGTAAAATTGATCCTCGTGTTGG
GTGTCTATCTACTTTGAAGCCATTGCTTGAAGCTTGGCCTGCCCAGTTTTTAGCATCTCC
CCAAAATGTACTAATCGTGTGTCCATCTTTGGCACGTTTATCAAAGACATACCATGTACA
TTGTCCAGCAGTATATAAGTTGTTCTTACTTGTGATAAGAGGCTGATCAATGATTTTACC
GTTACCTAATGCTAAAGGTTTACCGTCAGCAGTCTTTGCTTTGTCATTAAATTCGGCGAT
TTGTAATTCGTCATACAATTCGTCTAAATCGATGCCTGTAATAAGCCCTTTGTTATCTTT
TGAAAAAGCGTTATTTAATTCATCGTCATTGTCTTCGACATTCGGTATTGCTGGTGTCAA
AGGATTGCTTGATGACGTTTGAGGCGGTGTGTGTGAATCAATTGCGTCATTAATGTGCGT
ATACTGACCACTTAATGAAGAATGGTACTGATTGTTGTTAAGATCACGTTGATTTGCGTG
TTGATGATTGTCGTTTGTACGTGACTGATTTTGATGATTGTTGTTTGGCGCGTTGTTTTT
GTCATAAGTATAAGTATACGCGCCGGTGTCTTTATTCACTTTGAACTGTGCGTTTGGGTG
TGCTTTCTTTGCTTCTTCTAATGTTTTGCTATCATTCGTGTATGCTTGAGCCGAGTTAGG
CGACATACTAAATAAAGTAAGAGTTGTCATCGTCAGTAAAATTGTTTTCTTCATAATAAC
CAT
>>V40_[0273686 to 0273979]_esxA_(virulence factor esxA)_FRWD
ATGGCAATGATTAAGATGAGTCCAGAGGAAATCAGAGCAAAATCGCAATCTTACGGGCAA
GGTTCAGACCAAATCCGTCAAATTTTATCTGATTTAACACGTGCACAAGGTGAAATTGCA
GCGAACTGGGAAGGTCAAGCTTTCAGCCGTTTCGAAGAGCAATTCCAACAACTTAGTCCT
AAAGTAGAAAAATTTGCACAATTATTAGAAGAAATTAAACAACAATTGAATAGCACTGCT
GATGCCGTTCAAGAGCAAGACCAACAACTTTCTAATAATTTCGGTTTGCAATAA
>>V40_[0274062 to 0277091]_esaA_(protein esaA)_FRWD
ATGAAAAAGAAAAATTGGATTTATGCATTAATTGTCACTTTAATTATTATAATTGCCATA
GTTAGTATGATATTTTTTGTTCAAACAAAATATGGAGATCAATCAGAAAAAGGATCCCAA
AGTGTAAGTAATAAAAATAATAAAATACATATCGCAATTGTTAACGAGGATCAACCAACG
ACATATAACGGTAAAAAGGTTGAGCTGGGTCAAGCATTTATTAAAAGGTTAGCAAATGAG
AAAAACTATAAATTTGAAACAGTAACAAGAAACGTTGCTGAGTCTGGTTTGAAAAATGGC
GGATACCAAGTCATGATTGTTATCCCAGAAAACTTTTCAAAATTGGCAATGCAATTAGAC
GCTAAAACACCATCGAAAATATCACTACAGTATAAAACAGCTGTAGGACAAAAAGAAGAA
GTAGCAAAAAACACAGAAAAAGTTGTAAGTAATGTACTTAACGACTTTAACAAAAACTTA
GTCGAAATTTATTTAACAAGCATCATTGATAATTTACATAATGCACAAAAAAATGTTGGC
GCTATTATGACGCGTGAACATGGTGTGAATAGTAAATTCTCGAATTACTTATTAAATCCA
ATTAACGACTTCCCGGAATTATTTACAGATACGCTTGTAAATTCAATTTCTGCAAACAAA
GATATTACAAAATGGTTCCAAACATACAATAAATCATTATTGAGTGCGAATTCAGATACG
TTCAGAGTGAACACAGATTATAATGTTTCGACTTTAATTGAAAAACAAAATTCATTATTT
GAAGAGCACAATACAGCGATGGATAAAATGTTACAAGATTATAAATCGCAAAAAGATAGC
GTGGAACTTGATAACTATATCAATGCATTAAAACAGATGGACAGCCAAATTGATCAACAA
TCAAGTATGCAAGATACAGGTAAAGAAGAATATAAACAAACTGTTAAAGAAAACTTAGAT
AAATTAAGAGAAATCATTCAATCACAAGAGTCACCGTTTTCAAAAGGTATGATTGAAGAC
TATCGTAAGCAATTAACAGAATCACTACAAGATGAGCTTGCAAATAACAAAGACTTACAA
GATGCGCTAAATAGCATTAAGATGAACAATGCTCAATTCGCTGAAAACTTAGAGAAACAA
CTTCATGATGATATTGTCAAAGAACCTGATACAGATACAACATTTATCTATAACATGTCT
AAACAAGACTTTATAGCTGCAGGCTTAAATGAGGATGAAGCTAATAAATACGAAGCAATT
GTCAAAGAAGCAAAACGTTATAAAAACGAATATAATTTGAAAAAACCGTTAGCAGAACAC
ATTAATTTAACAGATTATGATAACCAAGTTGCGCAAGACACAAGTAGTTTGATTAATGAT
GGTGTCAAAGTGAAACGTACTGAAACGATTAAAAGTAATGATATTAATCAATTAACTGTT
GCAACAGATCCTCATTTTAATTTTGAAGGCGACATTAAAATTAATGGTAAAAAATATGAT
ATTAAGGATCAAAGTGTTCAACTCGATACATCTAACAAGGAATATAAAGTTGAAGTCAAT
GGCGTTGCTAAATTGAAAAAGGATGCTGAGAAAGATTTCTTAAAAGATAAATCAATGCAT
TTACAATTGTTATTTGGACAAGCAAATCGTCAAGATGAACCAAATGATAAGAAAGCAACG
AGTGTTGTGGATGTAACATTGAATCATAACCTTGATGGTCGCTTATCGAAAGATGCATTA
AGCCAGCAATTGAGTGCATTATCTAGGTTTGATGCACATTATAAAATGTACACAGATACA
AAAGGCAGAGAAGATAAACCATTCGACAATAAACGTTTAATTGATATGATGGTTGACCAA
GTTATCAATGACATGGAAAGTTTCAAAGACGATAAAGTAGCTGTGTTACATCAAATTGAT
TCAATGGAAGAAAACTCAGACAAACTGATTGATGACATTTTAAATAACAAAAAGAATACA
ACAAAAAATAAAGAAGATATTTCTAAGCTGATTGATCAGTTAGAAAGCGTTAAAAAGACA
TTTGCTGAAGAGCCACAAGAACCAAAAATTGATAAAGGCAAAAATGATGAATTTAATACG
ATGTCTTCAAATTTAGATAAAGAAATTAGTAGAATTTCTGAAAAGAGTACGCAATTGCTA
TCAGATACACAAGAATCAAAATCAATTGCAGATTCTGTTAGTGGCCAATTAAATCAAGTC
GACAATAATGTTAATAAGCTACATGCGACAGGTCGAGCATTAGGCGTAAGAGCGAATGAC
TTGAACCGTCAAATGGCTAAAAACGATAAAGATAATGAGTTGTTCGCTAAAGAATTTAAA
AAAGTATTACAAAATTCTAAAGATGGCGACAGACAAAACCAAGCATTAAAAGCATTTATG
AGTAATCCGGTTCAAAAGAAAAACTTAGAAAATGTTTTAGCTAATAATGGTAATACAGAC
GTGATTTCACCGACATTATTCGTATTATTAATGTATTTACTATCAATGATTACAGCATAT
ATTTTCTATAGTTATGAACGTGCCAAAGGACAAATGAATTTCATTAAAGATGATTATAGT
AGTAAAAACCATCTTTGGAATAATGTCATTACGTCAGGTGTTATTGGTACAACTGGTTTG
GTAGAAGGATTAATTGTCGGTTTAATTGCAATGAATAAGTTCCATGTATTAGCTGGCTAT
AGAGCGAAATTCATCTTAATGGTTATTTTAACTATGATGGTCTTCGTACTTATTAATACG
TATTTACTAAGACAGGTAAAATCTATCGGTATGTTCTTAATGATTGCTGCATTGGGTCTA
TACTTTGTAGCTATGAATAATTTGAAAGCGGCTGGACAAGGTGTGACTAATAAAATTTCA
CCATTATCTTATATCGATAACATGTTCTTCAATTATTTAAATGCAGAGCATCCTATAGGC
TTGGCGCTAGTAATATTAACAGTACTTGTGATTATTGGCTTTGTACTGAACATGTTTGTA
AAACACTTTAAGAAAGAGAGATTAATCTAA
>>V40_[0277091 to 0277549]_essA_(protein essA)_FRWD
ATGTTGATGAATAGCGTGATTGCTTTAACTTTTTTAACAGCATCTAGCAATAATGGCGGA
CTTAATATTGATGTGCAACAAGAAGAGGAAAAGCGAATCAATAATGATTTAAATCAATAT
GATACAACGCTATTTAATAAAGACAGCAAAGCGGTTAATGATGCGATTGCTAAGCAGAAA
AAAGAACGACAACAACAAATAAAAAATGATATGTTTCAAAATCAAGCGAGTCACTCGACT
CGCTTGAATGAAACTAAAAAAGTGTTATTTTCCAAATCTAACTTAGAAAAGACTTCGGAG
AGTGATAAAAGCCCCTATATTCAAAACAAGCAGGAGAAAAAAATATTCCCGTACATTTTG
ATGTCTGTAGGGGCTTTTTTGACTTTAGGATTTGTCATTTTTTCAATTCATAAAGGGAGA
CGAACGAAAAATGAATCAGCACGTAAAAGTAACATTTGA
>>V40_[0277521 to 0277763]_esaB_(protein esaB)_FRWD
ATGAATCAGCACGTAAAAGTAACATTTGATTTTACTAATTATAATTACGGCACATATGAC
TTAGCAGTACCAGCATATTTACCGATAAAAAACTTAATAGCTTTAGTATTGGATAGTTTG
GACATTTCAATATTTGATGTCAATACACAAATTAAAGTGATGACGAAAGGTCAATTACTT
GTTGAAAATGATCGACTCATTGATTATCAAATCGCTGATGGAGATATTTTGAAGTTACTA
TAG
>>V40_[0277776 to 0279110]_essB_(protein essB)_FRWD
ATGGTTAAAAATCATAACCCTAAAAATGAAATGCAAGATATGTTAACGCCTTTAGATGCT
GAAGAAGCAGCTAAAACAAAATTACGCTTAGATATGAGAGAGATTCCTAAGTCTTCAATT
AAACCAGAACATTTTCATTTAATGTACTTATTAGAACAACATTCTCCATATTTTATAGAT
GCTGAATTAACTGAACTACGTGACAGTTTCCAAATACATTATGACATTAATGACAATCAT
ACACCTTTTGATAATATTAAATCATTTACTAAAAATGAAAAATTACGTTACTTACTCAAT
ATCAAAAATTTAGAAGAAGTAAATCGTACACGCTACACATTTGTGTTGGCACCAGATGAA
TTATTTTTCACAAGAGATGGATTACCAATTGCTAAAACAAGAGGGTTACAAAATGTTGTT
GATCCATTACCTGTGTCAGAAGCTGAATTTTTAACAAGATATAAAGCACTGGTTATCTGT
GCATTCAATGAGAAACAATCATTTGATGCTTTAGTTGAAGGAAACTTAGAACTACATAAA
GGAACGCCATTTGAAACTAAAGTTATTGAAGCGGCAACTTTAGATTTACTAACGGCATTT
TTAGATGAACAGTATCAGAAACAAGAACAAGATTATAGTCAAAATTATGCATATGTACGC
AAAGTAGGGCATACCGTTTTCAAATGGGTTGCTATCGGTATGACAACGTTAAGTGTTTTA
TTAATTGCATTCTTAGCCTTTTTATATTTTTCAGTAATGAAGCATAATGAGCGCATTGAA
AAAGGATACCAAGCATTTGTAAAGGATGATTATACGCAAGTACTAAATACGTATGATGAT
TTAGATGGAAAAAAATTAGATAAAGAGGCACTTTACATTTATGCCAAAAGTTATATCCAA
ACAAATAAACAAGGTTTAGAAAAAGATAAGAAAGAAAATTTACTTAATAACGTGACACCA
AATTCAAACAAAGACTACTTATTATATTGGATGGAATTAGGACAAGGACATCTTGATGAA
GCGATTAATATTGCCACTTATTTAGATGATAACGATATTACAAAGTTAGCGTTGATTAAT
AAATTAAATGAGATTAAAAATAACGGAGATTTATCGAATGATAAACGTTCTGAAGAAACG
AAAAAGTATAACGATAAATTGCAAGATATTTTAGACAAAGAAAAACAAGTTAAAGATGAA
AAAGCGAAATCTGAAGAAGAGAAAGCAAAAGCGAAAGATGAGAAATTAAAGCAACAAGAA
GAGAACGAAAAGAAACAAAAAGAACAAGCACAAAAAGATAAAGAAAAACGCCAAGAAGCT
GAAAGAAAAAAATAG
>>V40_[0279132 to 0283580]_essC_(protein essC)_FRWD
ATGCATAAATTGATTATAAAATATAACAAACAATTGAAGATGCTCAATTTGCGAGATGGT
AAGACATATACTATTAGCGAAGACGAGCGTGCAGATATTACGTTGAAATCGTTAGGCGAA
GTCATTCATTTAGAACAAAATAATCAAGGTACTTGGCAAGCGAATCATACTTCTATTAAT
AAGGTGCTTGTTAGAAAAGGTGACCTTGATGACATTACATTACAGCTTTATACAGAAGCT
GATTATGCATCATTTGCTTATCCTTCAATTCAAGATACGATGACAATTGGGCCAAATGCG
TATGATGATATGGTTATTCAAAGCTTGATGAATGCCATCATTATTAAAGATTTTCAATCA
ATACAAGAATCACAATACGTACGCATTGTGCACGATAAAAATACAGATGTGTATATTAAC
TATGAACTACAAGAGCAATTAACGAACAAAGCTTACATTGGTGATCATATTTATGTTGAA
GGGATATGGCTCGAAGTACAAGCTGATGGTTTAAATATATTGAGTCAGAATACAGTGGCA
TCGTCATTAATTCGCTTAACACAAGAGATGCCACATGCACAGGCAGATGATTACAATACG
TACCATCGTTCGCCAAGGATTATTCACCGTGAACCGACCGATGATATTAAGATTGAAAGA
CCGCCACAGCCAATACAGAAGAACAATACAGTGATATGGCGTTCCATTATACCGCCATTA
GTAATGATTGCTTTAACTGTTGTCATCTTTTTAGTGAGACCAATTGGTATTTATATTTTA
ATGATGATTGGTATGAGTACAGTAACGATAGTATTTGGTATTACAACGTATTTCTCTGAA
AAGAAAAAGTATAACAAAGATGTTGAAAAACGAGAGAAAGATTACAAAGCTTATTTGGAT
AATAAATCTAAAGAAATTAATAAAGCGATTAAAGCACAACGTTTTAGTTTGAATTATCAT
TATCCAACGGTTGCTGAAATTAAAGATATCGTTGAAACGAAAGCACCAAGAATATATGAA
AAAACATCACATCATCACGATTTCTTACATTATAAGTTAGGTATTGCGAATGTAGAAAAG
TCATTCAAATTAGATTACCAAGAAGAAGAATTTAACCAACGTCGTGATGAACTATTCGAC
GATGCTAAAGAATTGTATGAATTTTATACAGATGTAGAACAAGCACCATTAATCAATGAT
TTAAATCATGGACCGATTGCATATATTGGTGCACGACATCTCATTTTAGAAGAATTGGAG
AAAATGCTAATCCAATTATCAACGTTCCATAGTTATCATGATTTAGAGTTTCTATTTGTG
ACACGTGAAGATGAAGTTGAAACATTGAAATGGGCACGTTGGTTGCCACATATGACATTG
AGAGGGCAAAACATTAGAGGGTTTGTTTACAATCAACGAACACGTGACCAAATTTTAACG
TCAATTTATAGCATGATTAAAGAACGTATCCAAGCTGTGCGTGAACGCAGCAGAAGTAAT
GAGCAAATTATTTTCACACCGCAATTAGTGTTTGTCATTACAGATATGTCATTAATTATT
GATCATGTCATTTTAGAATATGTAAACCAAGATTTATCAGAATATGGTATTTCATTAATC
TTTGTTGAAGATGTGATTGAAAGTTTGCCAGAGCATGTAGATACCATTATTGATATTAAG
TCTCGTACTGAAGGCGAACTGATTACGAAAGAAAAAGAATTAGTTCAATTGAAATTTACA
CCTGAAAATATTGATAACGTCGATAAAGAATATATCGCGCGACGTTTGGCGAATTTGATA
CACGTCGAACATTTGAAAAATGCAATTCCTGATAGTATTACATTTTTAGAGATGTATAAC
GTGAAAGAAGTAGATCAGCTTGATGTGGTTAATCGATGGAGACAAAACGAAACATACAAA
ACGATGGCAGTACCTTTAGGTGTAAGAGGTAAAGATGATATTTTATCATTGAACTTACAT
GAAAAAGCACACGGGCCACATGGTTTAGTTGCTGGTACCACTGGTTCAGGGAAATCTGAG
ATTATCCAATCATACATTTTATCTTTAGCTATTAATTTTCACCCTCATGAAGTTGCGTTC
CTATTGATTGACTATAAAGGTGGGGGCATGGCGAACTTATTTAAAGATTTAGTCCATTTA
GTTGGTACGATTACAAACTTAGATGGCGATGAAGCGATGCGTGCCTTAACATCAATCAAA
GCCGAATTGAGAAAACGTCAGCGTTTATTCGGAGAGCATGATGTTAACCATATTAATCAA
TACCATAAGTTATTTAAAGAAGGTGTTGCGACAGAACCAATGCCACATTTATTCATTATT
TCCGATGAGTTTGCCGAATTAAAATCAGAACAACCTGATTTTATGAAAGAACTTGTATCA
ACGGCACGTATTGGACGTTCGTTAGGTATTCATTTAATACTTGCGACACAAAAACCATCG
GGTGTTGTTGATGACCAAATTTGGTCTAACTCTAAATTTAAATTGGCATTAAAAGTACAA
GATAGACAAGACAGTAATGAAATTTTAAAAACACCAGATGCAGCAGACATTACATTACCA
GGTCGTGCGTATTTACAAGTTGGTAATAATGAAATTTATGAATTGTTCCAATCTGCATGG
AGTGGAGCAACATATGACATCGAAGGCGATAAATTAGAAGTTGAAGATAAGACGATTTAC
ATGATTAATGACTATGGTCAACTTCAAGCAATCAACAAAGACTTGAGTGGACTTGAAGAT
GAAGAAACGAAAGAAAATCAAACTGAGTTAGAAGCGGTTATCGATCATATCGAATCTATT
ACAACACGATTAGAAATTGAAGAAGTTAAGCGTCCATGGCTACCACCATTGCCAGAAAAT
GTATATCAAGAAGATTTAGTAGAAACAGATTTCAGAAAATTATGGTCAGATGATGCAAAA
GAAGTGGAATTAACATTAGGACTTAAAGACGTACCAGAAGAACAATATCAAGGACCGATG
GTATTGCAATTGAAAAAAGCTGGGCACATCGCGTTAATCGGAAGTCCAGGATATGGTAGA
ACAACGTTCTTACACAACATTATTTTCGATGTTGCAAGACACCATCGTCCTGATCAAGCA
CACATGTACTTGTTTGATTTCGGTACCAATGGTTTGATGCCAGTCACAGACATACCACAT
GTCGCTGATTACTTTACAGTAGATCAAGAAGACAAGATTGCGAAGGCGATACGGAAGATA
CATGATATTATTTCTGAGCGAAAAAGACTATTAAGTCAAGAGAGAGTAGTTAATATAGAG
CAATATAATAAAGAAACTGGAAATTCAATTCCAAATGTTTTCTTAATTATCGATAACTAC
GACACGGTGAAAGAATCACCATTTATGGAAGAATATGAAGAAATGATGTCTAAGGTGACA
CGTGAAGGTTTAGCATTAGGGGTATACATCGTTCTTTCAGGATCAAGATCAAGTGCAATA
AAATCAGCTATATTTACTAACATTAAAACAAGAGTTGCACTATACCTCTTTGAAAATAAT
GAATTAACAAATATTATTGGTTCTTATAAAAAAGGTGTGAAAGATGTTAAAGGTAGAGCT
GCAATAAATGATGATAACTTCACACAGTTCCAAATTGCGCAACCATTTGAATTAGCAGAA
GGACAAACATATAACGAGCGCATTAAAAATGAAGTAGCACAAATGAAAGAATTCTATGTA
GGAGATTATCCAAAACATATTCCAATGATGCCAGATAAGGTATTAATGGATGATATTCAA
GAAACATATGATTTGGAAAAAATCATTCATGAAGAACACAAATTACCATTAGGATTAGAC
TTTGAGGATGTGGAACTAGTTAGCTTAGATCTGACAAGTTCTTCGATTGTAACAGCAATT
AAACCAACTGAGATGGAAAAAATGAATGATGTTATAATGTCTAGTTTATCAGTATATAGT
AAAAACCAATTTGTTATTTTGGTTGATGCAGAAGATAATATGAGCCAGTATGCAGAAGAT
GTAACCTCTTATTATTCAGCACCATCAGATTTGAGCAACATTAGATTAGGATTTAAGCAA
GAAATAGAAGCAAGGAAAAATGGTGAGAAAAGTATAGAGGAATGCAAGATTGTATTTATA
AATAATATTAAACGATTTAATCAATTAACTGGAATGACAGAAGATGAAATTCGTATGTTA
TTTAATGAAGGTCAAAAAGTTAATATTATCATTATTGCAAGTGGACTATACTCAGATACA
ATTGGTGCATTTGATAGAGAAAGTAAAATGATGGTAAGAACTATAAACCAAGCTTTGATC
AGTCATAAGATATCGGAACAAGAATTTATAAGAGTTAAAGATCGATTTGGTGAACCGGAA
TTAAAAGTGAGAGAAATGTATTACATTAATAATCAAGAATATCAAAAAATAAAACTAATG
GAGGGGTAG
>>V40_[0283583 to 0283849]_Q6GK23_(putative protein associated with essC-var2)_FRWD
TTGATAAAGTTAAACCAAGCCTCTGTGAGCAAAGAAATTTCAAGCATTCGAACAAATGGA
CAAGGCTTAAAACAATCAAATGGGAATGTAAATTTAAGTAAAACGAATCTCGTTACTTTT
AAAGAATATGTAAATATGTTTGAAGATTATCAATCAGCTCTATCTAATTATGAAAACATA
ATTGAACAAGATACGACGGCTATGGATACAACGGTAACAGAAATTGTTGAAAACGATAGA
GAAATAGCAGGACAAATTAATAAATAA
>>V40_[0283872 to 0284265]_Q6GK22_(putative protein associated with essC-var2)_FRWD-FRAMESHIFT
ATGAGTAATAAGGGAGAAATAAGAAGGCAAATTGCTAATAAAGAAAGAGAAAAAGCAAGT
AAAGAAGCACAACTAACAGATTTAAAAGAGGATTTAAGAAGGTTGAAAGACGCTTCGAAA
AAATTGGATACAGCAGGAGAAGATTTTAACAAAGGACAGAGTAGTTATAACAAAGTAGAA
ATTAGTACTTCAGATTGGAAAGGAGAAAGAAGGACTAAAAGTGACAGCAAAAAAAGATGT
CGATTCTGAATTAAAAAAAGTTGAACAAGACTTTGATGATGCGAAGAAGGCTATTAAAAA
AGATATTCAGGATAAAGAAGAAGAAATCAAGGGAGTCGAAGGAGAAATCAGTACTATAAA
TGCAGCTATAGATGCACTTAAATCAAAATTATAA
>>V40_[0284287 to 0285957]_Q6GK21_(LXG protein associated with essC-var2)_FRWD
ATGGGGTACAAAGTTGATATGTCTGAAGTGCACAATATGCAAAAGTCTATTGATTCAAGC
TTAAGTGCAATAAATACAAAGGTTAGCACGCTTAGCAGTAGCATAAACAACCTTATAAAT
ACTGAAGGATTCGAAGGTCAGACAGCAAGTAGTGTCAAAAACTATAGTAAGACATTTCAT
TTACAATCAATAAAAAAGATTGAAACAATAAACAAAGATTTTAAATCAGATATTGCGAAA
TCTATACGTAAATTCCAAAGTGAAGTTGATAATAATGCTTCAGCTATATTGGATGAAGAC
GAAATAAAAAAATACAAAAAAGATATTGATGATGCATTAAAAGATGTTTTCAAATCTTCT
AAAGATGCAAACGGAGCTATTTCAGATGTTTCAGATTTAACAACAGCCAAAAAAATAAAG
ACAGAAAACCTGGCCAATAAAATGGGAGATTTTAATAAAGATATTGATCAAACGGTGGAA
AGATTAACGAACTTCGACGCCAACAATTCTATAGATGGTGATAAGACAGATAACTTAATA
ACTGAATTAAGTGGTGTGAATTCATATGTCAAAAACATGAAGCCAAACCGTGCAAGAATT
AGTTCTACAAGTGGAAAAATTGAAGGTGCAATTGCAAGACATAAAACAAATGAAGAGTTA
GTAAGATGGCAAACTTATATGGAAACATTAAGTGAAAATCTTTATAAAACACCAGGTCTA
AGCAAAGCAGCTTCTGACACAATTACACAAGCAGGACGTGAGTACTATGCTATCAAAGCT
GTAGGGAATGGCAGCGCTTTAAGAGGATATCAAGAATATCTGAAAACACGAGATATCAAT
AAATTAATTAACAAAATGAGTAAAAACCAATTAAAAAAAATGGCGTTGGTATTAAATACA
GATAGAGGTAATATTAAAATAAAAAATGCAGTAAAAATGGCAAGTGAATTTGCTCGTAAT
AATCCATTTAAAAAAGGTAACTTGGTAAATTGGATGAGCAAAGTCCAAGGGTATCAAAGT
GTAAGTGCCCAAGTATTAAAAAAAGGGTTGCAAGATAAGAACTTTAAATATACATTTGGA
GATGCAAAGAAATTTTTTGATACAGCTGAAATGAAAAAAGCAGCAGTTACAGAATTTAAA
AATACCTTTGTACCTCAAAACATAAGGGAAACATTCTTTAAGAAAGAAAATATAACATCC
AAGACAGCATTAAAGAAAAATATGAGCAAATTCTGGAATGAAGATATCAAGGGAGGAATC
AAAGAGTTTAAATTAGACTTTGCTAACAAAAATATCATTGGTAAACTTGGTAAAATGTTG
AAACTAGGAGGGAAAGCTCTAAAGCCACTAGCATTTGTTACTGCAATTACAGATAACATA
GGAAAGAAATCTTTGCAAGAACAATTAGTGGGTATGGGTGTAGATTTAGGTGCTATTGGT
GCTAGTGCAGCTGCCGGTGCAGCTATTGGAACGGCAATACCATTACCTGTAGTAGGTACT
TTAGTAGGAGCATTAGCTGGAACAGCAGCAGGTATACTTTTAGATAGTAAAATAGCAGGT
ATGAGTAAATCACTAACCGAACATGCTAAAGACGGAATAAACTCGGGTATTAATAAAGTT
AAAAGTGGATTCGGAAAAATAACTTCAGGATTTAAATCAGTATTTGGTTAA
>>V40_[0285973 to 0286617]_Q2G192_(putative membrane protein)_FRWD
ATGAATTTAAGAGAAATTGTAGGAAATATAAAAAGACCGTATTTAACACCACTAATAATA
TTTACGATTTTAATCTCGCTTTTTTTTGATGCAATTATGTTTTTTAACAGTAAGTTATAT
GATAAGTTACCTATATATTTAGTCATATTTTTAGTTTTTGGAATATTAGTGTCAGTGTTG
CTGTATATACAAGAAAAAGGTGAAAAGATAAAAGTTGAGAAAAAAAATGTGAATTGGTAT
TTGACATTAAATGTTATAGCAGGTTATTCAATGCCATTATTTATTACATCTGGTTATGTA
GTTGGAGCAACAGTTTATGGGACAGATGTTTTAAATTATTGGTATGGAATAATTTTGACA
TTATTTGTTTCGTGGTTTGCATTATTTTTATTTTATAAAAATGAGTTTGATAGTGAAAAT
CCAAACAAAGCAGTTAATGTCATAGCAATTATTATAAAGTTATCTGCTTTAGGATTAATA
TTTTATATTAGTATTATTGCACCTAGTGTTGAAGATGAAAAAAACTTTATTTTTGTAAGT
ATTTTAATTAATATAGCTGTCGATGCATTACTTGTTAGATCATATTTTAACTATGCATTA
TATAAGAGTGTAAAAAAAGATATCGAAAACGGGGTGGATGATTAA
>>V40_[0286617 to 0287072]_Q6GK19_(putative protein)_FRWD
ATGGAAGTAGGAATGTTAATTATGCCGTTTTGTGTGAAGATTACATTTGAAATTGATAAA
AATGATAATTGGTTAAATGCGTTAGATACAGTAAATGAATTTTTCATGGATAAAGATATA
TATCCTACTGGACCTATAATTTTCCAAAGAGAATTAGCAGGTTTAGGTGAATATAAATAT
ACAGCATATATAGCTCTTAATAATGAACTTCAAGATGTACCTGAATTGAACATCAAATAT
ATTGATTGTTTAGAGGTAGGACCTACGTTATCAACTAAGTGTTTTGAAGAAGAGGAATTT
GAAAGAGCTTATAAAGAAATTGAATATGTAGCTAACGAAAATAATATTAAGATCCTAAAT
CAACCATATTATCATGTAATGGTAGATTATTTTGGTGGTACGGCTTTTGAAATTTATGCT
CAAGTAGATTTGGATGAGAGTGAAGTATATGGATAA
>>V40_[0287092 to 0287523]_Q6GK18_(putative protein)_FRWD
ATGATGAAAAATGTAGCTTACAAAACTTATTTTGATGTGACTATGGATGACTATGAAGAT
ATATTAAAAGACTTTACAAATCTTGCAATTTCTAAAGGTAAAACAATTACAGGGCCATTA
ACCTTTGCAGTCACGCAAATAGACTTGCAAAAAAGGATGAATATTGATTTATTTATTTCA
GTTGGAAAATGTTTTAAATCAAATGAAGAACTATCATATAGAACATATTTTTGTCTAGAT
AACATGTTACATGGTCGTATCACTTCCAACAATTTTATAACAGATGAAATAGCGTTACTT
GAGGATATGAACGAATTTGCTTCTGACAACAATTTAACGTTTACTTCGCCTTATTATCAC
ACAATTAGAAAAAATTTTAGCGGTGAACAAGGTTGGATTGATGTAAAGGCAAAAGTATAT
GAAAATGATTAA
>>V40_[0287548 to 0288135]_Q6GK17-var1_(putative protein)_FRWD
ATGATAATTTTTATTTTAATAACAATATTTGCTATTTATTATATAGCTATGATTGCTAGT
TTGTTTAAAAGTGAAGGTTTTTCAATAATAGGTTTAATATTGGATATAGTTATTTTGACA
ACGTTAATTTTTTATTATTTTGTAGGTGCGCGTTTTGTTGATCATGATTTAAGCAACTTT
TTAGCATTTATGCATTTGGGTTCATTTGTGTATATTTACTTTGCAATTAAGTGTTTATGG
GTGAAACCTAAGGTAGTAAATTATTTGATTGCAAAAGAATTGGATGAATCTAAAGAGGTC
ATTGAAGAGCAGGAATTAGATTTACAGACATCAAAGATAAGAGGTATCTACTTTTTCATT
ATTGCAGTAGTGATGTTAATTATTGCTAAATTAAGGATGCAACCAGAATTACAAGTAGAT
GCGTTATCAATGAATCCAGTTTTTATTTTTATAGGAGTTATTATCATCTTAATTTGGCTA
GTACTGGATATATATCGTAAGAAAAAATACGATATATTCTTATTCAAGACGATAGTGCCA
TTAGTTGTTACGACTTGGATTATTATAGCTACTATTGTACTTTCGTAA
>>V40_[0288314 to 0288532]_Q9L3N6_(putative protein)_FRWD
ATGGAAAACCAAAAACAAGGCAATGGCTTAAAAATTGCAACATGGGTATTTATTGTATTA
ACAGTAGTTACACCGCTATTTGGTATTGGAAGTATTGTTTGTAGTATTAATTACAAAAAA
TACGATGCTGAAAAAGGTTCGAAGTTATTGAAAATTGCAATTATCGTAACAATAATTGTT
TTTGTTTTAAATTTATTAGCATATTTAGGTTTAAGATAA
>>V40_[0288640 to 0289140]_DUF600-other_(putative protein)_FRWD
ATGACTTTCGAAGAAAAACTAAGTGAAATATACAATGAAATTGCGAATGAAATTAGTGGG
ATGATACCAGTAGAGTGGGAAAAGGTATATGTAATTGCATATGTGGACGATGGAGGTGGG
CAAGTTATATTTTATTATACCAAGCCCGGAAATGATGAACTGTATTATTATTCGAGTATC
GTTGAAGATTATAATGTTTTAGAAGAAATCTTTGATGATTTATGGATGGAACTTTATAGA
TCATTTAAAAAATTAAGAAATATATTTAAAGAAGAAGGACATGAACCATGGACATCATGC
GAATTTGATTTTACAAACGAAGGTAAATTAAAAGTTTCATTTGATTATATTGATTGGAAG
AATACAGAATTTGATCAATTAGTCCAAGAAAACTACTATAACTATAGAAAATTCGGAATT
ATACCAGAAATGGAATATGAAATGGAAGAAATTAAAGAAATCGAGCAATATATTAAAGAG
CAAGAAGAAGCTGAACAATAG
>>V40_[0289151 to 0289651]_DUF600-locus7_(putative protein)_FRWD
ATGACTTTCGAAGAAACATTAAGTGAAATGTACAATAAAATTGCAAATGAGATTAGTGGC
ATGATACCGGTTGAGTGGGAAAAGGTATATACAATTGCTTATGTAGATAATCAAGGTGGA
GAGGTCATTTTTAATTATACTGAACCTGGAAGTGAAGAATTGAATTATTATTCAGATATT
CCTAAAGATTGCAATGTCTCAAATGATATTTTTATGGATTTATGGATGAAAGTTTATCGG
ATGTTTGATGAGTTAAGAGAAACTTTTAAAAAAGAAAGGCTTGAGTCATGGACATCATGT
GAATTTGATTTTACAAGAGAAGGTAATTTGAATGTATCTTTTGATTACATAGATTGGTTA
AATACAGAATTTGATCAATTGAGTCTTGAAAATTATTATATGTACAAAAAATTTGGGTTT
ATACCAGAAATGGAATATGAAATGGAAGAAATTAAAGAAATCGAACAATATATTAAAGAG
CAAGAAGAAGCTGAAATATAG
>>V40_[0289662 to 0290162]_DUF600-locus6_(putative protein)_FRWD
ATGACTTTCGAAGAAAAACTAAGTCAAAAGTACAACGAGATTGCGAATAAAATTAGCAGT
ATGATACCGGTAGAATGGGAGAAGGTGTATGCAATGGCATATATCGATGAAGAATGTGGA
GAAGTGTTTTACAATTATACTGAACCAAGAAGTGATGAATTATTTTACTATACGAGTGTG
ATAAAGAAGTATAATATATTGAAATCAAGATTTATGGATTCAGTATATGAGTTGCATGAT
CAATTTGAGAAACTAAGAGAATTGTTTATAGAAGAAGGACTAGAACCATGGACATCATGC
GAATTCGACTTTACAAGCGAGGGTAAATTAAACGTATCTTTTGATTATATTGATTGGACT
AAATTAGAATTTGGTCAAATAGCAAAAGAAAATTATTATATGTACAAAAAATTTGGAATT
TCACCAGAAACGGAATATGAAATTAATAAAGTTAAAGAAGTAGAGAAGTATGTTAAAGAG
CAAGAAGAAGCTGAACTATAG
>>V40_[0290173 to 0290673]_DUF600-locus9_(putative protein)_FRWD
ATGACTTTCGAAAAAAAACTAAATGAAATGTACAACGAGATTGCGAATAAAATTAGTAGC
ATGATACCAGTAGAGTGGGAAAAAGTATATGCAATGGCTTATGTAAATGAAAGAAGTGGA
GAAGTGTTCTACAATTATACTGAACCAAGAAGTGATGAATTATTTTACTATACGAGCGTG
TTAAATAAATATAATATATCAAGATCAGAATTTATGGACTCAGTATATGAATTATATAAG
CAATTTGATAAATTAAGAGAGTTGTTTATAGAAGAAGGACTCGAACCATGGACATCATGT
GAATTTGACTTTACAAGAGATGGTAAATTAAACGTATCTTTTGATTATATTGATTGGATA
AATACAGATTTTGATCAATTGGGCCGTGAAAATTATTATATGTACAAAAAGTTTGGTGTT
ATACCAGAAATGGAATATGAAATGGAAGAAATTAAAGAAATCGAACAATATATTAAAGAG
CAAGATGAAGCTGAACTATAG
>>V40_[0290684 to 0291172]_DUF600-locus4_(putative protein)_FRWD
ATGACTTTCGAAGAAAAACTAAGTCAAATGTACAATGAAATTGCAAATGAGATCAGTGGG
ATGATACCAGTAGAGTGGGAAAAGGTATATACAATTGCCTACCTAGATGATGAAGGTGGA
GAAGTCGTTTTTAATTATACTAAACCAGGTAGCGATGAATTGAATTATTACACGGATATA
TCTAGAGATTATAATATTTCAGAAGAAATATTTGATGATTTATGGATGAATCTTTATTAC
TTGTTTATGAATTTAAGGGATTTATTTAAAAAAGAAGATTTAGAACCATGGACATCATGC
GAATTCGATTTTACAAGAGAGGGTAAATTAAACGTATCTTTTGATTATATTGATTGGATT
AAATTAGGTTTTGGACCATCAGGAAAGGAAAACTATTATATGTACAAAAAGTTTGGTGTT
TTACCAGAAACGGAATATGAAATTAATAAAGTTAAAGAAGTAGAGAAGTATGTTAAAGAG
CAAGAGTAG
>>V40_[0291797 to 0292171]_Q1Y4S0_(putative protein)_FRWD
ATGAAAAGAATATTGGTAGTATTTTTAATGTTAGCAATTGTATTGGCAGGTTGTTCTAAT
AAAGGTGAAAAGTATCAAAAAGATATTGATAAAGTGTACAAAGAACAGAATCAAATGAAT
AAAATTGCCTCGAAAGTACAAAACACTATTAAAACAGACATTAAACAAGAAGACAGTAAT
ACACATGTTTATAAAGATGGTAAAGTCATTGTTATTGGTATTCAATTGTATAAAGATCGT
GAAAAAATGTATTATTTCGCATATGAAATAAAAGATGGTAAGGCAGAAATCAATAGAGAA
ATAGATCCAATTAAGTATATGAAAGACCATAAAGCAGATTATGAAGATGAAAATGTAGAA
GTGGAAAAAGATTAA
>>V40_[0292321 to 0292719]_Q2G173_(putative membrane protein)_FRWD
ATGGAAAAATCGATCAAAATAATGACAATAATAGGAATTGTTGTTCAGGGTTTAGCAACG
GTATTTAGTTTACTATTTATGGTTTTAGCAGCATCAGGTGTAATGACTACAGATGTGTCA
ACAACAGTTAATGGTGAGGTTGACCCAGTTGATGCAGAAACAGCAGCAGCAATTTTCACT
GTATTATTCTTATTCCTATTTATATTTGGAATCATTTCAATTATTTTAGGTGCAATCGGT
ATGTTTAAAGCATCTAAAAACAAAAAAATGAGTGGTATATTGTTGATTATTGGAGCTGTA
ATAAGTGGTAACATAATTACATTTGCTTTATGGTTAGTCAGTGGTATTAAACTACTTACT
AATAACAAGCCTAAAGATCAAATAAGCGACTTATCATAA
>>V40_[0292969 to 0293793]_focA-L1=nirC_(formate/nitrite transporter, locus 1)_RVRS
TTAATTATTTTTATAAAATTGATGATGATCATTCAAGTAAGCATAGAATAAACCTATAAT
GAGTCCGCCTCCGATATAGTTACCGATAAAAGCGGCAGCAATATTTGAAATAGCAGGAAT
GAAGTGCAATGTATCAACTTGATAAATTAAGCCTCCCATAAACAAGCAACTGTTGTAAAC
GACATGTTCATAACCCATAAAGGCGAATATGGTAACACCGAACATCATGACAAACATTTT
TGCAAGTACATCGTCAATTTGCATGGCGATAACTAATGAAATATTAATAAAAAAGTTGGC
GAATATCGCTTTCATTAATATACTTACAAACCCAGTAGACAACGTTTTATGTTCTATAAC
TGCTGATAATTGATTTAACATATCTGGCGTCATTACATTTGAAAAACGCATGAAACTAAA
TAAAATAGCAGCACCTAAAATATTTCCTGCAAAGCATAATAAAAAAATTTTCAATACTCT
AGTTGGTTTAATTACTTTATAATACAGGCCTACAGTAAAGTACATGAAGTTACTGGTTAG
TAGTTCGGAGTTTGTAAATAAAATGAGTACTAACGCAAAGCTGAATGTAATGGCGCTGGC
CATATTCACTAAACCTGGTGGTAAATCTGGTTCGTGTGTTGCTTTAACTGATAGCACAAA
GACCGTAATAATACCGATAATAAATCCTGCCATCATAGCGCGTAATAAATAACGTTTTAA
ATAAACGCTTTGTAATATATCTTTCGTTCTTATCGTTTCGACTACGTTATTTACCCAGTC
GTCCCCATAAAATATTTTATCCCATTTAATATGTTTCTCCTTCAC
>>V40_[0294032 to 0295339]_brnQ2_(branched-chain amino acid transport system II carrier protein)_RVRS
TTAAGTTGTCGCTTGTTTCGGACGGCGTATAACTACATCGATGATGAAACCTATGATTGC
CAAAAGAATGAATGGTACAAGCCAAGCTAAATCGATATCTGCTAAAGGTAACATCATAAA
CCATTTCAAAATAACACCGTGTAATAAGTTGAAACTATTTAGTATTTGTAAAATTGAAAT
AATCAATGTAATAACAGTTGCAAGTCGATAGGCCCAACTGAATCTGAATGTGCTAAACAT
GTTAGCAAATGATATCAGTACAAGTGCAATAGACACGGGATATATTAATGTCAACAATGG
TACAGCAATTTTTAAAATCATTTCTAAACCAAGTGTTGTAAATAAGAACCCTATGATAGA
GAAAACAAGTGCGAATATTTTATAAGAAAACTTAGGTACGTGTTTCTTAGTAAATGTTGC
ACAAGCGTTGACGAGTCCTATACATGTTGTTAGGCATGCAAGAATAACAGTCATTCCAAA
TACGAGGTTACCGAACGAACCAAATACGCGTAATGAATTGTATGTCAATATATCAGTACC
ATCTTTAAAGTTTCCTGGAGCTGTTGACGCACCTACATATGCCAACGCAAAGTAAATCAT
ACCAAGTAATATGGCTGCAATAAGACCTGAGAAGCAGACGTATTTTAAAATTTTCATGCG
ATCTGTGAGGCCTTTAAACTTATAGCCATTGACAATGACTACGGAAAAAGCTAACGCAGC
AACAAGATCCATTGTAAAATAGCCTTCCAAACTGCCTGAAATGAAAGGATGTGTTATATA
TTTATCCTTAGGTGCACTTAGTGCAGATTCAGGGTTGAAAATGACAGCAATACTTAATAG
AGCGACCATCAATAGTAATAATGGTGTTAATAATTTACCTAAATTATCAACGATTTTCGA
TGGATTTAAACTAATCCAGTAAACGATAGCAAAAAAGATTGCTGCGAATATAATTAAAGT
CCATTGGTTATGTACTGGTAAAATGTGTCTTGTGCCAATTTCATACGCGACATTTGCAGC
ACGTGGAATACCGTAAAATGCCCCGATAGACATGTAAATGACGACAGCGAAAATAAACCC
GAACCATGGATGTATACGATTGCCTACACTTTCAACACCTTCATCATAAAATGCAACAAC
AATAACAGTAATAAAGGGGAGTAATATGCCTGTAAGTGCAAAGCCTAGCATACCAATCCA
CATATTTTGACCCGCTGTATGGCCAAGCATGGGCGGGAATATTAAATTTCCGGCTCCAAA
AAATAGTGAAAATAACATGAGGCCCGAAATAATAACTTGTTTTTTCAA
>>V40_[0295923 to 0296813]_Q99WS0=sapS_(secreted acid phosphatase)_FRWD
ATGAATAAAATTTCAAAGTATATTGCAATAGCATCATTATCGGTAGCGGTTACAGTTTCA
GCACCACAAACGACAAATTCTACAGCGATTGCCAAAAGTTCTGCTGATGTTCAACAAACG
CAACAAGCTTCTATACCAGCATCACAAAAGGTGAATCTTGGTAATCAAAATATTATGGCA
GTGGCTTGGTATCAAAATTCAGCTGAAGCAAAAGCATTATATTTACAAGGTTATAACAGT
GCAAAGACTCAGTTAGATAAAGAGATTAAAAAGAATAAAGGTAAACATAAGTTAGCTATT
GCTTTGGATTTAGATGAAACAGTTTTAGATAATTCTCCATATCAAGGCTATGCATCAATA
CATAATAAACCTTTCCCAGAAGGTTGGCATGAATGGGTACAAGCTGCTAAAGCTAAACCT
GTCTATGGCGCAAAAGAATTCTTGAAATATGCTGACAAAAAAGGTGTCGATATCTACTAT
ATTTCTGATAGAGATAAAGAAAAAGATTTAAAGGCAACACAAAAGAACTTAAAACAACAA
GGTATCCCTCAAGCTAAGAAGAGTCATATTTTACTAAAAGGTAAAGATGATAAGAGTAAA
GAATCACGCAGACAAATAGTTCAAAAGGATCATAAACTTGTCATGCTATTTGGAGATAAT
TTATTAGACTTTACAGATCCAAAAGAAGCTACAGCTGAATCTCGTGAAGCATTAATTGAA
AAACATAAAGACGATTTCGGTAAGAAATATATCATTTTCCCTAACCCAATGTATGGTAGT
TGGGAAGCTACAATTTACAACAATAACTATAAAGCAAGTGACAAAGCAAAAGATAAATTA
CGTAAAAATGCTATTAAGCAATTCGATCCTAAAACAGGCGAAATTAAATAA
>>V40_[0297062 to 0298111]_Q2G168_(ABC transporter, transmembrane permease)_FRWD
ATGTTTTTAGCTTGGAATGAAATACGGCGCAACAAATTGAAGTTTGGACTAATTATTGGT
GTGTTAACGATGATTAGTTACTTGCTATTTTTATTATCTGGATTGGCGAATGGTCTTATC
AATATGAATAAAGAAGGCATTGATAAGTGGCAAGCAGATGCCATTGTTCTAAATAAAGAT
GCCAATCAAACTGTGCAACAATCTGTTTTTAACAAGAAAGATATTGAAAATAAATACAAG
AAGCAAGCTACTTTGAAGCAAACAGGTGAAATTGTCTCTAATGGCCATCAAAAAGACAAT
GTTTTAGTGTTCGGTGTTGAAAAGTCATCATTTTTAGTTCCGAGATTAATAGAAGGGCAT
AAAGCGACTAAAGATAATGAAGTGTTAGCTGATGAAACACTTAAAAATAAAGGATTTAAA
ATTGGTGACACATTATCACTATCTCAATTAGATGAAAAATTGCATATCGTAGGTTTTACA
GAAAGTGCAAAATATAATGCGTCACCAGTCATTTTCACGAATGACGCTACCATTGCCAAA
ATCAATCCTAGATTGACTGGAGATAAAATCAATGCAGTTGTTGTACGTGATACAAATTGG
AAAGACAAAAAATTAAACCAAGAGCTTGAAGCGGTAAGTATTAATGACTTTATTGAAAAT
TTACCAGGTTATAAACCACAGAACTTAACATTAAACTTTATGATTTCATTCTTATTTGTC
ATTTCAGCTACAGTTATAGGCATTTTCTTATATGTCATGACATTACAAAAAACAAGTTTA
TTTGGCATATTAAAGGCTCAAGGATTTACGAATGGCTATTTAGCGAACGTAGTTATTTCG
CAGACGCTCATATTAGCATTATTTGGTACGGCATTTGGTTTACTGTTAACAGGCGTTACA
GGTGCATTTTTACCTGATGCAGTACCTGTCAAATTCGATGTACTAACATTACTCGTATTT
GCAATTGTGTTAATGATTGTCTCTGTATTAGGAAGTTTATTCTCCATTTTAACAATTAGA
AAAATAGATCCGTTAAAGGCGATTGGGTAG
>>V40_[0298124 to 0298801]_A5IPH6_(ABC transporter, ATP binding protein)_FRWD
ATGTTGAAATTTGAAAATGTAACAAAGTCATTTAAAGATGGGAATCGTAACATTGAAGCG
GTTAAAGATACAAATTTTGAGATAAATAAAGGTGATATTATAGCATTGGTTGGACCTTCT
GGCTCTGGTAAAAGTACATTTCTAACTATGGCAGGTGCTTTACAAACGCCGACATCTGGG
CACATTTTAATCAATAACCAAGATATTACGACAATGAAGCAAAAAGCATTGGCAAAAGTT
AGAATGTCTGAGATAGGTTTTATTTTACAAGCTACAAACCTTGTGCCATTTTTAACGGTA
AAGCAACAATTTACATTATTGAAAAAGAAAAATAAGAATGTTATGTCTAATGAAGACTAT
CAGCAACTTATGTCACAATTAGGGCTAACATCATTGCTTAATAAGTTACCTTCAGAAATT
TCAGGTGGTCAGAAACAACGTGTGGCCATAGCCAAAGCGTTATATACGAATCCGTCGATT
ATTTTAGCGGATGAACCTACCGCGGCGTTAGATACTGAAAATGCGATTGAAGTCATTAAA
ATTCTACGTGATCAAGCCAAACAAAGAAAGAAAGCATGTATTATTGTTACACATGATGAA
CGACTTAAAGCATATTGTGATCGTTCATATCATATGAAAGATGGCGTCCTTAATCTTGAA
AATGAAACAGTAGAATAG
>>V40_[0299009 to 0300040]_pfoR_(putative perfringolysin O regulator protein)_FRWD
ATGGATTTATTGATAGGTACTTTATTTTTATTTTTGGTCTTAGTGATTTTTACATTATTT
ACATATAAAGCGCCTAATGGTATGCGCGCCATGGGAGCATTAGCTAATGCAGCAATCGCA
ACATTTTTAGTAGAAGCATTTAATAAATATGTTGGTGGCGAAGTATTCGGTATTAAATTT
TTAGAAGAGCTAGGAGACGCTGCGGGAGGTCTAGGTGGTGTCGCTGCCGCTGGATTAACA
GCATTAGCTATCGGGGTGTCACCAGTATATGCATTAGTTATAGCAGCCGCGTGCGGTGGT
ATGGATTTATTACCAGGTTTCTTTGCGGGTTATATGATTGGATATGTGATGAAATATACA
GAGAAATATGTGCCGGATGGTGTCGACTTAATTGGATCGATTGTCATCTTAGCGCCATTA
GCTCGTCTTATTGCAGTATTATTAACGCCAGTAGTGAATAGTACATTGATTAGAATTGGT
GATATTATCCAAAGTAGTACGAATACGAATCCAATTATCATGGGTATCATTTTAGGTGGT
ATTATCACGGTTGTCGGCACAGCGCCATTGAGTTCAATGGCATTGACAGCTTTGTTAGGT
TTAACGGGTGTACCTATGGCTATTGGTGCCATGGCAGCATTTAGTTCGGCATTTATGAAT
GGGACGCTATTCCATCGCTTAAAATTAGGTGATCGTAAGTCTACGATTGCAGTAAGTATT
GAACCTTTATCACAAGCAGATATTGTATCAGCCAATCCAATTCCAATCTATATTACAAAT
TTCTTTGGTGGTGCGATTGCTGGTTTAATTATTGCTATGTCAGGTTTAATTAACAATGCG
ACAGGTACAGCTACACCGATTGCAGGATTTTTAGTTATGTTTGGATTTAATCATCCGACG
ACAATTGTGATTTATGGTGTAGTAATGGCGATTGTAGGTGCGCTTGCAGGTTATCTTGGT
TCAATCGTATTTAAAAAATATCCAATTGTTACTAAGCAAGACATGATTAATCGAGGTGCA
GTAGACGCATAA
>>V40_[0300382 to 0301500]_Q5HJ57_(PfkB family carbohydrate kinase)_FRWD
ATGAGCGATTCTGAGAAAGAAATTTTAAAAAGAATTAAAGATAATCCGTTTATTTCACAA
CGTGAACTTGCTGAGGCAATTGGATTATCTAGACCCAGCGTAGCAAACATTATTTCAGGA
TTAATACAAAAGGAATATGTTATGGGAAAGGCATATGTTTTAAATGAAGATTATCCTATT
GTTTGTATTGGCGCAGCGAATGTAGATCGTAAGTTTTATGTGCATAAAGATTTAGTTGCA
GAAACATCAAATCCTGTAACGTCAACACGCTCTATTGGTGGCGTAGCAAGAAATATTGCT
GAGAACTTAGGTAGGCTTGGCGAAACGGTCGCTTTTTTATCTGCTAGTGGACAAGATAGT
GAATGGGAAATGATTAAACGATTGTCCACACCATTTATGAATTTGGATCATGTTCAACAA
TTTGAAAATGCGAGTACAGGTTCATATACAGCTTTAATTAGTAAAGAAGGCGACATGACA
TATGGCTTAGCAGATATGGAAGTGTTTGACTACATTACGCCTGAATTTTTAATTAAGCGT
TCACACTTATTGAAAAAGGCTAAGTGCATTATTGTCGATTTGAATTTAGGCAAAGAGGCA
TTAAACTTCTTATGTGCCTATACCACGAAACATCAAATCAAATTAGTTATCACCACGGTT
TCTTCCCCAAAAATGAAAAATATGCCTGATTCATTACATGCTATTGATTGGATTATCACG
AATAAAGATGAAACAGAAACATACTTAAATTTAAAAATAGAATCTACTGATGATTTAAAA
ATAGCTGCTAAACGCTGGAATGATTTGGGTGTTAAAAATGTTATTGTGACAAATGGCGTG
AAAGAACTCATTTATCGAAGTGGTAAGGAAGAAATCATCAAGTCAGTTATGCCATCAAAT
AGTGTGAAAGATGTTACGGGTGCAGGTGATTCATTCTGTGCTGCAGTAGTGTATAGCTGG
TTAAATGGGATGTCTACTGAAGATATATTAATTGCTGGTATGGTTAACGCAAAGAAAACG
ATAGAAACGAAATATACAGTTAGGCAAAACCTAGATCAACAGCAACTTTATCACGATATG
GAGGATTATAAAAATGGCAAATTTACAAAAGTATATTGA
>>V40_[0301475 to 0302398]_psuG_(pseudouridine-5'-phosphate glycosidase)_FRWD
ATGGCAAATTTACAAAAGTATATTGAGTATTCTCGAGAAGTTCAGCAAGCACGGGAGAAC
AATCAACCGATTGTAGCATTAGAATCAACAATTATTTCGCATGGTATGCCGTACCCACAA
AATGTTGAAATGGCAACAACAGTAGAGCAAATTATCAGGAATAATGGTGCCATTCCAGCA
ACCATAGCCATTATAGATGGCAAAATTAAAATTGGTTTAGAAAGTGAAGATTTAGAAATA
CTTGCAACTAATAAAGACGTTGCTAAAGTGTCTAGAAGGGATTTAGCAGAAATTGTTGCT
ATGCAGCGTATTGGTGCTACTACTGTAGCGACGACGATGATATGTGCTGCAATGGCTGGT
ATTCAATTTTTTGTTACTGGAGGTATTGGGGGTGTCCATAAAGGTGCAGAACATACGATG
GACATTTCAGCAGACTTAGAAGAACTGTCTAAAACAAATGTCACTGTTATCTGTGCAGGT
GCCAAATCAATTTTAGACTTACCTAAGACAATGGAGTATTTAGAAACAAAAGGCGTTCCA
GTTATTGGATATCAAACGAATGAATTGCCAGCATTCTTCACTCGCGAAAGCGGTGTTAAG
TTAACAAGTTCGGTTGAAACGCCAGAACGACTTGCTGACATTCATTTAACAAAACAGCAG
TTAAATCTTGAAGGTGGCATTGTTGTTGCTAATCCAATTCCATATGAGCATGCCTTATCA
AAAGCATATATTGAGGCAATCATAAATGAAGCTGTTGTTGAAGCCGAAAACCAAGGTATT
AAAGGTAAGGACGCCACACCGTTCTTGTTAGGGAAAATTGTAGAAAAAACGAATGGTAAA
AGTTTAGCAGCAAATATAAAACTTGTTGAAAACAATGCGGCGTTGGGTGCTAAAATTGCT
GTCGCTGTTAATAAATTATTGTAG
>>V40_[0302409 to 0303629]_nupC2_(nucleoside permease C, locus 2)_FRWD
ATGAATATTTTATTCGCTATCACAGGGATAGCATTTGCACTATTTGTTGCGTTTTTATTC
AGTTTTGATCGTAAAAACATAGACTTCAAAAAGACGTTAATAATGATATTTATTCAAGTG
TTGATTGTGTTATTTATGATGAACACAACGATTGGTTTAACAATCTTAACTGCATTAGGT
TCATTTTTTGAAGGGTTAATAAATGTTAGTAAAGCAGGTATAAACTTTGTTTTTGGAGAT
ATACAAAATAAAAATGGCTTTACATTCTTTTTAAATGTGTTGCTGCCATTAGTGTTCATT
TCTGTATTAATAGGCATTTTTAATTATATTAAGGTATTACCATTTATTATCAAATATGTA
GGTATTGCTATTAATAAAATAACGAGAATGGGGCGTTTAGAAAGTTACTTTGCTATTTCG
ACAGCGATGTTTGGACAGCCAGAAGTTTATTTAACTATAAAAGACATTATACCAAAGTTG
TCTAGAGCAAAATTATATACAATTGCGACATCTGGTATGAGTGCTGTTAGTATGGCAATG
TTGGGTTCATATATGCAGATGATTGAGCCTAAGTTCGTAGTTACAGCAGTAATGTTAAAT
ATTTTTAGTGCGCTTATCATCGCCAGTGTAATCAATCCCTATAAATCTGATGATACTGAT
GTTGAAATTGATAACTTAACGAAATCCACAGAAACTAAAACATTGAATGGAAAAACAGGA
AAACCTAAGAAAGTTGCCTTTTTCCAAATGATTGGTGATAGTGCAATGGATGGGTTTAAA
ATCGCTGTTGTAGTAGCCGTAATGTTGTTAGCATTTATTTCACTAATGGAAGCAATTAAT
ATCATGTTTGGTAGTGTTGGTTTGAACTTTAAACAGCTTATTGGCTATGTGTTTGCACCA
ATCGCATTCTTAATGGGGATTCCATGGAGCGAAGCAGTTCCAGCTGGCTCTTTAATGGCG
ACTAAATTAATTACAAATGAGTTTGTAGCAATGCTTGATTTTAAAAATGTCCTGGGTGAT
GTATCTGCTCGAACACAAGGTATCATTTCAGTTTACTTAGTAAGCTTCGCTAATTTTGGT
ACGGTTGGTATCATCGTAGGTTCAATTAAAGGCATTAGTGATAAACAAGGAGAAAAAGTT
GCATCCTTTGCAATGAGGCTGTTACTTGGTTCAACTCTAGCTTCAATCATTTCAGGATCA
ATCATTGGCCTAGTATTGTAA
>>V40_[0303657 to 0303734]_txbi_nanT_(bidirectional rho-independent terminator of nanT and nupC2)
ATAACAACATCAAAACCCCATCACCAAGTTGGCGCAACAGCGCATCATAACTTAGTGATG
GGGTTTTATCATAACAAT
>>V40_[0303735 to 0305267]_nanT_(N-acetylneuraminic acid transporter/sodium:solute symporter)_RVRS
CTACTTTTTCGTAGCCGTTTTTGAAATGTATGTTGATGGTTTATCTTTTTCAAAAATTGT
TAATCCCGTTATATCTTTTTTATGTTTTGAAGGGACAATGAAGCTAAGTATATAAGCAAA
GACAAAAGCAACTGTAAATGAAATGGTAGATACATAGAAAGGTGAGTTACCTTTGCCAAC
ACCATTATAGACATAAGCAAAGATGATACCCAATATTAATCCACAAATAACACCGAATGT
GTTCGTACGTTTAGTGAAAATACCAACTGCAAATACACCAGCCAATGGAACGCCGAATAA
TCCAGTTACAAACAAGAATAAATCCCATAAGTCATTTGAATTAGAAGCAATTAAGTATAG
TGACATTCCAAAACCGAAAATACCTGCAATGATAATAATGAAACGCGCAAAGTTAACTTC
GTGTCGCTCGCTACCTTTTCCGAAGAAGCGTTGCTTAATGTCGATTGAAATACAAGCAGA
TATAGAATTTAAACTAGATGAAATGGTAGACTGTGCAGCTGCGAAAATGGCAGCAATAAG
TAATCCTGCTACAAATGGTGGCATCTCAGTCAAAATGAAATATGGCACTACAGATGATGT
ATTGAAGCCTTTTGGTAAAACAGCTTCATGTGCATAAAATGAATACAACATTGTACCCAT
ACCATAAAATAAAGGTGCTGAAATTAAAGCTAGGATACCATTTGTCCATAACGATTTATT
TGTTTCTTTTAAACTATCAGAAGCTTGATAACGCTGCACGACGTCTTGACTCGCCGTGTA
TTGATACAAATTGTTGAAAATATTTCCTAGGAAAATAATTGGAATGGCAGCTGCTGCAGT
ATTCAGTTTCCAATTGTCTGCACTAATTAATTTTTTGTGCTCAATCGCATCTGCAAAGAC
AGTGCCAAAACCGCCATTAATGTTCATAACACCTAGAATAATGATAACTAAAGCGCCGCC
TAATAAAATGACGCCTTGAATGAAATCACTCCAAACCACACCTTCGAATCCACCTAAAAA
TGTATATAAAATACATAGTAAACCAACGAGTGATGCAACGATATAAGGATTCATGTCTGA
TACAGATGTAATCGCTAATGTTGGTAAGTAGATAACGATTGCTACACGCCCTAGATGATA
AACTACAAATAGTAAAGAGCCAATGACACGAATGCTAGGTCCGAAACGTGCTTCTAGATA
TTCATATGCAGATGTTACCTTTAACTTTTTAAAGAATGGAACATAGAAATAAATGAGTAA
TGGAATAATTGCTACGATAGCGATGTTACCTGCAATATATGACCAATCTGTTAAAAATGC
TTTCTCTGGTGTAGACATAAACGTAATTGCACTTAATGTAGTTGCATAAATTGAAAACCC
AACTACCCAAGATGGCAAGCGACCACTTGCGGTAAAGAAACTATTCGTACTTTGGCTCGC
GCGCTTGGTAAAATAAACGCCAATGAACAACATAGCTAGTAGATAAATGATAACGGCAAC
CCAGTTCAGTGTGCCAAATCCAACTTCTTTCAT
>>V40_[0305307 to 0306188]_nanA_(N-acetylneuraminate pyruvate-lyase)_RVRS
CTATAAATCGTATTTTGCAATGAGTTGATCTAATGTTTGTCGATGTGCTTCGTTAAAAGG
TTTGAATGGACGTTTCGGTAATCCTGCATCAATGCCACGATGACGTAATATTTCTTTCAA
TGTTGGATAAATCCCCATTGATAACACTGTTTCGATAATGTCGTTTGAATCATGTTGTAG
TTGGTAAGCTTCTTGAATTTGACCTTGTCTTGCTAAGTCGAAGATTTTTCTAGCGCGGCG
ACCATTAACGTTATATGTAGAACCAATTGCACCATCTACGCCAGAAATCGTAGCTTGAAC
TAACATTTCATCAAAGCCAGATAAGATTAATTTGTCTGGGAATGCTTTTCTAATACGTTC
GAGTAGGAAGAAGTTCGGCGCTGTATATTTAACACCAACAATTTTTTCGTGATTAAATAG
CTCGCTGAATTGTTCAATAGAAATATTCACACCTGTTAAATCTGGTATTGCATAAATAAT
CATATTGTTCTGTGTTGCTTCGATAATATCGAAATAGTAATCTCTAATTTCTTCAAAAGT
AAATGGATAGTAGAATGGTGTTACGGCAGAAAGTGCATCATAACCGAGTTCTGTGGCATA
TTTTCCAAGTTCAATGGCTTCATTTAAATCTAACGAACCTACTTGAGCAATCAATTTCAC
CTTATCCCCAACTGCCTCTTTGGCAACCTTGAAAACTTGCTTCTTCTGCTCTGTATTTAA
TAAAAAGTTTTCGCCTGAGCTGCCATTTACATAAAGACCGTCTAATTCTTCAGTTTCAAT
GGCATTTTGAGCAATTTGTTTAAGTCCTTGTTCATTTACTTGACCATTTTCATCAAAAGG
AACGAGTAACGCTGCATATAAACCTTTTAAATCTTTGTTCAT
>>V40_[0306347 to 0307207]_nanK_(N-acetylmannosamine kinase)_FRWD
GTGTATTACATCGCAATCGATATTGGAGGCACTCAAATTAAATCGGCAGTTATTGATAAG
CAATTGAATATGTTTGACTATCAACAAATACCAACGCCGGACAATAAAAGTGAGCTTATT
ACTGACAAAGTATATGAGATTGTAACAGGATATATGAAGCAATATCATTTGATCCAACCT
GTCATAGGTATTTCATCAGCAGGCGTTGTTGATGAACAAAAAGGCGAAATTGTATACGCA
GGGCCAACCATTCCGAATTATAAAGGTACTAATTTTAAGCGATTATTAAAATCCCTGTCT
CCTTATGTCAAAGTAAAAAATGATGTAAACGCTGCATTACTAGGCGAATTGAAATTACAT
CAATATCAAGCAGAACGGATCTTTTGTATGACGCTTGGTACAGGCATTGGGGGTGCGTAC
AAAAATAATCAAGGCCATATTGATAATGGTGAACTTCATAAGGCAAATGAAGTTGGGTAT
TTATTGTATCGTCCAACTGAAAATACAACGTTTGAGCAACGTGCTGCAACGAGTGCATTG
AAAAAGCGCATGATTGACGGAGGATTTACGAGAAGCACACATGTGCCAGTATTGTTTGAA
GCAGCTGAAGAAGGTGATGATATTGCAAAACAAATATTGAATGAGTGGGCAGAAGATGTA
GCAGAAGGGATTGCCCAAATACAAGTCATGTATGATCCAGGTCTTATATTAATTGGTGGC
GGTATATCTGAACAAGGAGACAATCTCATTAAATATATCGAGCCGAAAGTTGCACACTAT
TTACCAAAAGACTATGTTTATGCACCGATACAAACGACTAAGAGTAAAAATGATGCAGCA
TTATATGGCTGTTTGCAATGA
>>V40_[0307484 to 0308284]_nanR_(repressor of nan gene cluster)_RVRS
TTATTTGTTGTCTAGGATAATAGATTTAGTATGTTGATAAGTTTGACTCAGATTTGTATT
TTCTAATAAATGATAACTCACGATATCGATTAAAAAGAGTGTCGCAATTTGTGTGTTGAT
AAATTGATGGTCGGTATTACGCGATTGATCCGTTGTTAAAAGTACTAAATCTGCACAATC
TGTAAGTTTACTACCTTCGAAATTTGTGATGGCAACGACATATGCACCATGAGATTTGGC
GACTTCCGCTGCTGAAATTAATTCCGAAGTATTACCACTATTTGACATAGCAATAAACAT
GTCCGAATGAGATAGTAGAGATGCCGATATTTTCATTAAATGTGAATCGGTAGTAACATT
ACCTTTTAGCCCCATACGAATCATACGATAATAAAATTCAGTCGCTGATAAACCAGAGCT
ACCTAGTCCAGCAAAGAGTATATGTCGACTTGATTGAAGTTTGTCGATAAAGGTTTGGAT
AATGTCGTTATCAATAAATTCACCAGTTTGTTGAATGATTTGTTGATGATATTTATGAAT
TCTTTGAATGATTGGGCTATTTTCAATAACTGTCTCTGTCATTTCTTGTTGAATATTAAA
TTTTAAATCTTGGAAATTCTCATAATCCAGCTTATGACTAAAGCGTGTCATCGTTGCTGG
TGATGTACCAATCGCATGGGCTAAGGAGTTAATCGTTGAAAAGGCATCGCTATAACCATT
TTGTCTTATATAATTGACGATGCGTTTATCAGTTTTTGTAAATAAATGTTGATAACGTTG
AACACGATTCTCAAATTTCAT
>>V40_[0308424 to 0309092]_nanE_(N-acetylmannosamine-6-phosphate 2-epimerase)_FRWD
ATGTTACCACATGGATTAATAGTATCTTGTCAGGCACTACCAGATGAACCATTACATTCA
TCTTTTATTATGTCGAAAATGGCATTAGCTGCGTATGAAGGTGGTGCTGTTGGTATTCGC
GCAAATACTAAGGAAGACATTTTAGCAATTAAAGAAACGGTAGATTTACCAGTTATTGGC
ATTGTGAAACGTGACTATGATCACTCAGATGTTTTCATTACTGCAACGTCAAAAGAAGTT
GATGAACTGATAGAAAGCCAATGTGAAGTCATTGCATTGGATGCAACGTTACAGCAACGT
CCGAAAGAAACGTTAGACGAATTAGTGACATATATTAGAACACATGCACCTAACGTTGAA
ATCATGGCTGATATCGCGACCGTTGAAGAAGCTAAAAATGCGGCACGACTTGGCTTTGAT
TATATTGGCACGACGTTACATGGTTATACTAGTTATACGCAAGGACAATTACTTTATCAA
AATGACTTCCAATTTCTAAAAGATGTACTACAAAGTGTTGATGCAAAAGTTATTGCGGAA
GGTAATGTCATTACACCGGATATGTATAAACGCGTGATGGACTTAGGCGTTCATTGTTCA
GTCGTTGGTGGTGCGATAACACGACCAAAAGAAATTACGAAACGTTTTGTTCAAGTTATG
GAAGATTAA
>>V40_[0309118 to 0309170]_tx_Q5HJ49_(rho-independent terminator of Q5HJ4)
CCATCATTAATTAAAGGTACCTAATTATCTTAGGTGGCTGAATGAATGTAATG
>>V40_[0309222 to 0310535]_Q5HJ49_(nucleoside recognition membrane gate protein)_RVRS
TTATCCAAAAATAAGTAAAGCGACGGGGATGGTGATTAATAGCGACAATGCCACGCGTAA
AAACCAAATGATGATGAGTTTCCAGACAGGTATTTTAATTTCAGTTGCTAGTATACATGG
CACTAATGCTGAGAAAAAGATAATGGCTGATACGCTTACTACACCGACGACAAATTTAGT
ACTCATTGCAGCTTTAGTTACTAACAAAGATGGTAAAAACATTTCTACAATAGAAATCGC
TGAAGCTTTTGCAAGTACAGCCTGATCAGCAATTGGGAAAATATAAATAAATGGATAGAA
TATATAGCCAAGCCAATCAATGAATGGTGTATAGTTCGCTACAATCAGTCCTAAAAAACC
AATCGATAATATAGAAGGCAAAATACCAACAGTCATTTCTAAACCGTCTTTCAAATTGTC
CCAAACGTTCTTCACGAGGGAAGGTGTTAATGCATTTTGTTTCATCGCCTCTGCATATGC
AGTTTTCAGTCTGCTTCCTTCAATAGCAACTTCTTGTTCTCCTTCTTGTCCGTTATAATA
TTCTGTTGATTCATTGGTGATTGGCGGTAGCCATGCAGTAATTGCAGTCACGACAAATGT
GATGACTAAAGTTATCCAAAAGTATAAATTCCAATGCGGCATTAATCCTAAAGTTTTAGC
AACGATAATCATAAAAGTTGCTGAAACTGTTGAAAAGCCAGTCGCAATAATCGTGGCTTC
TCGTTTGTTGTACATCCCTTGCTTATAGACACGATTAGTAATCAATAATCCTAAGGAATA
ACTGCCGACAAACGAAGCCACTGCATCGACAGCGGATTTTCCTGGTGTTTTAAAAATAGG
TCTCATAATAGGCTCCATATAAACACCGACAAATTCTAATAAGCCATAGCCTACTAATAA
AGAAAGCGCAATTGCACCTACTGGAATTAAGATACTTAATGGCATCATTAATTTTTCAAA
CAAAAACGGACCATAGTTAGCTTTAAATAGTATTGATGGACCGATTTTAAATACATACAT
TATACCGATTATTGCACCTGCAACTTTAAATAATGTAATGACCAAGTTTGTGATTGAAGT
CATAAAAGTACGTCTCACTATTGGTAACGCTGTACCAATTAAAATCATAATCAGTGCAAC
ATAGGGCATAAGTGGACCTATGATTGAGCGAATGGCTAGATGAACATGATCGACGAAAAT
AGTGTTGTTACCATTAATCGTAAAAGGAATAAAGAAACATAGTATGCCCACTAAACTATA
GACAAAAAAACGCCATGCACTTGGTTGTTGTGCATTAGAATGATATTGATTCAT
>>V40_[0310953 to 0313028]_lip2_(lipase 2)_FRWD
ATGTTAAGAGGACAAGAAGAAAGAAAGTATAGTATTAGAAAGTATTCAATAGGCGTGGTG
TCAGTGTTAGCGGCTACAATGTTTGTTGTGACATCACATGAAGCACAAGCCTCGGAAAAA
ACACCAACGACTAATGCAGCGGCACAAAAAGAAACACTAAATCAACCGGGAGAACAAGGG
AATGCCATAACGTCACATCAAATGCAGTCAGGAAAGCAATTAGACGATATGCATAAAGAG
AATGGTAAAAGTGGAACAGTGACAGAAGGTAAAGATACGCTTCAATCATCGAAGCATCAA
TCAACACAAAATAGTAAAACAATCAGAACGCAAAATGATAATCAAGTAAAGCAAGATTCT
GAACGACAAGGTTCTAGACAGTCACACCAAAATAACGCGATTAACAAAACTGAACGCCAA
AATGACCAGGTTCAAAACACCCATCATGCTGAACGTAATGGATCACAATCGACAACGTCA
CAATCGAATGATGTTGATAAATCACAACCATCCATTCCGGCACAAAAGGTAATACCAAAT
CATGATAAAGCAGCACCAACTTCAACAACACCCCCATCTAATGATAAAACTGCACCTAAA
TCAACAAAAACACAAGATGCAACCACGGACAAGCATCCAAATCAACAAGATACACATCAA
CCCGCGCATCAAATCATAGATGCAAAGCAAGATGATACTGTTCGCCAAAGTGAACAGAAA
CCACAAGTTGGCGATTTAAGTAAACATATCGATGGTCAAAATTCCCCAGAGAAACCGACA
GATAAAAATACTGATAATAAACAACTAATCAAAGATGCGCTTCAAGCGCCTAAAACACGT
TCGACTACAAATGCAGCAGCAGATGCTAAAAAGGTTCGACCACTTAAAGCGAATCAAGTA
CAACCACTTAACAAATATCCAGTTGTTTTTGTACATGGATTTTTAGGATTAGTAGGCGAT
AATGCACCTGCTTTATACCCAAATTATTGGGGTGGGAATAAATTTAAAGTTATCGAAGAA
TTGAGAAAGCAAGGCTATAATGTACATCAAGCAAGTGTTAGTGCATTTGGTAGCAACTAT
GATCGTGCTGTAGAACTTTATTATTACATCAAAGGTGGTCGCGTAGATTATGGTGCAGCA
CATGCAGCTAAATACGGACATGAGCGCTATGGTAAGACATATAAAGGAATCATGCCTAAT
TGGGAACCTGGTAAAAAGGTACATCTTGTAGGGCATAGTATGGGTGGTCAAACAATTCGT
TTAATGGAAGAGTTTTTAAGAAATGGTAACAAAGAAGAAATTGCCTATCATAAAGCGCAT
GGTGGAGAAATATCACCATTATTCACTGGTGGTCATGACAATATGGTTGCATCAATCACA
ACATTAGCAACACCACATAATGGTTCACAAGCAGCTGATAAGTTTGGAAATACAGAAGCT
GTTAGAAAAATCATGTTCGCTTTAAATCGATTTATGGGTAACAAGTATTCGAATATCGAT
TTAGGATTAACGCAATGGGGCTTTAAACAATTACCAAATGAGAGTTACATTGACTATATA
AAACGCGTTAGTAAAAGCAAAATTTGGACATCAGACGACAATGCTGCCTATGATTTAACG
TTAGATGGCTCTGCAAAATTGAACAACATGACAAGTATGAATCCAAATATTACGTACACG
ACTTATACAGGTGTATCATCTCATACTGGTCCATTAGGTTATGAAAATCCTGATTTAGGT
ACATTTTTCTTAATGGATACAACGAGTAGAATTATTGGTCATGATGCAAGAGAAGAATGG
CGTAAAAATGATGGTGTCGTGCCAGTGATTTCGTCATTACATCCGTCCAATCAACCATTT
GTTAATGTTACGAATGATGAACCTGCCACACGAAGAGGTATCTGGCAAGTTAAACCAATC
ATACAAGGATGGGATCATGTCGATTTTATCGGTGTAGATTTCCTAGATTTCAAGCGTAAA
GGTGCAGAACTCGCCAACTTCTATACAGGTATTATAAATGACTTGTTGCGTGTTGAAGCA
ACTGAAGGTAAAGGTACACAATTGAAAGCAAGTTAA
>>V40_[0313270 to 0314097]_A5IPQ2_(esterase/lipase-like protein)_RVRS
TTACACCATTGTTATAGCGTTTAAGAAATCAACAACTTTACGATAAATAGTGATTGCTTC
GTCATTAGGTCTACGATCAAAATCATGCTCGTTTTTATTCACGCGTTCAAATGTTGAATG
TGGAACATGATTCATGATATGTTCGCTTTCCTCAACGGGAACATCATAATCGCCATTACA
ATGCGCAACGAAAACAGGTGGAAGTGTTTTAAGTTCATTTGGTGAGATGTTGTATTTTGA
ATCGGTATAATCAGCAATATTAATCATATTTATCCATTTACCTGTGCCACGTGCATAAAC
GTAGATTAAAAAACGTTGTGCGATTTGATCTTGAACAACCGGTGTTGGTGAAGTGAGTTG
TGCAATCATTGTTTCGTTTACGCTTTGAGCTATTTTAGCGTAATAGCTATTAGTTGTTTT
AAAAGGTTCAGTGTTGATGCGACTATAACCATAAAAATCAATAACACCATCAATATCTCT
GTCTCGTGCAATTAATAGACTTAAATATGCACCTGATGATCTGCCAAAGGTAAAAATAGG
GCAATTAGAATATTGTGATTGAATCGCATCGAATGATGCGTAGACATCCTCAATAATGCA
ATCGAGACTTACTTCTGGTAATAAGCGATAACTTAGTTGAATTAAATCGTAATGTTCCGT
AAGGATATCGATATACTGTGGGGATAAATCGTTAGCTTTACCGAACATTAATCCACCACC
GTGGATATAGACAATAGCGCCTTTTGTTGGTTGATTTTTTGCTTTAATAATTGTGTAGGG
TAATTCAAATGCATCTTTAGTAATTACTTTATCTTTAATTTCAGTCAC
>>V40_[0314170 to 0315369]_Q6GJZ4_(putative NADH:flavin oxidoreductase)_RVRS
TTAAGACGATGAGTCATGATAATTCTGTTCCAATTGACGTAAAGCGTCACGGGTATGCTT
CTTTAGACCTTCCCCATAATCCATCATTTTAACAATATCTTTAAAAGCAGCATGTGGAAT
GGCTAAATCTTCTAAATCTGCCATAGAAAATTCAAGATTGATATCATGTGGTCGGTGTTC
AGCAAGTTTATGCACAAAGTCAGGTTCTGTGACAAAAGGCGAAGACATGCCGACCATATC
TGCATGTTGTAAAGCATCTAAAGCAGACTCTGGAGAATTAATCCCGCCACTTGCAATTAA
AGGGATACGACCTGCTAAATGTTCATAGACAATTTGGTTAACTGGCCGACCGAAATGTTC
ACCTGGTGTACGAGACGTATTTTGATAAATATGTCGACCCCAGCTAGCGATTGCTAAATA
TTGGATGTTTGAAACGTCCATGACCCAATCGATTAATTGATTGAACTCGTCAATGGTATA
TCCTAAATCACTACCTCTGGTTTCTTCTGGCGTTGCTCGAAATCCTAAAATAAAATTGTC
AGGTGCTTCTTTATCAATCACTTCTTGTACCGCACGCATAACTTCTAAACATAATCTTGC
ACGATTTTTTAATGAGTCGGCACTGTAATGGTCTGTACGTTTATTCGAAAAAGTTGAGAA
AAATGTTTGAATCAGCAAACGTTGTGCAATCGAAATTTCCACACCATCAAACCCTGCTTT
AATCGCGCGTAATGTAGCATCGTGATACTGCTGAATGATACTATTGATTTTCTCATGAGA
CATGGCGATAACATCGTGTTCAATCGGTGAATGCAACGTCATAGGGCTTGGTCCATACAC
CTTTCCAAAATTTAAAATTGCTTGATTTGAAAAACGACCAGCATGCGCTAGCTGAATAAT
AGCGAGGCTACCATGTTGTTTCATCGTAGATGCCATGTTAGTTAATCCAGGGATACAAGC
ATCATGGTCAATATTAAAGCCGTATTCAAACAATTGACCATAAGGTTCAATGTAAGCAGC
GCCGGTGACTTGCATACCAGCTGAATTAGAGCGACGTGCAGCATAAGCCAAGTCTGCCTT
TGTAATATAGCCTTCTTTTGTTGATGCGTTTACGGTCATTGGTGATAATACAAAGCGATT
CGAAATTTTGATGCCATTAGGTAAGTGGATTGATTGTAAAAGTGGTTTGTATCGGTACAT

>>V40_[0315677 to 0316678]_limB1_(putative monooxygenase locus 1)_FRWD
TTGGTTAAATTAAGCGTATTAGACTATGCCTTAATAGATGAAGGTAAGGATGCACAAAAG
GCGTTGCAGGATTCAGTGACACTTGCAAAATTAGCAGATCGACTTGGCTTTAAGCGAATT
TGGTTTACGGAACATCATAATGTACCAGCGTTTGCGTGTAGTAGTCCAGAACTTTTGATG
ATGCATACATTGGCGCAGACAAATCACATACGAGTTGGCTCTGGTGGTGTGATGTTGCCG
CACTATCGACCTTATAAAATTGCTGAGCATTTTAGAATGATGGCAGCGTTATATCCAAAT
CGTATTGATTTAGGTATTGGTAATAATCCCGGTACTACTATGGTAAAGCAAGCTTTAGAT
GGAATAAATCCTACATATGATAGTTACGATGAATCGATTTCGTTATTACGTGATTATCTT
ACAATAAAGGATAAACCAAGTGCGCATACGTTAGGTGTCCAACCACACATTGATCATTTT
CCAGAAATGTGGTTATTAAGTAGTAGCGCAACATCTGCCAAAATAGCTGCCGAACTAGGT
ATAGGGCTTTCTGTTGGAACATTTTTGCTACCAGATATAAATGCGATACATGCAGCGAAG
GATAACATTGATATTTACAAAAAACATTTCCAAGCATCAACGATTAAAATGGACGCAAAG
GTGATGGCATCTGTATTTGTCATTGTAGCTGATAATGAAGCGGAAGTAGCAGCATTGCAA
CATGCCTTAGATGTTTGGTTATTAGGTAAATTACAATTTGCAGAATTTGAACATTTTCCA
TCGGTAGACACAGCGCAAAAGTATAAGCTCAATGATCGAGACAAAGAGATGATTCAAGCA
CATCAAGCACGTATCATTGCAGGTACACAAGAACAGGTTAAAGCACAATTAGATGATTTC
ATTGCTACGTTTGAAGTTGATGAGGTGTTAGTAGCACCGCTTATTCCAGGCATTGAACAA
CGTTGTAAAACATTAAAATTACTCGCGGAAATTTATTTGTAG
>>V40_[0316712 to 0317044]_gcvH1_(glycine cleavage system H protein, locus 1)_FRWD
ATGAAAAAGTTAGCCAATTATTTATGGGTAGAAAAAGTAGGAGATTTGTATGTGTTTAGT
ATGACACCTGAATTGCAAGATGATATTGGGACAGTAGGTTATGTTGAATTCGTAAGTCCA
GATGAAGTTAAAGTGGATGATGAAATTGTGAGTATCGAAGCATCGAAAACGGTCATTGAT
GTGCAAACGCCATTGTCAGGAACGATTATTGAGCGAAATACAAAAGCGGAAGAAGAACCG
ACAATTTTAAATTCTGAAAAACCAGAAGAAAATTGGTTGTTCAAATTGGATGATGTCGAT
AAAGAAGCATTCCTGGCATTACCGGAGGCTTAA
>>V40_[0317045 to 0317845]_UPF0189=ymdB_(macro domain protein/putative glycine cleavage H-protein)_FRWD
ATGGAAACGTTAAAATCAAATAAAGCGAGACTTGAATATTTAATCAATGATATGCGTCGA
GAGAGAAATGACAATGACGTATTGGTAATGCCATCTTCATTTGAAGATTTGTGGGAATTA
TATCGAGGCTTAGCAAATGTCAGACCGGCATTACCTGTAAGTGATGAATATTTAGCTGTA
CAAGATGCTATGTTAAGTGATTTGAATCGTCAACATGTTACGGATTTGAAGGATTTGAAG
CCGATAAAAGGTGACAATATCTTTGTTTGGCAAGGTGATATCACGACGTTAAAAATCGAT
GCTATTGTTAATGCTGCAAATAGTCGTTTTCTAGGATGTATGCAAGCTAATCATGACTGC
ATTGATAATATTATTCATACAAAAGCGGGTGTTCAAGTTCGACTTGATTGTGCAGAGATC
ATTCGACAACAAGGGCGCAATGAAGGTGTAGGTAAAGCCAAAATAACACGTGGATATAAT
TTGCCAGCAAAGTATATAATTCATACGGTTGGTCCGCAAATACGTCGATTGCCTGTTTCA
AAGATGAATCAGGACTTGTTAGCTAAATGCTATTTGAGTTGTCTTAAATTGGCTGATCAA
CAAAGTTTAAATCATATAGCATTTTGCTGTATATCTACAGGTGTATTTGCTTTTCCTCAA
GATGAAGCAGCAGAAATTGCTGTTCGAACAGTAGAAAGCTATCTCAAAGAAACAAATTCA
ACATTGAAAGTCGTGTTCAATGTATTTACAGATAAGGATTTACAACTGTATAAGGAGGCA
TTTAACCGTGATGCAGAGTAG
>>V40_[0317835 to 0318779]_sir2_(NAD-dependent protein deacetylases, SIR2 family)_FRWD
ATGCAGAGTAGTAAATGGAATGCAATGTCTCTTTTAATGGATGACAAGACAAAGCAGGCT
GAAGTATTGCGTACTGCGATTGATGAAGCAGATGCGATAGTGATTGGAATTGGTGCAGGC
ATGTCTGCATCTGATGGATTTACATATGTAGGAGAGCGTTTTACGGAAAATTTCCCAGAT
TTTATTGAAAAATATCGCTTCTTTGATATGTTGCAAGCGAGTTTACATCCTTATGGCAGT
TGGCAAGAGTATTGGGCATTTGAGAGTCGTTTTATTACATTAAACTATTTAGATCAACCT
GTAGGTCAGTCTTATCTCGCATTAAAATCCTTAGTGGAAGGTAAACAGTACCATATCATA
ACTACGAATGCAGACAATGCTTTCGATGCTGCTGAATACGATATGACTCATGTATTTCAT
ATACAAGGGGAGTATATACTGCAACAGTGTAGTCAGCATTGTCATGCTCAAACGTATCGC
AATGATGATTTAATTCGTAAAATGGTTGTTGCGCAACAAGATATGCTTATACCTTGGGAG
ATGATTCCAAGATGTCCCAAATGTGATGCCCCAATGGAAGTGAATAAACGTAAAGCGGAA
GTTGGCATGGTTGAAGATGCTGAATTTCATGCGCAACTACAACGTTATAATGCTTTTCTA
GAGCAACATCAAGATGATAAAGTGTTGTATTTGGAAATTGGAATTGGTTATACTACACCA
CAATTTGTGAAGCATCCTTTTCAGCGTATGACACGTAAAAATGAAAATGCCCTTTATATG
ACGATGAATAAAAAGGCATATCGCATTCCGAATTCAATTCAAGAACGTACCATACATTTG
ACTGATGATATCTCAACATTGATTACAGCAGCACTCCGGAACGACAGCACAACGAAAAAT
AACAACATTGGAGTGACAGAAGATGTACTTAATAGAACCGATTAG
>>V40_[0318757 to 0319779]_lplA1_(lipoate-protein ligase A, locus 1)_FRWD
ATGTACTTAATAGAACCGATTAGGAATGGAGAATATATTACTGATGGTGCGATTGCACTC
GCTATGCAAGTTTATGTTAACCAGAATATCTTTTTAGATGAAGATATTTTATTTCCTTAT
TATTGTGATCCAAAAGTGGAAATTGGACGTTTTCAAAATACTGCTATAGAAGTGAATCAA
GATTATATAGATAAACACAGTATTCAAGTAGTTCGCCGAGATACTGGTGGTGGCGCTGTG
TATGTTGATAAAGGTGCCGTTAATATGTGTTGTATTTTAGAACAAGACACTTCAATTTAT
GGTGATTTTCAACGATTTTATCAACCAGCTATAAAGGCGTTGCATGCATTAGGTGCGACA
GATGTGATACAAAGCGGTAGAAATGATTTAACATTGAATGGTAAAAAAGTGTCAGGCGCC
GCAATGACATTAATGAACAATCGTATTTATGGCGGTTATTCGCTATTACTTGATGTTAAT
TATGAAGCAATGGATAAAGTGTTAAAGCCTAATCGCAAAAAGATTGCATCGAAAGGGATT
AAATCTGTGCGTGCACGTGTTGGTCATCTTAGAGAAGCACTGGATGAAAAGTATCGTGAT
ATAACCATTGAAGAATTTAAGAATTTAATGGTGACGCAGATTTTGGGAATCGATGACATT
AAAGAGGCGAAACGATACGAATTATCTGATGCAGATTGGGAATCGATTGAAGAATTGGCG
AGTAAAAAGTATAAAAATTGGGATTGGAATTATGGGAAGTCACCTAAATATGAATATAAT
CGAAGTGAAAGATTATCATCAGGTACTGTAGATATTACCATTTCTGTTGAACAAAATCGT
ATTGCAGATTGTAGAATTTTTGGTGATTTCTTTGGACAAGGTGACATAAAAGATGTGGAA
CAAGCATTACAAGGAACAAAAATGACAAGAGAAGATTTAACGCATCAGTTAAAGCAATTA
GACATCGTTTATTATTTTGGTAATGTTACGGTGGAATCATTGGTTGAGATGATTTTAAGT
TAA
>>V40_[0319923 to 0321269]_ulaA_(putative sugar-specific permease, SgaT/UlaA)_RVRS
CTATTGCTGTGGCTTTTGACGACCTTTTAATAAAATTGCTGTTGCACCTACGATAATAAT
AAATAGAATCGCACCAAATAATCCCATATATTTTACTGCGTTACCGAACACGATACCGAC
AGCTAAAAAGTCTGTATCTGAGAATGTTGTTGCAGCACCACCTAATTCGCCTAAAAATGG
CAAGAATAATAATGGTAAAAACGTTATTAGGATACCATTTAGAGCGGCACCAGCAACAGC
ACCTTTAATACCGCCTCTTGCATTACCGAATACAGCAGCCGTTGCACCTAAGAAGAAGTG
TGCAACTACGCCAGGTAAAATAACGACGCCACCAAATAAGAATAAGATAAACATACCGAT
GACACCTGTAATAAAGCTGACAAAGAATCCAATTAATACTGCATTTTGTGCATAAGGGAA
CACAATAGGGCAGTCTAATGCAGGTTTAGAATTTGGTACAAGCTTTTCAGAAATTCCTTT
AAATGCTGGGACGATTTCAGCTAAGATTAAGCGAACGCCCGTTAAAATAATAAATACACC
AGCAGCAAATGTCACACCTTGAATTAATGAAAATACAATAAAGTTTTGACCATCACTAAT
AGATTCGTGTACATAACTAACGCCCGCAAATAAGCATGCGATGAAGTAAAGTAATGCCAT
CGTAATCGAGATACTAATTGTACTTTCTCGCAAGAAACTTAATCCTTTTGGAAATTTAAT
CTCTTCCGTTGATTTAGACTTACCTTTGAATAATTGACCTACAGCACCTGCGGCAAAGTA
ACTGATTGAGCCGAAATGACCTAACGCTACTTGATCATTCCCTGTAATTTTTCGCATCGT
AGGTTGGAGTAATGAAGGTAAGACTGCCATGATTAATCCTAATACGAGTGCGCCGATAAC
AATCGTTAGCCAGCCTTTAATATGACTGACTGTTAAAATGATTGCTAAAAACGCAGCCAT
GTAAAATGTATGATGACCTGTTAAAAAGATATATTTTAAATTAGTGAAGCGGGCAATTAA
AATATTAACAATCATGCCACAGACCATGATGAGTGCAGCTGTTATTCCAAAATCTTTTAA
GGCTAGTGAGACGATAGCTTCGTTATTAGGTACGATACCTTGCACACCGAATGCGTGTTG
GAATATTTTGCCGAATGGCTCAAGAGATCGAACGACGACATCAGCACCTGCACTTAAAAT
TAAGAAGCCTAATATCGTTTTAATGGTTCCTGAAGTGATTGTTGCGGCAGGTTTTTTCTG
AACGATTAAACCTATAAAGGCAATCAGTGCAACAAGAATGGCTGGTTGACTTAAAATATC
GACTATAAAATTAAGGATTGCTTGCAT
>>V40_[0321284 to 0321568]_Q5HIW4_(putative phosphotransferase system protein)_RVRS
TTAAATCATGTTAAGTTGTTGTAATTTTTCTGCGAGCTTTTGTTGTAATTCAGCTTTGTC
TAAAATATTATCAAGAACTAAGACATCCCCTAGACGTTCGGCATTTTCAGCTAAATCTCT
ACCACAAATAAACAAGTCAGCCATCTCTGGACTTGCTGTCATAATGTCACTATGTTCAAC
TTCGATATCAGATGGTGCATTAAGTTGCCTAAGCGCTTCTTGTGCATTCATTTCTACCAT
AAAACTACTTCCTAAACCGTGGCCACATACTACTAAAATTTTCAT
>>V40_[0321570 to 0322013]_Q5HIW3_(putative phosphotransferase system protein)_RVRS
TTAATCATGCTCCTTTAAAATGTTTTTAATGTCTTGTGCGTTTGTTGCAGTTAATAGTTG
CTGGATTGTTTTGCTATCGCCCAGTACGGTTGCTAAATTTTGTAATACAGATAAGTGTGA
ATGATTGTCGATGGCACTCAATACAAAAACGAGTGATGCGTAGTGATCTTCATCACAGAA
TGCCACATGTTGGTTCAACTTTAATAGACTTAAACCAACTTGATGTACGTCATTGTTCGG
TCTTGCATGTGCAATTGCAATTTCAGGTGCGATAACGATATAAGGTCCAAGTTCATTAAC
GCTATCAATCATTGCTTGAACATATCCTTGCTCAATAATTTGTTCTTGTAGTAATGGCTG
AGAAGCTATAGTTATAGCTTCAGTCCAATCATTTACTTGTTCTTTTACAATGATGCGTGT
TGTTGACAAAATGTCTAATGACAC
>>V40_[0322018 to 0323973]_A8YZF7=licR2_(transcriptional antiterminator, BglG family)_RVRS
TTAAGCCTCCTTTGTCATAGTTAAAGCAATGTGTTGTTTAATTTTAAAAATATTCCCATC
TAAGAAATCTTGTCGATATAAGTCGTTGCTTAAGCATTCGCTTAACTGGCCCAATGCCTT
TAAATGTGCATTGGGGTGGTCCGTTGCTAATGTGATTACAAGGTGAACGGGATCGTTAGC
TTTACTACCAAAAATAATCCCTTCAGTGAAATAAGTTAGTGCGAAACCTACACCATTCTG
TACATAATCAGTACCAGCGTGAATAAGTGCAATATGTGGACTAATGACCATATATGACCC
GAATTGTTCTAATTGTTTTAAAATTGCAGCTGTATAATTTGAATCGACAATGCCATCATT
GATTAAAGGTTGCAAAGCCACTGTAATTGCCGATTCAATTGATAATGGTTGTTTATTTAT
AATGATGCGATGTTCAGGCAATAAATCTGCGAGTGACTTGCCATCAGTTGCCATTTTCAT
GACTCGTTGTTCTCTTGAGTCATTGATAATTTGATTCAATTTTTGACGAGATTGCTGATT
GATAAATGGATCGACATGAATAACTGGTACAGCTGAGATTTCACAAGGTACTGTTGAAAT
GACATAATCAATGTTATCTTGCAATAATCGACTTTCTTCCAATTGATAAATGGAATAGGC
ATCCCAAATGTGAAACTCAGGATACAGATGATTTAGTTTTGATTTTAAAAGTTGCGACGT
GCCTATACCAGAACCACATAGTAAGACAACCTTAATCATTGATTGTTTATCTGTTGCAAC
ACGCTCTATACTTGATGCGAAGTGAATTGTAATGTATGTTAATTCATCTTCGTTGAAGCG
AATAGCAGCATCTTGTTCAATTGGGCTAATATGCTTGCTAACGGCTTCAATGATTTGAGG
ATAGCGACGCATAACTTCTTGCCTCAAAGGATTAGGTTGTAGCATATCGTATTTAATACG
ATGTATAGCTGGTTTGATATGTGTAATCAGACTGGTATGCAACTTGTTGTCTTTTGACAT
ATCAATGCCTAATTCTTGGCTAACACAAGTGATCAATTCATGTATATTTTGCGATAAATC
ATGGTATTCAAAGGTAATTGAAGATGCTGTATGTTCGGTCATTTTAGAGCCTAGTAAATG
TAACGTGATAAAGATAATTTCAGACTCTGGAAATGTGACATTACAACTGCGTTCTAAGTT
TTCTATCATTTTTGAAGCAATAGCATACTGATTAGTATGTCGCCATTTATCAATTTCATT
GATAGGTATATCGAACGAAAAATTTTCATTTAAACGCTGAATGGCAATGAGTATATGATA
GATTAAGCCATCGATAGCCGACTGAACTAAATGATAATTTTCACTATTTAATGTCTTAAT
AATGGCACGGCGAACCAATGCGATTGATTCTGAATTAAAGATATCAGCCTCTATAAAAGG
TGCAGCTTGTTTCATATATTGATGTATAAAGTGTGCATACGCTTTACGATAATGATCTTC
CTCACCAATAATATTGAATCCTTTATTGTGGACATAATTTAACTTTAAATGGTATTGATC
TAGTTGGGCTTGAATCATTTTAATATCATCTGCAATTGTCCGACGCGAAACATTAACATC
TTGTGCAAGTTGCTTTGTTGAAACAGGATCAGTTGTTTCGAATAACTTTAAAGCGATATG
TGTGAGTCGCTCATCTTTTGAAAAATGAATTTGATTCGTTAGATTGTGCTCTAATTCATT
TAATATCGTTGTGTTAGCTGTTGTTACTTTGATGCCTGCAGCTTTATTACGGCTGACTTG
GTAATGATAAGTTTCAGCATATTGCTCAATATATGCTATATCGTATTGAATGGTACGAGG
TGATACACCAAGTTGATTAGCAATGGTATTGATTGGAATAAACGTTTGCTCATGAATTAA
AAGATACAAAATTTCGATTTGTCTATAACTTAACAA
>>V40_[0324185 to 0324604]_mepR_(MATE regulatory protein)_FRWD
ATGGAATTCACTTATTCGTATTTATTTAGAATGATTAGTCATGAGATGAAACAAAAGGCT
GATCAAAAGTTAGAGCACTTTGATATTACAAATGAGCAAGGTCATACGTTAGGTTATCTT
TATGCACATCAACAAGATGGACTGACACAAAATGATATTGCTAAAGCATTACAACGAACA
GGTCCAACTGTCAGTAATTTATTAAGGAACCTTGAACGTAAAAAGTTGATCTATCGCTAT
GTCGATGCACAAGATACGAGAAGAAAGAATATAGGACTGACTACCTCTGGGATTAAACTT
GTAGAAGCATTCACTTCGATATTTGATGAAATGGAGCAAACACTCGTATCGCAGTTATCT
GAAGAAGAAAATGAACAAATGAAAGCAAACTTAACGAAAATGTTATCTAGTTTACAATAA

>>V40_[0324711 to 0326066]_mepA_(multidrug and toxin extrusion protein)_FRWD
ATGAAAGACGAACAATTATATTATTTTGAGAAATCGCCTGTATTTAAAGCGATGATGCAT
TTCTCATTGCCAATGATGATAGGGACTTTATTAAGCGTTATTTATGGCATATTAAATATT
TACTTTATAGGATTTTTAGAAGATAGCCACATGATTTCTGCTATCTCACTAACACTGCCA
GTATTTGCTATCTTAATGGGGTTGGGTAATTTATTTGGCGTTGGTGCAGGAACTTATATT
TCACGTTTATTAGGTGCGAAAGACTATAGTAAGAGTAAATTTGTTAGTAGTTTCTCTATT
TATGGTGGTATTGCACTAGGACTTATCGTAATTTTAGTTGCTTTACCATTCAGTGATCAA
ATCGCAGCAATTTTAGGGGCTAGAGGTGAAACGTTAGCTTTAACAAGTAATTATTTGAAA
GTAATGTTTTTAAGTGCGCCTTTTGTAATTTTATTCTTCATATTAGAACAATTTGCACGT
GCAATTGGGGCACCAATGATTTCTATGATTGGTATGCTAGCTAGTGTAGGCTTAAATATT
ATTTTAGATCCAATTTTAATTTTTGGTTTTGATTTAAACGTTGTTGGTGCAGCTTTGGGT
ACTGCAATCAGTAATGTTGCTGCTGCTCTGTTCTTTATCGTTTATTTTATGAAAAATAGT
GACGTTGTGTCAGTTAATATTAAACTTGCGAAACCTAATAAAGAAATGCTTTCTGAAATC
TTTAAAATAGGTATTCCTGCATTTTTAATGAGTATCTTAATGGGATTCACAGGATTAGTT
TTAAATTTATTTTTAGCACATTATGGAAACTTCGCGATTGCAAGTTATGGTATCTCATTT
AGACTTGTGCAATTTCCAGAACTTATTATCATGGGATTATGTGAAGGTGTTGTACCATTA
ATTGCATATAACTTTATGTCAAATAAAGGGCGTATGAAAGACGTTATCAAAGCAGTTATC
ATGTCTATCGGCGTTATCTTTGTTGTATGTATGATTGCTGTATTTACAATTGGACATCAT
ATGGTCGGACTATTTACTACTGATCAAGCCATTGTTGAGATGGCGACATTTATTTTGAAA
GTAACAATGACATCATTGTTATTAAATGGTATAGGTTTCTTGTTTACTGGTATGCTTCAA
GCAACTGGTCAAGGTCGCGGTGCTACAATTATGGCCATTTTACAAGGTGTGGTTATCATT
CCAGTACTATTTATTATGAATGCTTTGTTTGGACTAACAGGTGTCATTTGGTCATTATTA
ATTGCTGAGTCACTTTGTGCTTTAGCAGCAATGTTAATCGTTTATTTATTACGTGATCGT
TTGACAGTTGATACATCTGAATTAATAGAAGGTTAA
>>V40_[0326172 to 0326611]_mepB_(putative protein)_FRWD-FRAMESHIFT
ATGTATAAATCTAAAATACTGTTGAAATATATTTTTAGTGAAGAATCAGAAGTTAAAGAT
TTAACTGAAGAAAAATATAATCAAGATTACGAAGCATTAACATTTAGCTTTAAAGAGGAA
ACATATCAAAGTAGGTTAGCTAAGAAAACACCGACTAAAGCAGGGTGTTTTGTTACATGT
TGGACAAAAGACGAGAACAATTGTAATCAACCATACTCAAAAGAGGCATTTGCAGATTAC
TTAATGATTATAGTTATTGATGAAGAATTAAGCGGTTATTTTTTATTTCCTAGGGAATTA
TTGATAGAAAAAGGTATCTTAACTACATTTGAACATAAAGGTAAGATGGCTTTTAGAGTT
TATCCTAAGTGGTGTAATCAATTGAATAAAAGAGCAGAGCAAACACAAAAGTGGCAATGT
AAATATTTTTTGAATACTAA
>>V40_[0326604 to 0326693]_txbi_glpT_(bidirectional rho-independent terminator of glpT and mepB)
AATACTAATTAAAAAGTCATATGGTTGAACTTATAAGAGATGAATATATCATCTTTCGAT
AAGATAACCATATGACTTTATTTTTTATCA
>>V40_[0326695 to 0328053]_glpT_(glycerol-3-phosphate transporter)_RVRS
TTAATGATGAACGGTTTCTTGTCCTACTTTATTCCAAGTGAGGATAAAGCTCAACATTGC
AAACACACTGATTGCTGTTAATAAAATAAAACCGACATCCCATCCGAATTTATCAACTAC
AGCACCTAAGACGATGTTGGCCATTACAGCACCAAACAGATAACCAAATAATCCTGTTAA
TCCAGCTGCTGTGCCAGCTGCTTTTTTAGGTACATAATCTAATGCTTGTAAACCAATTAA
CATAACTGGTCCGTATATTAAGAAACCAATGGCAATTAATGAGACATTGTCTAACCAAGC
ATTGCCTGGAGGATTTAACCAATAAATTAATACAAATACTGTGACACCTAACATAAAGAA
GAAACCTGCAGGTCCACGACGACCTTTGAATAATTTATCAGAAATGTAACCACATAATAA
TGTACCAGGAATTCCAGCCCATTCGTATAAGAAGTATGCCCAACCTGATGCTTTTAAGTC
GAAATGTTTTTCTTCACTTAAGTAGACTGGCGCCCAATCAAGTACACCATAACGCACGAA
ATAAACAAATATATTTGCAAAGGCAATTGCCCATACCCATTTATTGTTCAGTACATATTT
AAATAAAATTTCTTTTGTAGTTAATTCTGTTTCTAATGTTTTCTTATCGCTTGTAGCAAA
GTCATTTTTATAAATTTCGATTGGAGGTAAACCTTGAGATTGAGGTGTGTCTCTAATCAA
TACGTATGAAATTGCGGCAATAATAAGTGCTAAGAGTGCAGGGTAAATGAATACACCTTC
GAAACCTTTTAAATAACCAAAGTTGATAAATGCTGTTGTTGTAATACCCCAAGCAGCAAT
AGGTGCCATAATACCTCCACCAACATTATGCGCAACGTTCCAAAGGGCAGTCTTACTTCC
GCGTTCACTTACACTAAACCAGTGAACGAGAACACGGCCTGAAGGTGGCCAGCCCATACC
TTGAAACCATCCATTTAAGAATAATAGGACAAACATAATACCGATACCTGATGTAAAGAA
CGGTACAAATCCCATTAACAAATTGACGATAGCAGTGAGTACTAATCCAAGAACTAAGAA
TATCCGAGCATTGCTCCGATCACTTACAGTACCCATAAAGAACTTACTAAATCCATATGC
GATGGAAACAGCAGAAAGTGCAAAACCTAGTTCCGCTTTTGTAAAACCTTGCTCTTGCAA
TGCCGGCATCGCTAATGAAAAGTTTTTACGTAATAAATAGTACCCAGCGTAACCGATGAA
AATACCAAGAAATACTTGGAGACGTAATCGTTTATAGGTATCATCTATCTGATTTTCTGG
CAAAGGCTTAATATGCTTTGCAGGTTTAAGAAAATTCAT
>>V40_[0328365 to 0329225]_mhqA-1_(VOC family protein, putative hydroquinone-specific extradiol dioxygenase, Zn binding dioxygenase )_FRWD-TRNC
ATGAATATAGTAGGGCATCATCACATATCCATGTATACAAAAGATGCAAAACGTAATAAG
GATTTTTACACAAATGTCCTTGGATTACGATTGGTTGAAAAGTCGGTTAATCAAGACAAT
CCTTCAATGTATCATTTGTTTTATGGGGACGAAGTAGGTACAGCCGGAACAATTTTAAGC
TTTTTTGAAATTCCTAATGCGGGTCATAAGCAGCCAGGTACTGAAACGATTTATCGATTT
TCATTATTAGTACCAAATCAAGCGGCACTTCATTATTTTGAAAAACGTCTTGAGAATAAT
GGTATTAAGTCTGAACGTTTGTACTATCTTGGACAAGAAGGTGTTGTCTTTAAAGATGAA
GACGACTTAGAAATCATACTGCTTGTTAATGATAGTTTTGAAGTACCACATCAATGGCAA
CATAACGCTTATAGTGAAATACCTCAAGCATATCAAATTTTAGGAATAGGGCCAGTAGAA
TTAAGAGTTAGAAATGCAGCGCGTACGGTAGAATTTTTGGAAAATGTCTTAGGTTATCGC
AAAAGAGATAATAAATCATTCGATGTGCTGACATTAGCACCACAAGGTTTATATTCGGAT
TTTGTAGTTATTGAGCAACAGGGACAACGTGAAAGACCTGGACGAGGTTATATCCATCAT
ATTGCAGTTAATACACCACAAATGAATGACTTAGATGCAATTTACAAGAAATTACAACAA
CAACCATAAAGTAATTCAGGTATAATTGATCGCTATTTCTTTAAATCATTATACTATCGC
CATAATTCAATTATGTATGAATTTGCGATTGAAGCGCCTGGATTTACTATTGATACACCT
GTTGAACAATTAGGAAGTCAA
>>V40_[0329305 to 0330366]_ssuD=luxA_(flavin utilizing monoxygenases, luciferase family)_FRWD
ATGGCAAAATTAGAAATGAATAAAAATACGCCTCTTGAGTTTGGTTTGTATTCCTTAGGT
GATCATTTATTGAATCCATTTAAAGGTGAAAAAGTTAGTTATGAGCAACGTATTAATGAA
ATTATTGAAGCAAGTAAATTAGCAGATGAAGCGGGTATTGATGTTTTTGCAGTTGGTGAA
AGTCATCAGGAGCATTTTACAACACAGGCACATACGGTTGTGTTAGGTGCAATTGCCCAA
GCGACAAAGCATATTAAAGTTTCAAGTTCTTCAACGATTATTAGTGCAACAGATCCTGTA
AGAGTATTTGAAGACTTCGCGACATTAGATTTGATTTCTCATGGTAGAGCCGAAATTGTG
GCTGGTAGAGCATCAAGAACAGGTATTTTTGATTTGTTTGGCTATGATTTAAAAGACTAT
GATGAATTGTTTGAAGAAAAATTAGGTTTACTTTTAGAGTTAAATAAAACTGAACGTATT
ACTTGGTCTGGAAAATATCGTCCTGAACTTAGAAATTTGAAAATATTCCCAAGACCAATC
GATAATACATTGCCAATATGGCGTGCTGTTGGTGGTCCACCTGCAAGTGCTATCAAAGCG
GGAAAACAAGGTGTGCCAATGATGATTACAACCCTTGGTGGCCCAGCAATGAACTTTAAA
GGTTCTATAGACGCTTATCGTCAAGCAGCAACTGAAGCAGGTTTCGATGCTTCGCCCAAG
TCTTTACCAGTAAGTACAGCGAGTCTGTTTTATACAGCTGAAACAACTCAGGATGCTATG
AGAGAATTTTATCCACATTTGAATACAGGGATGTCATTTATTCGTGGCGTTGGTTATCCA
AAACAGCAATTTGCTAATTCACCAGATTATAGAGAAGCGCTAATGGTTGGAAGCCCGCAA
CAAATTATTGAAAAGATATTGTATCAACACGAGTTGTATGGTCATCAACGCTTTATGGCA
CAGCTTGATTTTGGCGGTGTGCCATTTGAAAATGTAATGAAGAATATAGAGTTAATTGGC
AACGACATTATACCGGCGATTAAAAAGCATTTATCAAAATAG
>>V40_[0330380 to 0330946]_ssuE_(flavin mononucleotide reductase)_FRWD
ATGAATATTGTATTATTGTCAGGTTCCACAGTAGGCTCTAAAACGAGAATCGCTATGGAT
GATTTAAAAAATGAACTAGAAGTCATCAATGAGGGACACCAAATAGAGTTGATGGATTTA
CGAGAACTTGAATTAGAATTTAGCGTTGGAAAGAATTATCTAGATACTACAGGAGATGTA
TATAAATTAACGACGTCGTTAATGCAGGCTGATGTGATTTTTATTGGTTTTCCAATTTTT
CAAGCTTCCATCCCTGGTGCTTTGAAAAATGTATTTGATTTACTTCCGGTCAATGCGTTT
CGCGATAAGGTAATAGGACTTGTAGCGACAGCAGGTTCGAGTAAACATTATTTAATTCCT
GAAATGCATTTAAAACCAATATTGAGTTACATGAAAGCACACACAATGCAAACGTATGTA
TTTATTGAAGAGAAAGACTTTTCAAATCAACAAATTGTCAACGATGATGTTGTATTTCGT
TTGAAAGCGTTGGCACAATCCACAATGCGAACTGCTAAAGTACAACAACAAGTGCTTGAA
GAAGAAAACAACCAATACGACTTTTAA
>>V40_[0331006 to 0332001]_yeiH_(UPF0324 membrane protein)_RVRS
TTAACTATATAGCCAGTGAACGACGATAAAGGCAAGTGATGACAAGCATATTGAGGTAAT
AATGATTGTCATAAGCGGTTTAAGTGCGCGATTTTTAAGATCTTTAAAAGCAACATTTAA
CCCTAAAGCAACCATGGCCATTAATAAGCAAATTGTTGATACAGTATTTAAAATATTTAA
CAATACTGATGGAATAGTTACATATGTATTCACTAAGGCCATAATGACAAATCCAATTAA
AAAGTATGGAATGCTTATTCGACCCTTGCTAGATGATTCTGATGAACGGAAACGCATAAT
TAAAATAAGTACGATGGTTAATGGAATCAGTAAGAATACTCTACCAAGTTTACCAAGAAG
TGCGATTTTAAGTGCATCACTACCACCAAAGCCACCAGCTAAGACAACGTGTGCAATTTC
ATGAAGACTAACGCCGGACCAAGCGCCATAAACATTTGTCGTCATTGAAAAGATAGCGTA
GATAGCTGTATATATAAGTGAAAATATCGTACCAATCAATGCGATGATACCGATACTAAT
AGCTGTATCCTTTTCACGTGATTTGAATATGGGAGCTACTGCAGCAATAGCGGCAGCACC
ACAAACGCCTGTACCTACACCTAGTAATAATGCGATGTTTTTGTCACCATGCAACAGTTT
GTTGACAAAGAGCATCATTACAATACTGAAAATAACGACACCTACATCGATGGCTAATAG
TCTACTACCTTGACCGATAATATCGAATATATTGAGTTTAAGTCCATATAGGATGATTGC
AAATCTTAATAAATATTTAGATGAAAACGTAATACCTGAGCTATATTGTTCAGGATATCC
TCTAAAGTGACGATATAGAATAGCGATTAATATCGCGATAGTTAATGCGCCAACCTTATC
TAAGATTGGCAATTTAGCTGCTAAAAAGCTAAATAATGCGACTATAAATGTTAATGATAG
TCCAATCATAAAATGCTTATTTTTCAATGATGCCAT
>>V40_[0332416 to 0332961]_rimL=ydaF_(ribosomal protein N-acetyltransferase)_FRWD
ATGTTTGGAATGAAAGTGAATGAACAAATAAGATTAAAAATTTTAGAAGCGCATGACACA
GAAGCGCTTTTCAATTTAGTCAATCGTTCAAGAGATTCACTTAGGGAATGGTTACCTTGG
GTAGATGCAACTGAGCAGCCATCAGATACGCATGCGTTTATTAAAAGAGGACTTTTGCAA
TTTGCTGATGGTAATGGATTTCAGTGTGGTATTTGGTATGAGGGAACGCTAGTTGGTGTC
ATAGGTTTACATGAAATTAATCATATGCACAGAAAAACTTCATTAGGGTATTATTTGGAT
AAACAATTTGAGGGAAAAGGAGTTATGACACAAGCCGTCGAGACATTGATAAAGTATTGC
TTCGATGAGATTGACTTAAATCGAATTGAGATCAGTGCCGCAGTTAATAATGAAAAAAGC
CAAGCTATTCCTGAAAGACTGGGATTTACTAGAGAAGGTATGTTACGTGACAATGAATTA
CTAAATGGTATTTATTCATCGAGTTACATCTATAGTTTATTAAAATCAGAATATAATGAA
GGATGA
>>V40_[0333226 to 0334080]_fepA_(lipoprotein)_FRWD
ATGAAAAAGTTAACAACGCTATTATTAGCATCAACGTTATTAATTGCTGCATGTGGGAAC
GACGATAGTAAGAAGGATGATTCAAAGACATCGAAAAAAGATGATGTTGTTAAAGCAGAA
TTAAAACAAGCAACAAAAGCATATGATAAATATACTGATGAACAGTTAAATGAATTTTTA
AAAGGTACAGAAAAATTTGTTAAAGCGATTGAAAATAATGATATGGCCCAAGCAAAAGCG
TTATATCCAAAAGTTCGTATGTATTATGAACGCTCTGAACCAGTTGCAGAAGCATTTGGA
GATTTAGATCCTAAAATTGATGCACGTCTTGCAGATATGAAAGAAGAGAAAAAAGAAAAA
GAATGGTCAGGATATCATAAGATTGAAAAAGCATTATACGAAGATAAGAAAATTGATGAT
GTGACTAAAAAAGATGCACAACAATTATTGAAAGATGCAAAAGAATTGCATGCCAAAGCT
GATACATTAGATATCACACCAAAATTAATGTTGCAAGGTTCTGTTGACCTATTAAATGAA
GTTGCAACTTCTAAAATCACAGGTGAAGAAGAAATTTATTCACATACAGATTTATATGAT
TTTAAAGCGAACGTTGAAGGCGCACAAAAAATTTATGACTTATTTAAACCTATTTTAGAG
AAAAAAGATAAAAAATTAAGTGATGATATTCAAATGAACTTCGATAAAGTGAATCAATTA
TTGGATAAGTATAAAGATAACAACGGCGGTTATGAGTCATTTGAAAAAGTATCGAAGAAA
GACCGTAAAGCATTTGCGGATGCTGTTAATGCATTAGGAGAGCCACTAAGCAAAATGGCT
GTGATTACTGAATGA
>>V40_[0334077 to 0335306]_fepB_(iron-dependent Dyp-type peroxidase)_FRWD
ATGACAAATTATGAACAAGTTAACGATAGTACGCAATTTTCAAGACGTACATTTTTGAAA
ATGTTAGGTATTGGCGGTGCCGGTGTTGCAATTGGCGCAAGTGGTGTTGGTAGCATGTGG
TCTTTCAAATCAATGTTCAATACACCAGAAGATCCGGAAAAAGATGCGTATGAATTTTAT
GGTAAAGTGCAACCAGGCATTACCACACCAACGCAAAAAACATGCAATTTCGTTGCATTA
GATTTGAAGTCAAAAGATAGAGATGCAATTAAGGCAATGTTTAAAAAGTGGACGGTTATG
GCTGATCGTATGATGGATGGTGATACAGTTGGCAAGACGAGTAACAATCCTTTAATGCCA
CCAGTAGATACCGGTGAATCGATAGGATTAGGTGCAAGCAAGTTAACGATTACCTTTGGA
ATTAGTAAGTCTTTGATGAAGAAAATTGGGTTATCTAGTAAAATTCCCGATGCCTTTAAA
GATTTACCGCATTTTCCGAATGATCAGTTAATAGACGATTACAGCGATGGTGATATTATG
ATTCAAGCATGCTCAAATGATTCGCAAGTATCCTTTCATGCGGTTCATAATTTAGTTCGT
CCATTTCGAGATATTGTTAAGGTACGTTGGGCGCAATCTGGTTTTATCTCTGCTAAAGGT
AAGGAAACACCTAGAAATTTAATGGCATTTAAAGATGGAACAATTAATCCTAGAAAGAGT
AATCAACTTAAAGATTATGTGTTTATTGATGACGGATGGGCGAAACATGGAACTTATTGT
GTTGTCAGACGTATTCAAATACACATTGAAACGTGGGATCGTACTGCACTGGAAGAACAA
GAGGCTACATTTGGTCGCAAGCGACATAGTGGTGCACCGTTAACAGGTGGGAAAGAGTTT
GATGAAATTGACTTAAAAGCGAAAGATAGTCATGGCGAGTATATTATTGATAAAGATGCC
CATACGAGACTAGCGAAAGAAGCAAATACGTCAATTTTACGTAGAGCCTTTAATTATGTT
GATGGTACGGATGACCGCACAGGTAACTTCGAAACAGGCTTGTTGTTCATTGCTTTTCAA
AAAGCGACCCAACAATTTATCGATATTCAAAACAATTTAGGTAGTAATGATAAGTTAAAT
GAATACATTACACATAGAGGTTCTGCTTCATTTTTAGTATTACCAGGTGTTAGTAAGGGA
GGATACCTTGGTGAAACATTATTTGACTAA
>>V40_[0335287 to 0336999]_fepC_(high-affinity iron transporter)_FRWD
GTGAAACATTATTTGACTAAAATTATAGCAATGCTAATTACTGCTGCTTTGGTGTGTAAC
TTTGGGTTATTGAAAAGTCAGGCAGCAGAACAACAAAGTATTAGTGATGTATATAGTGTG
ATAACGGATGCGAAATCTGCACTTTCTAATAATTCGATATCGAATGACAATAAGCAGAAA
GCAATTGAGCAAGTGGTAAGTGCAGTTAAGAAATTATCTCTTGAAGATAATAGCGAAGGT
AATGCTGTCAAATCAAATGTGAGAAAGCTTGAAGATGCAAAAGCGAATGATGATCAAAAA
GATACACTTTCGCAATTAACGAAGTCATTAATTGCTTATGAAGAGAAATTGGCTAGTAAA
GATGCGGGTTCTAAAATTAAACTATTACAACAGCAAGTCGATGCCAAAGATGCAGCGATG
ACAAAAGCGATTAAAGACAAAAATAAAGCGGAATTAGAATCTTTGAACAATAGTTTGAAT
CAGATTTGGACTAGTAATGAAACAGTGATTCGCAATTATGACGCAAATCAATATGGACAA
ATTGAAGTCGCATTATTACAACTTAGAATTGCAATTCATAAGTCACCATTAGATACGGCA
AAAGTGTCACATGCTTGGACAACTTTTAAATCAAATATTGATCATGTCGATAAAAAAAGT
GATACGTCTGCAAATGATCAATACCATGTATCACAATTAAATGATGAGTTAGAGAAGGCG
ATTAAAGCTATCGACAACAATCAATTGTCGGATGCTGATGCTGCGCTTACACATTTTATA
GAAATTTGGCCGTATGTTGAAGGTCAAATTCAAACTAAAGACGGTGCTTTGTATACGAAA
ATTGAAGATAAAATACCATATTATCAAAGTGTATTAGACGAACATAATAAAGCACATGTG
AAAGATGGTTTAGTAGGTTTAAATAATCAAATTAAAGAGGTTGTTGGCCATAGTTATAGC
TTCGTCGATGTGATGATTATCTTTTTACGTGAAGGACTAGAAGTGTTATTAATTGTAATG
ACATTGACTACTATGACGCGTAATGTCAAAGATAAGAAGGGTACTGCAAGTGTGATTGGT
GGTGCAATTGCCGGACTTGTATTGAGTATCGTTTTAGCAATTACATTCGTAGAAACACTA
GGGAATAGCGGTATGCTTCGTGAGAGTATGGAAGCGGGATTAGGTATCGTTGCGGTCATA
TTAATGTTTATCGTTGGTGTTTGGATGCATAAACGCTCGAATGCGAAACGCTGGAATGAT
ATGATTAAAAATATGTATGCCAATGCGATTAGTAATGGTAATTTGGTATTGTTAGCGACG
ATTGGTTTAATATCTGTGTTGCGTGAAGGTGTTGAGGTTATCATTTTCTATATGGGAATG
ATAGGCGAATTAGCGACCAAAGATTTTGTCATAGGTATCGCCTTGGCCATCGTGATATTA
ATTGTCTTTGCGCTATTATTTAGATTTATCGTCAGATTGATACCTATATTTTATATATTT
AGAGTATTGTCGATCTTTATTTTTATTATGGGATTCAAAATGCTTGGCGTAAGTATTCAA
AAGTTACAATTATTAGGTGCGATGCCAAGACATGTTATTGAAGGATTCCCAACTATTAAC
TGGTTAGGATTCTATCCAAGTTATGAACCATTGATAGCACAAGCTGCCTATATTATGGTA
GTTGCTATCTTAATCTTTAAATTTAAAAAATAA
>>V40_[0337083 to 0337871]_tnp-Q6GJF3_(putative transposase)_RVRS
TTATACAGAATCAGCCATTTTTAATGTAATTCTTTCATGATTAAAGAAAAGAATAAAATC
ATGAATTGTTTTTGTAGCTTCTTCTACACTATTAAATTTAAAGTGCTTATTTCCTCTAAA
AATTTCACTTTTTATTGTACCCCATACACCTTCCATTGGACCGTTATCGATACATTTGCT
AATACGTGACATACTTTGAATCATGCCACATTCATCCAACATATGTTTAAATGTTTTCGA
TGTATATTGAAAACCTCGGTCACTATGAAATAAAATACCTTTGGTATTTTCTACTTTTTC
TATCGCTTGATTGAATGTTTTAAATACTAATTGATTATTGTTAGAAGGGCCTAGCTCATA
ACTAACAATACGTTTAACACCTAAGTCATAAATGGCACTCAAATATATCTTACTACCTTC
TTTGATTTTAAATTCTGTTACATCTGTTAACCAAACTTTATTTGGCGTATCAATGTCAAA
TTGTCGATTAAGCTTATTTTCTGATGTGATTTGTGGCGTTGAACGGCGATAAGGTTTTCG
CTTTTGACGTATTACCGCTTTTAAATTAAGTTCTTTCATCAAACGATAAATTCGCTTTCG
GTTTACTTGTTTACCTAGTTTTAATCGAATATAGATATAAATGCGACGATAGCCATAAAT
ACCATTATACTTATGATAGATTGATTCTATTTCTCGCTTAAGCTGTTCATTCTCTAATTC
AAGTTCACTCGATTGATAATGTACCCACTTATAATAACTCGCTCTAGAAATGCCTAAAAT
ACGACACAA
>>V40_[0337895 to 0338650]_tnp-Q6GH59_(putative transposase)_RVRS
TTAACGCTTCAATCGTTTTGTATGCCGTGATTTGTTTTCTCTTTGAATCATCTCTCTTTC
CAATGCTTGAAACTTTTTTAAAACGTCATTTTCCATCTCTAATAATCGATTTTGTGCTTT
TAATGCTTGAATTTCAGCTTCCTTTTGTTCTTCTGGCGTCATCATAGATTTGGGTTTTCC
TTTGCCTCTGCCATCTACTAATCCATTTTTACCATGTGCTTGATACTTTTGAACCCACTG
GTAAATTTGACCGTATGAGATATTAAAGTGTTCTGCAACTTCTCTATAAGATTGTTTATG
ATTCAAGTAATATTCAACAATTGTGACACGTTCTTCAAATGTGGTTTTTCTTGCTTTCAT
GATATACACCCCAGTTTTCGGAGATTGATTCTTAATCTCTTTTCCTACAGTATACATTTT
TATCCAATTTTTGACTTGTGTCGAACTACGAATATTGTATTTGATTGCGAGATCTTGGGT
TGATTGATTTGAATTCAAATATTCATTTACAACTTTTAATTTTAGTTCCTTTGAATAGTG
ATTGTATTGTTTTTGTGTAAGTAGTGTTTCAATACCATGGGTTTTATAATATTTATACTT
AGGATACAAAGTATTGACATTAATATCTAATTGTAATGTATCGATTAAGTATTGAAACGA
CACGCCTTTTTCATATTCTTGAAACATATATAGCAGTACATCTATGTCTACTTTAGGTTT
TATTGACATAAATAAAGCTCCCTTCAAAGTTTTCAT
>>V40_[0338930 to 0339631]_tatC_(twin-arginine translocation protein C)_RVRS
TCATTGCGTTGGTGGTTCACCGCGGCATGTGAATTTAACGATGAACATACTGAACTCAAA
GAGCAATATGAGTGGCAATGTGAGTAATATATTTAATGTTATGTCTGGTGGTGCAATGAT
ACTCGCCAGCATAAAGCAAGCAAAATAAATATATTTACGATAATGTTTCAAAGAATATGT
ATCTATAAGACCGAATTTTGCAAGACCCATAAATAATATTGGTAATTGAAATAGAATGCC
AAATGTGAATAACCAACGTATGAGTTCAATCAAATATGCTTTAAAGCCAATGACAGGCGA
AATGTTTAAAGTTAATGATAATTTTAACGCGAATTGAATGATCATTGGAAAGCCAACATA
AAATGCAAAAGCGACGCCAGCACAGAATAATAACACGCTGAAAAAACTATATTTATAAAT
AAATTGACGTTCATTATTATGTAATCCAGGCGCAATGAATGCCCACAATTGATAAAACAT
GACTGGTGAAATGAAACAAAACGCGATGAAAAATATAATCATCACGTATATTTGGATCAT
TTCTGTGAATGAAAATGCATGTAAGGACACATGTGCACGGGTAATATACGTTATGAATGG
TGTCATCCACCAAAATGATGAAACATATACGACGATGACCGTAATGACGAACGATAATAA
AATTTTTACTAACCGATGGCGTAGTTCGCTAAAGTGAACCAT
>>V40_[0339648 to 0339863]_tatA_(twin-arginine translocation protein A)_RVRS
CTATTGCTCTCGCTGTTGCTTCGATTCCTTACTGGGTGTATCGTGAGACTCTTTATCTAA
ATCTTCTGTTGCAGATTTAAATTCTTTTAAAGTAGAACCGATAGCACGACCAAATTGTGG
TAATTTTTTCGGACCAAAAATAATTAAAGCGATAATGCTAATGACGACAAGACTTGTTGG
ACCTGTGATGCCTAAAATAAAAGTGTTAGTTATCAT
>>V40_[0339971 to 0340360]_DUF1398_(putative protein)_RVRS
TTACTGAGGTATTAATTCTGAAATGATAGCTTGTTCTTTCAAGTTGATATAAGTACAAGT
ACCAGCTTGAATATCGATATGCCATTTASTGCCAGCTTCAGCCATTTCATTACAAAATGT
TTCGAAATCTGTTTGTCCTTGTTGATGTCTAGTTAATACATCTTGAACGATTGTTTTGAT
TGATTTTTGAGCAACAGGAATCGTACTTTTTACAGATGAAGTAACAATATCATCTTCTGA
TTGATGTACGTATGTTGCTGTGCCATCTTGAATATTAACAATATTGTACGTCATACCCAT
ATCCTTAAATGCTTTGAATAGTTTTGGAAAATCAACACCAGTAAATTGTTGATGTGCTTG
TTGAATTGCAGATAATGTAAATGCCAT
>>V40_[0340601 to 0340804]_Q5HIU5_(putative transcriptional regulator)_FRWD
GTGCGTAATCGATTGAAAGAGTTACGAGCACGAGATGGCTTAAATCAAACGCAGCTTGCC
AAACTAGCTGGTGTTTCAAGACAAACCATTTCTCTAATTGAGCGAAACAATTTTATGCCA
TCAGTATTAACGGCAATAAAGATTGCTCGTATCTTCAATGAAACGGTGGAAACTATTTTT
ATTATTGAGGAGGATGAGGCATGA
>>V40_[0340801 to 0341514]_DUF3169_(ABC transporter, transmembrane permease)_FRWD
ATGAAAATACTAAGATATATTGGATATCTTTTACTGGGTGGACTTGTAGGAGGTATCATA
GGTGGAATTTTAGGTAACTTTGATGGATTGAGTATTGAGAACTTGACGTTTGCGACATAT
AACAATGTCGTTGTAATATCGATTGTTGCGACTATTATTATCATATTGGTAGAAGCCATT
GTTTTGATGAATCAAAAACGTGCATTGAAGTATAAGCGACTTGTAGATGAAGAGGTAGAT
ATCGATGCAACAGATCAATATGAGTTGCTTGCGAATCGTTATGTTTTAAATGGAAGTATA
TTAAGTATTCTGCAGACAGTTATTGCTTTTTTAGTATTGCTTATTTTTGTGGTAGGGCAT
GCTGAAGCAGATGCAATACTATTCTTTTTAATACCATTTTTTGCTAGTGCTATTTTCAAT
ACACAATTTACGCTGTTTAATAGAAGATTTGATGATAGAATGCCAAAAATTGCAGATAAG
AATTACACTGAAAAGCGATTGGAAATATTGGATGAAGGTGAACGCCATATAGAATTAATT
GCATTATTTAAAACATATGCGATCAACTTATCCATATTGATACTAGCCATTATAGTAATT
GGGCTTTATTCAATTACTACTGGAATTAATCAAAGTTTCAGTTTGCTACTTATCATTGCT
ATTTTCATATATAACGCCTTTAGTTATTTATTGAAGAGAAGACGTTTTTATTAA
>>V40_[0341539 to 0342381]_Q5HIU3_(ABC transporter, ATPase)_FRWD
ATGACAACATTGTTAAACGTAGATCGTGTGAACAAACAATACAAAGATTCGGAATTTAAA
TTACAAGATGCATCTTTAACGATTGCTACTAATGAGACAGTAGGATTAATCGGGAAAAAT
GGCTCAGGTAAATCGACATTAATTAATATTCTAGTAGGCAATCGACATAAAGATAACGGT
AGTATCACATTTTTTGGGGAAGAACATGCTATGGATGATGTCGAATATAAAGAACACATA
GGTGTAGTGTTTGATGATTTGAGAGTACCTAATAAATTGACTATTAAAGATATTGATAAA
GTATTTCAATCTATTTATATGACTTGGAATAGTCAAAAATTCTTTGATTTAATCAAATAT
TTTGAGTTGCCACTACAAACTAAGATTAAAACTTTTTCAAGAGGGATGCGAATGAAGATA
GCTTTGACGATTGCGCTTTCTCATGATGTGAAGCTATTGATCTTAGATGAAGCAACTGCG
GGTATGGATGTTTCTGGACGAGAAGAAGTAATGGAACTATTAGAAGATTTTGTCGCGCAA
GGTGGAGGCATCTTAATATCATCGCATATTTCTGAAGATATAGAACAATTAGCGGATAAA
TTAGTGTTTATGAAAGATGGACGAATGATTTTAACTGAACAGAAAGATATACTTTTAGCA
CAATATGGAATTGTTACGACAGAAGATAAAGATGTTGAAATTCCTAAGCATTTAATTATA
GCTTCTAGATTGTCAAAGGGGAAATATCAAATTTTAGTTAAAGATTATGCAGAAATTGAA
AATGCAGAACCTTTAAAACACATTGATGACGCTACGAAAATCATAATGCGAGGTGAAGTT
TAA
>>V40_[0342381 to 0343010]_Q5HIU2_(ABC transporter, transmembrane permease)_FRWD
ATGAAAGGTATGTTCCTAAGTAGTTTCTATGCAACGAGAAAGCAAACATATATTTATTTT
ATAGTCGCTATCATAGCTGCGGGATACTTTGCAGTATTTAATCCGTTGATGAGTTCGGCA
ATGGCTGGGGTTATGTTAATCACACCTATTACTGATAATATTAAACATGAAAAAGACTCA
AGATGGATGTATTATGTATCTACTTTACCGGTTAAACGTAGTGATTATATTAAGTCATAC
TTTGCCTTTTATTTAATCTTATTCGGTGCAAGTTTAATGATTGGATTAGTTGTGACTACG
ATCGTGACCCAAAGTGTGATGATTGGTATTATGTCAGGTTTAATGAGTTTTGGTATCATA
GGGGCATACTCTATCATTTTCCCATTGACATTTAAATTTGGCGCTGAAAACTCCAATGTC
ATTATGATATGTGCATCTATACTACTACTTATTTCTTTCGTGGTCTTTTTCTTTATATAT
GGTATGGTTAGTGGTGCATCTGTATTAGAATTTGAAAAAATTAGCACTGAAGGATGGCTA
GTTGTCATAGCATATGCGGTCATTGGTATAGTTATAACGAGCGTTTCTTATATATTGTCT
ATTAAAATTTTTAACAAACAAGAACTATAA
>>V40_[0343400 to 0344533]_ltrA-L1_(low temperature requirement A, locus 1)_RVRS
CTATTCATCACTTTGACGTAGACGTTGATTTTTAAAATAGATGAGCATGATGCAGAAAGT
CGCAACGGATACCGAGATAATCATTACTTGGTCATGCCCTTTAAAGATAAGGCTGATGAT
ATATGATACTACAAGTATGCCTAGTGAAGAAGAAATATATTTTGCGTTTGTCAGTTCATT
ATGGAAATAAGGCGTGATTAACCATAATCCAATATAGAATATTAAAACACTGATATATAT
CATATTAATTTCAAACAAGTCATTTAGTTTATTGTTATTACTAAAAACAATTGCGGCATT
AATCACACCTAAAGCGATATTGATTAATAAATGCGTATACGATAAACGAAAACCGATAGA
TGACAATTTATGATTGATGTAATTTTCAGTAATGATCCAATAAACACCGAAAAGACTAAT
TAAAATCATAAATTGGAATATATAAATGTAACTAAAATGATCAATGCTAAATGATGACGA
AGCTAAACCAACCAGTACCTCGCCAAAGATAATAATTGTTAGTAACGAAAAACGTTCTAC
TAAATGCATCATATTAACAGGTGATAATACAAGATATTTCTGAAATGGAATAAGTCCTGT
CGCTGCAATGAATACGCCTAAAAATCCAGGGATGTAATGGATACTTTGTGGTAGTACTAA
TGATAGAAATGATAAAAATGAAATCACAAAGGCTACGGTCGCAAAAGCTTGACATGTACG
CTTATCGCCATAATCTAATCCTGTACGTATATGTAATAAATACTGTAATCCGATACTTAA
ATACATAATTGCCACGCATAAGAAGAATGGGAAGAATGTCTTTTCAAAGTCCGGATATAG
GCTGTTAGATAGGAAGACCATGATAAACATATTAAACATCATAAACGAGACGTCTTTGAA
TGTAACTTGACCAAATCGATTTGTAAAAAATGTTTGATGAGACCACATTAACCATAAGAA
CAAACTCATGACGATGTATTTGAAAAATAAATCAGCTGAAATGGAACCATTTTGTGTTGT
TAAAATCACATGTGCAATTTTTTGAATGGCATAGACGAAAATTAAATCAAAGAACAACTC
ATGGAATCCTGCACGCTTTTCAGCTAAATGTTTTGGTGTTAATGCATTAACCAT
>>V40_[0345073 to 0346254]_thlA=yqil_(acetyl-CoA acetyltransferase)_FRWD
ATGACGAGAGTCGTATTAGCAGCAGCATACAGGACACCTATTGGCGTTTTTGGAGGTGCG
TTTAAAGACGTGCCAGCCTATGATTTAGGTGCGACTTTAATAGAACATATTATTAAAGAG
ACGGGATTGAATCCAAGTGAGATTAATGAAGTCATCATCGGTAACGTACTACAAGCAGGA
CAAGGACAAAATCCAGCACGAATTGCTGCTATGAAAGGTGGCTTGCCAGAAACAGTACCT
GCATTTACAGTGAATAAAGTATGTGGTTCTGGGTTAAAGTCGATTCAATTAGCATATCAA
TCTATTGTGACTGGTGAAAATGACATCGTGCTAGCTGGCGGTATGGAGAATATGTCTCAA
TCACCAATGCTTGTCAACAACAGTCGCTTTGGTTTTAAAATGGGACATCAATCAATGATT
GATAGCATGGTATATGATGGTTTAACAGATGTATTTAATCAATATCATATGGGTATTACT
GCTGAAAATTTAGTAGAGCAATATGGTATTTCAAGAGAAGAACAAGATACATTTGCTGTA
AACTCACAACAAAAAGCAGTACGTGCACAACAAAATGGTGGATTTGACAGTGAGATTGTT
CCGGTATCAATTCCACAACGCAAAGGTGAGCCAATCGTTGTTTCAAAAGATGAAGGTGTT
CGAGGAGATGCCTCTGTTGAAAAATTAAGTCGTTTAAGACCAGCTTTCAAAAAAGACGGT
ACAGTTACAGCAGGTAATGCATCAGGAATCAATGATGGTGCTGCGATGATGTTAGTCATG
TCAGAAGACAAAGCTAAAGAATTAAATATCGAACCATTGGCAGTGCTTGATGGCTTTGGA
AGTCATGGTGTAGATCCTTCTATTATGGGTATTGCACCAGTTGGCGCTGTTGAAAAGGCT
TTGAAACGTAGTAAAAAAGAATTAAGCGATATTGATGTATTTGAATTAAATGAAGCATTT
GCAGCACAATCATTAGCTGTAGATCGCGAATTAAAATTACCTCCTGAAAAGGTGAATGTT
AAAGGTGGCGCTATTGCATTAGGACACCCTATTGGTGCATCTGGTGCTAGAGTTTTAGTG
ACATTATTGCATCAACTGAATGATGAAGTCGAAACTGGTTTAACATCATTGTGTATTGGT
GGCGGTCAAGCTATCGCTGCAGTTGTATCAAAGTATAAATAA
>>V40_[0346337 to 0347089]_mdh_(cyclase family protein)_RVRS
TTAGTCATTTGATGGTTTAATTGCAAATGCTCTAACAGGGAACCCAGGTGCATCTTTTGG
TTTAGGGCTGATAGCGTAAATGATGGCGCCACGAGTTGGTAATTGATCTAAATTAGTTAA
TAACTCGACTTGGTATTTATCCTGACCAAGAATATAACGTTCGCCAACTAAATCACCATT
TTTTACAACGTCCACAGATGCATCGGTATCGAATGTTTCATGACCAACAGCTTCAACACG
GCGTTCTTCAATTAAGTACTTCAAAGCATCTAATCCCCAACCCGGTGCATGTTGTTGTCC
GTTCGCATCTTTGTTTTCAAACGTTTCAATATTAGGCCAACGTTTTGACCAATCGGTACG
AAGTGCAACAAAAGTGCCAGGTTCAATAATACCATGCTCTTTTTCCCATGCTTCTATATG
CGCACGTGTTACGATGAAATCATTGTTGCTCGCTACTTCTGTTGAAAAGTCTAATACAAT
TAACGGCAATACCAATTCTTTTAAATCAATGTCTTCTAAATAACGTTTGTTCTCGACAAA
GTGGATTGGTGCATCAATGTGAGTACCATATTGCGTTACAATATTCCAACGTTGCACATA
GAAACCATGATCTTTAACCGTGAATAAAGTTGAAACTTCGCCTTTTTCAAACTCACTAAA
ACGTGGTATTTCTGGATCAAATGTATGCGTTAAATCAACCCAAGTTGCTTGTTTTAAAGT
ATTTAATTGTTGCCATAAAGGATAGTGTGTCAT
>>V40_[0347132 to 0349360]_metE_(5-methyltetrahydropteroyltriglutamate--homocysteine methyltransferase)_RVRS
TTATTCTTGGCGTTTAGCTTTAACAGCATTCACAAGTACAGTCAATGCATCTTTAACTTC
TTCTTCTTTTCGCGTTTTCAATCCACAGTCAGGGTTTACCCAGAATAATGAGCGGTCGAT
TTGTTGTAGTGAACGATTGATTGCTGTAGTAATTTCTTCTTTTGTTGGAATACGTGGACT
ATGAATATCATATACACCTAGACCAATACCTAAATCATAATTAATATCTTCAAAGTCTTT
AATTAAATCACCATGGCTACGAGATGTTTCAATTGAAATAACATCAGCATCTAAGTCATG
AATAGCATGAATGATTTGACCGAATTGAGAATAACACATATGTGTATGGATTTGAGTTTC
ATCACGAACTGAAGACGTTGCAAGTTTAAATGATAAAACAGCATCTTTAAGATATTGTTC
GTGATATTCAGAGCGTAATGGTAAGCCTTCACGTAATGCAGGTTCGTCAACTTGGATAAC
TTTGATTCCTGCAGCTTCAAGTGCTAATACTTCTTCGTTGATTGCTAAAGCAATTTGATC
TTGAACAACTTTACGTGGTAAATCAACACGTTCAAATGACCAGTTTAGAATTGTTACAGG
TCCAGTTAACATACCTTTAACTGGTTTATCTGTTAAGCTTTGTGCATAAACTGTTTCATC
AACAGTTAAAGGCGCTGTCCATTTTACGTCACCATAAATGATTGGTGGTTTTACGGCACG
TGAACCATATGATTGCACCCAACCGAATTTAGTTACTAAGAAACCTTGTAATTTTTCTCC
GAAGAATTCTACCATGTCATTACGTTCAAATTCACCGTGAACTAATACATCTAAGCCGAT
GTCTTCTTGAATTTTAATCCATCGAGCAATTTCATTTTTTAAGAATGTTTCATATGCTTC
GTCTGTAATGCGTTTATTTTTCCAATCTGCACGGTATTTTCGAACTTCTCGGCTTTGTGG
GAATGATCCAATAGTTGTTGTTGGTAAATCCGGTAAGTTCAAACGTTTTTGTTGTTGTTC
AATACGTTGCGCGAATGGTGATTGTCTTGAAGTACGCACGCTTTCGAAATCATAATCTAA
GTTTTTGAATGATTGATTTTGGAAACGCTCATAACGTGCTTTTAATTTATCATATTTAAC
ACTATCGTTTTGATTAAATAGGCGACGCAATGCATCTAATTCGTCTAATTTTTCAGTTGC
AAAGCTTAAGCCTTCGCCAACACTTGTATCTAATGTTTCATCATCTAAAGATACTGGAAC
ATGTAATAATGAAGATGATGGTTGAATGACAAGCTCATTCGTGTGTGCTAACAATTTATC
GATTAAGACTTTTTTAGATTCAATGTCACTTGCCCATACATTACGACCATCAATAATTCC
AGCGTATAATGTTTTTGATTTATCAAAATCTCCTGCTTCAATTTGTTTAAGGTTATAGCC
ATTATCATGGACAAAGTCTAAACCTAAACCACCAACAGGTAAAGAACTTAAGAATTTAAG
ATGTGCACGTTCGAAGTATGTTTGAATGACTAATTTTTTAGCAACACCAGCTTTTTCGAA
ATAGTCATAAGCTTCATGTGTAATATTTTCATAGCTTTCACTGTCGTCTGTAACTAAGAT
TGGCTCATCAACTTGAATGTACTCAGCACCTGCATCAATTAATGATTCAAACACTTCTTT
ATAAAGTGGTAATAACGTTTTAACTTTTTCTTCAAAAGTTTGGTGACCGCCTTTTGATAA
TTTAACAAAAGTAATCGGACCAACAATGACAGGGTGAGCGTTAACGTTTAAAGATTGCGC
GTATTTAAAGCGATCTAATAATACGTTGCGACTCACTTTAGGTTCAACATTGTCCCATTC
AGGTACGATGTAGTGATAGTTAGTGTTAAACCATTTTATAAGTGCACTTGCAACATGGTC
TTTATTACCGCGAGCAATATCAAATAATAAGTCATCATCGATAGTTCTACCTTGGAAACG
TTCAGGGATGATATTGAATAATAATGACGTATCTAAAATATGGTCATATAAAGAGAAATC
ACCAACTGGGATGCTATCTAAGTGATAGTACTTTTGTAATAATAAATTTTCTTTATGTAG
ATCTGTTAATGTTTGATCTAATTCTTCTTTAGAAATCTTCTTTGCCCAATAACTTTCGAT
TGCTTTTTTCCATTCTCTTTTTCTACCTAATCTTGGGAATCCTAAGTTTGATGTTTTAAT
TGTTGTCAT
>>V40_[0349357 to 0351198]_metF_(methylenetetrahydrofolate reductase)_RVRS
TCATAATATTGCCTCCTTGTGAGCAGTAATAGATTTTGAGTATGCTGCAAGTTCTAATGA
ATCTTCGACATTTTGAAACGGTGTGATAATGTATAAACCATTAAAATATTCATGAACAGT
ATCGATTAAATCCTTTGAAAGCTTAAGACTTAGTTCTCGTGTTTTGGCTTTATCATCTTT
AACTGCTTCAAATTGTTGTAAAATTTCATCTGACATCTTGATTCCTGGCACTTCATTATG
CAAAAAGAGTGCGTTTTTGTAACTTGCGATAGGCATAATGCCTATGAAAAATGGTTTGTT
CAAGTGCTTAGTGGCATGGTAAATTTCAATGATTTTCTCTTTGCTGTACACGGGTTGTGT
TATAAAATAAGACATTCCGCTTTCTATCTTTTTCTCTAGTCGTTTTACGGCACCATCTAA
TTTACGAACATTAGGGTTAAAGGCGCCAGCGATGTTGAAGTGTGTACGTTTCTTCAGCGC
ATCACCGTCAGTGTTAATACCTTGATTAAATCTTAGAGCGAGTTCAGTTAATCCTTTAGA
ATTAACATCATAGACATTGGTTGCACCTGGTAAGTGACCAACTTTTGAAGGATCACCAGT
TATGGCTAATATTTCGTTAACGCCAATGAGCGATAATCCAAGTAAATGGGACTGCAAGCC
GATTAAGTTTCGGTCTCGACATGTAATATGTACGAGTGGTTCAATATTGTAATATTGTTT
AATTAAGCTTGCAGCAGCAATGTTGCTAATTCTGACAGTTGCCAATGAATTATCTGCGAG
TGTTACCGCATCTACATTAGCTTTATCAAGTTTAGCGATATTTTCAAAAAATCTATCCGT
GTCTAAATGTTTCGGTGTATCCAATTCGATAATAACGGTTGGACGTTCTTGAACCTTAGA
TGTTAATGATTGTCTAACTTTATTTTGAGATGGATTGAATAGTGCTTTCTTTGGTATCGG
AATCACTTTTTTGTCATTAACAGGTTTAAGTGTCTGAATAGATTCTTTAATAAATTTGAT
GTGCTCAGGCGTTGTACCACAGCAACCACCAATTAAACGAACACCTTCGCGAATTAGATT
TTGAGCAACTTGACCGAAATATTGTGCATTGTCACTATACTTAAATTCACTATTTTCAAT
ATCTAATAAGCTGGCATTTGGATAACAAGATAAGTATGCGTGCTCTGGTAATTCAATATG
TGTGAAAGACTCTTGCATATGGTGCGGGCCATGATGACAATTGAGTCCCACGATGTTTGC
ACCACATTGAACGAGTTGTTTTAATCCTTCATTGATTGCCTGACCATTAACTAAGTAATT
TGTGTTTGAAGCGGTTAATTGAGCAATGATTGGAATGTCGTATTTCTTTCTCGTTCGTGA
AATGACATTTGTTAGCTCTTCTAGGTCGTAATACGTTTCGAAAAGTAGCGCGTCAACGCC
TTCTTCAATTAAGGTATCTATTTGAATTTCAGTATGATAAAGAATAGTTTGTAAGCTGAT
ATCCTCTTGTTTGATACCTCTAAACCCACCAACTGTGCCTAATATATACGTATCTTTATT
TGCTGCTTTTTTTGCGATGCGTACGGCTGCTTGATGTATAGCTTTAACTTTATCTTCAAG
ACCGAATCGTTTTAACTTTTCAAAATTTGCACCATAAGTATTGGTTTGAATGACATCAGC
ACCAGCTTCGATATATGAACGATGGATGCGTTCAACTTTATCTGGATGGCTAAGATTATA
TGCTTCTGGGCAGGTGTCTAACCCTTCAGAGTATAAAATGGTTCCAATAGCGCCATCAGC
TACTAAAACATTATCTTTCAATTGTGTGAGGAATTGACTCAT
>>V40_[0351167 to 0352327]_metC_(cystathionine beta-lyase)_RVRS
TTATCTTTCAATTGTGTGAGGAATTGACTCATTGAATGCCTCCTTTAATGCGTATTTGAT
GTCTGCAATGAGTTCATCAGAATCTTCGAGACCAACGCTTAATCGGAATAGACCGAAAGT
GATACCACGTTCTTGTCTCACTTCTTCAGGTAGTGCAGCGTGAGACATTGTTGCTGGATG
TGAAAGGATCGTTTCAACACCGCCCAGACTCACTGAAACGAGTGGTAATGTCAGTGCATC
GACAAATTGTTGTGCTTTAGACTCATCAGCTAAACGAAAGCCAATAACGGCACCGCCATT
TTTAGCTTGTTCTAAATGAGCAGCAGTGAGTCCCGGATAATAAACTTCTGAAATTTCATC
TTGCTTTATTAAAAATGACACGATTTTTTGAGCGTTTTCGACAGATTGTTTAAATCTGAT
TGGAAATGTTTTTAAATGTTTAGCAAGCGTCCAGCTATCTTGAGCAGATAACATATTGCC
TGTACCATTTTGTATTAAATAAAGAGCTTCACTAATTGCCTCATTATTAGTAATGACAGC
ACCAGCAATTAAATCGCTATGTCCACTTAAAAATTTTGTAGCACTATGAATGACAATATC
AGCGCCAAGTAATAAAGGTGATTGACCTAACGGTGTCATAAATGTATTGTCCACAGCTAC
CAGTAGTTCATGCTTTTCGGCTATTTTAGAAACAGCTTTGATATCAGTAATTTTAAAACA
GGGATTCGATGGTGTTTCGATATAAATTAATTTTGTGTTGGATTGAATGGCACCCTCGAT
TTGTTCGAGCTTGGTAGTATCTACGGTTGTAAATTCAATATTAAAACGATTCAAAATTTG
CTCAGTGAGGCGAAAAGTACCGCCATATACATCATCGGGTAAGATGACATGATCACCAGA
TTTGAAAGTCAAAAGTACTGCTGAAATAGCAGCAATACCTGATGCAAAAGCAAAAGCGAA
TTTTCCCTGTTCTAATCGTGCTAACTTCTCTTCTAAAAGTTCACGGTTAGGGTTGCCACT
TCGTGCATAATCATATTTAACATCACCACCAAGACTTGTTTGATGGAATGTTGAAGAATC
ATAGAGTGGTGGGTTAGCTGAATGATATTCCACACCTCTACGCCAATCGAATATCACTTC
TGTCTCTTTTGAAAGTGTCAT
>>V40_[0352324 to 0353427]_metI_(cystathionine gamma-synthase/cysteine synthase)_RVRS
TCATACAATCTCTCCAATCTGAGCTTTATCTAATGCTTGGATGATATCGCGTTCGATGTC
TTCATAATTTTCAACGCCTAGTGATAAGCGGATTAAATACTCATCAATGCCACGTTTATC
TTTTTCAGCATCTGGCATATCAACATGTGTTTGTGTGTAAGGGAAGGTCACTAATGTTTC
AGTGCCTCCTAAACTTTCTGCAAAAATACAAATATCTAAATTTTCTAATAATTTAGCGAC
GCTATAGGCCTTGTTAAGTCTTAAACTAAGCATGCCAGTTTGCCCGCTATATAATACTTC
GTCAATTGCTTGAAGTGACTGACATTTTTTAGCAAGTTTTCTTGCGTTTGATTGCGCACG
CTCAATGCGTAAATGCAAAGTTTTAAGTCCACGTAATAACAAATAACTATCTATTGGTGA
AAGTGTTGCGCCAGTCATGTTGTGAAAATCAAACAACTGTTGCGCGAGTGATTCATCTTT
GACGGTTACGACACCTGCTAGTACATCGTTATGTCCACCAATATATTTCGTAGCTGAATG
TAAGACTATATCAGCACCTTCTGCTAATGGTGTTGAAAGATAAGGTGTTAAAAAAGTATT
GTCGATAATTGACAATAAGCCTTTAGCTTTACAAAGTTGATAGTACGGCTTTACATCAAT
AGCAATCATTTGTGGGTTAGATATTGGTTCAATGAATAATGCTACTGTTTTATCAGTGAT
TTCTTTTTCAACTTGTTCATAATCTGTAAAATCAACGTACTTAAATTTGATATTGTATTG
TTGCTCGTAAAATTCAAATAATCTAAATGTGCCGCCGTATAAATCGAATGAAACTAAAAT
TTCATCGTGTGGTTTAAATAAATTACATATTAATTGAATGGCTGACATTCCACTTGATGT
AGCGAATGATGCAATACCATGCTCAAGTTTGGCAAAACAGGTTTCAAATGTTGAGCGTGT
AGGATTTTTAGTACGTGTATAATCAAATCCTGTCGATTGTCCTAGTTTTGGATGTTTGTA
GGCAGTAGATAAATGGATTGGATTCGCTATAGCACCGGTTGAATCATCAGTTAATGTGAT
TTGGGCTAACTGTGTATCCTTCAT
>>V40_[0353491 to 0353860]_tbox02_(T-box leader element)
AAAAAGGACGAAAGCTTATGTTTCGCGGTACCACCTTTATTTGTTATTCCATCGCTGAAA
TAACCTTATTCAGTACGCATTAAAAGTAAATATGCTTACTGAACAATTATCACAATTAAA
GTCAGTAAGTAAGGATATAGTAATGTGATATCCCATACTTATTAACAAAAAATCGTGCGT
AAAGAATCCAGTACGCCATTTAACATCAATGTTAATACTGTATCGCTATAACGGGCGAAC
CCGTAGACACCTCATATTGGCATCAACACTCCAAGGCCATTTTCAAACACGCTTTCAAAA
TCTTCTCTCAGCTACTAAAGACTCTCTGTATAAGCAGGGTGTGTTTTACTTTCCTCTTTA
TTGTGTTTAC
>>V40_[0354089 to 0354934]_spo0J_(chromosome partitioning protein)_FRWD
GTGAGTGAATTGTCAAAAAGTGAAGATCAACGTATTACTAAAACAAAAGATGAACAAATT
AAGCAAATAGATATATCGGATATCAAACCGAATCCGTATCAGCCCCGAAAAACTTTCGAT
GAAAATCATTTAAATGATTTGGCAGATTCAATTAAGCAATATGGTATTTTGCAACCAATT
GTGCTTAGAAAAACAGTACAAGGCTATTACATTGTAGTTGGTGAAAGAAGGTTTAGAGCT
TCGAAAATTGCTGGTCTAAAATACGTATCAGCGATTATCAAAGATTTAACAGATGAAGAT
ATGATGGAACTGGCGGTCATCGAAAATTTACAAAGAGAAGACTTAAATGCGATTGAAGAA
GCTGAAAGTTATCAACGTTTGATGACAGATTTGAAAATTACACAACAAGAAGTAGCGAAG
CGATTGAGTAAGTCGCGCCCGTATATAGCGAATATGTTGAGGTTATTACATTTACCGAAA
AAGATTGCTGACATGGTAAAAGATGGGCGACTGACAAGTGCACATGGACGAACGTTATTG
GCAATTAAAGATGAACAACAAATGCTTAGGTTAGCGAAACGGGTTGTTAAAGAAAAGTGG
AGTGTTAGATATTTAGAAAATCATGTTAATGAATTAAAAAATGTTTCGTCAAAGTCGGAA
ACAGACAAAGTAGATATAACTAAGCCTAAATTTATAAAGCAACAAGAACGACAGTTGCGA
GAACAGTATGGCGCAAAAGTAGATATATCGATAAAAAAATCAGTCGGCAAAATCTCATTT
GAGTTTGAATCACAAGATGACTTTGTGAGAATCATTGAACAATTAAATCGTAAGTATGGT
AAATAG
>>V40_[0355088 to 0355969]_ykuT_(putative small-conductance mechanosensitive channel)_FRWD
ATGGATCAAGTTATGAGTATTATTTCATCGCTATTCGAACCATTAACTAAAATTGAAACA
TATGAAAGTGTCGCTACTAAATTAGCGATGATAATTATATATATTATCGTTGCATTAATC
GTAATTAAAATACTAGATAAAATGATTGCCCAAGGATTTAAAATACAAAACAAGAGTAAA
AAGGGTAATAAAAAACGTTCCAAAACATTAATATCATTGGTGCAAAATGTTGTTAAATAT
ATCGTGTGGTTTATAGTTATCACTACCATTTTAAGTAAATTTGGCATTAGTGTTGAAGGG
GTAATTGCCAGTGCTGGTGTCGTAGGCTTAGCAGTAGGTTTTGGTGCTCAAACTATAGTT
AAAGACGTAATTACAGGATTCTTTATTATATTTGAAAGCCAATTTGATGTAGGTGATTAT
GTTAAGATAAATAACGGTGGTACAACTGTAGCAGAGGGAACAGTTAAATCAATTGGACTC
CGTTCAACACGTATTAATACAATATCTGGAGAACTTACAATCTTGCCAAATAGTAGCATG
GGTGAAATAACGAATTACTCAATTACGAATGGAACAGCAATTGTTAAAATTCCAGTATCT
GTAGATGAAAATATTGATAATGTTGAGAAGAAATTAAACAAATTATTTACATCTCTGCGT
AGTAAATATTATTTATTTGTAAGTGATCCTGTTGTGATTGGTATTGATGCCTTTGAAGAT
ACTAGAGTAATATTAAGGGTTTCAGCAGAAACAATACCAGGTGAAGGTTTCTCTGGTGCG
CGTATTATTCGTAAAGAAGTACAAAAAATGTTTTTACAAGAAGGTATTAAGACACCACAA
CCAATAATGACACCTTTTAATCATAGTGAAAACGGTGTTTAG
>>V40_[0355999 to 0356202]_yyzM_(putative DNA binding protein)_FRWD
ATGGCGTCAAAATATGGAATAAATGATATAGTAGAAATGAAAAAGCAACATGCGTGTGGA
ACCAATCGTTTTAAAATTATTAGAATGGGTGCTGACATTAGAATTAAGTGTGAAAATTGT
CAACGAAGCATTATGATTCCACGTCAAACGTTTGATAAAAAACTAAAAAAAATCATCGTA
TCTCATGATGATACACAAAGATAG
>>V40_[0356214 to 0357311]_yyaF_(ribosome-binding ATPase)_FRWD
ATGGCTTTAACAGCAGGTATCGTTGGCTTACCAAACGTTGGTAAATCAACATTATTTAAT
GCAATTACAAAGGCGGGTGCCTTGGCAGCAAACTATCCGTTCGCAACTATAGACCCAAAC
GTGGGTATTGTAGAAGTGCCAGATGCAAGACTACTTAAATTAGAAGAAATGGTTCAACCT
AAAAAAACATTACCTACTACATTTGAATTTACAGATATTGCCGGAATTGTTAAAGGTGCT
TCTAAAGGTGAAGGTTTAGGTAATAAATTCTTATCACATATTAGAGAAGTAGATGCAATT
TGTCAGGTTGTTCGTGCTTTTGACGATGATAATGTAACACATGTAGCTGGTCGAGTTGAT
CCAATTGATGACATCGAAGTTATCAATATGGAATTAGTACTTGCAGACTTAGAATCAGTT
GAAAAACGCTTACCTAGAATTGAAAAATTGGCACGTCAAAAAGATAAGACTGCTGAAATG
GAAGTGCGTATTTTAACAACTATTAAAGAAGCTTTAGAAAATGGTAAACCCGCTCGTAGT
ATTGACTTTAATGAAGAAGATCAAAAATGGGTGAATCAAGCGCAATTACTGACTTCTAAA
AAAATGCTTTATATCGCTAATGTTGGTGAAGATGAAATTGGTGATGATGATAATGATAAA
GTAAAAGCGATTCGTGAATATGCAGCGCAAGAAGACTCTGAAGTGATTGTTATTAGTGCA
AAAATTGAAGAAGAAATTGCTACATTAGATGATGAAGATAAAGAAATGTTCTTAGAAGAT
TTAGGTATCGAAGAACCAGGATTAGATCGATTAATTAGAACAACTTATGAATTATTAGGA
TTATCAACATACTTTACTGCTGGTGTGCAAGAAGTACGTGCTTGGACATTTAAACAAGGT
ATGACTGCACCTCAATGTGCTGGTATCATTCATACTGATTTTGAACGTGGATTTATCCGT
GCCGAAGTAACAAGTTATGATGACTATGTACAATATGGTGGCGAAAGTGGCGCTAAAGAA
GCGGGCAGACAACGATTAGAAGGTAAAGAATATATTATGCAAGATGGCGATATCGTTCAT
TTCAGATTTAATGTATAA
>>V40_[0357397 to 0357588]_Q5HIT0_(putative bacteriophagal protein)_RVRS
TTAAAAGAATGGAATAATTTTACTCGCGTTAATAATATCTTGAGTGCTGAAAAATTGTTT
GCCTTCGCCAGTATAAGCAGGCTCTAAAACAAGATTAGCCTTTGCACAATAAAGCCATTC
AGGATGAATGCCACTATTAAGTATCTCTTGGAATTCTTGAAAATCTTTAGACCAATCAAT
ATTTAAATTCAT
>>V40_[0357768 to 0357819]_S06_leader_(leader RNA of ribosomal proteins S06 and S18)
ATTCCTTGCTTATCTGTTTTAAGATTGATAAGCCGTATAGACCACAAGGAGG
>>V40_[0357832 to 0358128]_rpsF_(rpsF, 30S ribosomal protein S6)_FRWD
ATGAGAACATATGAAGTTATGTACATCGTACGCCCAAACATTGAGGAAGATGCTAAAAAA
GCGTTAGTTGAACGTTTCAACGGTATCTTAGCTACTGAAGGTGCAGAAGTTTTAGAAGCA
AAAGACTGGGGTAAACGTCGCCTAGCTTATGAAATCAATGATTTCAAAGATGGCTTCTAC
AACATCGTACGTGTTAAATCTGATAACAACAAAGCTACTGACGAATTCCAACGTCTAGCT
AAAATCAGTGACGATATCATTCGTTACATGGTTATTCGTGAAGACGAAGACAAGTAA
>>V40_[0358149 to 0358652]_ssb_(single-stranded DNA-binding protein, chromosomal)_FRWD
ATGCTAAATAGAGTTGTATTAGTAGGTCGTTTAACGAAGGATCCGGAATACAGAACCACT
CCCTCAGGTGTGAGTGTAGCGACATTCACTCTTGCAGTAAATCGTACGTTCACGAATGCT
CAAGGGGAGCGCGAAGCAGATTTTATTAACTGTGTTGTTTTTAGAAGACAAGCAGATAAT
GTAAATAACTATTTATCTAAAGGTAGTTTAGCTGGTGTAGATGGTCGCTTACAATCCCGT
AATTATGAAAATCAAGAAGGTCGTCGTGTGTTTGTTACTGAAGTTGTGTGTGATAGTGTT
CAATTCCTTGAACCTAAAAATGCGCAACAAAATGGTGGCCAACGTCAACAAAATGAATTC
CAAGATTACGGTCAAGGATTCGGTGGTCAACAATCAGGACAAAACAATTCGTACAATAAT
TCATCAAACACGAAACAATCTGATAATCCATTTGCAAATGCAAACGGACCGATTGATATA
AGTGATGATGACTTACCATTCTAA
>>V40_[0358704 to 0358946]_rpsR_(30S ribosomal protein S18)_FRWD
ATGGCAGGTGGACCAAGAAGAGGCGGACGTCGTCGTAAAAAAGTATGCTATTTCACAGCA
AATGGTATTACACATATCGACTACAAAGACACTGAATTATTAAAACGTTTTATCTCAGAA
CGCGGTAAAATTTTACCACGTCGTGTAACTGGTACTTCAGCTAAATATCAACGTATGTTG
ACTACAGCTATCAAACGTTCTCGTCATATGGCATTATTACCATATGTTAAAGAAGAACAA
TAA
>>V40_[0358951 to 0359006]_txbi_rpsR_(bidirectional rho-independent terminator of rpsR)
TAATATATTATAACCCTCGTAGGCATAGGCTTATGGGGGATTTTTTTATGCTTTGG
>>V40_[0359108 to 0359169]_txbi_Q1XZL6_(bidirectional rho-independent terminator of Q1XZL6)
AGATGAATAAAAAAAGAACTACGCATTTTAAATAAAATGCATAGCTCTTCTTTTTCTTGC
AT
>>V40_[0359222 to 0360160]_Q1XZL6_(Abi-like protein)_RVRS
TTATACTTTTGGTCTGTTGAAGTCAATAATTTTATCTAAAGCTATAAAAAATCTTTTGAT
AGCTAATGCATTTTTATAATAGCTTTCGTTTCTTTTATATCGCTTTTGAAGTTGGTCCAA
ATCGTGATATCTTGCTTGGATAATTGCATTACTACAAACTTGATTATGCAATTCTAGCGT
AGCGAAAGTATCTATGAAATTTTTTATTCCGAACATGTTTCTAGATATGCCTATATTATT
CCCTTTTTCAAATAAATATTGAGGAGATCTACTGTCATAATTTAGATTTGCTATGATGGG
TTGGTTATGAGCTGATTTGTTTCTTATATTTTTAACTAAAGGCATTAAAATATTAGCAAC
TCTCAATTCTTCGTCATTGTACTTCTTGTAATAGAAGTTGAGAAACGAAACGAATTGACC
TAGTTGCATGAATTCAATGCAAACCCATGCGGGTGGATTTTGATAGTATTTATTCAACTT
TGCGGGTAGTTGCCCTCTTTTATTCATATGCTTGAATATTTCGTTTTTATTTTTGGTTTT
GGTTTCCATAACTTCTTCTGGCGTTCTTGAATTTGTGTCAAAATTTGAATTGTTATATGA
TTTATCAATACATAAGAACTCATCTATTATTTTATAATTATCTTCTAGGTTATTTTCTGT
TATTAGTTTTAAGACTAGACACTTTAAACTATGTTCAATATCTAAAGTTAAATGCAACAT
TGTGTATCTTAATTTCATATCTATAGTTGCTAAATCTGATAAATAAGCAAATTCTATGAA
ATAGCCGCCATTCTTTTTTTCGAAATTTTTTCGGAAATAAGCTAGTTTGAAGAAGTAATT
ATTTTTTCTAAGAATTTCATTTGCTTTTTCGGTGTCAATAATATTAAAAAATATATTCAT
CTGTTTTAATTTCGCTATTTGCTCATCAAAATTGAGCAT
>>V40_[0360199 to 0360927]_int-5_setC_(truncated integrase, associated with setC)_RVRS-TRNC
TTAACTCCCCAATCATTCAAATTTATTCATCATATCTTTCGCCATCTGATTAGTAACATG
TGTGTATATCTCTAGATTTTTTTATAATCTGAATGACCTACATGCTCTTGCATTGCTTTT
AAGTTAATTCCTAATTGAGCAAGTGTAGATATATGCGAATGATGTAATGTATGCGTCGTT
ATAGGTTTCTTAATAGGACTAATCTCAGTTGTCTCTTTGATAGTGCCCTCTTTAATAATG
TCGCTAATTTTGTTCGAGTCGATAGGGCCACCAGCCGTATTTGTGAATATGTACTCTCTA
TCAATAAACTTATCATTCCACAGGTTTTCTTTTTTATTATTTAAAATCAGTCTTTTAAGT
AAGTCGATGCTATGGATAGTGAGGCCTATAGCTGTTACTTGTTCTAGTTGTCTCTTTTAC
TCCGGATGCTCCCGTCATTTTTCAGTTATCCAATTAATTGTACCATCGATATCTAGCGTT
TTATCTTCATAGTTTATATTTTCTCTCTTTATTGCAAGTAGCTCACCGATACGCATGCCA
TTAGCAATTTGAAACTGTACCATAGCTTTTACCATTTTATAATTACGCTTTCTCGTTGGA
TATTTTTATACTTAATTACATAGTCGAAACAATCCGGTATTTCTTTCACTACATTATCTT
CTAAAGTGTTATTACGTTTAGCTAGTAACGCATCCCTATAGGGATATCTATTTTATCTAT
TACACATAT
>>V40_[0361133 to 0361744]_setC_(staphylococcal enterotoxin-like toxin X)_FRWD
ATGTTCAAAAAATATGACTCAAAAAATTCAATCGTATTAAAATCTATTCTATCGCTAGGT
ATCATCTATGGGGGAACATTTGGAATATATCCAAAAGCAGACGCGTCAACACAAAATTCC
TCAAGTGTACAAGATAAACAATTCCAAAAAGTTGAAGAAGTACCAAATAATTCAGAAAAA
GCTTTGGTTAAAAAACTGTACGATAGATACAGCCAAAATACAATAAACGGAAAATCTAAT
AAAGCTAGGAATTGGGTTTATTCAGAGAGACCTTTAAATGAAAACCAAGTTCGTATACAT
TTAGAAGGTACATACAGAGTTGCTGATAGAGTATATACACCTAAGAGGAATATTACTCTT
AATAAAGAAGTTGTCACTTTAAAAGAATTGGATCATATTATAAGATTTGCTCATATTTCT
TATGGCTTATATATGGGAGAACATTTGCCTAAAGGTAACATCGTCATAAATACAAAGAAT
GGCGGTAAATATACATTAGAGTCGCATAAAGAGCTACAAAAGAATAGGGAAAATGTAGAA
ATTAATACTGATGATATAAAAAATGTAACTTTCGAACTTGTGAAAAGTGTTAATGACATT
GAACAAGTTTGA
>>V40_[0361775 to 0361836]_tx_setC_(rho-independent terminator of setC)
TATCGCTAATACTTTGAAAGTTAGGTATCTAAAGGTGCCTAGCTTTCTTTGTTATGATTA
GC
>>V40_[0362113 to 0362481]_Q2G106_(putative exported protein)_FRWD
TTGAAAACGATTTTAAAAACAATAACATATCTTGCACTTACTATCATTGGCGCTTATGCT
GCTTTATTCATTTTAAAAACAATAGACTCTCATGGTATAACAGATCAATTTAACCCATTA
GTAAAGGAAGATGTTTCTTATGTTAAAACGACAGAGGTGTCTACTAGAATGGATGATAAA
CTCCGAAGTTATAGTCAAAGTGCTTTTAATAAAGAAGGGAAAGAGACGCAATTAATGTAT
ACTGCTACATTTGATGTTAAACCGCATAGATACTTGAAAATTACACATAAAGGTCATCAT
GTAGAAACTTTTGAAGAAGTTGAAAAGGAAGAAGTACCAAAGAAAGCATTAGCCAAATTG
AGGCGATAA
>>V40_[0362662 to 0363234]_Q1Y9M1_(putative protein)_FRWD
ATGAAATTAAAATCATTAGCAGTGTTATCAATGTCAGCGGTGGTGCTTACTGCATGTGGC
AATGATACTCCAAAAGATGAAACAAAATCAACAGAGTCAAATACTAATCAAGACACTAAT
ACAACAAAAGATGTTATTGCATTAAAAGATGTTAAAACAAGCCCAGAAGATGCTGTGAAA
AAAGCTGAAGAAACTTACAAAGGCCAAAAGTTGAAAGGAATTTCATTTGAAAATTCTAAT
GGTGAATGGGCTTATAAAGTGACGCAACAAAAATCTGGTGAAGAGTCAGAAGTACTTGTT
GCTGATAAAAATAAAAAAGTGATTAACAAAAAGACTGAAAAAGAAGATACAGTGAATGAA
AATGATAACTTTAAATATAGCGATGCTATAGATTACAAAAAAGCCATTAAAGAAGGACAA
AAAGAATTTGATGGTGATATTAAAGAATGGTCACTTGAAAAAGATGATGGCAAACTTGTT
TACAATATCGATTTGAAAAAAGGTAATAAAAAACAAGAAGTTACTGTTGATGCTAAAAAC
GGTAAAGTATTAAAGAGTGAGCAAGATCACTAA
>>V40_[0363372 to 0363635]_Q5HIS2_(putative protein)_RVRS
CTATTTATCCATGCGAATATCGACTTCTTCTAAATGTTTCTGATATTCTTTAACCTTACT
TTCTAAAAACATTTCATATGGTGCATCAAAGAAGTCAGCTAAATGCATGGCATCTTTAAA
TTTAGGTTCATGGTGATGATTCTCCCATTCCCAAATTTGATGTGCTTCATATTTAGTACC
ATATTTCTCATTTAATTGTTGTGCTAATTCGTCAATTTCTAAATTATGTTTAGTTCGTAA
GTTATATAAAATATGCATATTCAT
>>V40_[0363929 to 0364180]_Q5HIS1_(putative protein)_FRWD-TRNC
ATGTTTGGATTTATTGGAATGTTAATTGTCGGTGGCTTAATTGGATGGGCTGCTGGTGCT
ATTATGGGTAAAGATATCCCAGGTGGTATTTTAGGTAATATTATCGCAGGTATTATTGGA
TCATGGTTAGGTGGAACATTATTAGGACATTGGGGTCCTGAACTAGGAAGTATTTACATC
TTACCAGCTTTAATTGGTTCAATTATCTTAATTGCACTGGTAACTTTAATTTTAAGAGCT
GTTCGTAAAAAA
>>V40_[0364222 to 0364431]_ERS140266_RS02020_(hypothetical protein)_RVRS
TCAGTTGTCATCTTTTTTATTTGCGTGAAAATGGTCAATATGTATTATAATATTTGAAAA
TGTAGGTAAGATAGGATTGAAAAGTAATAAATTAACATGAGGAGAGGTTGGAAATAAAAA
AACGAGTATTTGACAAATAAAAAAAGGATGACGTTGGGTTGCGCCATCCAGGAGTATTAT
GTTCATGAATATAAAAGACTGTGTAGTCAT
>>V40_[0364609 to 0365190]_Q7A7J4_(putative protein)_FRWD
ATGACGATTTATTTAGTTAGACATGGCGAATCAAAATCGAATTATGATAATAAACATTTT
AGATCTTATTTTTGTGGACAATTAGATGTGCCGTTAACGGATACTGGCACAAAAAGTGCA
GACGTTTTATGTGATTATTTTAAAGAGAAACAGATTAAACATGTATATGTTTCAGACTTA
TTAAGAACACAGCAAACGTTTGAACATATTTTTCCATATGACATTGCATCAACGACTACG
CCTCTATTAAGAGAACGTTCACTTGGCGTATTTGAGGGTGAATATAAAGATGAAATCAGT
GCGAATCCGAAATATGAAAAATATTTCAATGATCCAAACTTTAAAGACTTTCGTCATAGT
TTTTCACAAAAAGCGCCTGAAGGAGAAAGTTATGAAGATGTATATCAACGCGTAGAACAT
TTTATGAATCATGTTGTCAATGAAGATACACAAAAGGATGATATCGTCATTGTTGCACAT
CAAGTTGTCATTCGTTGTTTAATGGTTTATTTTAATAACGTTTCACGGGAAGAAGCTGTG
GATTTAAAAGTTGAAAATTGCAAACCATATATCATTGAATAG
>>V40_[0365256 to 0365639]_Q5HIR9_(putative membrane protein)_RVRS
TTAATGGGAATCATTCTTATCAACAGACTTATCACCAATAGCTAATGTGATAATTGCGCT
TACGAACAAAATAATTGAAGTTATAAATGACGCTAATGTAAAAGGTGTAAATTGTGTGAG
CGATAATATCAATGATAAAAAGAACCAAGAGATAGCCCCTAGAAATTGTAAAATAGCAGA
AGAAATTCTAAAACTCATATAATCATATATAGCTAAAACAAGTGAAGGTAATGCGACTAA
TACCATTATAATGATGTTGAGGGTGAATAAATATGGCTGTTCAAAAGTTACTGTGTTTGG
TCCTGTTGGATGCATTGCTGCTAAGAACAAGCAAACAATCGTCGATAAAATTGCTAAAAT
AATAAAAGTAATTCGAACTTTCAT
>>V40_[0365816 to 0365848]_tx_universal2_(rho-independent terminator)
CTGAACGAAAATGCGCTTGTAACAAGCTTTTTT
>>V40_[0366147 to 0366773]_A5IPV8_(putative lipoprotein)_RVRS
TTATTTATCGATAACATCACTCTTGATACCTTTAGATTTTAAGAAATCTTTAATTTTATC
TTGTTGCTTTTTATTAACATCACCGGCATATTTTGTTGGCACATCGACAACATTGATTTT
ATTTTGCGGTTGATAGCTAAGCTTTTCAATATCTTCATCAACATTGGCGATTGTACTATT
TAAAGCTTTGAAGTAATTCATCATTAATTCAACGGGTTTCTTATATTCTTTAGGAATATT
GTTTTCAGTGACAAATTTCTTGAAATGCAAATCGTTTTTAACAGCTAAGTTAGATAAGTG
GCTAAGTGTTTCTGCTTGTTTTTCAGTCACTTTTGTTTGACTGTCAATTTGTTTATCTAG
TTTATGTTGCATTATATATTTGTTATCAAGTATATCGCTATTTACAGACAAATACTTTTC
TATAGCTTGCTTCATCTCTGCATCACTAATATCACTATTTTTCTTATCTGAGTTAAAGAT
ATCTTTTGTTTCTAATTTTTTAGCGCTTTTAGGTGCATGGATGCCAGTACTTGTGTGATG
ATCTTCGTTATCAGATTGATCGGACGCGCAACCTGTAAGAATTAATGTCGATGCTAAAAA
TGTACTTAGTAGTAATCTCTTTTTCAT
>>V40_[0366846 to 0367081]_Q6GJR9_(putative protein)_RVRS-TRNC-FRAMESHIFT
TTAGTTTGGAATGTCACGATGACCTTGCAATGACCATAGACGTAAATGATTACGTGCATG
AGTTGCTTTTTCTATCAATAATGCGTCGTTTTGAACGGCGTAAAGGATAGCATTATCTAT
AAATAACTGCATAATTGGTTGAATCAATTTAGAAGTAGGTATCGTACGTAAAAGCATAAT
GATTTCATTCACATACTTTTCCTTCTCAATATCATTTTTCATATTGATTTGTTTGC
>>V40_[0367218 to 0368741]_ahpF_(alkyl hydroperoxide reductase subunit F)_RVRS
TTAGTTTCTGATAATATAGTCAAAGGCATTTAATGCTGCATTTGCACCTGCGCCCATTGA
AATAATAATTTGTTTGTTCTTCTGATCTGTGACATCACCAGCTGCGAATATACCAGGAAC
ATTCGTATTATTGTTACGATCAATAACAATTTCACCACGTTCGTTTAATTCAACAGCATC
TTTTAACCATGATGTGTTTGGAAGTAAACCAATTTGAACAAAGATACCATCTAAGTTAAG
TAGATGTTCTTCGCCGGTGCTCATGTCTTCGTAACGTATACCTGTAACATGGTCTTCTCC
GACAACTTCAGTAGTTTTGGCATTTGTTTTGATATCAACATTTGATAAAGAACGTAAACG
ATCTTGTAACACGTTGTCTGCTTTTAATTCGCTAGCGAATTCGAATAATGTAACATGATT
AACGATACCAGCAAGGTCAATTGCTGCTTCAACCCCAGAGTTACCGCCACCGATAACTGC
TACGTCTTTATTTTCAAATAGAGGTCCGTCACAGTGAGGGCAGAATGCAACACCTTTATT
AATCAATTGCTCTTCACCTGGAATGTTTAGCTTACGCCAACCTGCACCAGTAGCGATAAT
GACTGTTTTACTTTCTAAGATAGCACCGTTTTCTAATGTAACTTTAATTGCTTCGTCAGT
CTTTTCGATATCTGTAGCACGTATACCTGTCATTGCATCAATGTCATATTGATCAATGTG
CGCTGCTAAGTTAGAAGAAAATTCAGAACCAGTTGTTTCTTTAACAGTAATGAAGTTCTC
AATACCAGCAGTATCATTAACTTGGCCACCGATACGATCAGCAACTATACCAGTACGTAA
ACCTTTACGTGCTGTGTAAATCGCTGCACTACCACTAGCAGGACCACCACCAACGATTAA
GACATCATAAGGTTCTTTATTTTCAAACTCAGATGCATCTGCCGTACTGCCTAGTTTCGA
AAGAATATCTTGGATTGTCATACGACCATTGCCAAATTCTTCGCCATTTAAAAAGACAGC
AGGGACTGCCATGATGTTTTCAGATTCTTCACGGAACACTGCACCATCAATCATAGAATG
CGTGATGTTAGGGTTGATCACACTCATTAAGTTAAGTGCTTGAACGACATCAGGACATTT
TTGACATGTTAAACTAATGAATGTTTCAAAATGGAATGAACCTTCTAAGTTTTTAATTTG
GTCAATGATTGACTGTTTTTCTTTAGGTGCACGACCACTAACCTGTAAAATTGCTAAAAC
AAGTGAGTTAAACTCGTGACCTAATGGAATACCTGCAAATGTTACACCTGTTTCTTCACC
AGGACGATTGACTGAGAAACTTGGTGTACGTTTTAAAGACTTTTCAGAAAGTGAAAGTCT
AGGTGACATATCAGAAATTTCTGTTAATAATTCTTTGAGTTCCTTAGATTTATCATCTGA
ACCAAGGCTGGCAACGAATTCAACGTTGCCCTCCATTAGTTCTAATAGTTGTTTAAGTTG
TTGTTTTAAATCAGCATTAAGCAT
>>V40_[0368757 to 0369326]_ahpC_(alkyl hydroperoxide reductase subunit C)_RVRS
TTAGATTTTACCTACTAAATCTAAACCAGGTTGCAATGTTTTAGCGCCTTCTTCCCATTT
AGCTGGGCATACTTCGCCAGGGTTTTTACGAACATATTGAGCTGCTTTGATTTTGTGAGC
TAATGTACTAGCGTCACGGCCAATTCCGTCAGCGTTAATTTCAGATGCTTGTACAACACC
GTCTGGGTCGATAATGAATGTACCACGTTGAGCTAAACCAGTAGCTTCATCTAATACATC
GAAATTACGAGTGATTGTTTGTGATGGGTCACCAATCATAGTGTAAGTGATTTTGCTAAT
TGCATCTGAATGGTCATGCCATGCTTTGTGTACGAAGTGAGTATCAGTTGATACTGAGAA
TACATTTACGCCTAATTTTTGTAATTCTTCATATTGGTTTTGTAAGTCTTCTAATTCAGT
TGGACAAACGAATGAGAAGTCAGCAGGATAGAAGCATACTACGCTCCAAGAACCTTTTAA
ATCTTCTTGTGTAACTTCTTTAAATTGATCTTTTTTTGGATCGAAAGCTTGCGCTGTAAA
TGGTAAGATTTCTTTGTTAATTAATGACAT
>>V40_[0369818 to 0370573]_nfrA_(NADPH-dependent oxidoreductase)_FRWD
GTGTCAGATCATGTATATAATCTTGTGAAAAAGCATCATTCTGTTAGAAAATTTAAGAAT
AAACCTTTAAGTGAAGACGTTGTTAAGAAATTGGTAGAAGCTGGACAAAGCGCTTCGACG
TCAAGTTTCCTACAAGCATACTCAATTATTGGTATCGACGATGAGAAGATTAAAGAAAAT
TTACGAGAAGTTTCTGGTCAACCTTATGTTGTAGAAAATGGCTATTTATTCGTCTTTGTT
ATTGATTATTATCGTCATCATTTAGTTGATCAACATGCTGAAACTGATATGGAAAATGCA
TATGGTTCAACGGAAGGTTTGCTAGTAGGTGCAATCGATGCAGCATTAGTTGCCGAAAAT
ATTGCGGTAACTGCTGAAGATATGGGGTATGGTATTGTCTTTTTAGGATCATTAAGAAAT
GATGTTGAACGCGTTCGAGAAATTTTAGACTTACCTGACTATGTCTTCCCGGTATTTGGT
ATGGCAGTAGGGGAACCCGCAGATGACGAAAATGGTGCAGCCAAGCCACGCTTACCATTT
GACCATGTCTTCCATCACAATAAGTATCATGCTGATAAGGAAACACAGTATGCACAAATG
GCAGATTACGATCAGACAATCAGCGAGTACTATGATCAACGTACAAACGGGAATCGCAAA
GAAACATGGTCGCAGCAAATTGAGATGTTCCTAGGAAACAAAGCAAGATTAGATATGTTA
GAACAATTGCAAAAATCAGGCTTAATACAGCGATAG
>>V40_[0370653 to 0372041]_tcyP_(L-cysteine uptake protein)_RVRS
TTAGTGTGAAGTTAATGCAGCATTATCATTTGATTCGAAAGTATCTTTGTCCCAATGTTT
AGTTAACTTGGCGGTACCTGTACCAGCTAGCATTGAATCGTTCACGTTTAATGCTGTTCT
ACCCATGTCAATCAATGGTTCAACGGAGATGAGCACGCCGGCTAAAGCGACTGGCAAGTT
TAACGTTGACAACACCAATATGGATGCAAATGTAGCCCCGCCACCGACGCCAGCAACGCC
GAATGAACTAATAATCACGACAGCGATTAACGTTACAATAAATTGTAAATCAATTTCTAC
ATTAGCGACGGGTGCGACCATAATTGCAAGCATGGCAGGATAAATGCCTGCACAACCATT
TTGTCCAATCGACAATCCAAATGTCGCAGCGAAATTGGCAATACCTTCCGGCACGCCTAG
ACGTCTTGTTTGTGTCTGTACATTCAGTGGTAAGGCACCCGCGCTTGAGCGTGATGTGAA
TGCAAAGATTAATACTTCCAAAGTCTTTTTAACATAGCGAATAGGGCTAATGCCTAACAG
GCTTAAAATAATTAAGTGAATGATATACATCGTAATTAATGCAGCGTACGATGCGATTAA
GAATTTTCCTAAAGTCCAAATGGCGCCAAAGTCACTTGTCGATAACGTGTTGGCCATAAT
TGCTAATACACCGTATGGCGTTAAACGTAAGACGAATGTCACAATCGCCATTACTAGTGA
ATAGATAGCGTCAATCGCACGCTTAAGCAATTCACCATGATCAGGTTGTTTGCGTGCTAC
GCGTAAATAAGCAAATCCTATAAACGAAGCAAATATCACGACAGCAATCGTGGAAGTTGC
ACGTTGTCCAGTGAAATCTAAGAATGGATTTTTAGGCAATAATTCCAAAATTTGTTGCGG
TAACGTATGTGCTGTTAAATCCTTTGCTTGTTTAGCAATTTCGCTTCCACGTGCTTGTTC
AGCGTTGCCAAGATTAATTGTTGATGCGTCTAAACCAAACACCAAGGCATACACAACACC
AACAATTGCAGCAATGGTGACAGTGCCAATTAAAAAGATAAAAATGAGACTACCAATTTT
AGCAAATTTCTCTCCGATTTGAATTTTAGTGAATGCAGCGACAATAGAAATGAAAATTAA
AGGCATCACAATCATTTGCAACAAAGCAACGTAACCTTGTCCGACAATGTTGAACCAGTC
ACTTGTTGATGTAATAACATTCGAATGTGTGCCATAGGCAAGATGTAGTAACACGCCAAA
TACAATGCCGATACCTAAAGCTGTAAACACACGTTTCGCAAAAGATATATGTTTACGAGC
CATCATGTGCAATATTACGATGAAAATCACCAATACAATAATATTGATCAGTGTAAGAAA
AGCATTCAT
>>V40_[0373020 to 0373976]_Q5HIR2_(putative protein)_RVRS
TTACAGGTTGAATAAACGTGCGAAGAAACCTTTTTTCTCTTCTTGAGGTTTAGGTTCTGC
CATTTCAGACTGTGAAGCTGTGCTGTCATTTTCTGCTTTCGCTTCCAATGAATCGTTCGA
AGTAGCTTGTTTAGAAGCTTCTGCATGGGCTTCTGCTACTTGTTGTTCAGCATCATGTTG
CGCTTCTGCATCTACTGTAGCTTCTTTACTTGAAGTCTCAGCTGCTTTGTCATTTTTAGA
CTGCTCAACGCTGGCTTTTTCAATTGCTTCAGTTGCAGAAATTTGATCCTCTTTATCTAC
TTTAGTAGCAGTGCCATCGCCTGCATTTTCTGCTTTAGTATCCGTCTTGGCGTCTGTTGA
TGTATTCACTCCAGCAACTTTCGAATCTTTACTGTCAGCTTTATCTTCAGTAACAGCATT
ATTTTCAACTTTATTTGTTGATTCAGCTAATGCTTTAGCTTGAGATGCTTGTGCTTCTTG
GATAGCCTCTTGTGATGTTTGGATGGCTTTTAAGGATTCACTATTTGAATCGATTTTAGT
TGTAAGTTGATTTTGAAGTTCTTTTAATTCTTGTTGTTGCTGATGTACTTGATTCATCAT
TTGACCAAGTAGGTGACGTTCTTCGCGCATTTTCTGGATTTCTAGACGTAAATCTTCTAC
TAGTTGAGCGACATTTTGATTAGTAGGTAAGTTTTTGTCATCGTTTTTGACAATGACTTG
CAGGAAGTCTTTTTCTTTTTCTAATTCATCAAACGCTAGATCATAACTATTTGTTTGTTT
TACTTTGTCGGCAATGTCTTTGAAAAGCTCGATATCTTCTTCTTTGAAATCAGTTGCTTC
ACGACCACGATATTCAGTCTTGCTTAGTTGGTAACCACGTTCTTCTAAATGTTGAACAAT
TTTACGGACTTGCTTCTCACTTAGTTCTACGCGTTGTGCAAATTCTTTAGTTAACAT
>>V40_[0374094 to 0374756]_Q5HIR1_(putative protein)_RVRS
TTAAAATGGTTTACGTAAATCCATTTCTTCTAATAAAGCATAAATAATTTCACGTGCGAT
ACCATTGGCAAATACATACTTCAAAATATAATTAGATTTAACACTTGTACCGTAGATATC
CTTTGTCAGGTTAATATTTTTCTTTAAAAATAGGTCGACTTTTTTAGTGTGACCATCATT
AGTTGGATGAATGTAATCAATTTCAGTTTGTCTTTCAAATTGATGTTCGTATAAAAACTG
TCTACGGTGTTCAATAATAAGCCCATTATCTTGTGTTAAATCTGCAGGTTCTTTAGGGAC
TTCCATCATTAAAAAGTTAATACTTCTAGAATGAACAAGGTTTGATAATAAGTTTAATTC
ATGTTCAATTTGATGTAATGTTTGCGTCATTAACTCATCATGGTTGGGTAGGTCTTTTGC
GAATAAATAAATTAAAAATGCTGAATTGGTTGTGGCTTCATAATGTGCAGTTGCTAGACT
GACAACAACATCGTTTTCTAAGCCTACTATAAAGACATAATCGTTTTCAGTTTTGTTGTT
TTCTAATGAGCGTTTGATGATACGTTTATCTTCAGTTAAAGATAAATTTAACTTAGTATC
GTAAAGTTTAAGTGCTTCGTTGTAATGTGGATCTTTGACAGATTGAATGGTTTTAAATTC
CAT
>>V40_[0374899 to 0375306]_yflT_(heat induced stress protein)_RVRS
CTAAGCTTTGGGACCTTTAGATGCTTCAGCAAAATGTGTAATATCAATCTCTTCATAAGC
TGAATTATTTTCTTGCACTTCTTGATGTGATGATTTGTCACGAACCGCTACAACTAACAT
TTTATCGTCTAAAATAAGTTGTTTATATTTTTCTAATTCATCAGGCGCTAAGTTGTAGCG
TGATAAAACTGCATGTTCACCATCTTCTCCTGTTAACAGTTTAGTCATTCTATCACTAAA
TGTTCCACTTGTTGAGATAAGGGAGATTTCAGAGTCGTGTAAGTCATTTAGGTGTAATTT
ACTTTTACTAATAATTGTTAGCTCTGATTCTAAATAACCTTCAGATTTCTTTTGATTGAT
TACGTTGTATAATTCGCCAGTGTCATTTACTACAGTAATATCTGCCAT
>>V40_[0375486 to 0375588]_RF00167_(purine riboswitch)
GTTAAATAATTTACATAAACTCATATAATCTAAAGAATATGGCTTTAGAAGTTTCTACCA
TGTTGCCTTGAACGACATGACTATGAGTAACAACACAATACTA
>>V40_[0375819 to 0376397]_xpt_(xanthine phosphoribosyltransferase)_FRWD
GTGGAGTTACTAGGACAAAAAGTAAAGGAAGACGGCGTTGTCATTGATGAGAAGATTTTA
AAAGTCGATGGATTTTTAAATCATCAAATTGATGCAAAGTTAATGAATGAAGTTGGTCGC
ACTTTTTACGAGCAATTTAAAGATAAAGGGATTACTAAAATCTTAACCATTGAAGCTTCC
GGTATCGCACCTGCAATCATGGCTGCACTGCATTTTGATGTGCCATGTTTATTTGCGAAA
AAAGCAAAACCTAGCACTTTGACGGATGGTTATTATGAAACATCTATTCATTCATTTACT
AAAAATAAAACAAGTACGGTCATTGTTTCAAAAGAATTTTTATCAGAAGAAGATACTGTA
CTCATCATCGATGACTTTTTAGCAAATGGTGATGCTTCATTAGGGTTATACGATATCGCA
CAGCAAGCGAATGCTAAGACAGCTGGTATTGGTATTGTTGTTGAAAAGAGTTTCCAAAAT
GGGCATCAACGTTTAGAAGAAGCAGGTTTAACAGTTTCTTCTCTCTGCAAGGTTGCTTCA
CTAGAAGGAAATAAAGTGACATTGGTGGGAGAAGAATAA
>>V40_[0376397 to 0377665]_pbuX_(xanthine permease)_FRWD
ATGAAAAATTTAATCCTAAGTGTTCAACATCTTTTAGCTATGTACGCAGGTGCCATCTTA
GTTCCAATCATTGTTGGTACAAGTTTGAAGTTTACACCTGAACAAATCGCTTACTTAGTT
ACAGTAGATATATTTATGTGTGGGGTTGCCACATTTTTACAAGCCAATAAAGTAACAGGA
ACAGGATTACCAATCGTTCTTGGATGTACATTCACGGCTGTTGCGCCCATGATTTTAATT
GGTCAAACGAAAGGAATAGATGTACTTTACGGTTCGCTATTTTTATCAGGGATATTAGTT
ATTATCATCGCGCCTTTCTTTTCACATCTTGTAAAATTCTTCCCACCTGTAGTAACGGGT
AGTGTTGTTACTATCATTGGTATCAATTTAATGCCAGTAGCAATGAATTACTTAGCTGGA
GGTCAAGGTGCAAAGGACTATGGAGATGTTAAGAACATTTTGTTAGGTTTAATGACATTA
ATCATTATTCTTGTTTTACAAAGATTCACAACTGGATTTATTAAGAGTATTGCCATATTA
ATTGGACTCTTTTTAGGAACGATAGGTGCTGGCTTACTTGGGATGGTCGATATTAATCAA
GTCAATCATGCCGGTTGGTTAGGCATCCCAGTGCCGTTTAGATTCTCAGGATTTAGCTTT
GATGTGACATCGACTTTAGTGTTCTTTATTGTAGCTATCGTTAGTTTAATTGAGTCGACA
GGTGTCTATCATGCGTTAAGTGAAATTACCGGTAAGAAGTTAGAAAGAAAAGATTTTCGT
AAAGGTTATACTGCGGAAGGTCTAGCGATAGTGTTAGGTTCTATATTCAATTCATTTCCG
TATACAGCCTATTCGCAAAATGTAGGACTTGTTTCTTTATCCGGCGCTAAGAAAAACAAT
GTTATATACGGCATGGTCGTGTTATTACTTATATGTGGTTGTATACCTAAGCTTGGCGCA
TTAGCAAATATCATACCGCTACCTGTGTTAGGCGGTGCGATGATAGCTATGTTTGGCATG
GTAATGGCATATGGTGTTAGTATATTAGGACATATCGATTTTAAAAATCAAAATAATTTA
TTAATTATCGCTGTATCAGTAGGATTAGGTACTGGTATAAGCGCTGTACCACAAGCATTT
AAAGGTTTAGGTGAACAATTTGCATGGTTGACTCAAAACGGAATTGTTTTAGGCGCAATC
TCTGCAATTATTCTTAATTTCTTTTTTAATGGAATAAAGTATAAACAAACAGAAGAAAAT
GTGAAATAA
>>V40_[0377703 to 0379169]_guaB_(inosine-5'-monophosphate dehydrogenase)_FRWD
ATGTGGGAAAGTAAATTTGCAAAAGAATCATTAACGTTTGATGATGTGTTATTAATTCCA
GCACAATCTGATATTTTACCGAAAGACGTTGATTTAAGCGTACAATTATCAGACAAAGTT
AAATTAAATATTCCAGTTATTTCTGCTGGTATGGATACTGTAACTGAATCTAAAATGGCG
ATTGCTATGGCTCGTCAAGGTGGTTTAGGTGTTATTCATAAAAATATGGGCGTTGAAGAA
CAAGCGGACGAAGTTCAAAAAGTAAAACGCTCAGAAAATGGTGTCATTTCAAACCCATTT
TTCTTAACACCAGAAGAAAGTGTTTATGAAGCGGAAGCATTAATGGGTAAATACCGTATT
TCAGGTGTACCAATTGTTGATAATAAAGAAGATCGCAACTTAGTAGGTATTTTAACAAAC
CGCGACTTACGTTTTATTGAAGACTTCTCAATTAAAATTGTAGATGTAATGACGCAAGAA
AATTTAATTACAGCTCCAGTGAATACAACACTTGAAGAAGCAGAAAAAATTCTCCAAAAA
CATAAGATTGAAAAGTTACCATTAGTTAAAGACGGACGTCTAGAAGGTCTTATTACTATT
AAAGATATTGAAAAAGTTATCGAATTCCCTAATGCAGCAAAAGATGAACATGGTCGTCTA
CTTGTAGCCGCAGCAATCGGTATTTCAAAAGACACTGATATTCGTGCTCAAAAATTAGTC
GAAGCAGGTGTGGATGTCTTAGTTATCGATACAGCACATGGTCACTCTAAAGGCGTTATC
GATCAAGTGAAACATATTAAGAAGACTTACCCAGAAATCACATTAGTAGCAGGTAACGTA
GCAACTGCAGAAGCAACAAAAGATTTATTTGAAGCGGGTGCAGATATTGTTAAAGTTGGT
ATTGGCCCAGGTTCAATTTGTACGACACGTGTTGTAGCAGGTGTTGGTGTACCACAAATT
ACAGCAATTTATGATTGTGCAACTGAAGCACGCAAACATGGTAAAGCTATCATTGCTGAT
GGTGGTATTAAATTTTCAGGAGATATCATTAAAGCATTAGCTGCTGGTGGACATGCGGTT
ATGTTAGGTAGCTTATTAGCAGGTACTGAAGAAAGTCCAGGCGCAACAGAAATTTTCCAA
GGTAGACAATATAAAGTATACCGCGGTATGGGTTCTTTAGGTGCGATGGAAAAAGGTTCA
AATGACCGTTACTTCCAAGAGGACAAAGCGCCTAAGAAATTTGTTCCTGAAGGTATCGAA
GGACGTACGGCATATAAAGGTGCGTTACAAGATACAATTTACCAATTAATGGGCGGTGTG
CGTGCTGGTATGGGTTATACTGGTTCACACGATTTAAGAGAATTACGCGAAGAAGCACAA
TTTACACGTATGGGTCCTGCTGGTTTAGCAGAAAGCCATCCACATAATATTCAAATTACG
AAAGAATCACCGAACTACTCATTCTAA
>>V40_[0379194 to 0380735]_guaA_(GMP synthase [0glutamine-hydrolyzing])_FRWD
ATGGAAATGGCAAAAGAACAAGAGTTAATCCTTGTCTTAGACTTTGGTAGCCAATACAAC
CAATTAATTACACGCCGAATTCGTGAAATGGGCGTTTATAGTGAATTACACGATCATGAA
ATTTCAATTGAAGAAATTAAGAAAATGAATCCAAAAGGTATCATCTTATCAGGTGGTCCA
AATTCAGTTTATGAAGAAGGTTCATTTACAATTGATCCGGAAATATATAATTTAGGAATT
CCAGTACTTGGTATTTGTTACGGCATGCAATTAACTACTAAATTATTAGGTGGTAAAGTT
GAACGTGCCAATGAACGTGAATACGGTAAAGCAATCATTAATGCGAAGTCAGATGAGTTA
TTCGCTGGCTTACCAGCAGAACAAACTGTTTGGATGAGTCATTCTGATAAAGTTATTGAA
ATTCCAGAAGGCTTTGAAGTTATCGCTGATAGCCCAAGCACAGACTATGCAGCAATCGAA
GATAAGAAACGTCGCATTTATGGTGTTCAATTCCATCCAGAAGTACGTCATACAGAATAT
GGTAATGATTTATTAAATAATTTTGTCCGTCGTGTTTGTGATTGTAAAGGTCAATGGACA
ATGGAAAACTTTATCGAAATCGAAATTGAAAAGATTCGTCAACGCGTAGGAGACCGTCGT
GTATTATGTGCGATGAGTGGCGGCGTAGATTCATCTGTTGTAGCTGTACTATTGCATAAA
GCAATTGGTGATCAACTAACATGTATCTTTGTAGACCATGGCTTACTTCGTAAAGGTGAA
GGCGACATGGTTATGGAGCAATTCGGTGAAGGTTTCAACATGAATATTATTCGTGTTAAT
GCGAAAAATCGCTTTATGAATAAATTAAAAGGTGTTTCAGATCCTGAACAAAAACGTAAA
ATCATTGGTAATGAATTTGTATATGTGTTTGATGATGAAGCATCAAAACTTAAAGGTGTA
GACTTCCTTGCGCAAGGAACACTATATACAGACGTCATCGAATCAGGTACTAAGACAGCA
CAAACAATCAAATCACACCACAATGTTGGTGGATTACCAGAAGACATGGAATTCGAATTA
ATCGAACCAATCAATACATTGTTTAAAGATGAAGTACGTAAATTAGGTATTGAACTAGGT
ATTCCGGAACATTTAGTGTGGAGACAACCATTCCCAGGACCTGGTCTTGGTATTCGTGTA
CTTGGAGAAATTACTGAAGATAAACTAGAAATCGTTAGAGAATCAGACGCGATTTTACGC
CAAGTGATTAGAGAAGAAGGTCTTGAAAGAGAAATTTGGCAATACTTCACAGTGTTACCA
AACATTCAATCAGTAGGTGTTATGGGAGACTACCGTACGTATGATCACACAGTAGGTATC
CGTGCAGTAACATCTATCGACGGTATGACAAGTGACTTTGCACGCATCGATTGGGAAGTC
TTACAAAAGATTTCAAGTCGTATCGTAAACGAAGTAGACCATGTTAACCGCGTAGTCTAT
GACATTACATCAAAACCACCAAGCACAATTGAGTGGGAATAA
>>V40_[0380736 to 0380785]_txbi_Q2G0Y5_(bidirectional rho-independent terminator of guaA and orfQ2G0Y5)
TTATATATAATAAAACCACCTGTTTGCACGGGTGGTTTTTAATTTGAGTA
>>V40_[0380848 to 0381384]_Q2G0Y5_(putative protein)_RVRS
TCAATAAGGCAATTTTCCGTGTTTATTTTTATATAAAATTTCATATTGTTTAGGATCTTC
TTGTTTTAAATCATAAATTATAGTTTCGTCTACTATTTTTTCTAATTCAAGTGTATTAAA
GCTCCAGTCATTTGTTGTTATTATAAATATTTTTTGGACTGGGTTGTTATTTATATGATT
AATTAGCCTAGGAGTATCTGTTTCTATTATTAGAGCAGATTCTACAGGATAGTAAATAGC
AAAGTCTCCGTGATAAATTGTGTTTCTTTCATAGAGGTTAACCTCTAAGGTTAAATTACT
CAATTTGAAGATTGTGTTTTGAGTTATATTTTTAGGAATAATTCGATTATCTACTATTTG
TTTTAGGTTGCCTATTGAACGAGTGTGTATCGTCCCTTTTGTGTAATCGGAATTATTTAA
AGCTCTTAAAACAGTTGTTAATTTATACTCGTTAATATAACCCTTTACTAAAGCCATCCG
TTTATCGCTACCTATAAAATCTTTCAGTTTTTTGTTGAATTCATTTTTGTTGTGCAT
>>V40_[0381776 to 0382479]_Q1Y7A3_(putative protein)_RVRS-FRAMESHIFT
TCAATTAGAAAAGAACTTTATCTTTAATTGCTTTTCGATTTCATTCATGTCATCTTCTGA
AATTATTATCGTTCCAGTAGGATCAGAATCATTTATTTTGCTTATACGTCTTTTGCTTAT
TGTTGTAATTGCTGATATATTAACGTATGTATCTTTCCCTTTGTGCTTGGAATAAACACC
TATCACTCTATACAGTTCATTAGCTTTTTGATTTAAGTTAGACAAAAGCTTTTTATCTTT
TGTGCTAAGTTTAATGTCAATATCTCTATATTTTTGGGCTAATGCTTGTACTTTACTACT
GATATCGATAATCTGTTTTTTAAATCTGTTGCTGTTAGATTTAGCACCGATTCGTTTAAC
TTCAAATAATTTTTATTACCTTTGGAAGAAAGTGGAACTATTGTAACTGTTTCTTTTCCT
TTATTGTCTTTGTTATCTAATATTACACAAAAATGATTACCAGAAAACTCACTTCCAATA
TTACTCCCTAGTTTTACATATACCACTGTTCCTCTACTATATGATTTATAATATCTTTTT
TTATTGCTTGTAACATCGCTATGTATAGCAATTGAATAAAACTCTAGCCAATGAGGCATG
TATATAACTTTCAAGTTTTTACTATCGGATTTTGAATAAGCTTGTTTTAGTTTTTTGTTT
GACGTATTTAATTTACTATTTGCTTGATTGATATTTTTAGACAT
>>V40_[0382878 to 0383150]_tnp_IS3_(transposase IS3 family fragment)_RVRS
CTAAATCAACTCTAAAATTTGCTTTAAAACATCATTTTCCATTTTTAAATGTTGAACTTC
TTTGCGTAATTTTATTAACTCTTTTTCACCACTTTTTAAATTATCTTGATGATTGAAGGA
TCCAGTATTTTGGTGTTGTTTTATCGAATTTGAGAAAATTGAGGGTTTTAAATCATACTC
GCGTATAATTTCATTCTTAAGCTTACCATTTTCATATAATCTAACCACTTGTAACTTAAA
CTCTGAACTAAATGTTCTTCTTTCTTTTGTCAT
>>V40_[0383166 to 0383226]_r122_(putative noncoding RNA)
TTTCTTAATTTAACAATATCTATTCTCATAGAATTTGTTCAATTAAGTGTAGACGATTCA
C
>>V40_[0383236 to 0383430]_Q2YVN4_(putative protein)_RVRS-TRNC
ATAAGTACGTATGGAATTTTGATCGTTCATTGTTATTGGTTTATGTTTTAGGAAATGTGC
TATTGAAGGGTTTAAAGATGATTGGAATTTCTTGGTTTCTTGACTTATATAGTTATGAAA
GAGGGCGTTGTCCTTTATTAAATTTCTGAGATCAGAAATGCTATAAATAAAATGATTAAG
ATTTTTTGTTTTCAT
>>V40_[0383411 to 0383563]_NCTC13712_00346_(NCTC13712_00346 Uncharacterised protein)_RVRS
TTAAGATTTTTTGTTTTCATGTAATTTAAGAAATGGATTTGTTTTTTGTGGGTTATTTTT
AATTCTGTTCTGAAATGGTTTGAATTTTGCAGTTGCAAAAATGATAGCTGCTTCTTTTGA
CAAAGTAATAGAACCTTTTTCTTCTGGTACCAT
>>V40_[0383925 to 0384333]_Q6GC70_(putative protein)_FRWD-FRAMESHIFT
ATGGAGCTATCTATTTTTTACAATGGGCAATTTTTTGTAGCATTAGTAGAATATAGAATG
GAAAATAAATCTAAATTTATCCAATACACATTTGGGAATGAACCTGATGATATAGAGGTA
TTGGATTTTATTCATCATCAATTAGTGGAAATGATTGATGATGTGCAAACTATTGTTTAT
ACAAAAAATAAATCTAGAAAAGTAAATCCGAAAAAGCTACAAAGACAAATTGCTAAGGAG
CAAAAGAAACCTAAATACTCTACCCAAGCACAAATAGCTATTAAGGAAGAATTAGAATTA
AAGAAAAAGCAAAAGCGGAAGCACAATAAAGAAAAACGTGATGCATTTCAAAAAAAGAAA
AAGAGAAATTAAAAAGGTTAAAGCAAAAGAGAAGCATAAGGGGCATTAG
>>V40_[0384380 to 0384862]_DUF523_(putative protein)_FRWD
ATGATTTTAATTAGTTCGTGTTTGATAGGCGAAAATGTAAGATACGATGGTGGCAATCAA
TTGGATGTTAGATTGAAAAAATTAATAGACAGCGGAAAAGCTATTCACGCATGTCCAGAA
TTGCTTGGTGGATTGTTAATTCCTAGAGAACCTGCAGAAATCATTGGTGGAGATGGTTTT
GATGTGTGGAATAACGCTGCAAAGGTTGTTACTATTTCTAACAAAGACGTAACTGACGAT
TATAAACATGGAGCGATAGTTACGCTAAAAATTTTGAAAAAATATCAATGTGATACAGTT
ATTTTAAAAGCAAATAGCCCATCATGTGGATCACAAGAGATATATGATGGGAATTTTACA
GGAAATAAGAAAAAGGGTGTAGGTGTAGTGACTGCTTTACTCATTAATGAAGGTATAAAA
GTTTATGATGAAAATACGTTTTTTGACCAAAACATGATTGAAACGATAGTACATGAAAAG
TAA
>>V40_[0385296 to 0385655]_Q5HIQ1_(putative membrane protein)_RVRS
TTACCAAAGCATTGATATAAGTGCCAATACTGGCAATGTACCTTGTTTGAAAAAGATACT
AATATTGCTTGAAAGGCCACCATAAATAGCAACGCCAATGATATACACTAAAATAGCTGC
GCATATTTCTTTTGAATTACTACTGAAAAACAAACCGTATATTAGCAAAACTCCGATTAA
ACCGTTATATACGCCTTGATTCTTCAAAAGTACGTTAATATTTTTGTCTTTCAATTTATC
GACGCTTATATTAAATGTCTCGCTAGTCTTTTTGGAAGTTGTAGCAATCGTTTCAAGGTA
CATAATATAGAAAAATTCTATTGCTACAAATATGACTAAAATTGTCGAGATGATGTTCAC

>>V40_[0385674 to 0386519]_Q2G0Y0_(putative protein)_RVRS
TTAAATATTTTCTTGTAAAAATGATTGCAGTGTTTGTGGTTGATCATTGACTAATTGTTG
GAAATCATTGGATTCTTGGTCTAATAGTCCTCTTGCTCCTGCGTCGTACATTGATGCCAA
TAATGCACCAAAGCCTTTAGGTTCATCGTACATTTCTGCAAATGTCTCTAATGAAACGGG
TTCATATTTAATTTCTGTGCCTGATGCCTCAGATAAAATAGCAGCAAGTTCCTTCATATC
ATAACTGTAGCCTGATAATAAATAATGTTTGCCCCAAGTATCTGGATTTTTAATAATAGC
AATGACACCTCTAGCAATATCATTTCTAGTAATATAATTAATACGACCATCACCAGCTGG
ATAAATCAGTTTGTGCATCTTTATCAATTCTGGTAAATATGGTTTAAGTGGATCCATGTA
CATTGCCATTCTTACATACGTATAGTCAATGCCACTTGTTGCCAATAGACGTGCTGCATA
ACCAAAATAAGGACTCATATGGAATGGATTATTATGCTGATCTGCGTAATAACCTATGAA
AATGATATGAGCAACGCCACTTTGCTTTGCCGCATATACTAAATTTTCCACTTCAGGAAT
ACGTTTGAATGATGGATGGATAATACTTGGAATAAACACAACGGTATCCATTCCTTTAAA
TGCTTCTACCATGCTTTCTTGATTAAAATAATCTAATTGTCGAACAGAAACTTTTCCACG
CCAATCTTCTGGAACTTTCTCAACATTTCTAACACCAATGTGAAAATGATCTATGTGATT
TGCAATGGCTTGATTTGTAATATGTGTGCCTAAATGACCTGTAGCACCTGTTAACATAAT
ATTCAT
>>V40_[0386991 to 0387671]_ssl01_(staphylococcal superantigene like protein, main locus, SSL1)_FRWD
ATGAAATTTAAAGCGATAGCAAAAGCAAGTTTGGCATTGGGAATGTTAGCAACAGGTGTA
ATTACGTCGAATACACAATCAGTACAAGCGAAAACAGAAGTAAAACAACAAAGTGAATCA
GAGTTGAAACACTATTATAATAAACCATTTTTCGAGCGTAAAAATGTGACTGGATATAAA
TATACTGAAAATGGTAAAGATTATATGGAAGTCGCAACAGATCATCAGTATTATCAAATA
TCGTTACTAGGTCCGGATAAAGATAAATTTAAAGAAGGAAATAATCCAGGTCTAGATATA
TTTGTCGTTAGGGAAGGTGACAGTAGGCAAGCTGCGAATTACTCAATTGGTGGCGTAACA
AAAACAAACAGTCAACCTTTTATTGACTATATACACACACCAATCCTTGAAATCAAGAAA
GGCAATGAAGATGCACAAACAATTTATTACCAAATTTATAAAGAAGACATATCACTAAAA
GAACTTGATTTTAAATTAAGAAAGCAATTAATTAGTCAAAGTGGCTTGTATTCAAATGGT
CTTAAACAAGGTCAAATTACAATTACAATGAATGATGGCACAACACATACTATCGATTTA
AGTCAAAAACTTGAAAAAGAACGTATGGGTGAGTCAATCGACGGCACTAAGATTAATAAA
ATTCTAGTAGAAATTAAATAA
>>V40_[0387960 to 0388655]_ssl02_(staphylococcal superantigene like protein, main locus, SSL2)_FRWD
ATGAAAATGAAAAATATTGCAAAAATAAGTTTGTTATTAGGAATATTAGCAACAGGTGTA
AACACTACAACGGAAAAACCAGTTCATGCCGAAAAGAAACCTATTGTAATAAGTGAAAAT
AGCAAAAAATTAAAAGCTTATTATAATCAACCTAGTATTGAATATAAAAATGTGACAGGT
TATATCAGTTTCATTCAACCAAGTATTAAATTTATGAATATCATAGATGGTAATTCTGTT
AATAATATTGCTTTAATTGGCAAAGATAAGCAACATTATCATACGGGTGTACATCGTAAT
CTTAATATATTTTACGTTAATGAGGATAAGAGATTTGAAGGTGCAAAGTACTCTATTGGG
GGTATCACGAGTGCAAACGATAAAGCTGTCGACCTAATAGCAGAAGCAAGAGTTATTAAA
GCAGATCATATTGGTGAATATGATTATGACTTTTTCCCATTTAAAATAGATAAAGAAGCA
ATGTCATTGAAAGAGATTGATTTTAAATTAAGAAAATACCTTATTGATAATTATGGTCTT
TACGGTGAAATGAGTACAGGGAAAATTACCGTCAAAAAGAAATACTATGGAAAGTATACA
TTTGAATTGGATAAAAAGTTACAAGAAGACCGTATGTCCGATGTTATCAATGTCACAGAT
ATTGATAGAATTGAAATCAAAGTTAGAAAAGCATAA
>>V40_[0388946 to 0390055]_ssl03_CC49/130/425_(staphylococcal superantigene like protein, main locus, SSL3)_FRWD
ATGAAAATGACAACAATTGCTAAAACCAGTTTAGCACTAGGGCTTTTAACAACAGGCGCA
ATTACAGTAACGACGCAATCGGTCAAAGCAGAAAAAGTACAATCAACTAAAGTTGACAAA
GTACCAACGCTTAAAGCAGAGCGATTAGCAATGATAAACATAACAACAGGTGCAAATACA
GGGACAACACAAGCAACTAACACAGAACAAGAACGCACGCCTAAACTCGAAAAGGCACCA
AATACTAATGAGGAAAAAAACTCAGCTTCCAAAATAGAAAAAATATCACAACCTAAACAA
GAAGCGCAGAAATCGCTTAATATATCAGCAACGCAAGCGCCTAAACAAGAACAATCACAA
ACGATAACCGAATCCACAACGCAGCAAACTAAAGTGACAACACCTCCATCAACAAACACG
CAGCAAACTAAAGTGACAATACCTCCATCAACAAACGCGCCACAACCAATGCAATCTACT
AAATCAGACACACCACAATCTCCAACCATAAAACAAGCACAAACAGATATAACTCCTAAA
TATGAAGATTTAAGAGCGTATTATACGAAACCGAGTTTTGAATTTGAAAAGCAGTTTGGA
TTTATGCTCAAACCATGGACGACGGTTAGGTTTATGAATGTTATTCCAAATAGGTTCATC
TATAAAATAGCTTTAGTTGGAAAAGATGAGAAAAAATATAAAGATGGACCTTACGATAAT
ATCGATGTATTTATCGTTTTAGAAGACAATAAATATCAATTGAAAAAATATTCTGTCGGT
GGCATCACGAAGACTAATAGTAAAAAAGTTGATCACAAAGCAGAATTAAGCGTTACTAAA
AAAGATAATCAAGGTATGATTTCACGTGATGTTTCAGAATACATGATTACTAAGGAAGAG
ATTTCCTTGAAAGAGCTTGATTTTAAATTGAGAAAACAACTTATTGAAAAACATGATCTT
TACGGTAACATGGGTTCAGGAACAATCGTTATTAAAATGAAAAACGGTGGTAAGTATACG
TTTGAATTACACAAAAGACTGCAAGAGCATCGTATGGCAGATGTCATAGAAGGTACAAAT
ATTGATAAAATTGAAGTGAATATAAAATAA
>>V40_[0390174 to 0390311]_ERS140266_RS01860_(hypothetical protein)_FRWD
TTGTTGGTAAAAGTGGCATTTCTATGTCTTAAAAGTGACGAAACCTCAAATGTGCCAAGT
GTTGAATCACATCAAAATCATTTTTATTTAACGAACATTATGGATTTCTTAATTTACTTA
ACGATGATTCAAATATAG
>>V40_[0390420 to 0391310]_ssl04_(staphylococcal superantigene like protein, main locus, SSL4)_FRWD
ATGAAAATAACAACGATTGCTAAAACAAGTTTAGCACTAGGGCTTTTAACAACAGGTGTA
ATCACAACGACAACGCAAGCAGCAAATGCGACAACACCATCTTCAACTAAAGTGGAAAAA
CCGCAACAAGCAGCAAATGCAACAACACCATCTTCAACTAAAGTGGAAGCACCAAAACAA
ACACCAAACGCGACAACACCATCTTCAACTAAAGTGGAAGCACCGCAACAAACACCGAAC
GCGACAACACCGTCTTCAACTAAAGTGGAAACACCACAATCGCCAACCACAAAACAAGTA
CCAACAGAAATAAATCCTAAATTTAAAAATTTAAGAGCGTATTATACGAAACCAAGTTTA
GAATTTAAAAATGAGATTGGTATTATTTTAAAAAAATGGACGACAATAAGATTTATGAAT
ATTGTTCCAGATTATTTCATATATAAAATTGCTTTAGTTGGTAAAGATGATAATAAATAT
GGTGAAGGAGTACATAGGAATGTCGATGTATTTGTCGTTTTAGAAGAAAATAATTACAAT
CTTGAAAAGTATTCTGTCGGTGGTATCACAAAGAGTAATAGTAAAAAAGTTGATCACAAA
GCAGGAGTAAGAATTACTAAGGAAGATAATAAAGGTACAATCTCTCATGATGTTTCAGAA
TTCAAGATTACTAAAGAACAGATTTCCTTGAAAGAACTTGATTTTAAATTGAGAAAACAA
CTTGTTGAAAATCATAATCTGTACGGTAACGTTGGTTCAGGTAAAATTGTTATTAAAATG
AAAAACGGTGGAAAGTACACGTTTGAATTGCACAAAAAACTACAAGAAGATCGCATGGCA
GATGTCATAGATGGCACTAATATTGATAACATTGAAGTGAATATAAAATAA
>>V40_[0391674 to 0392378]_ssl05_(staphylococcal superantigene like protein, main locus, SSL5)_FRWD
ATGAAAATGACAGCAATTGCGAAAGCAAGTTTAGCATTAGGTATTTTAGCAACAGGAATA
ATAACATCAACGCATCAAACTGTAAATGCGAGTGAACATGAAGCAAAATATGAAAATGTG
ACAAAAGATATCTTTGACTTAAGAGATTACTATAGTGGCGCAAGTAAGGAACTTAAAAAT
GTTACTGGTTATCGTTATAGCAAAGGTGGCAAGCATTACCTTATCTTTGATAAACATCAA
AAGTTCACTAGAATACAAATTTTTGGTAAAGATATAGAAAGACTTAAAACACGTAAAAAT
CCAGGTTTAGATATATTTGTAGTTAAAGAAGCAGAAAATCGCAACGGCACAGTGTTTTCA
TATGGTGGTGTCACTAAGAAAAATCAAGGTGCTTACTATGATTACTTAAACGCACCTAAA
TTCGTTATTAAAAAAGAAGTAGACGCAGGTGTTTATACGCATGTTAAAAGACACTACATT
TATAAAGAAGAGGTTTCACTTAAAGAACTCGACTTTAAATTGAGACAGTATTTAATTCAA
AATTTTGATCTGTATAAAAAGTTTCCTAAAGATAGTAAGATAAAAGTGATAATGAAAGAT
GGTGGCTATTATACGTTTGAACTTAATAAAAAATTACAAACAAATCGCATGAGTGACGTC
ATTGACGGTAGAAATATTGAAAAAATAGAAGCCAGCATTAGATAA
>>V40_[0392823 to 0393518]_ssl07_(staphylococcal superantigene like protein, main locus, SSL7)_FRWD
ATGAAATTAAAAACGTTAGCTAAAGCAACATTGGCATTAGGCTTATTAACTACTGGTGTG
ATTACATCAGAAGGCCAAGCAGTCCACGCAAAAGAAAAGCAAGAGAGAGTACAACATTTA
TATGATATTAAAGACTTACATCGATACTACTCATCAGAAAGTTTTGAATTCAGTAATATT
AGTGGTAAGGTTGAAAATTATAACGGTTCTAACGTTGTACGCTTTAACCAAAAGGGTCAA
AATCACCAATTATTCTTATTAGGAAAAGATAAAGAAGAATATAAAGAAGGCATTGAAGGC
AAAGATGTCTTTGTGGTAAAAGAATTAATTGATCCAAACGGTAGACTATCTACTGTTGGT
GGTGTAACGAAGAAAAATAACCAATCTTCTGAAACTAATACACCTTTAGTAGTTAATAAA
GTGTATGGAGGAGATTTACATGCATCAATTGACTCATTTTCAATTAATAAAGAAGAAGTT
TCACTGAAAGAACTTGATTTCAAAATTAGAAAGCAATTAGTTGAAAAATACGGTTTATAT
CAAGGCACGTCTAAATACGGTAAAATCACTATCATCTTGAACGACGGGAAAAAGGAAGTA
ATTGATTTAGGTGATAAATTGCAATTCGAGCGCATGGGTGATGTGTTGAATAGTAAGGAT
ATTAATAAGATTGAAGTGACTTTGAAACAAATTTAA
>>V40_[0393857 to 0394555]_ssl08_(staphylococcal superantigene like protein, main locus, SSL8)_FRWD
ATGAAATTTACAGCGATAGCTAAAGCGATATTTGTATTAGGAATATTAACAACAAGTGTA
ATGATAACAGAAAATCAATCGGTTAATGCAAAAGGAAAGTATGAAAAAATGAACCGTTTA
TATGATACAAACAAGTTACATCAATACTATTCAGGACCTAGTTATGAGTTAACAAATGTT
AGTGGCCAAAGTCAAAGTTATTATGACTCTAACGTTTTGCTTTTTAACCAACAAAATCAA
AAGTTCCAAGTGTTTTTATTGGGAAAAGATGAAAATAAATATAAAGAAAAAACGCATGGC
CTCGATGTCTTTGCGGTACCAGAATTAGTAGATTTAGATGGTAGAATATTTAGCGTTAGT
GGTGTAACGAAGAAAAACGTAAAGTCAATATTTGAGTCGCTAAGAACGCCGAACTTACTA
GTTAAAAAAATAGACGATAAAGGCGGTTTTTCGATTGATGAATTTTTCTTTGTTCAAAAG
GAAGAAGTGTCATTGAAGGAACTTGATTTTAAAATAAGAAAACTGTTGATTAAAAAATAC
AAACTGTATGAAGGGTCAGCTGATAAAGGTAGAATTGTTATTAATATGAAAGATGAAAAT
AAGTATGAAATTGATTTAAGTGATAAATTAGATTTCGAGCGTATGGCAGATGTCATTAGT
AGTGAACAAATTAAGAACATCGAAGTGAATTTGAAATAA
>>V40_[0394932 to 0395615]_ssl10_(staphylococcal superantigene like protein, main locus, SSL10)_FRWD
ATGAAATTTACAGCATTAGCAAAAGCAACATTAGCTTTAGGAATTTTAACAACTGGGACT
TTAACAACAGAGGCTCATTCCAGTCATGCAAAACAAAATCAAGAGACAGTAAACAAACAT
GACAAGGAAGCATTATACCGATACTACACTGGAAAGACTATGGAATTGAAAAACATTAAT
GCTTTGAAGCATGGTAAAAATAACTTGCGTTTTAAGTATAGAGGTATGAAGATTCAAGTA
TTGCTGCTTGGAAATGATAAAAATAGATTTCAACAGCGTAGTTATAAGGGCTTAGATGTG
TTTTTTGTTCAAGAAAAAAGAGACAAGCACGACATATTTTATACTGTTAGTGGCGTAATA
CAGACGAATAAAACATCTGGAGTTGTCAGTGCCCCAATATTAAATGTTACAAAAGAAAAG
GGGGAAGATGCTTTTGTGAAAGGATACCCTTATTATATTAAAAAAGAAAAAATAACATTA
AAAGAGTTAGATTTTAAGTTGAGAAAGCATCTAATCGAAAAATATGGACTTTATAAAACA
ATCTCAAAAGATGGTAGGGTTAAAATTAGCTTGAAAGATGGCAGTTTTTATAACCTTGAT
TTAAGATCTAAATTAAAATTTAAATATATGGGGGAAGTCATAGAAAGCAAACAAATTAAA
GATATTGAAGTTAACTTAAAGTAA
>>V40_[0395698 to 0395799]_WT65_000454_(hypothetical protein)_TRUNCATED
CCAATCGATATCGTCGTTAAGCCGTTTTGGTTTGCGTTTCATGAATCCTATCCCAATATC
CATGAATATAAAAATTCCACCACCAACATCAAAATTCTCAAC
>>V40_[0395877 to 0397433]_hsdM-ssl_(NCTC13712_00357, Probable type I restriction enzyme BthVORF4518P M protein)_FRWD
ATGTCTATTACTGAAAAACAACGTCAGCAACAAGCTGAATTACATAAAAAATTATGGTCG
ATTGCGAATGATTTAAGAGGGAACATGGATGCGAGTGAATTCCGTAATTACATTTTAGGC
TTGATTTTCTATCGCTTCTTATCTGAAAAAGCAGAACAAGAATATGCAGATGCCTTGTCA
GGTGAAGACATCACGTATCAAGAAGCATGGGCAGATGAAGAATATCGTGAAGACTTAAAA
GCAGAATTAATTGATCAAGTCGGTTACTTCATTGAACCGCAAGATTTATTCAGTGCTATG
ATTCGTGAAATTGAAACGCAAGATTTCGATATCGAACATCTGGCGACGGCAATTCGTAAA
GTTGAAACATCAACACTAGGTGAAGAAAGTGAAAATGACTTTATCGGACTATTTAGCGAT
ATGGATTTGAGTTCAACGCGTTTAGGTAACAATGTCAAAGAACGTACTGCGTTAATTTCC
AAAGTCATGGTTAACCTTGACGACTTACCATTCGTTCACAGTGACATGGAAATTGATATG
TTAGGTGATGCATACGAATTCCTGATTGGGCGCTTTGCGGCGACAGCGGGTAAAAAAGCA
GGCGAGTTCTATACACCACAACAAGTATCTAAGATACTAGCGAAGATTGTCACAGACGGT
AAAGATAAATTACGTCACGTATATGACCCAACATGTGGTTCCGGTTCATTACTGTTACGT
GTCGGTAAAGAAACGCAAGTGTATCGTTATTTTGGACAAGAACGTAACAATACCACATAC
AACTTGGCGCGTATGAATATGTTATTACATGATGTGCGTTATGAGAACTTCGATATCCGT
AATGATGACACGTTGGAAAATCCAGCCTTTTTAGGCCATACATTTGATGCGGTTATTGCG
AATCCACCATATAGTGCGAAATGGACAGCAGATTCAAAATTTGAAAATGACGAACGATTC
AGTGGTTACGGCAAGCTTGCGCCTAAGTCTAAAGCAGACTTTGCTTTTATTCAACACATG
GTACATTACCTAGACGATGAAGGTACCATGGCCGTTGTACTCCCACATGGTGTCTTATTC
CGTGGTGCCGCAGAAGGTGTCATTCGTCGTTATTTAATCGAAGAAAAGAACTACCTAGAA
GCCGTGATTGGCTTACCAGCCAATATTTTCTATGGGACAAGTATTCCAACATGTATTTTA
GTATTTAAAAAATGTCGCCAACAAGACGACAATGTACTATTTATCGATGCATCCAATGAT
TTTGAAAAAGGAAAAAATCAAAACCATTTAACCGATGCTCAAGTCGAACGCATTATTAAC
ACATATAAGCGTAAAGAAACAATTGATAAATATAGCTACAGCGCGACACTACAAGAGATT
GCCGATAACGATTACAACCTAAACATACCGAGATATGTCGATACATTCGAAGAAGAAGCA
CCGATTGATTTAGATCAAGTCCAACAAGATTTGAAAAATATCGACAAAGAAATCGCAGAA
ATTGAACAAGAAATCAATGCATACCTGAAAGAACTTGGGGTGTTGAAAGATGAGTAA
>>V40_[0397426 to 0398628]_hsdS-ssl_(type I restriction-modification system site-specificity determinate)_FRWD
ATGAGTAATACACAAACGAAAAATGTGCCAGAGTTGAGATTCCCAGGATTTGAAGGCGAA
TGGGAAGAAAAGCAGGTTGGCGAGTTATTAGAATTTAAAAATGGTTTAAATAAAGGAAAA
GAATATTTTGGCTCAGGATCGTCGATTGTTAACTTCAAAGATGTATTTAATAACAGGAGC
ATAAATACAAATAATCTGACTGGAAAAGTTAATGTGAATAGCAAAGAACTGAAGAATTAT
TCCGTTGAAAAGGGTGATGTTTTTTTTACAAGGACTAGTGAGGTAATTGGTGAAATAGGT
TATCCGTCTGTAATTTTAAATGACCCTGAAAATACTGTGTTTAGTGGATTTGTATTAAGA
GGACGGCCTAAATCAGGAATTGATTTAATAAATAATAATTTTAAAAGATATGTCTTTTTT
ACTAATTCATTTAGAAAAGAAATGATTACAAAAAGTTCTATGACAACTAGAGCTTTAACA
TCAGGTACTGCAATTAATAAAATGAAGGTCATATACCCTGTTTCGGCTAAAGAACAGAAA
GAAATAGGTGACTTCTTCAGCAAACTCGATCGACAAATTGAATTAGAAGAACAAAAACTT
GAATTGCTTCAACAACAGAAAAAAGGATATATGCAGAAAATCTTCACACAAGAATTGCGA
TTTAAGGACGAGAATGGAAATGATTATCCGGAGTGGGAAGAAACTACTATAAAAGAAATT
GCTCAAATTAACACAGGAAAGAAAGATACAAAAGATGCCATTACTAATGGGAGTTATGAT
TTTTACGTTAGATCTCCGATAGTTTATAAAATTAATACTTTTAGTTATGAAGGAGAGGCT
ATTTTAACTGTAGGAGATGGAGTTGGCGTAGGTAAAGTTTTCCACTATGTAAATGGGAAA
TTTGATTATCATCAAAGAGTATACAAAATATCTGACTTTAAGAATTATTATGGATTATTG
TTATTTTATTATTTTTCACAAAACTTTTTAAAAGAAACAAAGAAATATAGTGCGAAGACA
TCAGTTGATTCAGTTAGAAAAGACATGGTTGCTAATATGAAAGTACCACGTCCTATTTAT
ATAGAACAGGAAAAAATCGGTCAATTCATTAAAAAAGTAGACAACAAAATAAAAATTCAG
AAACAAGTGATTGAATTACTTAAACAACGCAAAAAGGCATTACTTCAAAAGATGTTTATT
TAA
>>V40_[0398729 to 0398780]_tx_hsdS_(rho-independent terminator of hsdS in ny alpha)
CGAACATTAAATTTAGGCACTGTGATAGCACAGTGTCTTTTTTGTGTCGAAA
>>V40_[0399030 to 0399725]_ssl11_(staphylococcal superantigene like protein, main locus, SSL11)_FRWD
ATGAAATTAAAAAATATTGCTAAAGCAAGTTTAGCACTAGGGATTTTAACAACAGGGATG
ATTACAACTACTGCTCAGCCAGTAAAAGCAAAAAGTATGGATAGTTCATTAACTGCCATC
TCTAATGATACTAAAAAGTTGAAAGATTATTATACAGGAGATAGTTTTGATTATAAAAAT
TTAAAAGGTTATAGAGAAGGTAATATCGCAACATTTATTTTTAATTCACAGCAAATAGAT
GTAACTTTAACCGAAAATGAAAAAAATAAGTTTGAAGATGGAAATGGAATACAAAATGTG
GATGTGTTTGTTGTGAGAGAAGGATCTGGTAGGCAAGCAACAGATTATTCAATTGGAGGA
ATTTCAAAAACAAATGGAGATAATTATAAAGACTATGTAAATAGACCTCATATAGAAGTT
AAAAGAGAAAAAGGGATGGTTACAACTGTCAAAAGTGATACCGATTTTTACATAAATAAA
GAGGAAATTTCATTAAAAGAACTTGATTTCAAATTAAGAAAGCATTTAATTGATAAACAT
GATCTTTATAAGACAGAACCTAAAGACAGTAAAATTAGAATTACTATGAAAAACGGTGGC
TATTATACATTTGAATTAAATAAAAAATTACAGCCTCATCGCATGGGTGATACGATTGAT
AGTAGAAATATAGAGAAAATTGAAGTGAATTTATAA
>>V40_[0399747 to 0401249]_slaP_(exported SSL-associated protein)_FRWD
ATGAGAGAAAATTTTAAATTACGTAAAATGAAAGTCGGTTTAGTATCAGTTGCAATTACT
ATGTTATATATCATGACAAATGGCGAAGCAGAAGCATCTGAAGGTAGCCAAACTGTTAAG
AACCCAAAGGTGAATGCAACTGAAGAAATCAAAGTTGGATCACAACCAGTTCAAAATAAT
CAAGAAGTAAGTTCGGAACAAACAAAAAAGAATTTTGTTAATTTAGACCCCATTAAACCT
GGTGCTCAAAAGGTAACAGGGACTACTATGCCGAATCATATTATATTACTTAACATAGAT
GGAAAAAGTGTTGATTCAGTAGATGGAGAAGGCAGTTCGTTTATAACTTCAAAAGAAGAT
GGGAAATTTGAGTATCCTCTAAATAATCGTAAAATAGTTCACAACCAAGAAATTGAAGTA
TCATCTTCATCTTTAGATGATTTAGGTGATGATGAAGATGATGAAATTGAAGAAGCTTCA
ACTGAAAAAGCAAGTGTTGAGGAAGAAAGTACAGATGCTAAGGCTAAATATACAACACCA
CGCTATGAAAAAGCGTATGAAATACCAAAAGAACGATTAAAAGAGGAAAGTGGACACCAT
CAAGTTTTCATTGAACCTATTACTGAAGGATCAGGCATTATTAAAGGTCATACGTCTGTA
AAAGGTAAAGTTGCTCTATCTATTAATAATAAATTTATTAATTTTGAAGAAAGAGCTAAA
GGTGGAATTAGTAAAGAAGATACTAAAGCTAGTTCCGATGGTATTTGGATGCCTATTAAT
GAAAATGGATATTTTGATTTTGATTTCAAAAAAAATCCTTTTGATAACTTAGAGTTAAAG
AAAAATGATGAGATCTCATTAACATTTGCACCTGATGATGAAGATGAAGCATTGAAGTCA
TTAATTTTCAAAACTAAAGTAACGAGCTTAGAAGATATCGATAAAGCAGAAACAAAATAT
GACCATGCAAAAGTGAAAGAAGTTAATGTTTTGAAAGATGTTAATGAAGTGTTACATGTA
GATGAAATCTACGGCAGTTTGTATCATACAAAACAAGGTAAAGGTATTCTTGATAAACAA
GGAACTAAAGAGATTACAGGGAAGACTAAATTCGCGAATGCAGTAGTAAAAGTATATTCA
GAGTTAGGTGAAGCACAACTGTTCCCTGATATTCAAGTAGATGAAAAGGGTAAATTTAGC
TTTGATGCTGAAAAAGCTGGTTTCAGATTACAAAATGGAGAAACATTGAATTTTGCAGTA
GTTAAACCTATTACTGGTGAACTATTACATCAAGGATTCGTTTCTAAATATATCGATGTT
TATGAATCTCCGGAAGAAAAGAAAGAACGTGAATTTGAAGAAAAACTTGAAAACACACCT
GCATATCATAAATTACATGGTGATAAAATTGTCGGATATGATGTTCAAGGTAATCCATCA
ACTTGGTTTTATCCATTAGGTGAAAAGAAAGTTGAACGTAAGGCACCAAAATTAGAAAAA
TAA
>>V40_[0401245 to 0401335]_txbi_slaP_(bidirectional rho-independent terminator of slaP)
AATAATTAAATAAAACAGCTTAATGATGTAATGAAATTAGTGAGTTAATCACTGACTTCT
ACGTCATTGAGCTGTTTTTTTGTGCATTGTT
>>V40_[0401353 to 0401661]_Q2G0X2_(putative protein)_RVRS
TTATTTTACGTGTTCATATTTTGAAACATCAAAGCCGTCTTGTTTAGCTTTGTTGATAAT
GTCTTTGATTGAATGTAGTCCTTTATCGGCGAAGTATGATCTTAAGTTGTCTTTTGTAGC
TTGGTCAGCATTCTTATCTAATAACACATCGATATAGCTTAATTCATGTTCTAAGAAGTT
TGCATCATCATGTAGTACGAGTCCATTTTGAGAATAAACTTTCGCATCTGCTTGATTACC
ATATCCAACAACGCCAGTTGCTAAAACACCTACCATTGCCGTTGCTACTAAAACCTTTTT
AAATTTCAT
>>V40_[0405465 to 0406244]_ERS140266_RS01755_(tandem-type lipoprotein)_FRWD
ATGAAGTCTATAAAAAGGATTGGATTGTGCATTAGTTTGTTGATTTTAATCATCTTTGTT
ACATCTTGTGATGTTGATAATAAGATCACTGGAGACTCAAAAGAAGAACAAATCAAAAAG
AGCTTTGCGAAAACATTAGAAATGTATCCAATCAAAAACCTCGAAGATTTATACGACAAA
GAAGGATATCGAGATGGAGAATTTAAAAAAGATGATAAAGGTACTTGGGTTCTGTATTCA
GCTATAGTATCACAACCAAAAGGCGAGAGTTTAAAATCACGAGGAATGATATTAAAGTTA
GATAGAAATAAGAGAACTGCTAAAGGAAGTTATATTATTAGAGAATTGAAAGAAGATAAA
AATCATGATGTTCAAAAAAATGAAAAGAAATATCCAGTGAAATTGGTGAATAATAGGATA
GTTTTGGTAAAAGATGTTAAAGACAAAAAGTTAAAAAATGAAATAGAGTCGTTTGAATTA
TTTTCACAATATGGAAACTTTAATCATTTTGATCGGAATGAGATTACTAATATTTCATAT
AATCCTAATGCTCCCAATTATTCTGCAGAATATAAAATGAAGAAAAATGACAGAAACATT
CAACAGTTGAAAAAGAGATTTAATCTAAAAACTAGCAAGACACCAAAATTATTGTTTAAG
GGATCTGGAGATATAAAGGGGTCTTCTGTAGGATATAAGGAAATAGAAATCATATTTAGT
AGAAGTAAAGAAGAAATCATTTATTATATTGACAGCGTTGAGTTCGTTCCAAGTAACTAA

>>V40_[0406305 to 0407090]_NCTC13712_00372_(NCTC13712_00372, Staphylococcus tandem lipoproteins)
ATGATGGGATATTTAAAAAGAATTGGATTGTGCATAAGTCTATTGATTTTAATCATTTTT
GTAACATCTTGTGGTGGTAATAAGATCACTGGAGACTCAAAAGAACAACAAATCAAAAAG
AGCTTTGCGAAAACGTTAGACATGTATCCTACTGAAAATCTAGAAAACTTTTATGATAAA
GAAGGATATCGAGATGGAGAATTTAAAAAAGATGATAAAGGTACTTGGCTAATTAGATCT
GAAATGAAAATCCAATTAAAAGAAGAAAATCTGGAATCGAGGGGAGCAGTTTTAGAAATT
AACAGAAATACTAGAACGGCTAAAGGGCATTATATTGTTAGAGAAGTTGTTGAAGATAGC
GATGGAATGACACACAATCATACAAAAAGGTATCCTGTGAAAATGGAAAATAATAAAATG
ATTCCATTAAAACCAATCGATGACGAAAAAGTAAAAAAAGAAATTGAAGAATTTAAATTC
TTTGTACAATACGGGAATTTCAAAGAATTGGAAAACTATAAAGAGGACGAAGTGTCATAT
AACCCAGAAGTACCAATTTACTCTGCACAATATCAATTGAAAAACAGTGATTATAATATA
GAACAATTAAGGAAGCGATATAATATCCCGACGAAAAAGGCGCCTAAATTATTATTGAAG
GGTTCAGGTAATTTAAAAGGCTCATCAGTTGGATATAAAAATATTGAATTTACCTTTGTT
GAAAATAAGAAAGAAAACATTTACTTCACAGATAGTGTCTACTTTAATCCAAGCGAGGAT
AAATAA
>>V40_[0407272 to 0408084]_lpl_locus-0450_(tandem-type lipoprotein; lpl-locus-0450-4)_FRWD
ATGGAGTATATAAAAAAAATTGCTATGTACATGAGTGTATTACTTTTAATCATTTTTATT
GGGGGATGTGGAAATATGAAAGATGAACAGAAAAAAGAGGAACAAACAAATAAAACAGAT
TCAAAAGAAGAACAAATCAAAAAGAGTTTTGCGAAAACGTTAGATATGTATCCAATTAAG
AATCTCGAGGAACTATATGACAAAGAAGGCTATCGAGATGGCGAATTTGAAAAAGGTGAC
AAAGGGATGTGGACGATATATACAGATTTCGCCAAAAGTAATAAACCGGGTGAATTGAAT
GATGAAGGTATGGTTTTAAATCTGGATAGGAATACTAGAACCGCTAAAGGCCATTATTTT
GTTACTACATTTTACCGGAATGGTAAACTACCAGATGAAAAGAATTATAAAATTGAAATG
AAAAATAATAAGATTATTTTATTAGATGAAGTAAAAGACGATAAGCTCAAGCAGAAAATA
GAAAACTTTAAATTTTTCGGTCAATATGCAAATCTTAAAGAATTGAAAAAATATAATAAT
GGCGATGTTTCAATTAATGAAAATGTTCCTAGTTATGATGTTGAATACAAAATGAGCAAT
AAAGATGAAATAGTTAAGGAATTAAGAAGTCGTTATAATATTTCGACTGAAAAATCACCT
ATATTAAAAATGCATATTGATGGGAACCTGAAAGGTAGTTCTGTAGGTTATAGAAAGTTA
GAAATTGACTTTTCAAAACGTGAAAACAGCAAATTATCAGTCATTGAATTTTTAAGTTAT
AAACCAGCAAAGGTGAATAATGATGAAAGATAA
>>V40_[0408074 to 0409399]_lipC3_(putative lipase class 3)_FRWD
ATGAAAGATAAATATAAAATAAAAACAGGGAATATAAATGTTGTAACTGAAGAAACTACA
GCTGTTTCAAAAATTAGTTATGAACTTGAGAATGCACATCTACATAATCTTGATAATGAT
AGCATTGGAAGGCAAATAAAAGGTTTAAAGTCAGATGGTAAATTCCCTTCTAATCTTGAA
TATGTTGATAGTTACACTGATTCTCTTAATGGAGTAACAACTTCTGCTTTTTTAAATAAA
GATACAGGCAAAGTAACTCTTGGGATGACTGGGACTAATATACAAGGCGAAGCCTTTAAA
AAGTTAAAAGAAGGTGAATTTTCAAGACAAAATGTTACCAATGCTTTGGAAACAGTTAAA
GATGGATATGCAGATATTAAAATATTATATTCTCCTGCATCTGATCAAAACTATAGATAT
GCGAATACACAAGAATTTATAAATAAAATAAAAAGTAAGTATGACATTGATTTTATTACT
GGACATTCACTAGGTGGAAGAGATGCGGTAGTTCTAGGAATGAGTAATGGTATTCCGAAC
ATTGTGGTTTATAATCCAGCTCCTATTTCTATAACTAGTTTGAATCCTAATTCCCCAGAT
GGAAAACGTTTATTAGAATTATATAAGAATTATAAAGGTAATATTACTAGATTTGTTGCA
GAAAATGATGAATTGACAGAAAATCTGAAGAAATATAAGCATTATGTTTTTTTCGGTAAT
GATATCGTCTTTAAAAATGGTAAAGGTCATGAAATGGAAGGGTTTTTAACCAAAGAAGAA
CAAAAAGCTATAAAAAAAGAACTTAAAAAACTACAAGGTTATGCAGAAGAAAATAATAAG
TCATTTGTAAAGCATTCAAATAATGCTATCTCTAAATTAGCTAGTATAGAATTACTTAGA
GCCAATATGATGACTACAAATGGAGGAGGATTATCTTCTTCGCAGCAGAAAGTTTTAGAA
AGTTTAACAGCTTTAACAATTGCGCAGTCATTCAGTCAACTGATAGACGATGAAATTAAT
CAAATCAAAAAAATGTATAATGAAAAAGAAAAGAAATTTGAAAAAAATTGGGAAGACGCG
CAAAAAGCTGGAAACGCTGTAGGTAAAGATTTAAGTGTAAATGAAGTTCTAGAAGCTTTA
GATAACGGTCATGTGAATGAAAGTAGTATGGTAAGAGAACCTGAACAAATGATATCTGCA
AAAGAAAGACAACTTTCAACGATAGGGTCTTCTGTATCAAATTATATTATGAGAGTTAGA
CTCAGTATTAATGAAATCGTTGATAAAGATCAAGTGCTTGCATCACAAATAGGTGGATTA
CTATGA
>>V40_[0409396 to 0409719]_WT19_000437_(hypothetical protein)_FRWD
ATGATGTTTAATCAAATTAATAATAAAAATGAATTAGAAGAATCATATGAATCTGAGAAA
AAACGTATAGAGAATGAACTGCAAAATTTAAATGAACTTAGGCATAGAACTCGAAAAGAA
AATGAACGTAGTTATGATGTTTTTCAATATTTGAAGCACGAAATGAATTATAGTGAAGAT
GCCCAAAGGAAAATGACGAGAAATATAGAAGCGTATGAGCAAGAAATCAATGAGATAATT
AGAAAGCAAGAATGGAAATTAGAAGAATATAAAGAAGACTTAAAAAAGTCTTATGAAAAG
CAGTTAGATAAACTAAGTGACTGA
>>V40_[0409738 to 0410052]_WT19_000438_(hypothetical protein)_FRWD
ATGACTCTAATAGAACCAGATATGACCTTAAGAATGCCAGATATAAGTACTACAGTAGAA
ACACTTAATCTCATATCTAAAATGAATGCTCAAAAAGAAAATATTCGCACAGTTATTGCA
CCTGAACATAAGCATAAATACAAAGATATTGAAAACGGATTAAAAGGTGAAGAAAAAGTA
TTAATTGAACAAATGGCGCAACATTGCGAGGCTTTTAAAGCTAATTTTAAAGGCGCGGCT
CAAGGAGATTGGGTTAAAAGTGCCATGTCTGAGATAGACAGCATTAAGGATGACCTGAAA
AAAATTAATAGCTAA
>>V40_[0410336 to 0410530]_Q5HIM7_(putative protein)_RVRS
TTACAAACCATAAAGCGCTGCAGTTAAGTATTGAATGGCATAGCCAATTGAAATGAAAAT
AGCAATCGTTATAATAGCACTGCCAATGGTATATAAAGTATGTTTCGTAGATAATCCTTC
AGTCTTTGAACCAAAAACACTGAGTAGAATAAATGCAATACCAATGACATATAAAACTAA
AATGACAAATAGCAT
>>V40_[0410728 to 0411930]_cobW1_(cobalamin biosynthesis protein)_FRWD
ATGGCTAAAATTCCAGTTACGGTATTAAGTGGTTATTTAGGCTCGGGGAAAACAACGTTG
TTAAATCATATTTTACAAAATCGTGAAGGTCGACGTATCGCAGTAATTGTAAATGATATG
AGTGAAGTTAATATCGATAAAGATCTTGTCGCAGATGGTGGGGGACTATCACGTACAGAC
GAAAAATTAGTCGAACTTTCTAATGGTTGTATCTGTTGTACACTTAGAGACGATTTATTA
AAAGAAGTTGAGCGTTTAGTGAAAAAAGGTGGCATCGATCAAATTGTTATTGAGTCAACA
GGGATTTCAGAGCCAGTACCTGTTGCACAAACTTTCTCATATATTGATGATGAACTTGGC
ATTGATCTTACAGCGATTTGCCGTTTAGATACAATGGTTACAGTTGTGGATGCTAACCGC
TTCGTACATGACATCAACTCAGAAGATTTATTGATGGATCGTGATCAAAGCGTTGATGAA
ACAGATGAGCGTTCGATTGCTGATTTATTAATTGACCAAGTTGAATTTTGTGATGTATTG
ATTATTAATAAAATTGATTTAATCAGTGAAGAAGAACTTGCGAAATTAGAAAAAGTGTTA
AGTGCATTGCAACCGACTGCTAAAATTATTAAGACAACAAATTCTGAAGTAGATTTAAAA
GAAGTCTTAAATACGCAGCGTTTTGATTTTGAAAAAGCGAGCGAGTCAGCAGGATGGATC
AAAGAACTTGAGTCTGGTGGGCATGAATCGCATACACCTGAAACAGAAGAATATGGCATA
TCATCATTTGTATATAAACGTCGTCTACCTTTCCATGCTAAAAGGTTCAATGATTGGTTA
GAAAGCATGCCAAATAATGTCGTTCGATCAAAAGGTATCGTATGGTTAGCACAATACAAT
CATGTAGCATGTTTATTATCTCAAGCAGGGTCATCTTGCAATATTCATCCAGTTACATAT
TGGGTGGCTAGTATGTCTGAAGCTCAACAAACGCAAATATTAGCAGAACGCCAAGACGTC
GCAGCTGAATGGGATCCAGAATATGGCGATCGTCATACACAATTTGTCATTATTGGTACC
GACTTAGATGAAGAAAAATTAACAAAAGAACTCGATGCATGCTTAGTCAATGCGCAAGAA
ATTGATGCAGATTGGCAACAATTTGAAGATCCATATCAATGGCAAATTAGACCAGCACGA
TAA
>>V40_[0412589 to 0412651]_psmA4_(phenol-soluble modulin alpha 4)_RVRS
TTATTTTGCGAAAATGTCGATAATTGCTTTGATGATTTTAATGATAGTACCTACAATAGC
CAT
>>V40_[0412715 to 0412783]_psmA3_(phenol-soluble modulin alpha 3)_RVRS
TTAGTTGTTACCTAAAAATTTACCAAGTAAATCTTTAAAGAATTTGAATAATTTTGCTAC
GAATTCCAT
>>V40_[0412835 to 0412900]_psmA2_(phenol-soluble modulin alpha 2)_RVRS
TTACTTACCAGTGAATTTCTCAATTAATCCTTTAATGAATTTAATGATTCCTGCAATGAT
ACCCAT
>>V40_[0413517 to 0415001]_mpsA=nuoL_(membrane potential-generating system subunit A)_FRWD
GTGTTAAGTTTTCAATTGCTATTTTCACTGTTTGTTATTGCGCTTATCATTGCATTGATA
AGTGGCTTGTTGTTTTTAGCACCAGTTGTGCCAATGAGATATATTAAATTATATTTATAC
ATACTAGTCGTGCCAGTATTATTTGCAGTAATTGGCTTTTTCGGTATTCATGGTCAACAT
GTCTTAGGCCCATTTAAAATAGATAGTTTATCTTGGTTATTAGCTGGCTTTGTAATGGCG
CTTGGCTTTATTATTCAAAAGTTTTCAATGCGATATTTACTAGGTGATCATCATTATAGA
CATTACTTTCCATTGTTCACTGCGATTACGTCGTTTGCATCTTTAGCATGGATGTCTGAA
GACTTAAGACTGATGGCACTCTGCTGGGGTATGACATTATTATGTTTAACATTGCTGATG
AACGTTAATCGTTTTTGGAAAGTGCCACGTGAGTCTGCGAAATTATCAAGTATGACATTT
TTATGTGGTTGGCTTGCATTCGTTGGAGCAATTGTAACTATTTATATTGCGACTGGCGAG
TGGCGGGTACCACAACATATAGCGCATCCAACATGGTCATTGTTGACGAATGTACTACTT
GTATTAGCTGTCATGATACCGGCAGCACAATTTCCTTTTCATCGATGGTTGATTGAATCT
GTAACAGCACCAACGCCAGTATCGGCAATTATGCATGCAGGAATTGTGAATGCAGGTGGT
GTTATTCTAACTCGTTTTGCGCCGATATTTGATAATGGATTTGCGTTATCATTATTACTT
ATCCTTTCTAGTATTTCTGTATTGTTAGGATCGGGTATTAGCTTGGTTCAAGTTGACTAT
AAACGCCAATTAGTGGGCTCTACGATGAGTCAAATGGGCTTTATGTTAGTTCAATGCGCA
TTGGGCGTATATTCAGCAGCGATTATTCATTTAATATTGCACGGTATTTTTAAAGCAACA
TTATTTTTACAATCAGGTTCTATCGTCAAGCGATTCAATATTCCAAAACAAGCATCTGCT
AAAGACGCTTATGGCTGGATTGTCATGGGACGTGTATTAGCTATTATCGTGGCATTTCTG
TTTTGGATGAGTAGTGACAGAAGTGCATATGAAGTGTTAAGTGCACTCATTCTAGCATGG
TCATTACTTGTATCTTGGAATCAAATGGTAGCCTTTAGTAAAGGGCGTATGGCACGTCTG
GTTGGCATGATTTTGATTTCAATTGTGACATTTATCTACATCATCACACATAATTATTTT
TACGATGTATTACAAAATATAACAACACATGCGACAACGCCGCCTACAATTAGTGTCATC
ATTAGTGTTGTCATATTAATATTTGGTAGTTTATTAAGTATCTGGGTAGCGCGTCATCGA
TACTCTAAGACTTTTGCGGTATTGTACGTGTGGTTAGTTAATCTAGGTGAAGCACGCTCG
AAAGCGATAGAAAGTCATCCGAATTATTTGAAGAAGTATTTATAG
>>V40_[0415014 to 0417719]_mpsB=ybcC_(membrane potential-generating system subunit B)_FRWD
ATGACAACACAGTTAAATATCAATTCAGTCATTGAAAATGCGAAACGTGTTATTACACCA
TTATCACCGATTTCGATTTTTGCAGCACGAAATCCATGGGAAGGATTAGAAGCGGATACG
TTTGAAGATGTCGCAAAATGGTTACGTGACGTTCGCGATGTGGATATTTTTCCGAATAAA
GCATTAATAGAAAGTGCTGTGGCACGTGGTGAATTAGACGAAAGTGTCTTTAATCAACTT
GTTACTGATATGCTACTTGAACATCACTATAATATCCCGCAACACTACATCAATCTTTAT
ATTGATAACATTAAAACATTAAAAGACGTACCTGCATCATACATGAATCATTCAAATGTT
GATGTTGTTGCTGATCTACTATTAGAAAAATCAAAACGTGATATGGCTGAATCATATCAC
CACTATGATGTACGTCCGATGAGTGATGCATTAGTAGATGAACAAGGTGAGCCACTTAGC
GAACAAATGAATCGTCAAATGATTAAATGGACGAAACTTTATATCGATCAATTTCTATCG
AGTTGGACAATGCCGAAGCGTGAGCAAAGTTTTTACCATGCATGGTTGCATTTAGCGCAA
CATGATCATAGTTTTACTAAAGCACAGCGCCAAGTGATTAAAGGCTTACCCAATGATTCT
AAAATGACGATAGAGTCAGTATTAAATCATTTTTCAATAGCGCAGGAAGACTACCAAGCT
TACTTTGAAGGACATCTTTTGGCGTTACCGGGTTGGGCAGGTATGTTGTATTACCGTTCA
CAACAGCATCACTTTGAACAACATTTGTTAACGGATTATTTGGCCATTCGGTTAGTTGTC
GAACAATTGCTAGTTGGTGATGAGTTTAAGTCAGTCACTAAAGATTGTGAAAGCAGATCG
GAAAATTGGTTTAAGCAAACTGTTGCATCATGGTGTTACTACAGTAATATGCCTAGCGAT
GTATTACTACAACATGACGTCAATGAAATTCAAACGTTTATTCATTTTGCAGCAACTATG
AATAAAAATGTATTTAAAAAATTATGGTTGATTGCCTGGGAAATGACATACGAATCTCAG
TTAAAACAAAAAATTAAAGCAGGTCATGAAAGTGTGGCGGGCGCATTAGATGTAAACCAA
GTAAATGTCTCGGAAAATGACAACGCTAATCAGTTACATTCAGTATCGTTAAATGCCACA
CAAGCAGTTGATGAAAATAATAGCGAGCTAAATCAGGTGGGCACATCAACGAAAGCGCAA
ATTGCATTTTGTATAGATGTTCGTTCAGAACCATTTCGTAGACATATCGAAGCAGCAGGG
CCCTTTGAAACGATTGGTATTGCAGGTTTCTTTGGATTGCCTATTCAAAAAGATGCCGTA
GACGAACAATTCAAACATGATTCATTACCTGTCATGGTACCGCCGGCATATCGCATTAAA
GAGTTTGCAGACCGTTACGATATGAATGTTTATCGACAACAGCAACAGACAATGTCATCG
ATGTTTTACACATTTAAATTGATGAAAAATAATGTCATGCCTAGTCTGTTATTGCCTGAA
TTAAGTGGACCATTTTTAAGCTTGAGTACCATTGTCAATACGATTATGCCTAGAAAAAGT
CGCGCGTCTTTACAGAAAATAAAACAAAAATGGTTGAAGAAGCCTGAAACAAAGTTAACG
ATTGATCGTGAGTTTGACAGAACATCAGACTTACCTGTTGGATTTACTGAGCAAGAGCAA
ATTGATTTCGCGTTACAAGCGTTGAAATTGATGGATTTAACCGAAGCATTTGCGCCGTTC
GTTGTGTTAGCAGGTCATGCTAGTCATTCTCACAATAATCCACATCATGCATCACTTGAA
TGTGGGGCTTGTGGTGGTGCATCAAGCGGTTTTAATGCTAAGTTATTAGCGATGATATGT
AATCGTCTAAATGTCAGACAAGGATTAAAACAAGCAGGTGTAGTAATTCCGGAGACCACG
GTCTTTGCAGCAGCAGAACATCATACGTCTACTGATACGTTGGCATGGGTATATGTGCCA
GATACATTATCAGCTTTAGCTCTAGATGCATATGAATCATTGAATGACGCTATGCCGATG
ATTTCTGAACACGCGAATCGCGAACGTTTGGACAAACTGCCAACGATTGGTCGTGTGAAT
CATCCAGTGGAAGAAGCGCAGCGGTTTGCAAGTGATTGGAGTGAAGTACGTCCAGAATGG
GGCTTGGCTAAAAATGCATCATTTATAATTGGACGACGCCAATTAACAAAAGGCATTGAT
TTAGAAGGGCGGACATTTTTACACAATTATGATTGGCGTAAAGATAAAGATGGCACATTG
TTAAACACCATCATTTCTGGTCCGGCACTTGTGGCACAATGGATTAATTTACAATATTAT
GCGTCGACAGTTGCGCCGCATTTTTACGGAAGTGGGAATAAAGCGACACAAACCGTCACG
TCAGGTGTTGGTGTCATGCAAGGTAATGCGAGTGATCTGATGTATGGCTTATCATGGCAA
TCTGTTATGGCTGCTGATCGAACGATGTATCATTCGCCTATTCGTTTACTTGTCGTTATT
CAGGCACCCGACTATGTTGTAGCTAGACTACTCGCGAATAATGAGCATTTCGCTAGGAAG
GCGTCTAATCATTGGCTGCGTTTAATGAGCGTTAATGAGGAAGGGCGTTTTAAAAGTTGG
ATTTAA
>>V40_[0417881 to 0418243]_mpsC=ybcI_(membrane potential-generating system subunit C)_FRWD
ATGAAAAGAACGAAAGGTGAAATCGAAGCTGAAATCAGTAAAGCCATTACGCAATGGGAA
AAAGATTTCCTTGGCAGAGGTTCCTTGTCGGTTAAATCAGACATTTTAAGAGATATGGTG
ATTATTAGTTTACAAGGTATCTTAACGCCAGCAGAATATCGTGTGTGTAGTACGAATGAA
GGATTACTAAATATTAAACGAACACGTTCTGAATTAGTTGAATCCGGTGAGCAAGATTTG
AATGATATCATTCTTAAAATTACAGGTATCAAAGTGATGAGCTTCCACAGTGATTTAAGT
ACAGTTACAGGTGAACGTATTATCGTATTCAAACTTGAGGATAATTTGGAAAAGCATATT
TAA
>>V40_[0418472 to 0418819]_Q5HIM2_(putative protein)_RVRS
TTACATAAAGAGTATATGTGTGACGTATGCATATAATCGATAAAGTATACCTAAAAAATT
AGGTATAATGACCATTGTTGCAATAAGTTTTTCGGCCTTGAAACCGATAACGCATAGTAT
AATAGGAATAAAATATAATACAAATATCCAGTAAATCAAATTTGAAAACGATGGATGTAT
AGGGGTAAAGAATCTAACTAATGTAATGATTAACGCTATATAGACAAAAATTACTCTATT
GATACGCCCTACCCCCTCTGTATAATAAATATAGATCGTACTAAATTGAAAATAGCAAAA
TATTGTTATTTCAATTATACAATGTTTTATTTGCAATATACATAACAA
>>V40_[0418926 to 0419600]_Q5HIM1_(lipid phosphate phosphohydrolase 2 family protein)_FRWD
ATGATAGATAAAAAATTAACATCACCGAAAATGACAGTGCCTTTATTTTTAATCGCGCTG
ATTGTATTTATAGGTATGTTTTACAGTGTAGTGACGAACCAAGAATGGCTTAAAAATATA
GATATGGGATCATTAACATGGTTTACAGATTATTTCGGTGAGCCACAACGTCAGTATGTT
AACAATTTTTTAAATTACTATATGACGTTTAGTGCGGAAATTGGAGATGTCAAAGGTGTC
GTGTTGATTTCCATTATCGTCACAATCATACTGTTTATTAAACAGAGGCATTTAGCGGTT
TGGTTTGTGACATATTTGGTTTCAGGTGTCATCATGAACAAATTAATTAAAGATACTGTT
TTACGTCCAAGACCATATAATCATTTAGCCGTTGATACAGGCTTTTCATTTCCGAGTGGA
CATTCTAACGCCAGCACATTATTATATTTCGCCTTAATGATCATTATTATTTCAGTTGCT
GCTAAGACAATAACAAAAGTGTTGAGTGCGCTAGTTATGGGAATATTATGGCTTAGCATA
TTATTTTGTCGCCTTTATTTTCATGCGCATTACTTTTCAGATGTCATTGGCGGCACGTCA
CTAGCAATCATTTGGGTAGCGTTATTCCTAATGGTATACCCATACTTTATTAATCATCGA
CGACAACGCGTTTAG
[truncated: 2,229,997 more chars]
