# Supplementary material for: Characterisation of a Staphylococcus aureus Isolate Carrying Phage-Borne Enterotoxin E from a European Badger (Meles meles)
Source: Pathogens. 2023 May 12;12(5):704. doi: 10.3390/pathogens12050704 (PMC10220527; doi:10.3390/pathogens12050704)
Supplement: Supplementary file 1 [file pathogens-12-00704-s001.zip › Supplemental File 4 Genome sequence of V40.TXT]

>contig_1 V40-124624 [completeness=complete] [topology=circular] [location=chromosome]
CGATTAAAGATAGAAATACACGATGCGAGCAATCAAATTTCATAACATCACCATGAGTTT
GATCCGAAGCATGAGTGTTTACAATGTTTGAATACCTTATACAGTTCTTATACATACTTT
ATAAATTATTTCCCAAGCTGTTTTGATACACACACTAACAGATACTCTATAGAAGAAAAA
GTTATCCACTTATGCACATTTATAGTTTTCAGAATTGTGGATAATTAGAAATTACACACA
AAGTTATACTATTTTTAGCAACATATTCACAGGTATTTGACATATAGAGAACTGAAAAAG
TATAATTGTGTGGATAAGTCGTCCAACTCATGATTTTATAAGGATTTATTTATTGATATT
TACATAAAAATACTGTGCATAACTAATAAGCAGGATAAAGTTATCCACTGATTGTTATTA
ACTTGTGGATAATTATTAACATGGTGTGTTTAGAAGTTATCCACGGCTGTTATTTTTGTG
TATAACTTAAAAATTTAAGAAAGATGGAGTAAATTTATGTCGGAAAAAGAAATTTGGGAA
AAAGTGCTTGAAATTGCTCAAGAAAAATTATCAGCTGTAAGTTACTCAACTTTCCTAAAA
GATACTGAGCTTTACACGATCAAAGATGGTGAAGCTATCGTATTATCGAGTATTCCTTTT
AATGCAAATTGGTTAAATCAACAATATGCTGAAATTATCCAAGCAATCTTATTTGATGTT
GTAGGCTATGAAGTAAAACCTCACTTTATTACTACTGAAGAATTAGCAAATTATAGTAAT
AATGAAACTGCTACTCCAAAAGAAACAACAAAACCTTCTACTGAAACAACTGAGGATAAT
CATGTGCTTGGTAGAGAGCAATTCAATGCCCATAACACATTTGACACTTTTGTAATCGGA
CCTGGTAACCGCTTTCCACATGCAGCGAGTTTAGCTGTGGCCGAAGCACCAGCCAAAGCG
TACAATCCATTATTTATCTATGGAGGTGTTGGTTTAGGAAAAACCCATTTAATGCATGCC
ATTGGTCATCATGTTTTAGATAATAATCCAGATGCCAAAGTGATTTACACATCAAGTGAA
AAATTCACAAATGAATTTATTAAATCAATTCGTGATAACGAAGGTGAAGCTTTCAGAGAA
AGATATCGTAATATCGACGTCTTATTAATCGATGATATTCAGTTCATACAAAATAAAGTA
CAAACACAAGAAGAATTTTTCTATACTTTTAATGAATTGCATCAGAATAACAAGCAAATA
GTTATTTCGAGTGATCGACCACCAAAGGAAATTGCACAATTAGAAGATCGATTACGTTCG
CGCTTTGAATGGGGGCTAATTGTTGATATTACGCCACCAGATTATGAAACTCGAATGGCA
ATTTTGCAGAAGAAAATTGAAGAAGAAAAATTAGATATTCCACCAGAAGCTTTAAATTAT
ATAGCAAATCAAATTCAATCTAATATTCGTGAATTAGAAGGTGCATTAACGCGTTTACTT
GCATATTCACAATTATTAGGAAAACCAATTACAACTGAATTAACTGCTGAAGCTTTAAAA
GATATCATTCAAGCACCAAAATCTAAAAAGATTACCATCCAAGATATTCAAAAAATTGTA
GGCCAGTACTATAATGTTAGAATTGAAGATTTCAGTGCAAAAAAACGTACAAAGTCAATT
GCATATCCGCGTCAAATAGCTATGTACTTGTCTAGAGAGCTTACAGATTTCTCATTACCT
AAAATTGGTGAAGAATTTGGTGGGCGTGATCATACGACCGTCATTCATGCTCATGAAAAA
ATATCTAAAGATTTAAAAGAAGATCCTATTTTTAAACAAGAAGTAGAGAATCTTGAAAAA
GAAATAAGAAATGTATAAGTAGGAAACTTTTGGGAAATGTAATCTGTTATATAACAGCAC
TAATAATAACAATCATTTTTTACATTTCTATATGCTAATGTGGCAAGATGAGCAAAAACT
CATTTTGTGGATAATGTTTAAAAGTCATACACACCATACACAAGTTATCAACATGTGTAT
AACTTCGCCAAATCTATGTTTTTAAGACTTATCCACCAATCCACAGCACCTACTACTATT
ACTAAGAACTTAAAACCTATATAATTATATATAAACGACTGGAAGGAGTTTTAATTAATG
ATGGAATTCACTATTAAAAGAGATTATTTTATTACACAATTAAATGACACATTAAAAGCT
ATTTCACCAAGAACAACATTACCTATATTAACTGGTATCAAAATCGATGCAAAAGAACAT
GAAGTTATATTAACTGGTTCAGACTCTGAAATTTCAATAGAAATCACTATTCCTAAAACT
GTAGATGGCGAAGATATTGTCAATATTTCAGAAACAGGCTCAGTAGTACTTCCTGGACGA
TTCTTTGTTGATATTATAAAAAAATTACCTGGTAAAGATGTTAAATTATCTACAAATGAA
CAATTCCAGACATTAATTACATCAGGTCATTCTGAATTTAATTTAAGTGGCTTAGATCCA
GATCAATATCCTTTATTACCTCAAGTTTCTAGAGATGACGCAATTCAATTGTCGGTAAAA
GTGCTTAAAAACGTAATTGCACAAACGAATTTTGCAGTGTCCACCTCAGAAACACGCCCA
GTACTAACTGGTGTGAACTGGCTTATACAAGAAAATGAATTAATATGCACAGCAACTGAC
TCACACCGCTTGGCTGTAAGAAAGTTGCAGTTAGAAGATGTTTCTGAAAACAAAAATGTC
ATCATTCCAGGTAAGGCTTTAGCTGAATTAAATAAAATTATGTCTGACAATGAAGAAGAC
ATTGATATCTTCTTTGCTTCAAACCAAGTTTTATTTAAAGTTGGAAATGTGAACTTTATT
TCTCGATTATTAGAAGGACATTATCCTGATACAACACGTTTATTCCCTGAAAACTATGAA
ATTAAATTAAGTATAGACAATGGGGAGTTTTATCATGCGATTGATCGTGCATCTTTATTA
GCACGTGAAGGTGGTAATAACGTTATTAAATTAAGTACAGGTGATGACGTTGTTGAATTG
TCTTCTACATCACCAGAAATTGGTACTGTAAAAGAAGAAGTTGATGCAAACGATGTTGAA
GGTGGTAGCCTGAAAATTTCATTCAACTCTAAATATATGATGGATGCTTTAAAAGCAATC
GATAATGATGAGGTTGAAGTTGAATTCTTCGGTACAATGAAACCATTTATTCTAAAACCA
AAAGGTGACGACTCGGTAACGCAATTAATTTTACCAATCAGAACTTACTAAAAATAAATA
TAAATAAAGGATGACGTGATTAATTAAAACGTCATCCTTTATTTTTTGGCAAAAATAGTT
CTAGATTCGTATGTAAAATAAATTTGACAGCATTTTAAACAGCAAATAAAAGACGCCAAT
TAAATTTATGACAAATGTATCCAAAATTTAATAAGTGTGCTTATATGCCCTTTAAATTTA
AAATTTTAATAGTCAATAACAAGTTGAATATAAAAGTTAAACGCCGTTAAATAGCGTTAA
AAAATTGAAAATGACAGTATTGCCAAAAAATAAGAATTAATTATTTATATGTAAACGGTT
TCTACCTCTATTTTAAATGAAATTTGTGACAAAAAAAGGTATAATATATTAATGACATAC
AAAGAAATGGAGTGATTATTTTGGTTCAAGAAGTTGTAGTAGAAGGAGACATTAATTTAG
GTCAATTTCTAAAGACAGAAGGGATTATTGAATCTGGTGGTCAAGCAAAATGGTTCTTGC
AAGACGTTGAAGTATTAATTAATGGAGTGCGTGAAACACGTCGCGGTAAAAAGTTAGAAC
ATCAAGATCGTATAGATATCCCAGAATTACCTGAAGATGCTGGTTCTTTCTTAATCATTC
ATCAAGGTGAACAATGAAGTTAAATACACTCCAATTAGAAAATTATCGTAACTATGATGA
GGTTACGTTGAAATGTCATCCTGACGTGAATATCCTCATTGGAGAAAATGCACAAGGAAA
GACAAATTTACTTGAATCAATTTATACCTTAGCTTTAGCAAAAAGTCATAGAACGAGTAA
TGATAAGGAACTCATACGTTTTAATGCTGATTATGCTAAAATAGAAGGTGAGCTTAGTTA
TAGACACGGCACGATGCCATTAACAATGTTTATAACTAAAAAAGGTAAACAAGTCAAAGT
GAATCACTTAGAGCAAAGTCGTCTAACTCAATATATTGGACACCTCAATGTGGTTCTATT
TGCGCCAGAAGATTTGAATATTGTAAAAGGCTCTCCTCAAATAAGACGACGCTTTATAGA
TATGGAGTTGGGCCAAATTTCTGCTGTTTACTTAAATGATTTAGCTCAATACCAACGTAT
TTTAAAGCAAAAGAATAATTACTTAAAGCAGTTACAATTAGGCCAAAAAAAGGACTTAAC
AATGTTGGAAGTATTAAATCAGCAGTTTGCTGAATATGCAATGAAAGTAACTGATAAACG
TGCACATTTTATTCAAGAGCTAGAGTCGTTAGCTAAACCGATTCATGCTGGTATCACAAA
TGATAAAGAAGCGTTGTCGCTGAATTATTTACCTAGTCTTAAATTTGACTATGCTCAAAA
TGAAGCGGCACGACTTGAAGAAATTATGTCTATTCTTAGCGATAATATGCAAAGAGAAAA
AGAACGAGGCATTAGCTTATTCGGACCACATCGAGATGATATAAGTTTTGATGTGAATGG
CATGGATGCTCAAACATATGGTTCTCAAGGACAGCAACGTACAACGGCTTTGTCCATTAA
ATTAGCTGAAATTGAGTTAATGAATATCGAAGTTGGGGAATATCCCATCTTATTATTAGA
CGATGTACTCAGTGAATTAGATGATTCGCGTCAAACGCATTTATTAAGTACGATTCAGCA
TAAAGTACAAACATTTGTCACTACGACATCTGTAGATGGTATTGATCATGAAATCATGAA
TAACGCTAAATTGTATCGTATTAATCAAGGTGAAATTATAAAGTAACAGAAAGCGATGGT
GACTGCATTGTCAGATGTAAACAACACGGATAATTATGGTGCTGGGCAAATACAAGTATT
AGAAGGTTTAGAAGCAGTACGTAAAAGACCAGGTATGTATATAGGATCGACTTCAGAGAG
AGGTTTGCACCATTTAGTGTGGGAAATTGTCGATAATAGTATCGATGAAGCATTAGCTGG
TTATGCAAATCAAATTGAAGTTGTTATTGAAAAAGATAACTGGATTAAAGTAACGGATAA
CGGACGTGGTATCCCAGTTGATATTCAAGAAAAAATGGGACGTCCAGCTGTCGAAGTTAT
TTTAACTGTTTTACATGCTGGTGGTAAATTCGGCGGTGGCGGATACAAAGTATCTGGTGG
TTTACATGGTGTTGGTTCATCAGTTGTAAACGCATTGTCACAAGACTTAGAAGTATATGT
ACACAGAAATGAGACTATATATCATCAAGCATATAAAAAAGGTGTACCTCAATTTGACTT
AAAAGAAGTTGGAACAACTGATAAGACAGGTACTGTCATTCGTTTTAAAGCAGATGGAGA
AATCTTCACAGAGACAACTGTATACAACTATGAAACATTACAGCAACGTATTAGAGAGCT
TGCTTTCTTAAACAAAGGAATTCAAATCACATTAAGAGATGAACGTGATGAAGAAAACGT
TAGAGAAGACTCCTATCACTATGAGGGCGGTATTAAATCTTATGTTGAGTTATTGAACGA
AAATAAAGAACCTATTCATGATGAGCCAATTTATATTCATCAATCTAAAGATGATATTGA
AGTAGAAATTGCGATTCAATATAACTCAGGATATGCCACAAATCTTTTAACTTACGCAAA
TAACATTCATACGTACGAAGGTGGTACGCATGAAGACGGATTTAAACGTGCATTAACGCG
TGTCTTAAATAGTTATGGTTTAAGTAGCAAGATTATGAAAGAAGAAAAAGATAGACTTTC
TGGTGAAGATACACGTGAAGGTATGACAGCAATTATATCTATCAAACATGGTGATCCTCA
ATTCGAAGGTCAAACGAAGACAAAATTAGGTAATTCTGAAGTGCGTCAAGTTGTAGATAA
ATTATTCTCAGAGCACTTTGAACGATTTTTATATGAAAATCCACAAGTCGCACGTACAGT
GGTTGAAAAAGGTATTATGGCGGCACGTGCACGTGTTGCTGCGAAAAAAGCGCGTGAAGT
TACACGTCGTAAATCAGCGTTAGATGTAGCAAGTCTTCCAGGTAAATTAGCCGATTGCTC
TAGTAAAAGTCCTGAAGAATGTGAGATTTTCTTAGTCGAAGGGGACTCTGCCGGGGGGTC
TACAAAATCTGGTCGTGACTCTAGAACGCAGGCGATTTTACCATTACGAGGTAAGATATT
AAATGTTGAAAAAGCACGATTAGATAGAATTTTGAATAACAATGAAATTCGTCAAATGAT
CACAGCATTTGGTACAGGAATTGGTGGCGACTTTGATCTAGCGAAAGCAAGATATCACAA
AATCGTCATTATGACTGATGCCGATGTGGATGGAGCGCATATTAGAACGTTGTTATTAAC
ATTCTTCTATCGATTTATGAGACCGTTAATTGAAGCAGGCTATGTGTATATTGCACAGCC
ACCGTTGTATAAACTGACACAAGGTAAACAAAAGTATTATGTATACAATGATAGGGAACT
TGATAAACTTAAATCTGAATTGAATCCAACACCAAAATGGTCTATTGCACGATACAAAGG
TCTTGGAGAAATGAATGCAGATCAATTATGGGAAACAACAATGAACCCTGAGCACCGCGC
TCTTTTACAAGTAAAACTTGAAGATGCGATTGAAGCGGACCAAACATTTGAAATGTTAAT
GGGTGACGTTGTTGAAAACCGTAGACAATTTATAGAAGATAATGCAGTTTATGCAAACTT
AGACTTCTAAGCGCTGTGAACTGAACTTTTGAAGGAGGAACTCTTGATGGCTGAATTACC
TCAATCAAGAATAAATGAACGAAATATTACCAGTGAAATGCGTGAATCATTTTTAGATTA
TGCGATGAGTGTTATCGTTGCTCGTGCATTGCCAGATGTTCGTGACGGTTTAAAACCAGT
ACATCGTCGTATACTATATGGATTAAATGAACAAGGTATGACACCGGATAAATCATATAA
AAAATCAGCACGTATCGTTGGTGACGTAATGGGTAAATATCACCCTCATGGTGACTCATC
TATTTATGAAGCAATGGTACGTATGGCTCAAGATTTCAGTTATCGTTATCCGCTTGTTGA
TGGCCAAGGTAACTTTGGTTCAATGGATGGAGATGGCGCAGCAGCAATGCGTTATACTGA
AGCGCGTATGACTAAAATCACACTTGAACTGTTACGTGATATTAATAAAGATACAATAGA
TTTTATCGATAACTATGATGGTAATGAAAGAGAGCCGTCAGTCTTACCTGCTCGATTCCC
TAACTTATTAGCCAATGGTGCATCAGGTATCGCGGTAGGTATGGCAACGAATATTCCACC
ACATAACTTAACAGAATTAATCAATGGTGTACTTAGCTTAAGTAAGAACCCTGATATTTC
AATTGCTGAGTTAATGGAAGATATTGAAGGTCCTGATTTCCCAACTGCTGGACTTATTTT
AGGTAAGAGTGGTATTAGACGTGCATATGAAACAGGTCGTGGTTCAATTCAAATGCGTTC
TCGTGCAGTTATTGAAGAACGTGGAGGCGGACGTCAACGTATTGTTGTCACTGAAATTCC
TTTCCAAGTGAATAAGGCTCGTATGATTGAAAAAATTGCAGAGCTCGTTCGTGACAAGAA
AATTGACGGTATCACTGATTTACGTGATGAAACAAGTTTACGTACTGGTGTGCGTGTCGT
TATTGATGTGCGTAAGGATGCAAATGCTAGTGTCATTTTAAATAACTTATACAAACAAAC
ACCTCTTCAAACATCATTTGGTGTGAATATGATTGCACTTGTAAATGGTAGACCGAAGCT
TATTAATTTAAAAGAAGCTTTGGTACATTATTTAGAGCATCAAAAGACAGTTGTTAGAAG
ACGTACGCAATATAACTTACGTAAAGCTAAAGATCGTGCCCATATTTTAGAAGGGTTACG
TATCGCACTTGACCATATCGATGAAATTATTTCAACGATTCGTGAGTCAGATACAGATAA
AGTTGCAATGGAAAGCTTGCAACAACGCTTCAAACTTTCTGAAAAACAAGCTCAAGCTAT
TTTAGACATGCGTTTAAGACGTCTAACAGGTTTAGAGAGAGACAAAATTGAAGCTGAATA
TAATGAGTTATTAAATTATATTAGTGAATTAGAAGCCATCTTAGCTGATGAAGAAGTGTT
ATTACAGTTAGTTAGAGATGAATTGACTGAAATTAGAGATCGTTTCGGTGATGAGCGTCG
TACAGAAATTCAATTAGGTGGATTTGAAGACTTAGAGGACGAAGACTTAATTCCAGAAGA
ACAAATAGTAATTACTTTGAGCCATAATAACTACATTAAACGTTTGCCGGTATCTACATA
TCGTGCTCAAAACCGTGGTGGTCGTGGTGTTCAAGGTATGAATACATTGGAAGAAGATTT
TGTCAGTCAATTGGTAACTTTAAGTACACATGACCATGTATTGTTCTTTACTAACAAAGG
TCGTGTATACAAACTAAAAGGTTATGAAGTGCCTGAGTTATCAAGACAGTCTAAAGGTAT
TCCTGTAGTGAATGCTATTGAACTTGGAAATGATGAAGTCATTAGTACAATGATTGCTGT
TAAAGACCTTGAAAGTGAAGACAACTTCTTAGTGTTTGCAACTAAACGTGGTGTTGTTAA
ACGTTCAGCATTAAGTAACTTCTCAAGAATAAATAGAAATGGTAAGATTGCGATTTCGTT
CAGAGAAGATGATGAGTTAATTGCAGTTCGTTTAACAAGTGGTCAAGAAGATATCTTGAT
TGGTACATCACATGCATCATTAATTCGATTCCCTGAATCAACATTACGTCCTTTAGGCCG
TACAGCAACGGGTGTGAAAGGTATTACACTTCGTGAAGGTGACGAAGTTGTAGGGCTTGA
TGTAGCTCATGCAAACAGTGTTGATGAAGTATTAGTAGTTACTGAAAATGGTTATGGTAA
ACGTACGCCAGTTAATGACTATCGTTTATCAAATCGTGGTGGTAAAGGTATTAAAACAGC
TACGATTACTGAGCGTAATGGTAATGTTGTATGTATCACTACAGTAACTGGTGAAGAAGA
TTTAATGATAGTTACTAATGCAGGTGTCATTATTCGACTAGATGTTGCAGATATTTCTCA
AAATGGTCGTGCAGCACAAGGTGTTCGCTTAATTCGCTTAGGCGATGATCAATTTGTTTC
AACGGTTGCTAAAGTGAAAGAGGATGCAGACGAAGTAAATGAAGATGAACAATCTACTGT
ATCTGAAGATGGTACTGAACAACAACGTGAAGCGGTTGTAATTGATGAAACACCAGGAAA
TGCAATTCATACTGAAGTGATTGATTCAGAAGAAAATGATGAAGATGGACGTATTGAAGT
TAGACAAGATTTCATGGATCGTGTTGAAGAAGATATACAACAATCATCAGATGAAGATGA
AGAATAATAAAAAAATAAGACTTCCCTATATGTAGGGGAGTCTTATTTTTATGCTAGAAA
GTAATGCTGTACTATATTCAATGATTAATAATGACTAACTTTCTAATTGTTTCATTGCAT
AAGGTATTTCATTGATAAGTCTTGATGGTGGCACCACATACATATCTTTTGCAAGATTTT
CGCCAATAAAACTATGTGTATATGTGGCACTCATAACCGCTTCTTTTAAGTTATCAAATT
GACCAACAAAACTTGTAATCATACCAGCAAGTGTATCGCCCATACCACCAGTCGCCATTG
CTGGGCTACCGATTGTTAATTTAAAGTCTTCATCTTTAAAGAAAATTTCAGTACCATGTT
TTTTAAGTACAACAGTTGCGCCTAAACGATCAACTGCTTCACGATTACGCTCATATGTCT
GTTCCTCAATAGGAATACCACTTAATCGCTCCCATTCTTTGAGATGCGGAGTAAAAATCA
CGCGACATGTAGGTAATTGCGGTTTCAGTTTACTAAAGATTGTGATGGCATCGCCGTCTA
CGATTAAATTTTGATGCGGTTGTATATTTTGTAGTAGGAATGTAATGGCATTATTTCCTT
TGAAATCAACGCCAAGACCTGGACCAATTAGTATACTGTCAGTCATTTCAATCATTTTCG
TCAACATTTTCGTATCATTAATATCAATAACCATCGCTTCTGGGCAACGAGAATGTAATG
CTGAATGATTTGTTGGATGTGTAGCTACAGTGATTAAACCACTACCGCTAAATACACATG
CACGAGCCGCTAACATAATGGCACCACCTAAGTTAGCAGATCCACCAATTAATAAAATTT
TGCCATAATCACCTTTATGTGAATCTTCTTTACGCTTAGGAATGTTAATAGAATTTAACG
TTTCCATAGTGATATAACCTCCCATGTAAAAGCCTTTTCCGAATTTATTCAATTTTAAAA
ATATATAGTAACTTTTAACAAAATGTATTATAAATTTCTGAATTCATTATTATTTGTCGT
TAAATACAATAGAAAATACTATACCTGTATATGCAATTCGTCAATAGATAAATTATTAAA
TATGCTTACAACAATCTTAATATCCTTTAACGCACTACAATAGTGCTCTGATAATAGGTT
ATAAATGTACGTAAAACCATTGTTTCAATAAAAATGAAAACGTATACTTCAAGAAGGATG
GGTTACTTAATATAAACAAGGGGGTACATATATGACTTTATATTTAGATGGTGAAACACT
AACAATTGAGGATATTAAATCATTTTTACAACAACAATCAAAGATTGAAATTATTGATGA
TGCGTTAGAACGTGTCAAAAAAAGTAGAGCGGTAGTTGAACGCATTATTGAAAATGAGGA
AACGGTTTACGGTATCACTACAGGTTTTGGGCTATTTAGTGATGTACGTATAGACCCAAC
GCAATATAATGAATTACAAGTGAATCTGATACGCTCACATGCCTGTGGACTAGGTAAGCC
ATTTTCAAAAGAAGTAGCATTAGTCATGATGATTTTACGATTGAATACATTATTAAAAGG
TCATTCAGGTGCCACTTTAGAATTAGTGAGACAATTACAATTTTTTATAAATGAACGTAT
TATACCGATAATCCCACAGCAAGGCTCTCTCGGTGCATCAGGAGATTTAGCGCCATTATC
ACATTTAGCATTAGCATTAATTGGTGAAGGGAAAGTATTGTACAGAGGTGAAGAAAAGGA
TAGTGACGATGTATTAAGAGAATTAAATAGACAACCTTTGAACCTTCAGGCTAAAGAAGG
TTTAGCATTAATTAATGGTACGCAAGCTATGACAGCTCAAGGTGTCATTAGTTATATAGA
AGCAGAAGATTTAGGTTACCAATCTGAATGGATTGCTGCATTAACGCATCAGTCTCTTAA
TGGCATTATAGATGCATATCGACATGATGTGCACGCTGTTCGTAATTTTCAAGAACAGAT
TAATGTGGCAGCGCGTATGCGTGATTGGTTAGAAGGATCAACATTAACGACGCGACAAGC
AGAAATACGTGTACAAGATGCATATACGTTGCGTTGTATACCACAAATCCATGGCGCGAG
TTTTCAAGTATTCAATTATGTTAAACAGCAATTAGAATTTGAAATGAATGCGGCTAATGA
TAATCCACTTATATTTGAGGAAGCAAATGAAACGTTTGTTATTTCAGGTGGTAACTTCCA
TGGACAACCTATTGCTTTTGCATTAGATCATCTTAAATTAGGTGTAAGTGAATTAACAAA
CGTATCGGAACGTCGTCTAGAGCGACTAGTAAATCCTCAATTAAATGGTGATTTACCAGC
ATTTCTTAGTCCAGAGCCAGGATTGCAAAGTGGCGCGATGATTATGCAATATGCTGCTGC
AAGTCTCGTTTCTGAAAATAAAACTTTAGCGCATCCAGCGAGTGTTGATTCTATCACTTC
ATCTGCGAACCAAGAAGATCACGTATCTATGGGAACTACAGCTGCTAGACATGGTTATCA
AATCATTGAAAATGCAAGACGTGTGTTGGCAATCGAATGTGTTATTGCATTACAAGCAGC
AGAGTTGAAAGGTGTCGAAGGATTATCACCAAAAACACGTCGCAAGTATGATGAGTTTCG
AAGTATCGTGCCATCCATTACACATGACCGTCAATTTCATAAAGATATTGAAGCGGTTGC
ACAGTATTTAAAGCAATCAATTTATCAAACGACTGCATGTCACTAAATCGACATGAGTGA
TGTTTGAAATCGTTACTTGAAAAAGCAAATATAGTTTGCTATATTAAAAATAACTTAATA
AGACATTGTTCGTAGGACAAGTAATATATAGTGTTCGATATCAGAGAGCTTGTGGTTAGT
GTGAACAAGAATCAACATATATATGAATCTACCTACTTAATTTAAAAGAACAATCGGTGA
TAACCGTTATTTTAGTGAAGTGCAATTTAGGTTTAGTGTATCTTTATAACTTAAATTGTT
AAATAGGGTGGCAACGCGTAGACCACGTCCCTTGTAGGGATGTGGTCTTTTTTTATTTTC
TAAAAAATAAAGACGTACGTCATTCCATAATAAATGATAATTATTTGGGAAAGGATGAAG
GTTAATGTTAGACATTAGATTATTCAGAAATAAGCCTGACACAGTTAAGAGCAAAATTGA
ATTACGCGGAGATGATCCAAAAGTTGTAGATGAAATTTTAGAATTGGATGAGCAACGACG
TAAATTAATTAGTGCAACAGAAGAAATGAAAGCACGTCGTAATAAAGTAAGCGAAGAAAT
CGCATTAAAAAAACGTAATAAAGAAAATGCTGATGATGTGATTGCTGAAATGCGCACATT
AGGTGACGATATTAAAGAAAAAGATAGTCAATTAAATGAAATTGATAATAAAATGACAGG
TATCCTTTGTCGTATTCCAAATTTAATAAGTGATGATGTACCTCAAGGTGAATCTGATGA
AGATAACGTTGAAGTTAAAAAGTGGGGTACACCACGTGAGTTTTCATTTGAACCAAAAGC
ACATTGGGATATTGTAGAAGAATTGAAAATGGCTGATTTTGATCGTGCAGCAAAAGTTTC
AGGTGCGCGTTTTGTATATTTAACAAATGAAGGTGCGCAATTAGAGCGTGCTTTAATGAA
CTATATGATTACAAAACATACAACACAACATGGTTATACAGAAATGATGGTACCACAGCT
TGTAAACGCAGATACAATGTATGGTACAGGTCAATTACCTAAATTTGAAGAAGATTTATT
TAAAGTAGAAAAAGAAGGATTATATACAATTCCAACGGCTGAAGTACCATTAACGAATTT
CTATCGTAATGAAATTATTCAACCAGGTGTACTTCCTGAAAAATTCACTGGTCAATCTGC
ATGTTTCCGTAGTGAAGCAGGATCAGCAGGTAGAGATACAAGAGGATTAATTCGTTTACA
TCAATTCGATAAAGTGGAAATGGTACGTTTTGAACAACCTGAAGATTCATGGAATGCTTT
AGAAGAAATGACAACAAACGCAGAAGCAATTCTAGAAGAGTTAGGTTTACCATACCGTCG
TGTTATTTTATGTACAGGTGATATTGGATTTAGTGCAAGCAAAACATATGATTTAGAAGT
TTGGTTACCAAGCTACAATGATTATAAAGAAATTAGTTCATGCTCAAACTGTACGGATTT
CCAAGCGCGTCGTGCTAACATCCGCTTCAAGCGTGACAAAGCAGCTAAACCAGAATTAGC
ACATACATTAAATGGTAGTGGTTTAGCAGTTGGACGTACATTTGCTGCTATTGTTGAAAA
TTACCAAAATGAAGATGGAACAGTAACAATTCCAGAAGCATTAGTACCATTTATGGGTGG
TAAAACACAAATTTCAAAACCAGTTAAATAAAGGCTTTAGCTACAAGCTTTAAAAAGTAT
ATATCTACGTATACTTAAAGCAAGGGCAAGATACTTTAAATAATATTTTAAAAAGTGGTG
ACGAAGCTGTCGCCACTTTTTTTGTGCTGTAAAAGTATAATAGTGAGCCAATGCACATAA
CAACAATAAATTAAGTTTGTGTTTTAATGGGGTGAACGCATTTCATTATAGCAACAATAC
GGGATAATTATGATGAACTAAAACAATCTAAAACGTAACAAAATTGAGCAAAACTATTAT
AGGAAATTAAGCGATAAAAAACTGATTTCGTTTATGTAGTATGAGTAATATCGATGCAGT
AGGGTAGGGGGGGATGATGATTATAAGGGATCGGGACATGAATCAATATCCCAGACTCAT
CATTTAGATATAAAAAATTATAAAATTAGTACTTAAAAATAAACACCAAATCCGCAGAAA
ATATAGAGGTAGTCTTAAATAAAATATTGAAAATTCTCAAAAATAAAAAGTTAATATGAA
GCTGGTTAAAGACTCCGGTATGTCTAACCTCAGACAAACCACTGTCTAATGTTATTGCTT
AGGGTATAGAACTGTATTAGACTAGGTATATTATTTTTTCGTAATTATATAAATATAAAG
TGGCAAAGGAGGTAGTTGAGATGACAACACATTTAAGTTTTAGACAAGGCGTGCAAGAGT
GTATCCCTACATTATTGGGTTATGCCGGTGTTGGTATTTCATTTGGTATTGTGGCTTCGT
CTCAAAACTTTAGTATTTTAGAAATTATCTTGTTATGTCTTGTTATATATGCCGGTGCTG
CGCAATTTATTATGTGCGCGTTGTTTATAGCAGGTACACCGATATCAGCGATTGTACTAA
CTGTATTTATCGTAAATTCAAGAATGTTCCTTTTAAGTATGTCGCTTGCACCAAACTTCA
AGACATATGGGTTTTGGAACCGTGTTGGATTAGGTTCATTAGTAACTGACAAAACGTTTG
GCGTCGCCATTACACCTTATTTAAAAGGAGAAGCTATCAATGATCGCTGGATGCATGGGC
TTAATATCACAGCATATTTATTTTGGGCAATTTCGTGTGTAGCTGGGGCTTTATTTGGCG
AATATATCTCAAATCCGCAAACGTTAGGGTTAGACTTTGCTATCACAGCTATGTTTATCT
TTTTGGCCATTGCGCAATTTGAATCAATTACTAAATCGCGATTAAGAATTTACATAGTAC
TCATTATTGCCGTCATAGTAATGATGTTATCGCTAAGTATGTTTATGCCTTCATATCTAG
CAATATTAATTGCAGCCACAATTTCAGCAGCGTTAGGAGTGATGATGGAACGATGATAAC
TCATATGAACATGTTAATACTTATTTTATTGTGTGGTATCGTAACGCTATTAATTCGAAT
TATACCTTTTATCATGATTTCAAAAGTGCAATTGCCTGATGTCGTGGTTAGATGGCTATC
ATTTATTCCAATCACACTATTTACGGCACTTGTCATTGACAGTATTATTCAGCAGACGCC
TCATGGTGAGGGGTATACATTAAACATCCCTTACATTATCGCGCTCATTCCGACGGTTAT
TTTATCTATAATCACGCGTAGTTTAACTATTACAATTATTAGTGGGATTGTTATCATGGC
AGCATTACGATTTTTCTTTTAAAATTAACTGAAAATCATTGAACAGATATTTAAACTTAG
GTAAACTGTTAGTAATCAGAAAATTCTGATATACAAATCGTCTATGTTAAGATTGGGAAT
CGTGTATACGTAAGCGATTTGGCTAACGCATGACAATGATAACAACATTTTAAATGATAA
AAGTAATTCATCACTGAATCTCAACTAACACATAACAATTTCATATTTCTTATTGTGAGA
AGTTGAGGGACTTGGCCCTGTGATACTTCAGCAACCGACTTTATAGCACGGTGCTAAAAC
CAACGAGTTACTCGAATGATAAGTATAAAGACTTCTTACTTTTCAATAGGGTGAGAAGTT
TTTTTGTTTAAGGAGGAAAGAACAATGACAAATTACACAGTAGATACTTTAAATCTAGGG
AAATTTATTACAGAATCTGGGGAAGTCATAGATAACTTGCGTTTGAGATATGAGCATGTC
GGTTATCATGGACAACCATTAGTTGTAGTTTGTCATGCATTAACAGGCAATCATTTAACT
TATGGAACAGATGATTATCCGGGGTGGTGGCGAGAAATTATTGATGGGGGATATATACCC
ATTCATGATTATCAATTTTTAACATTTGATGTTATTGGTAGTCCTTTCGGTTCAAGCTCA
CCTTTAAACGACACTCATTTTCCTAAAAAATTAACATTAAGAGATATTGTCAGAGCGAAT
GAACGAGGTATACAAGCCCTTGGTTATGACAAAATTAATATTTTAATAGGGGGAAGTCTT
GGAGGTATGCAAGCAATGGAACTACTTTACAATCAACAGTTTGAAGTAGATAAAGCCATT
ATTCTTGCTGCAACAAGCCGAACATCATCTTATAGTAGAGCTTTCAATGAAATTGCAAGG
CAAGCCATTCATCTTGGTGGTAAGGAAGGTCTAAGTATTGCACGCCAATTAGGTTTTTTG
ACATATCGATCATCAAAAAGTTATGATGAACGTTTCACGCCGGATGAAGTAGTCGCATAC
CAACAACATCAAGGTAATAAATTTAAAGAACGATTTGATTTGAATTGTTATCTGACACTG
CTAGATGTATTGGATAGTCACAACATTGATCGAGGTCGCACAGATGTAACGCATGTTTTT
AAAAATTTAGAAACGAAAGTCTTAACAATGGGCTTTATAGATGATTTGCTATATCCGGAC
GATCAAGTTCGCGCTTTAGGTGAACGTTTTAAATATCATCGTCATTTCTTTGTACCTGAT
AACGTTGGTCATGACGGATTTTTATTAAACTTTAATACATGGGCACCTAACTTATATCAT
TTTTTGAATTTAAAGCATTTTAAGCGCAAGTAATAATGTATATATTTTCAAAGAATGAAG
CCACTAAATCACAGTTATCATATTCAAAAACATCTAGAGTACATGAAAGTGGAAATGAAT
TGTAAATCTAAATCAAGCTTGATTGCTATGTAATGGGATTAAATAATCATGTTGAAAATG
AAAGCACACAAAAGCGATTCAAATGAGTATGTGAATTACTTATAAAACATGAAAGTTATT
ATTCAATTAAATGAAATAGAAGCATACAATCTATAAATTGTTAATTTCCATTAAAGAGGT
TAAAATAATAGCTATAGTTAAAAATATGGGAGTGGCTTATGTGTTTTCAAAAATACAACC
TAAAGCAACAATAATTGCAACGATTACGTTGGTATTTGTCGCTTTAGCTTTATATCTAGT
GCCTGGTTTAGGACTAATATTTGCATTGTTTGCAACCATACCAGGTATCGTTTTATGGAA
TAAATCAATACAATCTTTCGGGATTAGTGCACTTATTACAGTAATTATAACAACTGTTTT
AGGTAATACTTTCGTTTTAAGTGCTATCATATTAGTCTTAATTGCAAGTTTAATTATTGG
TCAATTGCTCAAAGAAAGAACGTCTAAAGAAAGAATATTATACGTAACAACAGTAGCGAT
GAGCTTAATTTCATTAATCGCTTTTATGTTACTACAAACATTCGGAAGAATTCCACCATC
AGCGAGCATAGTAAAACCTTTCAAGCAAACATTACATGAAGCGATTACGATGAGCGGTGC
CGATGCGAATATGACCCAAATATTAGAAGAAGGGTTTAGACAAGCGACCGTTCAATTACC
AGGTTTCATCATTATCATTACATTTTTAATCGTCTTAATTAACTTAATCGTTACATTTCC
GATTTTACGAAAATTTAAAATCGCTACACCTGTATTTAAGCCACTTTTCGCGTGGCAAAT
GAGCGGTATTTTATTATGGATATACATTATTGTTATCATATGTTTATTATTTACAGGTCA
ACCGAGTGTGTTCCAGAGCATTCTTTTAAACTTCCAACTTGTGTTATCATTAGTGATGTA
TATTCAAGGTTTAAGTGTTATTCATTTCTTTGGTAAAGCGAAAGGTTTGCCGAATGCAGT
AACGATTTTACTATTGATTATCGGTACAATACTGACACCTACGACGCATATTGTAGGACT
ACTTGGTGTTATCGATTTAAGTTTGAATTTGAAGCGAATCATGAAAAATAATTCTAAAAA
GTGAATAGAGGTGGAATAATGAATCGGCAGTCCACTAAGAAAGCTTTACTAATACCATTT
GTCATCATGATCATCACAGCAATTGTTTTAATGGGTGTATGGTTTATCTTTAATAGTCTT
ATAGCACTAATTGCATCTATCGTTCTTGTCGTGATGATTATTGTTAGCATCGTTTTATTC
AGACAAGCTTTAATGAAAATGGATAGTTATGTAGATGGTTTGAGTGCTCAAATTTCAACA
ACAAATAATAAAGCAATCAAGCATTTACCAATTGGTATCATTGTTTTAGATGAAAATGAT
CACATCGAATGGGTTAATCAATTTATGACAGATCATATGGAAGCAAATGTCATTTCTGAA
TCTGTAAATGAAGTATTTCCAAACATTTTAAAGCAATTAGATAGAGTGAAATCAGTTGAA
ATAGAATATAATCAGTATCATTTCCAAGTACGTTATTCTGAGAATGATCACTGCCTCTAT
TTCTTTGATATAACTGAACAAGTACAAACAAATGAACTATATGAAAATTCTAAACCAATC
ATTGCGACATTATTTTTAGATAACTACGATGAGATTACTCAAAATATGAATGATACGCAG
CGTTCGGAAATCAATTCAATGGTAACGCGTGTTATTAGTCGATGGGCAACTGAGTATAAT
ATATTCTTTAAAAGGTATAGTTCCGATCAATTCGTAGCCTATTTAAATCAAAAAATATTA
GCTGACTTAGAAGAATCTAAATTTGATATCTTGAGTCAATTACGTGAAAAAAGTGTTGGT
TATCGTGCCCAATTAACATTGAGTATTGGTGTTGGTGAAGGTACTGAAAATTTAATCGAC
TTAGGTGAATTATCACAATCAGGCCTAGACTTAGCATTAGGACGCGGTGGCGACCAAGTT
GCAATTAAAAGTATTAATGGTAATGTGCGTTTCTATGGCGGTAAGACTGACCCGATGGAG
AAACGTACTCGTGTAAGAGCACGTGTGATCTCACATGCGTTAAAAGATATTCTTGCAGAG
GGTGACAAAGTCATTATCATGGGACATAAACGTCCTGACTTAGATGCAATTGGTGCAGCA
ATCGGTGTGTCTAGATTTGCAATGATGAATAATTTAGAAGCATACATCGTATTAAATGAG
ACTGACATTGATCCAACATTACGACGCGTGATGAACGAAATTGATAAAAAGCCAGAGTTA
AGAGAGCGATTTATTACATCAGATGATGCTTGGGATATGATGACATCTAAGACAACCGTA
GTGATTGTTGATACGCATAAACCGGAACTGGTTTTAGATGAAAATGTCTTAAATAAAGCA
AACCGTAAAGTTGTTATCGATCATCATAGACGTGGTGAAAGCTTCATCTCTAACCCATTG
TTGGTATATATGGAACCATATGCAAGTTCAACAGCTGAATTGGTAACAGAGTTACTGGAA
TATCAACCAACAGAACAACGTTTAACACGTCTTGAATCGACAGTGATGTATGCAGGTATT
ATTGTAGATACAAGAAACTTTACATTACGAACAGGATCAAGAACATTCGATGCAGCGAGT
TATCTACGTGCACATGGTGCAGATACGATTTTAACGCAACATTTCTTAAAAGATGATGTG
GATACTTACATTAATCGATCTGAATTAATTCGAACTGTAAAAGTCGAAGATAATGGCATA
GCAATTGCGCATGGTTCAGAAGATAAAATTTATCATCCAGTAACAGTTGCACAAGCAGCA
GATGAACTGTTAAGTTTAGAAGGTATTGAAGCATCATATGTTGTTGCGAGACGTGAAGAT
AATCTGATTGGTATATCAGCGCGTTCACTCGGTTCAGTAAATGTCCAGTTAACAATGGAA
GCACTTGGTGGCGGTGGACATTTAACCAATGCTGCAACACAACTTAAAGGTGTGACAGTC
GAAGAGGCGATAGCACAATTACAACAAGCAATTACAGAACAATTAAGTAGGAGTGAAGAT
GCATGAAAGTAATTTTTACACAAGATGTTAAAGGTAAAGGTAAAAAAGGTGAAGTTAAAG
AAGTACCAGTAGGTTATGCAAATAACTTCTTATTGAAAAAGAATTATGCTGTAGAAGCAA
CACCAGGTAACCTTAAACAATTAGAGTTACAGAAAAAACGTGCAAAACAAGAACGCCAAC
AAGAAATTGAAGATGCTAAAGCATTAAAAGAAACTTTATCAAACATTGAAGTTGAAGTAT
CAGCAAAAACTGGTGAAGGTGGTAAATTGTTTGGATCAGTAAGTACAAAACAAATTGCCG
AAGCACTAAAAGCACAACATGATATTAAAATTGATAAACGTAAAATGGATTTACCAAACG
GAATTCATTCCCTAGGATATACGAATGTACCTGTTAAATTAGATAAAGAAGTTGAAGGTA
CAATTCGCGTACACACAGTTGAACAATAAAGTTGGATTGAAATAAGAGGTGTAACCATTC
ATGGATAGAATGTATGAGCAAAATCAAATGCCGCATAACAATGAAGCTGAACAGTCTGTC
TTAGGTTCAATTATTATAGATCCAGAATTGATTAATACTACTCAGGAAGTGTTGCTTCCT
GAGTCGTTTTATAGGGGTGCCCATCAACATATTTTCCGTGCAATGATGCACTTAAATGAA
GATAATAAAGAAATTGATGTTGTAACATTGATGGATCAATTATCGACGGAAGGTACGTTG
AATGAAGCGGGTGGCCCGCAATATCTTGCAGAGTTATCTACAAATGTACCAACGACGCGA
AATGTTCAGTATTATACTGATATCGTTTCTAAGCATGCATTAAAACGTAGATTGATTCAA
ACTGCAGATAGTATTGCCAATGATGGATATAATGATGAACTTGAACTAGATGCGATTTTA
AGTGATGCAGAACGTCGAATTTTAGAGCTATCATCTTCTCGTGAAAGCGATGGCTTTAAA
GACATTCGAGACGTCTTAGGACAAGTATATGAAACAGCTGAAGAGCTTGATCAAAATAGT
GGTCAAACACCAGGTATTCCTACAGGATATCGAGATTTAGACCAAATGACAGCAGGGTTC
AACCGAAATGATTTAATTATCCTTGCAGCGCGTCCATCTGTAGGTAAGACTGCGTTCGCA
CTTAATATTGCACAAAAAGTTGCAACGCATGAAGATATGTATACAGTTGGTATTTTCTCA
CTAGAGATGGGTGCTGATCAGTTAGCCACACGTATGATTTGTAGTTCTGGTAATGTTGAC
TCAAACCGCTTAAGAACGGGTACTATGACTGAGGAAGATTGGAGTCGTTTTACTATAGCG
GTAGGTAAATTATCACGTACGAAGATTTTTATTGATGATACACCGGGCATTCGAATTAAT
GATCTACGTTCTAAATGTCGTCGATTAAAGCAAGAACATGGCTTAGATATGATTGTAATT
GACTACTTACAGTTGATTCAAGGTAGTGGTTCACGTGCGTCTGATAACAGACAACAGGAA
GTTTCTGAAATCTCTCGTACATTAAAAGCATTAGCCCGTGAATTAGAATGTCCAGTTATC
GCGTTGAGTCAGTTATCTCGTGGTGTTGAACAACGACAAGATAAACGTCCAATGATGAGT
GATATTCGTGAATCTGGTTCGATTGAGCAAGATGCCGATATCGTTGCATTCTTATACCGT
GATGATTACTATAACCGTGGCGGCGATGAAGATGATGACGATGATGGTGGTTTTGAGCCA
CAAACGAATGATGAAAACGGTGAAATTGAAATCATCATTGCTAAGCAACGTAATGGTCCA
ACAGGCACAGTTAAGTTACACTTTATGAAACAATATAATAAATTTACCGATATCGATTAT
GCACATGCAGATATGATGTAAAAAAGTTTTTCCGTACAATAATCATTCCAATGATAAAAT
TGTACGGTTTTTATTTCGTTCTGAACGGGTTGATATATGTTAAGTTTGTGTATTTTAAGT
GATGAATTAGTGCTGGAAACACCTCTGTTAAAGTATTTTTAGGACGTTGAAGACTATTTA
TTAAAATGATTTTTCTTTTAAAAAGGCCGAAAAGCAATGTTCGATTTTTATTTGCATTAT
GGTCTCGATATTGGTAGAATATCAAATGGTTAAATGAGAAAAACTTGGAGGTGCTCACAT
GTCATCAATCGTAGTAGTTGGGACACAATGGGGAGACGAAGGAAAAGGAAAAATAACGGA
TTTCTTGGCAGAACAGTCAGATGTTATCGCGCGTTTTTCAGGTGGTAATAATGCAGGCCA
TACCATTCAATTTGGCGGAGAAACATATAAATTACATTTAGTACCATCTGGTATCTTTTA
CAAAGACAAATTAGCGGTAATCGGTAACGGAGTCGTTGTTGATCCAGTTGCACTATTGAA
AGAATTAGACGGATTAAATGAACGTGGCATTCCTACAAGTAATTTACGTATATCTAATCG
TGCGCAAGTGATTTTACCATATCACTTAGCACAAGATGAATATGAAGAACGTTTACGTGG
TGACAATAAGATTGGTACAACTAAAAAAGGTATCGGTCCAGCATATGTAGACAAAGTTCA
ACGTATCGGTATTCGTATGGCAGATTTACTTGAAAAAGAAACATTCGAAAGATTATTAAA
ATCAAACATTGAATATAAACAAGCATATTTCAAAGGTATGTTTAACGAAACATGTCCATC
ATTTGATGATATCTTTGAAGAATATTATGCAGCAGGTCAACGTCTAAAAGAATTTGTAAC
AGACACATCAAAAATCTTAGACGATGCATTTGTAGCAGATGAAAAGGTACTTTTCGAAGG
TGCGCAAGGTGTAATGTTAGATATCGACCATGGTACATATCCATTCGTTACATCAAGTAA
TCCAATTGCAGGTAACGTTACTGTTGGTACAGGTGTAGGTCCTACATTCGTTTCAAAGGT
AATTGGTGTATGTAAAGCTTATACATCACGTGTTGGTGATGGTCCATTCCCTACTGAATT
ATTCGATGAAGATGGACATCATATTAGAGAAGTTGGTCGTGAATACGGTACAACAACAGG
ACGTCCTCGTCGTGTAGGTTGGTTTGATTCAGTTGTATTACGTCACTCTCGTCGTGTAAG
TGGTATTACAGATTTATCTATTAACTCAATTGATGTTTTAACAGGCCTAGACACAGTGAA
AATTTGTACAGCTTATGAATTAGACGGTAAAGAAATTACTGAGTACCCAGCAAACTTAGA
TCAATTAAAACGTTGTAAACCAATCTTTGAAGAGTTACCAGGTTGGACAGAAGACGTAAC
AAATGTGCGTACTTTAGAAGAATTACCTGAAAATGCACGTAAATATTTAGAGCGTATTTC
AGAATTATGTAATGTACAAATTTCTATCTTCTCAGTTGGTCCAGATAGAGAACAAACAAA
CCTATTAAAAGAATTGTGGTAGAACTTTATATAAGTCATGCACAATGATTATAAATACAT
GAGCCTTCTATCTTTATTGGTAGGAGGCTTTTGCTATGTTTGCTTCTGTATCGATTCGAT
TAATTAGATAAAAAATACTAATGTAAAGGTGATATTTGTTAGTCATAATTTAGAAGATTA
GATGATATTTAACGAAAATTAAGATGAAATACTTGAATGTAAGAAGTCTGATGTCGAAAA
TAGCTATTAAAATAGAGTAGACGTAAGTGTAAATGAAAGTATCTAAAATGGAAAAATTTC
AAAAAATAGCGTAATTATTATAATAAATAGACTGCCAATAAAATGCAATTTTTCACTTAT
AACATTCTTCAAAAAATAATAGCAAAATTATGTAAAAAATATCTTGTCATGGCAAGATTG
GCTGTGCTATAATCTATCTTGTGCTTAAGAACGGCTCCTTGGTCAAGCGGTTAAGACACC
GCCCTTTCACGGCGGTAACACGGGTTCGAGTCCCGTAGGAGTCACCATTTTTTAGGTCTC
GTAGTGTAGCGGTTAACACGCCTGCCTGTCACGCAGGAGATCGCGGGTTCGATTCCCGTC
GAGACCGTACAAATGCCTATCCAAGAGGATAGGCATTTTTTTGCGTTTAATATTATATTA
ATAAAAGACATATGGACGAATGATAATCATATTGATTTATCTGTTCGTCCATTTTCTTTA
TAATGTATGAACCTAAAGTAACTTAGGTAACTTAGTGGTTGGATATGAAAGATAAACGTA
GACAATAAAATCTTTATTAGACTTACAAACATATGCTACTGTCAACATATTTCTTCGTTG
TGATATGCCACCAATTCTCCATAACATCAATTGTTAAAGTAACGAATAATGATATTTATT
TTCTGAGCAATGACGTGGGAGTGGGACAGAAATGATATTTTCGCAAAATTTATTTCGTCG
TCCCACCCCAACTTGCACATTATTGTAAGCTGACTTTCCGCCAGCTACTATGTTGGGGCC
CCGCCCCCCCAACTCGCATTGCCTGTAGAATTTCATTTCGAAATTCTCTATGTTGGGGCC
CCTGACTAGAATTGAAAAAAGCTTGTTACAAGCGCATTTTCGTTCAGTCAACTACTGCCA
ATATAACTTCGTAGAGCATAGAACATTGATTTATGTCCCAGCCTGCATTACCCTGATTTT
ATTATTGGAATAGAGACCTCATCATTGTGTTAAATATCATTATCACAATCCGCAGTGAGA
AACTAATAAAAAATATTAATATATAAGTTTATATTGGAAAATAGAATTAATAGCTTATAA
ATGGTAAATTATATAATAGGTTACTATACGTTATGAGACGGAAAATGCGCACAATAACAA
AAATAGTAAGCGACATCCTGTGATTTTTTACACAAACATAAACGATAAAGAACAAAAAAT
GATAAAATAATATTAATGATTTAAGAAAAGAGGTTTATGCAAATGGCTAGAAAAGTTGTT
GTAGTTGATGATGAAAAACCGATTGCTGATATTTTAGAATTTAACTTAAAAAAAGAAGGA
TACGATGTTTACTGTGCATACGATGGTAATGATGCAGTCGACTTAATTTATGAAGAAGAA
CCAGACATCGTATTATTAGATATCATGTTACCTGGTCGTGATGGTATGGAAGTATGTCGT
GAAGTGCGCAAAAAATACGAAATGCCAATTATAATGCTTACTGCTAAAGATTCAGAAATT
GATAAAGTGCTTGGTTTAGAACTAGGTGCAGATGACTATGTAACGAAACCGTTTAGTACG
CGTGAATTAATCGCACGTGTGAAAGCGAACTTACGTCGTCATTACTCACAACCAGCACAA
GACACTGGAAATGTAACGAATGAAATCACAATTAAAGATATTGTGATTTATCCAGACGCA
TATTCTATTAAAAAACGTGGCGAAGATATTGAATTAACACATCGTGAATTTGAATTGTTC
CATTATTTATCAAAACATATGGGACAAGTAATGACACGTGAACATTTATTACAAACAGTA
TGGGGCTATGATTACTTTGGCGATGTACGTACGGTCGATGTAACGATTCGTCGTTTACGT
GAAAAGATTGAAGATGATCCGTCACATCCTGAATATATTGTGACGCGTAGAGGCGTTGGA
TATTTCCTCCAACAACATGAGTAGAGGTCGAAACGAATGAAGTGGCTAAAACAACTACAA
TCCCTTCATACTAAACTTGTAATTGTTTATGTATTACTGATTATCATTGGTATGCAAATT
ATCGGGCTGTATTTTACAAATAACCTTGAAAAAGAGCTGCTTGATAATTTTAAGAAGAAT
ATTACGCAGTACGCTAAACAATTAGAAATTAGTATTGAAAAAGTATATGACGAAAAGGGC
TCCGTAAATGCACAAAAAGATATTCAAAATTTATTAAGTGAGTATGCCAACCGTCAAGAA
ATTGGAGAAATTCGTTTTATAGATAAAGACCAAATTATTATTGCGACGACGAAGCAGTCT
AACCGTAGTCTAATCAATCAAAAAGCGAATGATAGTTCTGTCCAAAAAGCACTATCACTA
GGACAATCAAACGATCATTTAATTTTAAAAGATTATGGCGGTGGTAAGGACCGTGTCTGG
GTATATAATATCCCAGTTAAAGTCGATAAAAAGGTAATTGGTAATATTTATATCGAATCA
AAAATTAATGACGTTTATAACCAATTAAATAATATAAATCAAATATTCATTGTTGGTACA
GCTATTTCATTATTAATCACAGTCATCCTAGGATTCTTTATAGCGCGAACGATTACCAAA
CCAATCACCGATATGCGTAACCAGACGGTCGAAATGTCCAGAGGTAACTATACGCAACGT
GTGAAGATTTATGGTAATGATGAAATTGGCGAATTAGCTTTAGCATTTAATAACTTGTCT
AAACGTGTACAAGAAGCGCAGGCTAATACTGAAAGTGAGAAACGTAGACTGGACTCAGTT
ATCACCCATATGAGTGATGGTATTATTGCAACAGACCGCCGTGGACGTATTCGTATCGTC
AATGATATGGCACTTAAGATGCTTGGTATGGCGAAAGAAGACATCATCGGTTATTACATG
TTAAGTGTATTAAGTCTTGAAGATGAATTTAAACTTGAAGAAATTCAAGAGAATAATGAT
AGTTTCTTATTAGATTTAAATGAAGAAGAAGGTCTAATCGCACGTGTTAACTTTAGTACG
ATTGTGCAGGAAACAGGATTTGTAACGGGTTATATTGCTGTGTTACATGACGTGACTGAA
CAACAACAAGTTGAACGTGAGCGTCGTGAATTTGTTGCCAATGTATCACATGAGTTACGT
ACGCCTTTAACTTCCATGAATAGTTACATTGAAGCACTTGAAGAAGGTGCATGGAAAGAT
GAGGAACTTGCGCCACAATTTTTATCTGTTACCCGTGAAGAAACAGAACGAATGATTCGA
CTGGTCAATGACTTGCTACAGTTATCTAAAATGGATAATGAGTCTGATCAAATCAATAAA
GAAATTATCGACTTTAACATGTTCATTAATAAAATTATTAATCGACATGAAATGTCTGCG
AAAGATACAACATTTATTCGAGATATTCCGAAAAAGACGATTTTCACAGAATTTGATCCT
GATAAAATGACGCAAGTATTTGATAATGTCATTACAAATGCGATGAAATATTCTAGAGGC
GATAAACGTGTCGAGTTCCACGTGAAACAAAATCCGCTTTATAATCGAATGACGATTCGT
ATTAAAGATAATGGCATCGGTATTCCTATCAATAAAGTCGATAAGATATTCGACCGATTC
TATCGTGTAGATAAGGCACGTACGCGTAAAATGGGTGGTACTGGATTAGGACTAGCCATT
TCGAAAGAGATTGTGGAAGCTCACAATGGTCGTATTTGGGCAAACAGTGTAGAAGGTCAA
GGTACATCTATCTTTATCACACTTCCATGTGAAGTCATTGAAGACGGTGATTGGGATGAA
TAATAAGGAACATATTAAATCTGTCATTTTAGCACTACTCGTCTTGATGAGTGTCGTATT
GACATATATGGTATGGAACTTTTCTCCTGATATTGCAAATGTCGACAATACAGATAGTAA
GAAGAGTGAAACGAAACCTTTAACGACACCTATGACAGCCAAAATGGATACAACTATTAC
GCCATTTCAGATTATTCATTCGAAAAATGATCATCCAGAAGGTACGATCGCTACGGTTTC
TAATGTGAATAAGCTGACGAAACCTTTAAAAAATAAAGAAGTGAAGTCCGTGGAGCATGT
TCGTCGTGATCATAACTTGATGATTCCTGATTTGAGCAGTGATTTTACATTATTCGATTT
TACGTATGATTTACCGTTATCAACATATCTTGGCCAAGTACTGAACATGAATGCGAAAGT
ACCAAATCATTTCAATTTCAATCGTTTGGTCATAGATCATGATGCTGATGATAATATCGT
GCTTTATGCTATAAGCAAAGATCGCCACGATTACGTAAAATTAACAACTACAACGAAAAA
TGATCACTTTTTAGATGCATTAGCAGCAGTGAAAAAAGATATGCAACCATACACAGATAT
CATCACAAACAAAGATACAATTGATCGTACGACGCATGTTTTTGCACCAAGTAAACCTGA
GAAGTTAAAAACATATCGTATGGTATTTAACACGATTAGTGTTGAGAAAATGAATGCTAT
ACTATTTGACGATTCAACCATCGTTCGTAGTTCAAAGAGTGGTGTTACAACCTACAACAA
TAATACAGGTGTCGCAAACTATAACGATAAAAATGAAAAATACCATTATAAAAACTTGTC
CGAAGATGAAGCAAGTTCCAGCAAAATGGAAGAAACAATTCCAGGAACCTTTGATTTTAT
TAATGGTCATGGTGGTTTCTTAAACGAAGACTTCAGATTGTTTAGTACGAATAATCAGTC
AGGCGAGTTAACATATCAACGTTTCCTTAACGGTTATCCAACGTTTAATAAAGAAGGCTC
TAATCAAATTCAAGTCACTTGGGGTGAAAAAGGCGTCTTTGATTATCGTCGTTCGTTATT
GCGCACCGATGTTGTGTTAAATAGTGAGGATAATAAAACATTGCCGAAATTAGAGTCTGT
ACGTTCAAGCTTAGCGAACAATAGTGATATTAATTTTGAAAAAGTAACAAACATCGCTAT
CGGTTACGAAATGCAGGATAACTCAGATCATAATCACATTGAAGTGCAGATTAACAGTGA
ACTCGTACCGCGTTGGTATGTAGAATATGATGGCGAATGGTATGTTTATAACGATGGGAG
GCTTGAATAAATGAACTGGAAACTGACAAAGACACTTTTCATTTTCGTGTTTATTCTTGT
CAACATCGTGTTAGTATCGATTTATGTTAATAAAGTCAATCGCTCACACATTAATGAAGT
CGAGAGTAACAATGAAGTTAATTTTCAGCAAGAAGAAATTAAAGTACCGGCTAGTATATT
GAATAAATCAGTTAAAGGTATAAAATTAGAGCAAATTACGGGGCGTTCAAAAGACTTTAG
TTCTAAAGCTAAGGGTGATTCGGATTTGACCGCAGCAGACGGTGGAAAATTATTGAATGC
GAACATTAGTCAATCGGTAAAGGTCAGTGAAAATAACTTAAAAGATTTGAAAGATTATGT
TAACAAACGTGTGTTCAAAGGTTCAGAATATCAATTAAGTGAGATTAGTTCTGGTTCTGT
AAAATACGAACAAACGTATGATAATTTCCCGATTTTGAATAATAGTAAAGCGATGTTGAA
CTTTAATATAGAAGATAACAAAGCGACTAGTTATAAACAATCAATGATGGATGACATTAA
GCCTACAGATGGTGCAGATAAGAAGCATCAAGTGATTGGTGTGAGAAAAGCAATCGAGGC
ATTATATTATAATCGTTACTTGAAAAAAGGTGATGAAGTCATTAATGCTAGACTCGGTTA
CTACTCAGTCGTGAACGAGACGAATGTTCAATTGTTACAACCAAACTGGGAAATTAAAGT
GAAGCATGACGGTAAGGACAAAACGAATACTTACTATGTCGAAGCGACAAATAATAACCC
TAAAATTATTAATCATTAATATGAATCGTAATAAGCTAGCATTGCAAGCTCATCATATGT
GAGAAGCGGTGCTAGCTTTTTCTGGTATGGTTTATTATGGCTGACGTTTTTGTGTCTCCA
ACGTGCGCATTTATTCATATTTTAAGTAGAACCGCATTGTAAAATTAACGTAACTGCTAT
TTTAAAAACTTTAGTATTTGTCTAATCATTGTTATAATAATTAGGACATTCATTGCACGT
GATTATCAAAATTTAATTATAAGAGACCGGTCGATGAACTAAAGTTACATAATAGGAAAG
GTATACAAAACAGCTAATATACTGATAGTTTCTGTAGGGAAAATCGTATATTTGCACTGA
TGTATATTGCAGTCATTTAGAGAGAGTGACTGCATAAATAGAAAGGATGAGCCGCTTGAT
ACGCATGAGTGTATTAGCAAGTGGTAGTACAGGTAACGCCACTTTTGTAGAAAATGAAAA
AGGTAGTTTATTAGTTGATGTTGGTTTGACTGGCAAGAAAATGGAAGAATTGTTTAGTCA
AATTGACCGTAATATTCAAGATTTAAATGGTATTTTAGTAACCCATGAACATATTGATCA
TATTAAAGGATTAGGTGTTTTGGCGCGTAAATATCAATTGCCAATTTATGCGAATGAAAA
GACTTGGCAGGCAATTGAAAAGAAAGATAGTCGCATCCCTATGGATCAGAAATTCATTTT
TAATCCTTATGAAACAAAATCTATTGCAGGTTTCGATGTTGAATCGTTTAACGTGTCACA
TGATGCAATAGATCCGCAATTTTATATTTTCCATAATAACTATAAGAAGTTTACGATTTT
AACGGATACTGGTTACGTGTCTGATCGTATGAAAGGTATGATACGTGGCAGCGATGCGTT
TATTTTTGAGAGTAATCATGACGTAGATATGTTGAGAATGTGTCGTTATCCATGGAAGAC
GAAACAACGTATTTTAGGCGATATGGGTCATGTATCTAATGAGGATGCGGGTCATGCGAT
GACAGACGTGATTACAGGCAACACGAAACGTATTTACCTATCGCATTTATCACAAGATAA
TAATATGAAAGATTTGGCGCGTATGAGTGTTGGTCAAGTATTGAACGAACACGATATTGA
TACGGAAAAAGAAGTATTGCTATGTGATACGGATAAAGCTATTCCAACGCCAATATATAC
AATATAAATGAGAGTCATCCGATAAAGTTCCGCACTGCTGTGAAACGACTTTATCGGGTG
CTTTTTTATGTTGTTGGTGGGAAATGGCTGTTGTTGAAATTAAGGTTCTAGTTGAAATGT
AAAAAATAATTCGATATTAAATGTAATTTATAAATAATTTACATAAAATCAATCATTTTA
ATATAAGGATTATGATAATATATTGGTGTATGACAGTTAATGGAGGGAACGAAATGAAAG
CTTTATTACTTAAAACAAGTGTATGGCTCGTTTTGATTTTTAGTGCAATGGGATTATGGC
ATGTCTCGAACGCGGCTGAGCAGCATACACCAATGAAAGCACATGCAGTAACAACGATAG
ACAAAGCAACAACAGATAAGCAACAAGTAACGCCAACAAAGGAAGCGGCTCATCATTATG
GTGAAGAAGCGGCAACCAACGTATCAGCATCAGCGCAGGGAACAGTTGATGATATAAACA
ACAAAGTAACTTCCAACGCACCATCTAATAAACCATCTACAGCAGTTTCAGCAACAGTAA
ACGAAACGCGCGATGTAGATACACAACAAGCCTCAACACAAAAACCAACTCGCACAGTAA
CATTCAAATTATCAAATGCTAAAACAGCATCACTTTCACCACGAATGTTTGCTGCCAATG
CACCACAAACAACAACACATAAAATATTACATACAAATGATATCCATGGCCGACTAGCCG
AAGAAAAAGGGCGTGTCATCGGTATGGCTAAATTAAAAACAGTAAAAGAACAAGAAAAGC
CTGATTTAATGTTAGACGCAGGAGACGCATTCCAAGGTTTACCACTTTCAAACCAGTCTA
AAGGTGAAGAAATGGCTAAAGCAATGAATGCAGTAGGTTATGATGCTATGGCAGTCGGTA
ACCACGAATTTGACTTTGGATACGATCAGTTGAAAAAGTTAGAGGGTATGTTAGACTTCC
CGATGCTAAGTACTAACGTTTATAAAGATGGGAAACGCGCTTTTAAACCATCAACGATTG
TAACGAAAAATGGTATTCGTTATGGAATTATTGGCGTAACGACACCAGAAACAAAGACGA
AAACAAGACCTGAAGGCATTAAAGGCGTTGAATTTAGAGATCCATTACAAAGTGTGACAG
CAGAAATGATGCGTATTTATAAAGACGTAGATACATTTGTTGTTATATCTCATTTAGGGA
TTGATCCATCAACACAAGAAACATGGCGTGGTGATTACTTAGTGAAACAATTAAGTCAAA
ATCCACAATTGAAGAAACGTATTACAGTCATTGATGGTCATTCACATACCGTACTTCAAA
ATGGTCAAATTTATAACAATGATGCATTAGCACAAACAGGTACAGCACTTGCGAATATCG
GTAAGATTACATTTAATTACCGCAATGGAGAGGTATCGAATATTAAGCCGTCATTGATTA
ATGTTAAAGACGTTGAAAATGTGATACCGAACAAAGCATTAGCTGAACAAATTAATCAAG
CTGATCAAACATTTAGAGCACAAACAGCAGAGGTTATTATTCCAAATAATACGATTGATT
TCAAAGGAGAAAGAGATGACGTTAGAACGCGTGAAACAAATTTAGGAAACGCGATTGCAG
ATGCTATGGAAGCATATGGCGTTAAGAATTTCTCTAAAAAGACTGACTTTGCCGTGACAA
ATGGTGGAGGTATTCGCGCCTCTATCGCAAAAGGTAAGGTGACACGCTATGATTTAATTT
CAGTATTACCATTTGGAAATACGATTGCGCAAATTGATGTAAAAGGTTCAGACGTCTGGA
CGGCTTTTGAACATAGTTTAGGCGCACCAACAACACAAAAAGATGGTAAGACAGTATTAA
CAGCGAATGGCGGTTTACTACATATCTCTGATTCAATCCGTGTTTACTATGATATGAATA
AACCGTCTGGCAAACGAATTAATGCTATTCAAATTTTAAATAAAGAGACAGGTAAGTTTG
AAAATATTGATTTAAAACGTGTATATCACGTAACGATGAATGACTTCACAGCATCAGGTG
GCGACGGATATAGTATGTTCGGTGGCCCTAGAGAAGAAGGTATTTCATTAGATCAAGTAC
TAGCAAGTTATTTAAAAACAGCTAACTTAGCTAAGTATGATCCGACAGAACCACAACGTA
TGTTATTAGGTAAACCAGCAGTAAGTGAACAACCAGCTAAAGGACAACAAAGTAGCAAAG
GTAGTAAGTCTGGTAAAGATGCACAACCAATTGGTAAAGACAAAGTGATGAATCCAGCGA
AAAAACCGGCGCCAAGTAAAGTTGTGTTGTTGCCAACGCATAGAGGAACTGTTAGTAGTG
GTAGAGAAGGTTCTGATCGCGCATTGGAAGGAACTGCTGTATCAAGTAAGAGTGGGAAAC
AATTGGCTAGCATGTCAGCGCCTAAAGGTAGCACACATGAGAAACAGTTACCAAAAACTG
GAAATGATCAAAGTTCAAGCCCAGCAGCGATGTTTGTATTAGTAGCAGGTATAGGTTTAA
TCGCTACTGTACGACGTAGAAAAGCTAGCTAAAATATATTGAAAACAATACTACTGTATT
TCTTAAACAAGAGGTACGGTAGTGTTTTTTTATGGAAAAAAAGCGATAACCGTTGATAAA
TATGGGATATAAAAATGAGGATAAGTAATAAGACATCAAGGTATTTATCCACAGAAATGG
GGATAGTTATCCAGAATTGTGTACAATTTAAAGAGAAATACCCACAATGCCCACAGAGTT
ATCCACAAATACACAAGTTATACACTAAAAATTGGGCATAAATGTCAGGAAAATATCAAA
AACTGCAAAAAATATTGGTATAATAAGAGGGAACAGTGTGAACAAGTTAATAACTTGTGG
ATAACTGGAAAGTTGATAATAATTTGGAGGACCAAACGACATGAAAATCACCATTTTAGC
TGTAGGGAAACTAAAAGAGAAATATTGGAAGCAAGCCATAGCAGAATATGTAAAACGTTT
AGGCCCATACACCAAGATAGACATCATAGAAGTTCCAGACGAAAAAGCACCAGAAAATAT
GAGCGACAAAGAAATTGAGCAAGTAAAAGAAAAAGAAGGCCAACGAATACTAGCCAAAAT
CAAACCACAATCAACAGTCATTACATTAGAAATACAAGGAAAGATGCTATCTTCCGAAGG
ATTGGCCCAAGAATTGAACCAACGCATGACCCAAGGGCAAAGCGACTTTGTATTCGTCAT
TGGCGGATCAAACGGCCTGCACAAGGACGTCTTACAACGCAGTAACTACGCACTATCATT
CAGCAAAATGACATTCCCACATCAAATGATGCGGGTTGTGTTAATTGAGCAAGTGTATAG
AGCGTTTAAGATTATGCGTGGAGAAGCATATCATAAGTAGAAGGGGTATTAGCCAATTTA
ATAAATAAAGGGGTGACAGAATGGACAATCACATAAAAATTTTTGACAATTTATTTCAAA
GTAATATTTCAAAATTCCAAAATCTTTCTAGTAAATCATACATTATTAGAAATGATACTG
AAAAGAATAGTTATCTTCCTATGGTTCAAGAGATAAGAGAGTTGTTTGGAAAAGAGGGAG
AAATTTTTTCTAAAAGTATAGGAACACATCCTGACTTTTTTGAAATAGAAAACACTAATG
AATACCAGTACATTTGTTCCCTTTTTGTAGATATATCTGGGTCTACAAAACTAGCTTTAA
AATATAGTTTGGATAAAGTTAAACTTTATAAAAATGCGATAATTTCTAGTGCTATAGAAA
TATTTCGTGCATTTGACGGTCATATTCATAGAATACAAGGAGATGCGGTGCTTGTTTATT
TTGGACATAAAGAACTGGAAAAAAGTGATGCAATAATTAATGCAATCAACGCTGCGTCAT
TAATGCAGTATTTTAACGCCACAACATTAAAAAAATTTTTTGAAAGTGAAAATTTAGAGC
CGTTAAAAATTAGAATAGGAATTGATTTTGGTGATGATTCTAGTGTATTGTGGTCAAAAT
ATGGAATTGATGGAATTAATGAAATAACTTCTACCAGTATACATACTGACTTAGCATCAA
AATTACAAAACAAAGCCCCTTCAAATAAGATTATGATCGGAGAAAATATAAATAAATATC
TTGATATTCCTAAAAAGTTTAGAAGTATAAAAATTGAGAAGAACAATGGTGTTGATGTTG
AGAAAAGATATATTTTAAATACAAATAATCTGGGAAGATATTCTATGGAAGTGTTTGAAT
GGGAAAAATACTTGAATAGTTTTTCAATGTTGCCTCCTTTTTCTACAGAAAATGAACAAT
TTTACTCACCTAGAGATTTGAAAATAAGGTGTTGGATTATTGATGAAAAAAATCAGGATA
AATATGAATATATTGAAAGAGGTAGTGCTTTAAAAAAAGAAATGAATTTGTTATTTAAAT
TAGAAATTTATAATCAATGTCTAGAATTTAAAAATATTAAATGGAGAGTGGTAAACTACG
GAGAGGAGGCAAAAAAAGACAAGGATTTAGAATTTGAAATGAATCAGTATGAAGGGTATC
AGTATTGTAACCAAAAGACAGCTTATACAGGATTACATTTTATGGAATGTTATTTGTACG
ACATCAATGATAAAATAATTTGTCATGATAGTTTTGGTCTTTTTATAAATGATAATAATA
GAGAAGTGAGAAAATTAGGAATAGAGGATTGAGTAATGTGAAAAAAGATGAGTTCATAAA
GTTACATCAAAGCTATCTAAATGAATATATTAAATTTGCTGATGCCAAGGCATTAGCTAT
CATAAGTATTAATGGCTTTATTTTAAATTTCAACTTTTCAAAACGTAATATTAAATTTCA
TAATACTGAAGATATTTTCAATTTTGTAGCTTTTATATTATTAATAATTACAATTATACT
AGCAGCATTTGCAGTATATCCAAGAACAAATAATAGAAGCGAAAAAGGAATTATTTTTTG
GGATAATATAAATAGTATGGGAGAAAAAGAATTTATAGACAAAGTGAAATTTGAAAAAGA
GGAAGAATTACTTGAAATGATGATACAGCAAAATTATTTTTTAGCAAAAACTGCATCTAT
GAAATATTCAATCATTAGAAAGGTTTTTATAATTTCAGCATTAGGCTATTTCTGTTTATT
ATTTTCAAGTATCTTTCAGATTATATGCTCTTGAATTTTCAGTTTTAACATGAAAAGGAG
AAAAATAAAAATATGGCAACAATTGGATTTGAAGAAAAGTTATGGCAAGCGGCGGATAAG
TTACGTGGAAGTATGGATGCAGCAGAATATAAAAATGTAGCATTAGGTATTATATTTTTG
AAATATGTTTCTGATTCATTTGAGGAAAAGTATGAAGAATTATTAAATGATGAATATGCC
GATGAAGAAGATAAAGATGAATACTTAGCAGAAAATATTTTCTGGGTTCCTAAAGAATCA
AGATGGCAATACATAAATGATAATTCTAAGAAACCAGAAATTGGTCAAATTATCGATAAA
GCTATGATAGCAATTGAAAGAGAAAATGAGTCTTTAAAAGGAGTGCTACCTAAAGATTAT
GCAAGACCTGCATTAGATAAAGAGAAATTAGGAGATATTATCGACCTATTTACTTTCAAA
GTTGGGGATTCTGAAAGTAAAAAACAAGACGTCTTAGGACGTGTTTATGAATATTTCATC
GCTAAGTTTGCAAGCGCTGAAGGTAAAAATGCAGGTGAATTCTATACACCAGCTTCAATA
GTTAAATTACTTGTTGAAATGGTTGAACCATATGAAGGTAGAATCTATGACCCCTGCTGT
GGTTCCGGCGGTATGTTTGTACAAAGTGAACGTTTTGTAGAACGTCACCAAGGACGCTTA
GATAATATTGCGGTATACGGTCAAGAATCAAATCCAACCACTTGGAAATTAGCAAAAATG
AATTTGGCTATTCGAGGTATAGATAATGATTTAGGTGATCATCATGCAGACACGTTTCAT
AATGATTTACATAAAGATTTGAAAGCTGATTTTATATTGGCTAATCCACCATTCAATGCA
AGTGATTGGGGACGAGAAAAATTACTAGATGATTACCGCTGGAAATTTGGTATTCCACCT
AAAGGCAATGCCAACTATGCATGGATTGAATATATGATTTCTAAACTTGCCCCAAGTGGT
ACAGCAGGATTTGTATTAGCGAATGGTTCAATGTCTACAAGTGGTAAAGATGAATTAGAA
ATACGTAAAAACTTAATTGAACAAGACTTAGTTGAATGTATAGTTACATTACCAGGGCAA
CTATTCTATTCAACTCAAATTCCAGTATGTTTGTGGTTCGTGACAAAAAATAAAGCTAAA
AACGGCAAGAATGAACGACGTGGAGAAGTACTATTTATAGATGCTAGAAATATAGGAAGC
ATGGTATCAAGAACATTAAAAGAATTCTCAGATGATGAAATAAAAGATATAGCAAATGTT
TATCACTCATGGCGTGGAACAAACAATAACCAATATGAAGATAAAGCAGGTTTCTGTAAA
GTAGCAAAGACAGAAGAAATAAAAAACAATGAATATATCTTAACGCCGGGACGTTATGTA
GGATTAGCAGAAGTAGAAGAAGACTCAGAACCATTTGAACAGAAAATGGAAAGAATCACA
GCAGATTTAAGTGAACAATTTGCGAAATCAAAAGAACTCGAGGACCAAATCCGTAAGTCA
TTGGAGGGATTAGGTTATGGAGTTTGAAACATTTAATTTAACTGATTTATATACTATTAG
TTCAGGTTTATCAAAAAATAGAAAATATTTTGGTACTGGTACACCTTTTTTAACATTTAA
AGATGTATTCGATAATTTAATATTACCTAATGAGTTTTCTGGGCAAGTTATAACTGAAGA
AAAAGAAAGAGAAAAGTATGCAGTTAAAAAAGGAGACCTTTTTTTAACAAGAACTAGTGA
GAAACAAAATGAGTTAGGTATAAGTGCAGTAGCTTTAAAAGACTATAAAAATGCGACTTT
TAATGGATTTACCAAAAGATTAAGACCAAACAAATATTGTGAGAATAAATTGTTACCAGT
ATTTGCTGCATTTTATTTTAGAAGTAATAATTTTAGAAATCAAGTAAATTCTATGTCTAT
CATGTCTACAAGAGCAAGTTTAAATAACGAAATGATTTCAAAACTTAAAATTACTATACC
TAGTCTTCAAAATCAGATGAAAATTAGTCATATACTATTAGCACTTTTAAAAAAAGAAAA
AATCAATCAAAAAATCATAGCAAATCTTGAAGAACTTTCTCAAACACTATTCAAACGTTG
GTTTGTTGATTTTGAATTTCCTGATGAAAATGGAAATCCATACAAATCAAGCGGTGGAGA
GATGGTTGATAGTGAATTGGGTGAAATACCTAGGAGTTGGAAAGTTGATGAATTAGGAAA
TTATATAAAAATAAAAAGTGGTAAAAGACCTAAAAATAAAGTTGATAAAGAAGATATAGA
AAATGTGGTGCCAATAATTGGTGCTAGTAAAATAGTGGGTTATACGAATGATTATTTATA
TAATGAAAAAATTATTATAATTGGTAGGGTAGGAACTCATGGTGTAATCCAAAGGTTTTC
TACAAGAACATGGCCATCAGATAATACTTTTGTAATAACAAGTGATTTTGAAAGCATTAT
ATATCAAGTACTTAAAAGTATAGACTATATATCATTGAATAGAGGTTCTACACAACCTCT
ATTATCTCAAAAAGATATTAAGAATACTAAAGTAGTAATGCCCACCAATGCAACTTTGCT
TTCAAAATATCAAAAGAAAAACAATCATATTTTAAAAATGATGGATCAAAGAATCATAGA
AAACAAGAAATTAACACAACTCCGTGACACATTACTACCAAAATTAATGTCAGGTGAAAT
TGAGATACCTGATGACATCGAGGTGAATGAAGATGAGCTTTCAATTTAGTGAAGATGATT
TAGAACAGGTTGCACTGAAGTGGTTTGAGGGTCTTGGCTATTCTGTTAAGAATGGTCGAG
ATAGTAGTGACAATGGGATTATGAATGAACGGGAGAGCGACAAAGATGTTGTGTTTGATG
ATCGTTTGGAAGCAGCTTTGAGACGTATTAATCCTGAACTAAATAATAGTGCAATTGAAC
AGGCTATGCGTGAAATTTCTATTGAGAAGTCTCCTAGTTTATTAGAGAATAATCGTTCTT
TCCATGAAATGATTACTAATGGTATTGAGGTTGAACACTATAATGATGATGGTGAGACGA
TTAATGATTTGGTCTATGTGTTTGACTTTGATAACCCAGGAAATAATGATTTCTTAGCGG
TTAATCAATTAACTGTTGTAAATGGAGATTATAAAAAAAGACCTGATATTGTGTTATTCA
TAAATGGATTACCAGTAGTGGTAATTGAACTGAAAAATTCTACAAATGAATCTGTTGGTA
TTGAAGACGGGTATCATCAGATAGAAACTTATAAAATGAGAACTCCACAATTATTTAATC
ATAATGCAGTATTAGTTACGAGTGATGGTATAAATACAAAAGCTGGTTCTTTAACTGCTG
ATTATGATCGTTTTATGACTTGGCGTACTAAAGATGGAAAAACTGAAGATTCATCAACAT
TTCGTAGTTTAGATATATTGATTCACGGTATGTTAAATAAAGAGGTACTATTAGATTTAA
TTCGTCATTTTGTTTTGTTCCAAGATGATGGTAAAGGAAATATAGTTAAAATATTAGCTG
CATATCATCAATATTATGCGGTTAATAAAGCTGTTGATCGTGCTATGGAAGCAACATCTG
AACATGGTGATGGTAAGGGCGGCGTTATTTGGCACACACAAGGTTCTGGTAAGAGTTTGA
CAATGGTCTTCTTCTCAGGAAAGTTAATTCAAAAATTAAATAATCCAACATTAGTGGTCG
TAACAGACCGTAATGACTTAGACAATCAATTATATGGTACTTTTGTTAAGTCCAAAGGAC
GCTCAGGTAAAGGATTACTAAGACAAACACCTAAACAAGCAGAATCACGAAAAGAATTGA
AAGAACTATTATCTGTAGAATCAGGTGGTATTGTATTTACAACTATGCAGAAATTCGAAC
CTGAAGAAGGTCAAGTGACAATGGATGCTTTAACAGAACGTAAAAATGTAGTAGTTATGG
CAGACGAAGCACACCGCACACAATATGGTTTTAAAGCAACTTACAATGAAAAAGGTGAAG
GTATAAAATATGGTTATGCAAAATATTTAAGAGACGCTTTACCTAACGCTTCGTTCGTTG
GTTTTACTGGAACACCTGTATCTTCGACAGATAAGAATACGCAAATGGTATTTGGTAATT
ATATTGATGTATATGATATGACACAATCTGTAGAAGACGGTAGTACGGTTAAAATATACT
ATGAAAGTCGTATTATTCCATTAAATTTACCAACTGATTTAGATATTGATGATGCATATG
ATGTCATTACTTCTGGCCAAGAAGAAGATACTAAATCTCGATTGAAATCTAAATGGTCAC
GTATAGAAGCTCTATCTGGTGCAGAAAAACGAGTACATGCTTTAGCGACTGATATTATTA
ATCACTTTGAAACAAGACAGAAGGCAATGAAGGGTAAAGGTATGATTGTCACAATGAGTC
GTCGTATTGCAGTTGATTTATATGATGAAATTATAAGACTTAAACCCGAATGGCATTCAG
ATGATGATAACAAAGGTGTTATCAAAGTCGTTATGACAGGTTCATCTAGTGATCCGCAAA
ACTTCCAAAAACATATAGGTCCTAAAAAGCGAAGAAATCTTCTAGAGAATCGTATGAAAG
ATGTTAATGATGAACTGCAACTCGTAATTGTGCGAGACATGTGGTTAACAGGATTTGATG
TACCTTCAATGCATACAATGTACATAGATAAACCGATGAAAGGTCACAATTTAATGCAAG
CTATTGCACGTGTTAATAGAGTATTTAAAGATAAACCGGGCGGCTTAATTGTTGATTATG
TAGGTATTGCTGAAAGTCTGAAGGAAGCACTAAAAGAGTATACGGACTCTGATAGAGAAC
AAACAGGTATAGATACAGAAAAAGCGCTAGAACTAATGTTAATGAAATACGATATCATTC
AAGATATGCTATATAACCATGACTATTCTGACTTTGAGTCAGAAGACCAATTAAATCGCT
ATAATGCTATCTCAAATACGATGGATTATATTATTGGATTAGGTGAGAAAGAAAGAGAGC
GATTTGTGACAACAGTTACAGAGCTTTCTAAGGCATTTGCATTATGTGCAACAGAGGAAG
CTGCTCAAGAACTGAATAGTGAAATTGCGTTTTTAAAAGCAGTAAAATCAGGGCTTGTTA
AATTATTAGCTCCACCTAGTGAAGGAAGCAAGCGTAAAAAGACACCTGCTGAAATAGAAG
CAGAAATAAATCAATTGATTTCAAAATCAGTTGTAACTGAAGAAGTTGTAGATATTTATC
AAACACTCGGAATTGAAAATCCAGATATCTCAATCTTGTCAGATGATTTCTTAAAAGATG
TAGAAGGACTACAGCAAAAAAATGTTGCAGTTGAGTTGTTGAACAAATTACTTAAAGGAC
AAGTTAAATCATTAATGAAAACAAATGCTACAGTATCTAAAAGATTTTCTGAGATGCTAA
GTAAATCAATACAAAAATACAATAATCGTTCTATAGAAGCTTCAAAAGTAATAGAAGAAT
TAATTCAAATGGCGAAAGAAATAAATCAAGAAAAAGAAAGAGGAAAAGAATTAGGTTTAA
GTACTGAAGAAATTGCATTTTATGATGCATTAGCTTCACATGAAACAGCAAAAGAAGCGA
TGGGTGATAAAGAATTAAGGGCTATTGCACATGAATTAACAAAAACTGTTAAGAATAATA
TGAGCGTAGACTGGTCAAAACGTGAGAGTGCAAAGGCTAAAATGAGAGTCCAAGTAAGAC
GACTATTAAAGAAATATGGTTATCCACCAGACTTACAAAAAATGGCAGTAGAACAAGTAG
TGGAACAAGCAGAATTAATGGCAAGTCAACAATATAAATAAATACTGTTTATATTGTTGA
CCTGTTAGATATTTTTTTAAAATTAAACATTTAAGACAGAGTATATAAAAAAGTGTCAAT
ATACCGGTAGACTATAGAGAAAAGGAGATTGATATGAAATTCGACTTAATTATAAGTAAT
ATTATGATAGGGATATTAGTGATTTGTTCTGCATTTGCCTTAATGTTTGTCTTTTATATT
CAAAGAAAGTTAACGCCGGAACAATACTTTTCTTTTTCAGAATTCTTTTTAATAGGAAGA
GGTTTAACTATCAAGAAAATTTTGAATAGAATGATATTGATTGCTAGTTTTAACTGTATT
TTGTTTTTAATACTTAAGAATTTTTTTGAAATTGAATTAGTATGTAGTATGTGTATACTA
AGTACATTGTTGGGTTCGATTTTAATTATTTATCCGGCGTTTAAAATTAGGCATGATTTA
CCTAACAATGAGATGAAAAGTTTGTTGAACTATATGTATGTATCTTTTGTTTTTTAGCGC
TTATTATTTCTACTCTTACTGTATTTACTTTAGTAGTATTATTTGATGATATTAGTATAG
TAACACTTTGGCAAGAGCATAAAGGTGGAATGATTTTATATTTTCTATTAGTGATACCTA
GTCTATTTTTTAATCCTACAAATTATGAAAAGAAAATGGAATATGCCATTGAAAAACACC
GTGAGAGTAATAGAGAGATAAATGAGACGATAATAAAAAATAATAATGAAACAATTATAC
CTGACGAGTCGCAAAGTTCTTCACCATTCAAAATAAAAAAAGTTATTAGATTGTTGAATA
AGGTTATGAAAGATGATTGAATATTATTTGAAGAAAATTATACATTTATATGAAAATAAT
AAGTGCGAAATTTTACATTTAAAAGTTAATTTTAATGATAACTTCGATATGTTAAGTTAT
ATTTATTGTATTGAGAACATGCATAGAGGTTCAAATATTATAAAGATAGCGGAGTATATA
TTAGTAAAGTATTTTCAAAAATATTGTATAAAAAAAGACTTTTCTATAGGTCCATTTCAA
GTTAAAAAAAGTTTTTGTGTGTCTAATAATTTATATTTAGAGTCACTAGATAAATTATTG
GAGTTGCATAGTAGTGCTCATGTAATTAATGAATTTATTGAAAATAAAAAATATTATTTG
AATAATAATGAGATTTTATCCTTATATCATTCAGGGAAGGTTATGGATACTAGCTTTTCA
ACTTTAATGTATATAGGATTATTTAAACATTTTTCTAGTTATTTAAGAATACACGAAGAA
AAAACAACTGATGATAACAAGTTAACGAATTATTAAATTTAAATCACCGTAGTTCATACT
AAAAAGACTTTCACACAAACAAAGGAGGAAACTTAAATTCCTCCTTTCCCTTATTACTCA
TACTATAATTCTATTTTAATGTCTTCGTCCATTTGGGCTTCAAATACATCGAGTAGTGCT
CTTGCTTCTGCAATTGATTGTGTGTTCATCAATTGATGGCGAAGTTCACTAGCGCCTCTT
ATGCCACGCACATAGATTTTAAAGAATCTACGCAAGCTCTTGAATTGTCGTATTTCATCT
TTTTCATATTTGTTAAACAATGATAAATGCAATCTCAACAGATCTAATAGTTCTTTGCTT
GTGTGTTCGCTTGGTTCTTTTTCAAAAGCGAATGGATTGTGGAAAATGCCTCTACCAATC
ATGACGCCATCAATGCCATATTTTTCTGCAAGTTCAAGTCCTGTTTTTCTATCGGGAATA
TGGGAGTGGGACAGAAATGATATTTTCTCAAAATTTATTTCGTCGTCCAACCCCAACTTC
CATTGTCTGTAGAATTTCATTTCGAAATTCTCTGTGTTGGGGCCCCGCCCCCCAACTTGC
ACATTATTGTAAGCTGACTTTCCGCCAGCTACTATGTTGGGGCCCCTGACTTTAATTGAA
AAAAGCTTGTTACAAGCGCATTTTCGTTCAGTCAACTACTGCCAATATAACATTGTATAG
CATAGAACATTGATTTATGTCCCAACCTCCAATTTCGTCACGTAAATTTTTAATAGCTTC
GATTAATTCCCAATGTGCATCTACTTTACTAATGCGTTTGATAAAAACTTAAATAATATT
AATTCAGTCATCAGTGGCATTTTTTATGAATTTTTATAGGTGTTGCACTTAATATTACAA
TCCGTCATAAGCATATATATGGATATTTTATCAAAAATTTTTATTCATATAAATCCGAAC
TGCATCCATATTTGTTGAAATAAGAGGTATTATTTTTCGGGAAATTGCTGTCTGAGTTAT
AAGGATTAGTTTTATAAAATGAGTTGAACTATAGCAAAAGCGATTAAAATACTGATAATC
CATTTTTGTATTATGTTAGGGACTTTTTTACTTAATTTTAACCCTATTGGAGCAAATATA
ATACTCCCTATTATAAGGAATAAGGCGTCATATAAAGGGATATAACCTTGAATAAGTTTG
ATGACAAAAGCACCAATTGAAGATATAAAAGCAATTACTATACTACTAGCGACTACAGTA
TTCATTGGTAATTTGAATAAAACCAATAATATAGGAATAATAATGAAGGCACCACCTGCA
CCTACTATACCTGAAATGATACCAATGAAAAGGCCAATGATAACTAATAAATATTTATTA
AATGAAGACTTTTCGGAACTAGGTTTCACTTTAATAAACATTAATGTTAATGCAAGTAAA
GCAATGATGATATATACCGTATTTACAAATGTAGCATCAAATAAATTTGCTAGAAATGCA
CCTAACATACTCCCTATAATCATGCCGCCACCCATATAAAGAACTAATTGTGGCGAGAAC
TCTGTTTTTTTTCGAGCTTTTAATGAGCCACTTAATGTACTGAAAAAGACTTGGCTAGAA
GTAAGACCTGATGCGATATATGCGCTATATGCAGGGGCTCCGAATAATGGTGGTAATAAT
AAAATAGCTGGATAAATAATGATAGCACCACCTACGCCTACTAGACCAGATATGAACCCA
CCGAATACCCCAATGAGTAACATGATAACTATATTAACAATATCCATTACTTACTTTTCA
CCAATAAGTTTACAGCTTCATTAATTAACTCTTGGGAGCTTTCTTCATCATCCGCAGCTG
CTTTTACGCATTCTATTAAATTCTCACTAATAATGATACCCATCAAGCGTTGGAGTGAAC
TCTTTGATGCACTTATTTGTGTAATGACATCTTTACAGTCTTTTCCTTCCTCCATCATTT
TAATAATTCCATTTAGTTGCCCTTGTATTCTATTAATACGATTAATCATTTTTTTATCAT
AATTCATAGTCATACCTCCACTTTTAATTGAATAAAAATATATTAATAGATAAACACAAA
TGTGTCAAATACCCCTAGAGGTATTTGACAAGTTCCATTCAACTGTTTAGAATACCCCTA
CAGGTATTTTTAGGGAGGTTATTATGAAACAATACGGAGAAAAGTTTATCGATGAATTTA
GTAAAGCAGAATTGGAAAAACTAGCAAAGCAAGGGCAATTAATTGATGTTAGAACAGAAG
AGGAGTATGCATTAGGACATATAAATGGTTCCATACTTCATCCTATTGATGAGATTGAGT
CATTCAATAAAGAAAAAAATAAAACCTATTATGTAATCTGTAGAAGTGGTAACAGAAGTG
CTAATGCTAGTAAATATTTAGCTAAACAAGGTTATAACGTTATAAATCTTGATGGTGGTT
ATAAAGTTTATGAAGAAGAAAACGATAGTTATGATACGCAAGAAGAATATAAAAGTATAG
AAATTAAAGCAGATCGTAAACAATTTAATTATCGTGGTCTTCAATGTCCAGGGCCAATTG
TAAAAATTAGTCAAGAAATGAAGAATATTGAAGTAGGTGACCAAATTGAAGTCAAAGTCA
CAGACCCTGGATTCCCTAGTGATATTAAAAGTTGGGTGAAACAAACAAGGCATACTTTAG
TTAAGCTTGATGAAAATAACAATGGAATTAATGCGATTATTCAAAAAGAAAAAGCAAAAG
ATTTAGATGTAAATTATTCTGCTAAAGGTACTACAATTGTATTATTTAGTGGAGAATTAG
ACAAAGCTGTAGCAGCATTGATTATTGCAAATGGCGCTAGAGCTGCTGGAAAAGATGTAA
CTATCTTCTTTACTTTTTGGGGGCTTAATGCATTAAAAAAAGCGCAAACAGTTAATGTTA
AAAAGCAAGGTATTGCAAAAATGTTTGATTTAATGTTGCCCAAAAAGAATATACGAATGC
CTCTTTCCAAAATGAATATGCTTGGTTTAGGAAATATGATGATGCGCTACGTAATGAGAA
AGAAAAATGTTGATTCATTACCAACACTTATCAATCAAGCTATTGAGCAAAATATCAAAT
TAATCGCTTGTACGATGAGTATGGATGTCATGGGTATTCAGAAAGAAGAACTTAGAGATG
AAGTTGAGTACGGTGGTGTAGGCACTTATATTGGTGCTACTGAAAATGCGAATCATAATT
TATTTATCTAATTAAATCTATTAATAAAAGGAGTTGTTATCATGTTTTTTAAACAGTTTT
ACGATAATCATTTATCTCAAGCATCATATTTAGTGGGTTGTCAACGTACAGGAGAGGCAA
TAATAATAGACCCTGTTCGTGATTTATCGAAATATATAGAAGTTGCAGATTCTGAAGGTT
TAACAATTACACAAGCTACAGAAACACATATTCATGCTGATTTTGCTTCAGGAATTCGTG
ATGTGGCTAAACGCTTAAATGCAAATATATATGTGTCTGGCGAAGGTGAAGATGCATTAG
GGTATAAAAATATGCCATCAAAAACACAATTTGTTAAACATGGAGATATCATTCAAGTAG
GCAATGTTAAATTAGAAGTTCTGCATACTCCAGGACACACGCCTGAAAGTATTAGCTTTT
TACTCACTGATTTAGGTGGTGGTTCAAGTGTTCCGATGGGATTATTTAGTGGTGACTTTA
TTTTTGTTGGTGATATAGGTAGACCTGATTTATTAGAAAAATCTGTTCAAATAAAGGGTT
CTACAGAAATTAGCGCGAAACAAATGTATGAGTCCGTTCAAAATATTAAAAATTTACCTG
ACTATGTTCAAATCTGGCCGGGACATGGTGCTGGAAGCCCTTGTGGTAAAGCATTAGGTG
CCATACCTATATCTACAATAGGTTATGAGAAAATTAATAACTGGGCATTTAATGAAATTG
ATGAGACTAAATTTATTGAATCATTAACATCAAATCAACCAGCACCACCGCATCATTTTG
CACAAATGAAACAAGTTAATCAGTTTGGTATGAATTTATATCAATCATACGATGTTTATC
CTAGTTTAGATAATAAAAGAGTAGCATTTGATCTTCGTAGCAAAGAGGCCTTTCACGGTG
GCCACACAAAAGGAACAATCAATATACCATACAACAAAAACTTTATTAATCAAATTGGTT
GGTACTTAGATTTTGAAAAAGATATAGATTTAATTGGAGATAAATCTACTGTTGAGAAAG
CGAAACACACTTTACAATTAATTGGGTTTGATAAGGTAGCAGGCTATCGTTTGCCAAAAT
CAGACATTTCAACCCAGTCCGTTCATAGCGCTGATATGACAGGTAAAGAAGAACATGTAT
TAGACGTACGTAATGATGAAGAGTGGAATAATGGACACTTATATCAAGCTGTTAATATTC
CACATGGTAAATTATTAAATGAAAATATTCCTTTTAATAAAGAGGATAAAATATATGTAC
ATTGTCAGTCAGGTGTTAGAAGTTCAATTGCAGTGGGTATATTGGAAAGCAAAGGTTTTG
AAAATGTGGTGAATATTAGAGAAGGCTATCAAGATTTTCCAGAATCATTAAAATAATTTA
AGGATGTGGAAAAATGAATAAGCATTATCAAATTGTTATTATTGGTGGCGGTACAGCAGG
TGTTACCGTAGCATCAAGACTATTAAGAAAAAATCAAAACTTTAAAGGGGAAATAGCAAT
TATAGACCCAGCAGACCATCATTACTATCAACCATTATGGACGTTGGTTGGCGCAGGGGT
ATCTAGTTTGAAAAGTTCTCGTAAAGATATGGAAAGTGTTATACCTGAAGGTGCTCACTG
GATAAAACAGGCTGTTTCAAGTTTTCAACCTGAAAATAATAGCGTTATTTTAGGAGATAA
TACAGTAGTTTATTATGATTTTTTAGTAGTAGCTCCAGGATTACAGATTAATTGGTCTTC
AATTATAGGACTAAAAGAAAATATAGGTAAAAATGGTGTTTGCTCCAACTATTCACCTGA
CTATGTTAACGAAACTTGGAACCAAATTTCTAATTTTAAACAAGGAAATGCCATTTTTAC
GCATCCAAACACTCCTATAAAGTGTGGAGGTGCGCCTATGAAAATTATGTATTTAGCTGA
AGATTATTTTAGGAAACATAAAATCCGTTCTAACGCTAATGTGATATATGCAACGCCAAA
AGAAGCTTTATTTGACGTAGGAAAATATAATAAAGAATTAGAGAGGATTGTTGAAGAAAG
AAATATAACAGTCAATTATAATTATAACCTTGTTGAAATCGATGGTGACAAAAAAGTGGC
TACATTCGAACATATCAAAACATACGATAGAAAAACAATAAGTTATGATATGTTACATGT
AACACCACCTATGGGTCCCTTAGATGTAGTAAAAGAAAGTACACTTTCAGATAGTGAGGG
ATGGGTAGATGTTAACCCAACCACATTACAGCATAAAAGCTACTCTAATGTATTTGCACT
TGGTGATGCTTCAAATGTACCTACTTCAAAAACAGGCGCAGCTATTCGTAAGCAAGCACC
TATCGTCGCTAATAATTTATTGCAAGTGATGAATAATCAAATGTTAACGCATCATTATGA
TGGTTATACTTCATGCCCGATTGTTACTGGATATAATAGGTTAATACTTGCAGAGTTTGA
TTATAATAAAAATACTAAAGAAACAATGCCGTTTAATCAGGCCAAAGAACGTAGAAGTAT
GTATATATTTAAGAAAGATTTATTACCTAAAATGTATTGGTACGGCATGCTAAAAGGATT
AATATAATAAAGTACAGAAAACAATAAATTTTTTAATGAAAAATCTTTTACTATAAAATA
TTAAGTATTTAAATGACGTGTCAGTGTTGTGTTTATATGTCGTGAATTTTTAGCTCTAAA
TAGTATAAGATTGAAAAAGTTGTTACTGTTTTAAATGATCACGATGAAGTCATTCAATAA
GAATGATTATGAAAATAGAAACAGCAGTAAGATGTTTTCTAATTGAAAATCATCTCACTG
CTGTTTTTTTAAAGGTTTATACCTCATCCTCTAAATTATTTAATAATAATTAATGGTATT
TGAGCACGTTTAGCGACTTTATGACTGACATTACCAATATCCATTTCTTGCCAGATATTC
AAACCACGTGTACTCAAAATGATAGCTTGGTATGTACCTCCAATAGTAATTTCAACCACT
TTGTCTGTTGAGCACTAAGAGCAATATTAATTTCATAAGTTGTAAACAATTTTTTAATTG
GAGTTTTTTTCTGAGTTAAACGATATCCTGATGTATTTTTAATTTTGCACCATTTCCAAA
AGGATAGGTGATATAAGTAAAAAGGCATCATCGGGAGTTATCCTATCAGGAAAACCAGAT
AATACCTAAGTAGAAAGTGTTCAATCCGTGTTAAATTGGGAAATATCATCCTCAACCTTT
ATTACTCATACTATAATTCTATTTTAACGTCTTCGTCCATTTGGGCTTCAAATTCATCGA
GTAGTGCTCGTGCTTCTGCAATTGATTGTGTGTTCATCAATTGATGTCGAAGTTCACTAG
CGCCTCTTATGCCACGCACATAGATTTTAAAGAATCTACGCAAGCTCTTGAATTGTCGTA
TTTCGTCTTTTTCATATTTGTTAAACAATGATAAATGCAATCTCAACAGATCTAATAGTT
CTTTGCTTGTGTGTTCGCGTGGTTCTTTTTCAAAAGCGAATGGATTATGGAAAATGCCTC
TACCAATCATGACGCCATCAATGCCATATTTTTCTGCAAGTTCAAGTCCTGTTTTTCTAT
CGGGAATGTCACCGTTAATTGTTAACAATGTATTTGGTGCAATTTCGTCACGTAAATTTT
TAATAGCTTCGATTAATTCCCAATGTGCATCTACTTTACTCATTTCTTTACGTGTACGAA
GATGAATAGATAAATTTGCAATGTCTTGTTCGAAGACATGCTTTAACCAATCTTTCCATT
CATCGATTTCATAGTAGCCAAGGCGTGTTTTAACACTTACTGGAAGCCCGCCTGCTTTAG
TTGCTTGAATAATTTCGGCAGCGACGTCAGGTCTTAAGATTAAGCCGGAACCCTTACCCT
TTTTAGCAACATTTGCTACAGGACATCCCATATTTAAGTCAATGCCTTTAAAGCCCATTT
TAGCTAATTGAATACTCGTTTCACGGAACTGTTCTGGCTTATCTCCCCATATGTGAGCGA
CCATCGGCTGTTCATCTTCACTAAAAGTTAAGCGTCCGCGCACACTATGTATGCCTTCAG
GGTGACAAAAGCTCTCGGTATTTGTAAATTCAGTGAAAAACACATCCGGTCTAGCTGCTT
CACTTACAACGTGTCGAAAGACGATATCTGTAACGTCTTCCATTGGCGCCAAAATAAAAA
ATGGACGTGGTAATTCACTCCAAAAATTTTCCTTCATAATATATTTATACCCTCTTTATA
ATTAGTATCTCGATTTTTTATGCATGATGATATTACCACAAAAGACGAACTTATACAAAA
GGAATTTTAGTAGATACAACCATTCGAAAGGGAAGTCTACGAGTAGTCTAAAATGAATGT
TGTGTAAGTTGATCAATATACAAATCAAGGATTATCGCGTTAAATTGTTCATTATTAATG
ATACACTACTTATTATTATGATTCAGAATTTTCTTTAGCTACATATACAGTAATGTGATT
TATACGTTATCTTATAACAAAGACAAATTTATAAAGGTGATATTATGGAAGATTTAAAGC
AATCTTTAAAAGGTTTAGGTTGGTATGACTTATTTTTTTACAGTACCTATGTTTCTACTA
TTCGTGTATCTGCCGAATTATAATTTTATAACTATATTTATTAACATTGTTATCATTATT
TTCTTTTCCATAGGTTTGATTTTAACTACTCATATAATTATAGATAACATTAAGAAAAAC
TCTAAATGATTTATTAATACGAATATGATTAAACATAATTACTGAAGGAGCGATTACAAT
GGCGACTGAGAAAGATGTAAATGATTTATTTTTAAATCATGTGAATTCAAATGCTGTTAA
AACTAGAAAGATGATGGGAGAATATATTGTTTATTATGATGGTGTGGTTATAGGTGGTTT
GTATGATAATAGATTATTGGTCAAGGCGACTAAAAGTGCACGTCATCAATTGCAAGATAA
TACATTAGTATCGCCGTATCCTGGTGCCAAGGAAATGATTTTAATTCCACACTTTGTCAA
AGTAACAAATCTCACTGATTTATTTGAGCTCATAAAAAATGATTTGCAAAAGTGAAGTGC
GGGTGCAGAGAGAACTAAGCACATCGACAAATGATCGCATGTTAAAAGAAGAGTGACGGT
CACTCTTCTTTATGTGCATATTTTATTTTGTCTGTTTTGTTAACGAGCAGCAGTGTAACA
AATATGAGTAAGGATAAAATGAGTATAATATAGAAACCGAATTTATCATTAATTTCATTA
ATCCATCTTCCTAAAAATGGAGCAATGAAACTTTGCAGTAACAATGAAATTGACGTCCAT
ATCGTAAATGAGCGACCGACATATTTATCTGAAACAGTGTTCATTATAGCTGTATTCATA
TAAATTCTGATTGATGAAATTGAGTAGCCTAGTATAAATGATCCTATGAATAAGTAAAAT
GCTGAGTTTATCCAAATAAATAGTGCTGAATTTATGACTAATATGAAATATAACAAAAAT
ATCAATGCTTTAGTTGAGATTTTTTTCGAAAGAATAGCTGAAATTAAACCTGCACATAAT
CCTCCAATGCCATATAACATATCTGAAAAACCAAATTGTACAGACGAAAGTTTTAAAACA
TTATATACATATCCTGGTAATGATATGTTAAAGATCATTGTAAACACCATTGGTATGATT
GAAATAACTCCAATAATAAATATCATCATGTTGTCTTTTAAAAATTTCCATCCTAATAAA
TATTCTTGCAATAAGCTATTTGTTGATTCTTCCTCTGAATGAGTTGGTTTATCTACATGC
AATCTAAATAACATAAAAATGCTGATTAGAAACATCATTATAGTCATCGCTATAATTAGA
GTGAATCCATTTATTTCATATAATATTCCTGATAATCCACCTGCAATAAACATACCTGTT
TGCAAACTAATCTCTAATAGAGAATTTGCATCTGTATATTGATCTGGTTTTAAAATCTGT
TTAACTAAACTTCTAGATGTTGCCATATACGTAGTCCAACCTATCCCATTAACAATCGCA
AATCCAATCACTAAATAAGTCTCAAAGCCTATCATTAAGAGTGCTATGACAATGAGTAAA
TATAATATTACCTGAAGAAGATAGGTGATTAAAATAATATTTCGTCTATTATATTTATCG
GCTAGTCCACCTATTATAGGAGAAGCTAAGAAACCAGATAATACATTTAAAGCTAACATA
ATACCTAATAGTTGGGAGTCGTTAGTTTTGTCGATTAAATACCAATTAGCCCCAACTGTA
CTAATTCCAACTCCGAATGCTGAAATTATTTCTGCTAAAAAGAACAATCTGAAGTTTTTA
ATTTTCAACAAATCAGTCATAAATATCACCTTTTTTCAATGCAAGATTTATATTTGCGAG
CTCTTCTATAAATTGAGAGTCGTTTAAAATATCGAATGGTTTATTGCCTTCTCCGATCAA
AAATCTATAGTTAGTAATATTCATAAACTCAAATATTAATTTGAATTGGTTGACTAAAGG
TTGTGCTTTGGTATGCGGATTGTCGCCACCTATGATTAAAATCAAATACTTTTTTTGTGA
CATGATTTCTTTGAAGTTGTCTATTTGCGTATCTCGCAATGACTCGGTCCATCTATCAAT
GAAGAGTTTTAAAGACGCACTCATGGAGTACCAATAGAGTGGTGTTGAAAAAATAATAAT
ATCTGATTCTAAAACTTTGATTAAAATTTGTTCGTAATCATCATTATGAAAGTTGGCACC
TTTGCTATGACGATTATCTGTAACCTTTTCAATGTTACTTTGATATAAATTCACAAAGTT
GACATTTAAATTCTTCAATAGATTCTCTACTGCGATAGCTGAATTGCCAACTTTTCTACT
ACTTCCAAATAAACAAGTAATCATAGTCATAACTCCTTTCGATTTACCTTTATAATAATA
TTTAATATATTATTATTAAATCAGAATTCTTAGAATGCAGAATTCGATAAAAGTGAATCC
TAAAGGAGGTACTACTTTGAACTTAAACATTTTAAAATCATTTTTAGTAACTAGTGAAAC
AAAGAACCTTACTAAAGCATCAGAATTACTTAACTATTCACAGTCAACTGTATCTACACA
TATTGAAAAATTAGAAAAGCAATTAGATGTTAAATTATTTTATAGAAAAAAATATGGTAT
GGAACTAACGGAAGAAGGCTTAGCATACGTTAAATACGCTAAAGTGATTTTAGATAGTAA
TAGCGAATACGAGAGAGAAATAAAAGGACTTTACAATAAGAAGGTAAATATAAGTATTAA
CATGCAAGAAAGTCAGTATTTGTATCGTTACTATAATAAGATTAGTGAATGGTTAGCTGA
ACACCCATATGTAAACTTGAAGTTTAAATCCGCACATTCTAATTTCTATATTAAAGAAGA
AATTGCTAATTTTAAATCGGATATTAGCCTTATCACAGACGAAAAGATTATTAATAGTAA
CTTAACTGCTATTCCTATAACTGAAGAACGTTTAATATTTGTTACTAACAAAGAGATGAA
AGATTTCAAATTAAACGATATTCAAAACCATACATTACTTGTTACTGAAAAAGGGTGTAG
TTACAGAGAACAGTTAGAAAAGATTCTCTATAAATATAGCTTTTCAACAAAACAAATGGT
TGAATTTTTAGGAATTGAGTCATTGAAAAAACACTTAAAAAATTCAGATGGGATTGCGCT
ATTGCAGAAGTTTATTGTTGCAGATGAATTAGAAAATAAAAGTTTGTTTCAAATAGATGT
CGATGTCGATATTCCGAATTTAGAAACAACTTTGATAATTAATCCTGAATCCAGTAAGCA
AGTACTAGAATCTTTTGTAAAAGATGTCTTTTTATAAATATTGGTGAAAACGTGTAGTTA
TAGTGAAACTCAAAGATAATCATTTATTGGAAAGGACATAGGAGCAATTACAATTTCCAA
ACAAGGTACACGAGTGCCTCTGAATTTATCGGCACGATTTTACATAGATCAAAAGAACGC
ACTTAAATAAGTTTTTATTTCTATGTAACTTACATCTTTTATACTACTGAAGTTCATGTA
TATGTTCAATCGTCTCATAATTTTTAAATAGCCCAGATTCCCATAGTTAAATACATTATT
CAAATCGTAACTAAAACATAGAAGTATTTGAATCAGCATATTTAACTTTTAAGTTTGTAC
TACTATGAAGTAATCTAACTACCACTTTAGTCAATACAAATATAACGGAATGATAATTAA
GTGAGTGCTCATTCAGGGGTGCTCTTTTTTCATGTATTTATTGAAAAAAAATAAAGATGC
TTAAGAAATTTATAAAGCTACGGAAGTCCTTTGAGAAATAATTTAGTTACAGTAAAAAGT
TATACATAATATCTTCATCAGTGAAAGTTCTTTGAAATATTGAACTTTGATTTAAGTAAG
AAAAATTTTAATTCATGTGGTATTTATGAATATTTAGATTAAAGTTGATATATACTATTA
ATAACAGTATTACTTGATACTTAATTACCGAGCAATTTTTACATTTTAAAAGGAGTAAAA
TTGAATAATGAAGAAATTTAACAACTGGATATTAAATGCAATAAGTGGATCTCAAACAGA
CAAGAATGAAACAACTGAAGAATTAAAAGGGGCAAAATTTATCATTTTATATGCATATTC
AATGCTCGTTTTGCTTGCGTTAGTAATTTCTAACATATTCATTCACATTTTGGAACCTAA
ACTATCAATTACCAGTCAAATCATCATCGTTTTGATTTTAATTGAATCACTAATTGGACT
ACGTTTCTTGAAAGGGTACGATGTTAGGCGTGGCAAAGATAAAGAAAATAAGAAAAATAG
TAAGGATTTCGTTAAACTAAAATCAATTTTAGTAGCAATTTTATTTACATCATTGGTGCT
GACAGCAGGCACTGTAGCTGATATATACGGTTTCACTGACTTAGGAAATACTAGAAGTGA
TTTAATCGTTTGGAGCATAGGTGGTATTATATTTGGCCTCGTAAGTTACACAATGGAAGA
TAAAAGATAACGATAAGGAGCTGGCGATTATAAAGCTAGCTCCTTTTTTAACTTATATAT
GTAAAGAACTATCCTAAGAGTTTTTAATCATATGTCAATAATTCCTATAATTAATACTCT
TAAATATTGTTTAAATAAGTTTTAAAATTTTACACATATTTTTATTTAAAAAAGATGTAT
AATTAATGTATTAAATATAGAAAGAAGTTGATATTATGAAAAAGTGTATTAAGACTTTGT
TTTTAAGTATCATTTTAGTAGTGATGAGTGGTTTATATCATTCAGCACATGCGTCAGATT
CGTTGAGTAAAAGTCCAGAAAATTGGATGAGTAAACTTGATGAAAGCAAACATTTAACTG
AGATTAATATACCAGGCTCACATGATAGTGGCTCATTCACTTTAACTGATCCAGTAAAAT
CAGTTTGGGCAAAGACTCAAGATAAAGATTATCTTACTCAAATGAAGTCAGGAGTCAGGT
TTTTTGATATTAGAGGCAGAGCAAGTGCTGATAATATGATTTCAGTTCATCACGGCATGG
TTTATCTGCATCATGAACTGGGGAAATTTTTAGATGATGCTAAATATTACTTGAGTGCTT
ATCCAAACGAAACAATTGTGATGTCTATGAAAAAGGACTACGATAGCGATTCTAAAGTTA
CGAAGACATTTGAAGAGATTTTTAGAGAATATTATTATAATAACCCGCAATATCAGAATC
TTTTTTACACAGGAAGTAATGCGAATCCTACTTTAAAAGAAACGAAAGGTAAAATTGTCC
TATTCAATAGAATGGGGGGTACATACATAAAGAGTGGTTATGGTGCTGACACGTCAGGTA
TTCAATGGGCAGACAACGCGACATTTGAAACGAAAATTAATAATGGTAACTTAAATTTAC
AGGTACAAGATGAGTATAAAGATTATTACGATAAGAAAGTAGAAGCTGTTAAAAATTTAT
TGGCTAAAGCAAAAACGGATAGTAACAAAGACAATGTATATGTGAATTTCTTGAGTGTGG
CGTCTGGAGGCAGCGCATTTAATAGTACTTATAACTATGCATCACATATAAATCCTGAAA
TTGCAAAAACGATTAAAGCAAATGGGAAAGCTAGAACGGGTTGGCTGATTGTTGACTATG
CAGGATATCCGTGGCCTGGATATGATGATATCGTAAGCGAAATTATAGATAGTAATAAAT
AAGGATTCAATAATGATATTAAGACGAGTAGTGAAAATAGTTAGATTCTAATTATTTTCA
CTACTCGTTTTTATTTTGAAATTAAGTAATAATTCAACAATATTATAAATTGAACAGATT
GTTTGTGAAATCTTTGATAATATTAAAGTGAAAAAGTGTTATAAATTGATAAATATATGT
AATTCGCAAAAGTAAATCATTTTAAAAAGAAGAGAGTTGTAAGATGATGAAACGATTAAA
TAAATTAGTGCTAGGTATTAGTTTCTTATTTTTAACAATTTTTATTGGGGGGTGTGGCGT
GGGTAAAGAGGTGGAAATTAAAAAAGTTTTGAAAAAACGTTGAGTATGTATCCGATTAAA
AACCTAGAGGATTTATATGATAAAGAAGGTTATCGTGATGATCAATTTGATAAAAATGAT
AAGGGAACATGGATTATTGGTTCTGAAATGGCAACTCAAAATAAGGGTGAAGCTCTGAAA
GTTAAAGGTATGGTCTTATATATAAATAGAAATACAAGAAGTGCAAAAGGATTTTACTAT
GTTAATGCGATAAAGAAGGATGAAAATGGCAGACCTCAGGATAATCAAATAGAATATCCT
GTTAAAATGGTCGATAATAAAATCATTCCAACAAAAGATATCAAAGATGAAAAAATAAAA
AAAGAAATTGAAAGCTTTAAGTTTTTCGCGCAGTATGGCAATTTTAAAGATTTGAAAAAT
TATAAAGATGGAGATATTTCATATAATCCAGAAGCTCCGATTTATTCAGCAAAATATCAA
CTAACGAATGATGATTATAATGTAAAGCAATTACGTAAAAGATATAATATACCAACGAAT
AAAGCACCTGAGTTATTATTGAAAGGTTCAGGAAATTTAGATGATTCATCAGTTGGATAC
AAAAAAATTGAATTTACTTTCGTAGAGAAAAAAGGAGAAAACACTTACTATACGGCTAAC
CTACATCTTGAACCGAGTGAGGATAAATAACCTCACTTCCACACACACGATTCAATATGA
AATTCAAATATGTTGCTGTAAAATAATGTAAAATAAACGTATTCATATTACTGAATTGAG
GGATAGTATGCAACGTGATTATTTAATTCGAGTAGAAACTGAGAGTATGTCAGATTTCAA
AAGGCTCAGTGGTTTAATGATTGGTTTTGTTATTAAAGGTGAGGCGCACATTTATGATGA
AAATAATATGACGCAATGCAACAGTGGCGACATTTTCATCATTAACCACCGCGACTTGTA
TCGATTTCAACTTCAACAAGATGGCATCATATGTTATATCCAATTCCAAATGAAATATTT
AGCAGACAAGTTTGATGATGTGCATTGTCTATATTTTCACTTAACAGATGCGACCACAAC
CAAAAATATACATCAACTGAGAAATATAATGGCAAGACTGGTTTCAACACACATTCGACA
TAATGAGTTGTCTAAATTGACTGAGCAACAACTTGTGATTCAGTTGCTTATGCATATGAT
TCATTATGTCCCGCGTACATATCATTCGAACCAAAGTATCTTAAATGATGATAAAGTGAA
TCAAGTATGCGACTATATCGAGTTACATTTTCATGAAGACTTAAGCCTTTCGGAATTAAG
CGAATATGTTGGGTGGTCAGAGAGCCATCTGTCTAAAAAGTTTGCAGAATCGCTAGGTGT
AGGATTCCAGCATTTCTTAAATACGACGCGAATTGAGCATGCGAAACTCGATTTGACATA
CACAGATGAAACGATTACTGATATTGCATTGCAAAATGGCTTTTCAAGTGCAGCGAGCTT
TGCGAGAACATTTAAACACTTTACGCATCAAACACCTAAACAATATCGAGGTGATCGTCC
AGCAATCACTGAAAATCAACAATCGGCACAACATAATTATCACGACCGTGAATTGATATT
ACTTTTAAATGACTACATTGAAGAAATGAATCATTTCATTGAAGATATTGAAAAGGTGAA
CTATAAAGAGATTACCTTTCAACCAATTAATCACCAACTAAATCAGTTTAATCATATTAT
TCAAGTGGGCTATTTGAGGAATTTGCTCAATACACAGTATCAATCACAGTTACTTACATG
TCATCATGATTTCCGTGTCAATGAAGTATTAGCATATGATGTGATGCCATATATTATGAA
AAAGCTCAATGCGCCATTCACGTATGATGCAGAAATTTCGAATATATTTTATGATATCGA
TTTGTGTTTAGACTTTTTATTAGATCATAACTTTAGTTTGACCATGCATTTGGATCATTA
TGACTCACGTGATTATATCGATGCATTTAAAATTTTTATCCATCACGTTGCCCTGCATGT
CAGTCATAGAAAAGATTTGAAGTTCAACTTGTATGTGACGACATTGCACACGTCTTTGAT
TGAAATGATTGATTATTTTAAAGCATTATTCCCCAATGGTGGCTTGTACATTCACTTAGA
TCAAGCTACGGAAAAACAGCTACCATTGTTGAAACGACTTGATCCACACATCGACCATTT
TGTATTTGATGCCAATTCAAATGATGCTGTTGATTTTAATAAAATGAATGATGATGAATT
TAAAACCGCAAGTCAAATGATTATTAATAAAACGAATTACCTTATCGATTTAATGCATCG
TCATCATCTAAAGCGTCCACTCATTTTACTCAATTGGAATACATTGACGGGTGATACATT
TATTACAAACGGTGAATATTTTAGAGGTGGTATCATCATTGAGCAATTATTAAAATTAAG
TTCTAAAGTAGAGGGTATCGGGTATTGGTTGAATTATGATTTGCACGTCAGTCATTGTAG
AAATGAACGGGATTATATGAATTCTATTGAACTGTTTCATCAATATAATGGAAAACGTCC
GGTCTATTTCACGGCATTGCTATTTAATAAATTAACAAGTAATATTTTATATTCTGATGA
TACATGTATTGTCACGGGAACTGATTCAAATTTTCAAATATTGTTATATGATGCAAAGCA
TTTTAATCCGTACTTAGCGTTGGACAATCAAATGAATATGCGTGCAACGGAAATGATCCA
TTTGAACATTAATGCCCTGGAAGAAGGTATGTATAAGATTAAACATTTTACCTTAGATAA
AGAAAATGGTGCATTATTTAATCTTTGGCGCAAACATCATACGATACATGGTATGGACAA
GGATTCTATAGATTACGTTAATCGAATGAGTTTTCCAAAATTAGAAGTGTACGATATAGA
TATGACGGATACGCTGGCATTAAATATTAAAATGATTACAAATGGAATTCACTTAATTGA
AGTAAAACGTTACCCAAGTTCATAAAATGATCACAAATCACAATTTATGTTATACATAAT
TTGTGATTTTTTGTATTCAAAGTTAAAATTGCAAAAAATTAATGGTTAACATCTCTGTTG
TTGGCAATATAAATAATGATCAATCATATATGATGTAACTAAGGAGATGAATGATATGAA
TCAACAATTAATTGAAGCTTTAAAATCAAAAGAAGACAAAATGATTGAGATCAGACGTTA
TTTACATCAGCATCCAGAATTATCTTTTCATGAGGATGAAACGGCGAAATACATCGCTGA
ATTTTACAAAGGTAAAGATGTAGAAGTAGAAACGAATGTCGGACCACGTGGAATTAAAGT
AACGATTGATTCAGGGAAACCTGGTAAAACATTAGCAATCCGTGCAGACTTTGATGCATT
ACCCATTACTGAAGATACAGGATTATCTTTTGCATCACAAAATAAAGGTGTTATGCACGC
ATGTGGTCACGATGCACATACAGCATACATGCTTGTATTAGCAGAGACGCTTGCTGAAAT
GAAAGATAGTTTTACAGGAAAAGTCGTTTTGATACATCAACCAGCTGAAGAAGTACCACC
AGGTGGTGCTAAAGCAATGATTGAAAATGGTGTATTAGACGGTGTTGATCATGTATTAGG
TGTACACGTCATGAGCACAATGAAAACAGGTAATGTGTATTACAGACCTGGTTATGTTCA
AACAGGACGCGCATTCTTCAAATTGAAAGTTCAAGGTAAAGGTGGTCATGGTTCATCACC
ACATATGGCCAATGATGCCATTGTTGCAGGTAGCTACTTCGTCACAGCGTTACAAACAGT
TGTGTCTAGACGACTAAGTCCATTTGAAACAGGTGTTGTCACAATCGGTTCATTTGACGG
TAAAGGTCAATTCAATGTCATTAAAGATGTTGTTGAAATTGAAGGTGATGTACGTGGATT
AACAGATGCTACAAAAGCAACAATTGAAAAAGAAATTAAACGTTTATCAAAAGGATTAGA
AGCATTGTATGGTGTAACTTGCACATTAGAATATAACGATGATTATCCTGCATTATATAA
TGATCCAGAGTTTACTGAGTACGTGGCTAAGACGCTAAAAGAAGCAGACCTTGAATTTGG
TGTCGAAATATGTGAACCACAACCACCTTCAGAAGACTTTGCATACTATGCTAAGGAACG
ACCAAGTGCCTTTATTTATACAGGTGCAGCTGTGGAAGATGGTGAAATTTACCCACATCA
TCATCCTAAATTTAACATTTCAGAAAAATCATTACTTATTTCGGCAGAAGCTGTAGGGAC
AGTTGTTTTAGATTACCTTAAAGGAGATAACTAACATGAATGAAACGTATCGCGGGGGCA
ACAAGTTAATCTTAGGTATTGTATTAGGTGTTATTACATTTTGGTTGTTTGCACAATCAC
TTGTAAATGTTGTACCAAATTTACAACAAAGTTTTGGTGCAGACATGGGAACAATTAGTA
TTGCGGTAAGTCTAACCGCACTATTTTCAGGCATGTTTGTTGTTGGAGCAGGCGGCCTAG
CAGATAAAATTGGACGCGTGAAAATGACGAATATCGGCTTATTATTAAGTATTATTGGTT
CAGCATTAATTATTATTACAAATTTACCAGCATTGCTAATTTTAGGTCGTATTATACAAG
GCGTATCAGCAGCGTGTATTATGCCTTCCACATTGGCCATTATGAAAACTTATTATGAGG
GTGCTGAACGTCAGCGTGCCTTAAGCTACTGGTCTATCGGTTCTTGGGGTGGAAGTGGTA
TCTGTTCACTCTTCGGAGGGGCAGTTGCGACAACTATGGGTTGGAGATGGATTTTCATCT
TCTCAATTATCGTTGCTGTACTTTCAATGTTACTCATCAAAGGGACGCCTGAAACGAAAT
CAGAAGTTACCAATACACATAAATTTGACGTTGCAGGTCTAATTGTTCTAGTAGTTATGT
TATTAAGTTTAAACGTTGTCATTACTAAAGGTGCAGCACTTGGTTATACATCACTATGGT
TCTTTGGTTTGATTGCAATCGTAATTGTAGCATTCTTTATGTTCTTAAAAGTTGAGAAAA
AAGTAGACAATCCGCTTATTGATTTTAAATTATTTGAAAATAAACCATATACAGGTGCAA
CGATTTCGAACTTCTTATTAAACGGTGTTGCAGGTACATTAATTGTAGCGAATACATTCG
TGCAACAAGGTTTAGGTTATACAGCATTGCAGGCAGGATACTTATCAATCACTTATTTAA
TCATGGTGTTATTGATGATTCGAGTTGGTGAAAAATTATTACAAAAAATGGGTTCTAAGC
GACCAATGTTATTAGGTACATTCATTGTGATCATTGGTATTGCACTTATTTCATTAGTAT
TCTTACCAGGCATATTTTATGTTATCAGTTGTGTCGTAGGATATTTATGTTTCGGACTAG
GCTTAGGTATTTATGCAACACCTTCTACAGATACAGCTATTTCAAATGCACCGTTAGATA
AAGTTGGCGTTGCTTCAGGTATTTATAAAATGGCTTCATCACTTGGCGGTGCATTCGGTG
TCGCAATTAGTGGTGCAGTATATGCCGGTGCAGTTGCTGCAACGAGCATTCATACAGGTG
CGATGATTGCACTTTGGGTTAACGTATTAATGGGAATCATGGCATTTATTGCAATTTTAT
TCGCGATTCCTAATGATGATAAACGTGTCAAAGATGCGAAATAATAACGATGACACGCCC
AGTGTTTTGATAATGAATTAAATGAAAATAAAGCAAATTAAATGAGGAAATGTATAGAGC
AGTGCATATAGATAAATCTATGATTGGATTAACACTAATATAAATATAAATGAAAAACCA
TCCACTTAAACTTTTGATAAGTTAGGTGGATGGTTATTTATTGCGTTGTTCTAAAAATTT
GGACACTTATATGGAAAGAACTATATATAATGTGAAGATAATGGCAATTCACCTCAATGA
AGTCAACACGTGAAAGTATATATTAAATGTTTCGGGGGCAGACTCCGAGAACAGTGTCCG
TCATGCTTACCGCATACTAATTAAGCATTATTATATCAGTGTTTATAGCCGATTTAAGAT
AATATAGTTTGCTAAACAAAAAAGCCAACCCATGAATGTTGGATTGGCTTTGTATAAGCA
TATTAAGTTCTAATTTTTATATAAGGTATGAATATAAATAAGACATTAAAAATTAAATTT
CAGTTGTTGAAATTTCTTCATCTGTAGGTACATCATCGTTAAGACCAACAAGTGCTTCAG
AAACATTTCGTGAATGATAACCGATACGTTCAAGAACACCAATCATATCGATATATAGTA
ATCCGCCTTTTGTTGTACATTCACCACGATTAAGGCGTTTAATATGACCTTTGCGTAGTT
TATGTTCAATATTAAATGATTCTCTACTACGTTCTACAATTTCATCTTTTTTCGTTTTGT
CATAAACGTCTAACATGTCGATGGCTTTATCAAATGACTCAGCAACATGGTTGAATAATT
TATCCATACCGCGTTGTGCATCTTCTGTAATGCGAATATCTTCATCATGTTGGCGTTTTA
ATTGAGCGACATACTCTTCTGTTAGCTCTGCTACTTTTAAAATAGAGCGATTGACATCAA
ACATAACTGCTAAACGCTCAACGTCTGCCTTCGTAATGGCTTTTGTAGAAATTCTAACTA
AATAATTTCGAATACTATCATTGATTGTTTCAACAGCTTGATGCTTTTGTTCAAGCTTTT
TGATTAATTTTTTGTCGTCTTTTGTAATTTCGCGAATGTCTTCAAACATTGATAAGACAA
TCTGACCCACATTTTGTAATTCTTTTTGAGTTTCTTGTAATGCAACACCAGGTGCGTGAT
AAACAAGATCTTTGTTTAAGTGCTGAGGTTTATAGTCATCAGCAATATCTTTACCTGGGA
CAAGCTTTGTAACTATCCATGCTAAACCTGCTACAAATGGTAATTGAATCAAAGTATTTG
TTATGTTGAAGATACCATGTGATACTGCAATCGTCATCGCTGGTTTTAAGTGCCATACAT
CTTGTAACAAACTAATCAAATGAATCACAACTGGCAAGAAAATTGTGAAGATAATTACCC
CGATTAAGTTAAAGATGACGTGTACAAGCGCCGCACGTTTTGCAGCGATTGAGCCGGCTA
AACTAGCTAAGATAGCTGTAATCGTTGTACCAATATTATCGCCTAGTAACACAGGGATTG
CTGCGTTTAAGCTAATTAAATCTTGTTGATAAAATTCTTGTAAAATACCAATCGTCGCAC
TTGAACTTTGAACTAGTGCTGTTAACCCTGCGCCGACAATGACAGCAAGTATTGGATTTG
ATGACATATCAAGCATTAATTGCTTAAATCCATCTAATGATGCTAAAGGTTTAACGGCAT
CACCCATAAATTCTAGACCGAAGAATAGAGAACCGAAACCGAATAGTATGCGGCCAATGT
TATTGATTTTAGAGCGTTTAAAGAAAAAGATTAAAAATGCACCTAATGCTAAAATTGGCA
TTGCATATTCGCCTAAATCTATACCGATAATAAATGCTGTTACCGTTGTTCCGATATTAG
CACCCATTATCACTCCAATGGCTTGTTTCAATGTCATAAATCCAGCTGTTACCAGTCCGA
TTGTGATAACTGTCGTACCTGAACTACTTTGTATTAAAATAGTTACAACGATACCTGCAA
TAACACCTAATACTGGATTTGATGTAAATTTGTTTAAAATATCTCGTAGCCTGTCTCCTG
CTGATGCTTGAAGCCCGTCTCCCATGATTTTTAAGCCGTAAAGGAAAATACCTAAACCAC
CTAAAAAGGAGAAAATGACTTCTGTAACCGACATTTCCATTATTTCACCTCAAATAAGCT
TTATATTTAGATTATCGCTTATAATTGTAAATTTAATGTTAAGATTAGGTAAAATTATTT
AACAATATATGTTATTTGTATATGACTTGTAAAATATCATCACTTATTATGTAAATTTTC
AGTGTGAAATGGCAGATTTGCAATCACTTGTTTAACAAAATGATGCAATCAAACATGCAA
TTATGTGTCATCAAAAAAATCATGTGAGTGGGATAACGAAATAAAGTTTGTGAACATATC
ATTTCTATCCCACTCCATGATTTGAAATCACCATATAGACATGATTTAATGTGCCTAGTT
ATAACAATTTGTGTTCTTTTAATAATGACTCAATGTACGTACCTTTTATCTTTTTAAGGA
ATCCTGCTAATGCGAGTTTTTGCATTTTCGAATCTTTAGTAATCTCGCGCAAATCTTGAT
GGTCATTCAGTTCGTATATGGCATCCATTAAGACGCGAAGATCAAATGTACTATTGATGA
CCTCTGGAATACCACGATCTATATTTAGTAATTGATAAACAGCTTCCATGGCAGTACGAA
CCGAATATTCTGTTGTAAATACAGTATCTCGCTCTGTTTCTGCAAAGTTACCAATAAATG
CTAAATTTTGTGATTGATGCGGGACGACTAAAGGTCTGTCGCCGATAGCACGCGTCATGA
AATAAGAGGTAATATATGGCATATAAACAGGAATCGTATTAGATGCATGTTTTGCTAAGT
CTTCAATTTTGTCAGTTGGTACACCTAAGTGATATAGCCATTCTTGACATATTTCATTAC
CACTACATTCTGTGATTGGCTTTTTAATATAATCGCCGTTTACATCTGAATATAAGGCAT
AAATCCACGTAGATATTTCATTTTTAGGTTGGTCTTTAAACTGTTGCTGACGATTGATTG
TAAAACTGATTTGCCATGCAGAATCATTGATTGTAATAATACCGCCAGTAACCGTTTTAC
CTGCAAGTGGATCACGTTTACAAATGCTTTCTATTGTATCGATAATATCTTTATTGTTTG
TTGTCGATGTTGCTGAAACAAACCAACTTTTTTTGGGAATATTTTGGCAAAACTTATCAG
GATTACCAAATTCAGGACTTTGTCGCGCTAAATTTTTCCATAGTGTCCAACTACCACCTA
ATTCGTCAGTTGGTGGCGCTGGTGTATCATTATCACCATAAGTAGAGCTTTCTGTAATAC
TACCGTTTGTCACAAAGACAAGATCGTTTATAGTCAGTTTAATAGATTCTGCATTACCAT
TACGGTCAATTAATATTTCTCGGGCAATTTTTTGACTTGTCGTAACATCTACTTTAATAT
CTTTTACTTTTACATCGTATTCAAATTGAACCCCATGCGATTTTAAATATTCAACCATAG
GTAATACTAAAGATTCATATTGATTATATTTAGTGAATTTTAAAGCTGAAAAGTCTGCGA
GACCACCAATATGATGAACGAATCGCATTAGATAGCGACGCATTTCCATAGCAGAATGCC
ACGGTTCAAATGCAAACATCGTTTTCCAGTAAATCCAAAAGTTTGAATTAAAGAAGTCAT
CGGAAAATACATCTGTTATTTTGACATCATCTAAATCTTCTTCATTCGTTAAGCATAAAT
CTAAAATTTCTTTAATTGCCGTTTTAGTCAAAGTGAAGTCTCCATCTGTGACTAAACGTT
GACCCTGTTTCTCAATAACACGACAACGAGAATAGTTAGGGTCTTCTTTGTTTAACCAAT
AGAATTCATCTAATACTGACGCATGGTCAATTTCAAGCGAAGGGATAGATCTGAATAAAT
CCCACAAACATTCAAAGTGGTTCTCCATTTCACGACCACCTCGGACAACATAGCCTTTTA
AAGGCATATTTTCACCATCAAGACTACCGCCCGCTTTGGGTAACTCTTCTAAAATATGAA
TCTTAGAACCTTCCATTTGACCATCCCTTATTAAAAAACAAGCTGCAGCAAGTGAAGCTA
GACCAGATCCGATTAAGTAAGCGGATTTGTTTTCTACATTTTCAGGTTTTTTAGGGCGCG
CAAATGCTTCATAATTTCCATAACTGTAATACATATCCACCAAGTCCTTTCGTATTAGAA
TACACTCAGACTATACCCCTTTGTGAATTGCAAATATTAGTATTTATATTGGTAAATTTG
ACGAAATTAGATCATTTTTATATTTTTGATTTTTAAAATTTTATCACTCGAATGTTTTTG
GATTCTGAGGTGCGGGACTTGGAATAATTATGTATTTTGAAAGAAGTTACTTAAACTAAC
GCCTAGTAGAGTGATAATTCCGCCTATAATAGCAAGGGTTGTTGGTAGCTCGTCTAATAA
CAGATAAGATAATAATAAAGAAACGATAGGTGTTAAATAAAGAGACATTGTTGCATCAGA
GACACCAACTGACTTCACGATATAAGCAAGCAAAACGTATGGAATTATAGTAGGGAATAT
AGCTAAATAAAGTACCGATACTATTGATGTAAAAGTGGCGCCGTGTATATCGTTGATGAT
TTCAGGAATAAAAATAAGCATAAATGGTGAGCTTGCCATTATTGTATATAGTGTGAAAGC
GATGAAGCCGTATTTTTCTATGTATTTTTTCTGGAAAGTAAAATACAAACTTTCACTAAA
AGATGCAAGTAAAATAATAAGAACACCTAATACATTAATAGTTGTGTAATCATCTTTACT
TATTGAAATAATGGATATTCCTATAAATGCGACGAGTGAACTTAACCAATTCCATTTTGA
AAAATGCTCTTTTAAAAATATATAAGCTAAAGCACTAGAAAAAATAGGCGTTGTAGAGAC
TAGAATTCCAGATATACCTGCACTAATCAAAGTTTCACCAAAATTTAAAGCTGTGTGATA
TATCACAAATCCACAAAATCCTAAAATAAAAATAACAGGGATATCTCTTAGTTCTGGGGT
AGGCAATTTCTTTATAATTACGAACGGCAAGAGAATTATTGTTGCTAAAATTAAACGAAA
TGCCGACAATGATTCTGCACTAAAATCATTTAACGCAATCTTTATCATTGGAAATGCAGA
TCCCCACAATATGATAGTAAATAAATATGATAGAAAAGTAGTGTCTCGAAGCTTATTCAT
TAATATCATCACTCCTTTAATTATGTGTTTCTATATTAAAAAATATGATTTAAAATGAGT
ACAACCAATTTTGATTAGATTTACCTATCCAATTTATAAAAAGGGGGGAGAAGATGACGA
AATATAAAGATATTGCTAGTGACATCAGAGATAAAATAATCGCAGGGGATTGGTTTTATG
GAATGAAGATACCTTCACAGAGGCAGTTGGCGATACAATACAACGTAAATAGAGTGACGA
TTATTAAAAGTATTGAGTTATTAGAGGCTGAAGGATTTATCTATACTAAAGTGGGGAGTG
GAACATATGTTAATGACTATTTGAACGAAGCACATATTACAAATAAATGGTCTGAAATGA
TGTTATGGTCCTCTCGACAAAGAAGTCAGTATACGGTGCAATTAATTAATAAAATTGAGA
CAGATGACTCGTATATACATATAAGTAAAGGTGAATTGGGTCAACCATTAATGCCACATA
TTCAATTGAAAAAAGCCATGTCTAATACAGCCAGTCAAATTGAAGACTTATCTTTTGGTT
ATAATAATGGCTATGGTTATATCAAGTTAAGAGATATCATCGTTGAACGAATGTCAAAGC
AAGGTATAAATGTAGGTAGAGAAAATGTAATGATCACTTCAGGCGCTTTACATGCCATTC
AACTTTTATCTATTGGGTTTTTAGGTCAAGATGCCATAATAATTTCAAATACACCATCAT
ATATTCACTCTACAAATGTTTTTGAGCAATTGAATTTTAGACATATTGATGTTCCTTATA
ATCAAATTAATGAAATTAATACCATCATTGATAGATTTATTAATTTTAAAAATAAAGCGA
TTTATATAGAACCTAGGTTTAATAACCCGACAGGTTGTTCTTTAACGAATGAGCAAAAGC
AAAATATAATTACTTATAGCGAAAGACATAATATACCTATCATTGAAGATGATATCTTTA
GAGATATTTTCTTTAGCGATCCAACTCCTGCTATCAAAACTTTTGATAAATTGGGAAAAG
TTATACATATAAGCAGTTTTTCAAAAACGATTGCACCAGCAATAAGAATAGGTTGGATTG
TTGCTTCTGAAAAAATAATAGAGCAATTGGCAGATGTAAGAATGCAAATTGACTATGGAT
CCAGTATTTTGTCACAAATGGTTGTATATGAGATGTTGAAAAATAAGTCTTATGATAAAC
ACTTAGTAAAGTTAAGGTATGTTTTAAAAGATAAACGAGACTTTATGTTAAACATCCTCA
ATAATTTATTTAAGGATATAGCACATTGGGAAGTTCCAAGTGGAGGTTATTTTGTATGGT
TAGTCTTTAAAATAGATATAGATATTAAATATTTATTCTACGAATTGTTAAGTAAAGAAA
AAATACTAATCAATCCGGGTTACATTTATGGCAGTAAAGAAAAGAGTATAAGGCTATCTT
TTGCCTTTGAATCAAATGAAAATATTTTGCATGCGCTCTATAAAATTTATACATATGTGA
AAAAGGTTTAATTAAAACAATAATTCGAATCATTATGTGGCATGTTAAACAGCTAAATAT
AAGCTATGCACAATTAACAAGCGGATACTCCTGACGCAATTATAGTATCATTACATATTG
TTTAATCGTTTGGGGTAATGTAATTAAAAGGAAAAATAGGCAGAGTGTTATACATAAAAT
GTAAAGAAAGAGGCGATAGAATGTCTAAAATCAGATCTTTTACAATATTAAGTCTACTTA
TTTACTTAGCTATGATGTGCTATACAGTAGTGACCTATTCAAAATTACCAACCAAAGTAC
CTATTCACTATAATTTAGCAGGGGATGCTGATAACTTTGCTGATAAATGGGTGCTGCTTT
TGATTAATAGCGCATTTATAGTGATTTGGCTTATATTTTTCATTGCAGGTAGATACTATG
AACGATTTGCCAAATGGTCACATTATAATCATACACCACGTGAAATTCGAGCGATTAAAT
TATTTTTAAGTACGTTAAATTTAGAGATTATGAGCTATATGTCTATCTTCACAGTATTAG
AAATTTGGCAAATACAACACCATCATCAATTCAATTTACTATGGTTTAATATGATATTTA
TCATTATCATTGGTTTGACGCTTGTCATATTTTGTTTACTTCCTACAATTCATAAAATGA
GAGATTCTCAATAAAAATATAAACTGTCATGATGCAGTTTTGAAGCAGATTCCTGAGATT
ATTATAAATAATATCTAGTATTTATAATTAAAATGATATATTATTTATTATAGTTAAATA
TTGTGTATATTTTGTGAACTTTTTGTAAAAATTCGATTGCCTGTCACATATAGGAGTGTT
ACATTTTAAATATGTGGTCATCGCAAAATATAAGTTGAAATAGGTTGTAGATTAATCAGG
ATGATAAATATTTTATATAAAGAGAGGGAGTCATTATGACACTACTTACTGTAAATCCAT
TCGATAATGTTGGATTATCAGCCTTAGTTGCAGCAGTACCTATTATTTTATTTTTATTAT
GCTTAACCGTTTTTAAAATGAAAGGCATTTTTGCAGCATTGACAACTTTGGTTGTTACAT
TGATTGTGGCTTTATTTGTATTTGAATTACCAGCGCGTGTATCAGCAGGTGCGATTACAG
AAGGCGTTGTTGCCGGTATTTTCCCAATAGGATATATCGTTTTAATGGCAGTTTGGTTAT
ATAAAGTTTCTATTAAAACAGGACAATTTTCTATTATTCAAGATAGTATTGCAAGTATTT
CAGAGGACCAAAGAATCCAACTATTATTAATTGGATTTTGTTTCAACGCATTTTTAGAAG
GTGCAGCAGGATTTGGTGTGCCAATTGCGATTTGTGCAGTATTATTAATTCAACTTGGAT
TTGAGCCATTAAAAGCAGCGATGTTATGTTTAATTGCTAATGGTGCGGCGGGTGCCTTTG
GTGCAATTGGTTTACCAGTTAGTATTATTGATACGTTTAACTTAAGTGGAGGCGTTACAA
CATTAGATGTTGCGAGATACTCAGCATTAACACTTCCAATTTTAAACTTTATTATTCCAT
TTGTTTTAGTATTCATTGTAGATGGTATGAAAGGTATTAAAGAAATTTTACCTGTCATTT
TAACAGTGAGTGGTACATATACTGGATTACAATTATTATTAACAATATTCCATGGTCCAG
AACTAGCAGACATTATCCCATCACTAGCAACAATGGTGGTGTTAGCATTTGTTTGTCGTA
AATTTAAACCGAAAAACATTTTCAGATTGGAAGCGTCTGAACATAAAATTCAAAAACGAA
CGCCTAAAGAAATTGTCTTTGCTTGGAGTCCGTTCGTCATTTTAACTGCCTTTGTATTAG
TATGGAGTGCACCATTCTTCAAAAAATTATTCCAACCTGGAGGTGCACTTGAAAGTCTAG
TAATAAAATTGCCAATTCCAAATACTGTGAGTGATTTATCGCCTAAAGGAATTGCGTTGC
GTCTCGATTTAATTGGTGCAACTGGGACAGCGATTTTATTAACAGTAATTATTACAATTT
TAATTACGAAGTTAAAATGGAAAAGTGCAGGTGCTTTATTGGTCGAAGCAATTAAAGAAT
TATGGTTACCGATCCTTACAATTTCAGCTATCCTAGCTATTGCTAAAGTTATGACATACG
GTGGTTTGACTGTAGCAATTGGACAAGGTATTGCTAAAGCGGGAGCAATTTTCCCATTAT
TCTCTCCAGTATTAGGTTGGATTGGTGTGTTTATGACTGGTTCAGTTGTAAATAACAATA
CTTTATTCGCACCTATTCAAGCGACAGTGGCACAACAAATTTCAACAAGCGGTTCATTAC
TTGTGGCAGCTAACACTGCAGGTGGTGTAGCAGCGAAACTTATTTCACCACAATCAATTG
CCATTGCGACTGCAGCTGTTAAAAAAGTTGGTGAAGAGTCTGCATTATTAAAAATGACGT
TAAAATACAGTATTATATTTGTTGCCTTTATTTGTGTTTGGACGTTTATACTAACGTTAA
TATTCTAAATATAAATAATGTTGTCACTTGGATTCAAATGACATTTTAAATCTAATTATT
CATGAATCGAACTAGTACGAAATGCATTGAGCATCTTGTCTAGTTCGATTTTTTAATGTC
TAAAAATGTCGTATATGTAATTAGAGTAGAAAGTGTTGAGGCGCTTCAGAAGTTGTTTAG
AAAAGTAAGTAAAATAAAAAATGCACTGAGCAACAAAAGATGTTACTCGTGCATTTAGAT
GATTCTTATCATTTCAAATAAGAATGTGTTAATCAACGTATATAAGTTAAAATTGGTTTG
GATAAAATGATATCTATCGTTGTGTATTGTTTGTTTTTATAGTTCGCGACGACGTCCAGC
TAATAACGCTGCACCTAACGCTAATGATAATCCACCAAATACAGTTGTACCGATGAATGG
ATTTTCTTCACCAGTTTCTGGTAATGCTTGAGCTTTGTTAGCATCTGCATGATTTGCTGG
TTGCTTCTTATCAACAACAAGTTCTTGACCAGGTTTGATCATGTTTTTATCAGCTAATTT
GTTATCTGCAGCAATTTTGTCAGCAGTAGTGCCGTTTGCTTTTGCAATGTCATTTACTGT
ATCACCAGGTTTAACGACATGTACTCCGTTGCCGTCTTCTTTACCAGGCTTGTTGCCATC
TTCTTTGCCAGGTTTGTTGCCGTCTTCTTTACCAGGCTTGTTGCCGTCTTCTTTACCAGG
CTTGTTGCCGTCTTCTTTACCAGGCTTGTTGCCGTCTTCTTTACCAGGCTTGTTGCCGTC
TTCTTTACCAGGCTTGTTGTTGTCTTCTTTACCAGGCTTGTTGTCTTCTTTGCCAGGTTT
GTTGCCGTCTTCTTTACCAGGCTTGTTGCCGTCTTCTTTACCAGGCTTGTTGTTGTCTTC
TTTACCAGGCTTGTTGTCTTCTTTGCCAGGTTTGTTGTTGTCTTCCTCTTTTGGTGCTTG
AGCATCGTTTAGCTTTTTAGCTTCTGCTAAAATTTCTTTGCTCACTGAAGGATCGTCTTT
AAGGCTTTGGATGAAGCCGTTACGTTGTTCTTCAGTTAAGTTAGGTAAATGTAAAATTTC
ATAGAAAGCATTTTGTTGTTCTTTGTTGAATTTGTTGTCAGCTTTTGGTGCTTGTGCATC
ATTTAGCTTTTTAGCTTCTGCTAAAAGGTTAGCGCTTTGGCTTGGATCATCTTTTAAGCT
TTGGATGAAACCATTGCGTTGTTCTTCGTTTAAGTTAGGTAAATGTAAGATTTCATAGAA
AGCATTTTGTTGTTCTTTGTTGAATTTGTTATCCGCTTTCGGTGCTTGAGATTCATTTAA
CTTTTTAGCTTCTGCTAAAAGGTTAGCACTTTGACTAGGGTCATCTTTTAAGCTTTGGAT
GAAACCATTGCGTTGTTCTTCGTTCAAGTTAGGCATGTTCAAGATTTCATAGAAAGCATT
TTGTTGTTCTTTGTTGAAATTGTTGTCAGCTTTCGGTGCTTGAGATTCGTTTAATTTTTT
AGCTTCACCTAAAACGTTAGTGCTTTGGCTTGGATCGTCTTTAAGACTTTGAATGAAACC
ATTGCGTTGCTCTTCATTTAAGTTAGGCATGTTCAAAATTTCATAGAAGGCGCTTTGTTG
ATCTTTGTTGAAGTTATTTTGTTGCGCATCAGCTTTTGGAGCTTGAGAGTCATTAAGTTT
TTTAGCTTCACCTAAAACGTTAGCACTTTGGCTTGGATCATCTTTAAGGCTTTGGATAAA
ACCATTACGTTGATCAGCGTTTAAGTTAGGCATATTTAACACTTGATAAAAAGCATTTTG
TTGAGCTTCATCGTGTTGCGCAGCATTTGCAGCAGGTGTTACGCCACCAGATATAAGTAA
TGTACCTAAAGTTACAGATGCAATACCTACACCTAGTTTACGAATTGAATAAATGTTTTT
CTTTTTCAAATTAATACCCCCTGTATGTATTTGTAAAGTCATCATAATATAACGAATTAT
GTATTGCAATACTAAAATCTATATTTATAATTAAATTTAAATGTAAGTTTTACAACTTAT
AAAATAAAAAAATTGTTCAAAGATTTATTCAGGAAGTAAAAGGCTTAAAACCGCAAAATC
ACGCTATTTCGATTAATAAAAACAGATAAAATATAGAGATATTTTTTATAATGAAAGCGG
TTTAATACATATGAGTCAAAAAATATTTTTAAGAATAAAATGGAATTTTGAATGTGCTGA
GATTTAATTTCGGAAATGGTTTTAAGAGATATAGAAAATAGAAAGTTGTTCATAATGTGC
TGAGGTTTTATTAAAAAATAGAAAACACAAGTGCACTTTAGAATACAGCACACTTGCGTA
ATAGAGATATTATTCAAAAACAAGATGTAAATGATCTTTATCTGCTAATAATTGATTCAC
TTGAGCTAATAATTGTTCAGCATGGTCTTGCTGCGCGTCATTCATATGAATTAAAATTTT
TCTTTCATCTTCAGTTGAGCGTTCTTTTATTAGATAGCCTTGCTTTTTTAAATTATTGAG
AGCTCTAACAGTTTGAGGGTATTTATGGTGGATTGTTTCAATTAAATCTTTAAGAAGAAC
GATGTTTTTATTTTGAGAAGTGATAATAGCTAGAATTGTGAATTCTACAAAACTTAATGT
TAGATGCTTTTTGATAATATTCTTGAAATACATTGTATACATCATCAAGTTTAGAAATTC
TTTACTATCTTTTGGTATCATCTGTGATTCACTTTGATCTGCAAGGTTAAATTGTTTAAT
GATGTGATCAAACAATGTAACACGTTCTGCAATTTTCTCTCGTTGTTCTTCAGATATTGA
AATGTAAGTATTACGCTCATCAATTTTACTTCGAACTTTACTAATATATGAATGTTTCAC
AAGTACTTTTATATGCTGTACTAAATCCGATTGTTTATAACATAAATCTGAAACAATCTT
CTTAAATGGAAGTGTGTTTTCTTGCTGATGAAATAAATAAGTCAGTAATATAAATTCTTT
TATAGTCATATCGACTTCAGGCTTGACTTTTTTCTTAAAACGAAACATATATGCTTCAAT
GATTATAAAATCTCTAATTTTGTCATGGTTATTATATTTCATTGTTTTATCTCCTTGTAT
ATGCACTTTATTTTAATATAACACAATATAATAAGAAAAATAATCCATAATTTACATTTA
AAAATAATATGATATTTTTATTAAAATTTGTGTTTTTGAATAAATGACATTATCAAACAC
TATATTTAAATAAGAAATAGTTATCGATATTTGAAAAATCGAAGAATATTGATTGATATT
ATAGAATTTGAGTCGGTGTTATTTGTATATAAAGTATTAATATGTAATTAAGAAAGTCGA
CGCTTGTTAACAATAACGACAACTATATGTATAAAAAAACCTCGCAACGGTTAGTTAGCT
TAAACATTTTGCTAACGTTGTTGTGAGGTCATTTTGTTTTAATAATATCGTTATAACTTT
TTCACGGTTAATAATAAGTATATGAAGAATGGGGCACCAAAAGCAGCAATAAATACACCT
GCTGGCACTTCTTTAGGCAAGAATAAGGTACGCCCAATTAAGTCTGCAATAACAATTGAT
ATGGCACCAATCATTGCTGACATTAGTAACTTTTTAGCATAACTTCCGCGAACGATTGTT
TTCGCGATATGTGGTGCGATTAAACCGACAAACCCAATGTTACCTACTAAACTGATTGCC
ATAGATACGAGTATAGTAGAAGTGATTAATTGGATTAGTTTCATACGTTGTACATGTAAG
CCTAAGCCAATCGCTACAGGGTCATCAAGTATAGATATTTTCATTTTTGGTATAACAAGA
AATAACAACGGCACAACAGCTAAAATAACCATACCCAAAATGATTGTATCTTTAAACGTA
GCACCGTAAAGACTTCCGACTAGCCATGTATAAGCTTTGGCAGCAGATAATTGCTTCGTT
GTAATGAGTAATCCTTGGACAAGCGCAATAAACAACGTTTGCATCGAAATACCGATGATT
ATGAGTGTTGTCGGGCGTATTTGTCCTTTCGTTTGAAACACTAATAGTATCATCATTGCA
ACTGCGCCACCTAATACTGCAAATAGTGGAAGTAAATGTATCGTTAAATGGCTGAAAAAT
GCAATAAAGACAACAGCACTTAAGCTAGCACCACCTGTGATTCCGATAATATCTGGTGAG
GCAATTGGATTTTTCAATACATTTTGTAACATTAAACCACTCATCCCTAGTGCCGCACCA
GCTAATATCGCAAGTGTAATGCGAGGTAAGCGTAATACTTCTAAAGTGAATTGATCTATA
CTGTCATTTGGATTTATAAAGTACATCAGTACGCGTTGTAATGGTATAAAGCTTGAACCA
ATCATCATACTTACCACTGAAACGATGGCTAAAAAGATTAACGCGAAGATGAGATGGTAA
TTGTCTTTTTTATTAATCTTTTCGGTCATAAGCGTTGACGTCCTTTCTTCATAATATAGA
TTAAGACAATAGCGCCAATGACAGCGGTAACGACACCGATAGGCAACTCTAGTGGCTTAA
TTATTATACGAGCAACAATGTCTGAAATGATCATTAGGATTGCTCCAGCTAATGCAGTAA
AAGGAATTAAATACTTATAGTTTGGTGGTAATAATCGTTTGCTAATATTCGGTACGATAA
GACCCACAAAGACGATTGATCCAGCTACGGCTACCGAAATACCGGCTAACATACTGATAA
GCATAATAATCATCCATTTGATTAATTTTATGTTTTGACCGAGGCCGGTTGCAATGTCGT
CACTTGTCATCAAGATGTTGATGTGTGCAGCCATGCTAAATGCAATTAAAATAAGTATCA
ATACAAGCGGAATAACCCATGGGATATCCCAAATGTTACGTAATGAAACGGAGCCACTCA
ACCAAAATAATAGGCCTTGTAAGTCTGTTTCGTTCATAATAAGTATGCCTTGAGTAAAGG
CTGTAAATAGCATCGCAATCGCAGCACCTGCCAAAATGACGCGATGAGGTGAAAATAGGG
TTTGTCTAAACATACCTAGTGCAACGACTAAGACTGTAACAACAATAGCCCCCAAAAATG
CGATGACAACAATCATTTTAAAAGATTGAATTTGGATAAATGTAATACTAAAGATGACAA
AAAATACTGCGCCTGCATTGACACCGAAAAGCCCTGGTGATGCTATTGGGTTTCGTGTAA
GTGCTTGCATCAACAAACCTGAGACAGCAAGGGCAGCACCAGTCAATAACGCAATGATGG
TTCTCGACGCCCGTGCACCAGTGACAACATCATGTAAATCGTTTTCACTATCAAAGTTGA
ATAACGCCTGTATCACCGTACCTGGTGACACAAGCGTATTTCCAATCATTAAACTTAAGA
TAGCTACTATTGCAAGACATAAACCAGCAATAACGATTTGGTATTTTGGTTTAAGTAGCA
TCGTAAAACTCCTTAATTATTTTGATTGTTTTTCAATATTTAACTTTTCATATAAATTGT
CAATAAGTTTTAATGATGATTTATATCCGCCAGCTAAGTTCCAAGTGATTTCATCTAAAT
CATCAGATACTTGGTTGTTTTTAACTGCGTCTAAATTTTTCCACTCTTTACTTGAAGTCC
ATTCGCTTTCAGTCTTTTTAACTAATGCAGCATCTTTCGCATTTGGATCTGATTTTACTA
CAAAAATATGATCAGCGTTCATTAATGGAATGCTTTCTTTAGATGTAAGTTGGATAATAT
CTTTACCATTATCAACTTGTTTTTGTAAGTCTTTATTACGTTTGAATCCTAAATCATTTA
AGATTTCACCAGCATATCCACCAGCATAAATTCTTGTATGATCAGCACGGAAGTTAACAA
CTGAAGCTTTCAATGGCCATGCATCTTTATACTTTGCTTTTGCATCTTTTTGGAATGCAG
CTACTTTATCATCGTACTTTTTAAGTAAATCTTCAGCTTCTTTTTCTTTCCCTAAAGCTT
TCCCCATTAACTTAGTTGTATCTTTGAATTTGAAAACTGTATCAGTAGAAACTGTTGGTG
CGATTTTAGATAATTGATCGTAAACTTTTTCATTTCTAACTTTTGACGCGACAATTAAGT
CCGGTTTTAATTTAGAGATTTCCTCTAAGTTAGGTGCAGGTTCTTGACCTACAATCTTAG
TATCTTTTAAATCATTTTTTATGTATTCGAATTTCGGTTTTTGTGTCCATGATTCTACAG
CACCTACAGGTTTAACACCTAAAGATACAGCGACGTCAGTGGCACCTTGATATAGCGTAA
CAACACGCTTTGGTTTCCCTTTAATTTCAGTTGTACCCATTGCATGTTTAATTGAAGTTG
TTTCCTTATCTTTGTTATCAGATGATTGTTTATTTGAATTCCCACTACATCCTGCTAAAA
CAAGTAGGAAAGCAAGCGTAACAACAAGCATTTTAATTACTTTATTCATTGACTAATTAG
CCTCCTTCGTGATGTATGACAATGAGAATCATTATCACGGTTTAGTATGAATTAAATTTT
TTTCTAAGTCAATAAAATATTTATGATTTACATGCAACTTATAATTATTTGACATATAAA
TGCATAAAAAATATAATCCTAATTACTTGATAGTGAGAATCATTATCAATTAGGTAACAC
ACAATATTATAGAATTTTAAATTTGAGGAGGAAGCGCTTTTGATTGAAAAAAGTCAAGCA
TGTCACGATTCATTGTTAGATTCTGTAGGGCAAACACCTATGGTTCAACTTCATCAACTA
TTTCCGAAACATGAAGTGTTTGCAAAGTTAGAGTATATGAATCCTGGAGGCAGCATGAAA
GATCGACCTGCCAAGTACATCATTGAACATGGTATTAAACATGGTTTAATCACTGAGAAT
ACACATTTAATTGAAAGTACTTCTGGTAATTTAGGCATTGCGTTGGCAATGATAGCTAAA
ATCAAGGGATTAAAACTCACGTGTGTTGTTGATCCTAAAATATCACCAACAAATTTGAAA
ATTATTAAAAGTTATGGTGCCAATGTAGAAATGGTTGAAGAACCTGATGCACATGGGGGT
TATTTAATGACTCGTATTGCAAAGGTGCAAGAACTGTTAGCCACTATTGACGATGCATAT
TGGATTAATCAATATGCGAATGAGTTAAATTGGCAATCCCATTATCATGGTGCAGGCACA
GAGATTGTTGAAACAATTAAGCAACCTATAGATTATTTTGTCGCGCCAGTCAGCACGACA
GGTAGCATTATGGGTATGAGTAGAAAAATAAAAGAAGTGCATCCAAACGCACAAATTGTT
GCTGTTGATGCGAAAGGGTCAGTCATTTTTGGTGACAAACCTATTAATAGAGAATTACCT
GGTATCGGTGCTAGTCGTGTACCCGAAATATTGAATAGATCAGAAATTAATCAAGTGATC
CATGTAGATGATTATCAATCTGCTTTGGGCTGTCGAAAACTGATTGATTATGAAGGCATA
TTTGCCGGAGGTTCAACAGGTTCGATTATTGCAGCGATTGAGCAGTTGATAACGTCAATT
GAAGAAGGTGCAACAATTGTCACGATTTTACCAGATCGAGGCGATCGTTACTTAGATTTA
GTTTATTCAGATACATGGTTAGAAAAAATGAAATCAAGACAAGGAGTTAAATCAGAATGA
ATAGAGAGATGTTGTATTTAAATAGATCAGATATTGAACAAGCGGGAGGAAATCATTCAC
AAGTTTATGTGGACGCATTAACAGAAGCATTAACAGCGCATGCGCACAATGATTTTGTAC
AACCGCTTAAGCCGTATTTAAGACAGGATACTGAAAATGGACACATCGCAGATCGAATTA
TTGCAATGCCAAGTCATATCGGTGGTGAACACGCAATTTCAGGTATTAAGTGGATAGGTA
GTAAGCACGACAATCCATCGAAACGTAATATGGAGCGTGCAAGTGGTGTTATTATTTTGA
ATGATCCAGAAACGAATTATCCAATTGCAGTTATGGAAGCAAGTTTAATTAGTAGTATGC
GTACTGCAGCAGTTTCAGTGATTGCAGCTAAGCATTTGGCTAAAAATGGATTTAAAGACT
TAACAATCATTGGGTGCGGGCTAATCGGAGACAAGCAATTACAAAGTATGTTAGAGCAAT
TCGATCATATTGAACGCGTGTTTGTTTACGATCAATTCTCTGAAGCATGTGCACGCTTTG
TTGATAGATGGCAACAACAACGTCCGGAAATTAATTTTATTGCGACAGAAAATGCTAAAG
AAGCAGTATCAAATGGTGAAGTAGTCATTACATGTACCGTAACGGATCAACCATACATTG
AATATGATTGGTTACAAAAGGGTGCATTTATTAGCAACATTTCTATCATGGATGTGCATA
AAGAAGTCTTTATTAAAGCTGACAAAGTCGTAGTAGATGACTGGTCACAATGTAATCGAG
AAAAGAAAACTATTAACCAATTGGTGTTAGAAGGTAAATTTAGCAAAGAAGCACTTCATG
CTGAACTAGGACAACTTGTGACAGGTGACGTACCAGGACGTGAAGACGATGATGAAATCA
TATTACTTAATCCGATGGGTATGGCTATCGAAGATATTTCAAGTGCTTACTTTATTTATC
AACAGGCACAACAACAAAATATTGGGACAACATTGAACCTATATTAAGAATGCGAGGTGT
CTGAACATTGCAGAATCATACAGCAGTCAATACAGCACAAACGATAATATTAAGGGATTT
AGTTGATGCATTATTATTTGAAGATATAGCCGGTATTGTATCGAATAGTGAGATTACTAA
AGAAAATGGACAAACCATTTTGATATACAAACGTGAAACACAACAAATAAAGATACCTGT
TTATTTTAGTGCTTTAAATATGTTTCGTTATGAAAGTTCACAACCAATTACGATAGAGGG
AAGGCTGTCTAAGCAACCTTTAACGGCAGCTGAATTTTGGCAAACAATCGTCAAAATGAA
TCGTGATTTAAGTCATGAATGGGAAGTGGCTCGCGTTGAAGAAGGACTGACTACTGCTGC
CACACAGCTTGCTAAACAATTATCAGAATTAGATTTAGCGTCACATCCTTTTGTGATGTC
AGAGCAGTTTGCAAGTTTAAAAGATCGTCCATTTCATCCATTAGCTAAAGAAAAAAGAGG
ATTAAGAGAAGCGGATTATCAAGTGTATCAAGCTGAATTAAATCAATCATTTCCTTTAAT
GGTTGCAGCAGTTAAAAAGACACATATGATTCATGGCGATACTGCAAATATCGATGAATT
AGAATCATTGACAGCACCTATAAAAGAACAAGCGACAGACATGTTAAATGATCAAGGGTT
ATCAATAGATGACTATGTACTATTTCCGGTACATCCTTGGCAATATCAGCATATTCTGCC
GAACGTCTTTGCGAAAGAGATTAGTGAAAAGTTGGTTGTACTATTACCGTTAAAATTTGG
AGATTATCTGTCATCTTCAAGTATGCGTTCATTAATTGATATTGGCGCACCGTATAACCA
TGTCAAAGTACCATTTGCAATGCAGTCATTAGGCGCATTAAGGCTAACGCCTACGCGTTA
CATGAAAAACGGAGAACAAGCAGAACAATTATTACGTCAGCTTATAGAAAAAGATGAAAC
ACTAGCTAAGTATGTCATGGTTTGTGATGAAACAGCTTGGTGGTCATATATGGGTCAAGA
TAATGATATTTTTAAAGATCAATTAGGCCATTTAACTGTTCAGCTAAGAAAATATCCCGA
AGTGCTAGCCAAAAATGATACGCAACAGCTAGTTTCAATGGCAGCACTCGCGGCAAATGA
TCGCACCTTATATCAAATGATTTGTGGAAAAGATAATATTTCTAAAAATGATGTTATGAC
GTTATTTGAAGATATCGCACAAGTCTTTTTAAAGGTAACACTATCATTTATGCAATACGG
CGCATTACCTGAGTTGCATGGTCAAAATATATTGTTGTCATTTGAAGATGGACGTGTACA
AAAATGCGTGTTACGTGATCATGATACTGTCAGAATTTATAAACCATGGCTAACAGCACA
TCAGCTTTCATTGCCGAAGTATGTCGTCAGAGAAGATACACCTAATACGCTAATTAATGA
AGATTTGGAAACATTCTTTGCTTATTTTCAAACATTAGCTGTATCGGTAAATCTATATGC
CATTATTGATGCAATTCAAGATTTATTTGGTGTAAGTGAGCATGAACTTATGTCGTTGTT
AAAACAAATTTTAAAAAATGAAGTGGCAACTATTTCTTGGGTTACAACTGATCAGCTAGC
TGTCAGACACATTTTATTTGATAAACAGACGTGGCCTTTCAAACAAATTTTATTACCATT
GCTATATCAACGTGATAGTGGTGGAGGTAGTATGCCTTCAGGTTTAACTACCGTACCAAA
TCCAATGGTGACATATGATTAATCAGTCTATATGGCGCAGTAACTTTCGCATTTTATGGC
TCAGTCAGTTTATAGCGATTGCTGGACTGACAGTACTTGTGCCATTATTGCCAATTTATA
TGGCATCACTACAAAATCTATCAGTCGTAGAAATACAGTTGTGGAGTGGTATAGCGATTG
CTGCTCCAGCTGTAACGACGATGATAGCTTCGCCGATATGGGGGAAGCTAGGTGATAAGA
TCAGTCGAAAATGGATGGTGCTACGAGCGTTACTTGGTTTGGCGGTATGCTTATTTTTAA
TGGCATTGTGTACTACACCATTACAGTTTGTACTTGTGAGGTTATTGCAGGGACTATTTG
GTGGTGTTGTTGATGCGTCAAGTGCGTTTGCGAGTGCAGAGGCGCCAGCTGAAGATCGTG
GGAAGGTATTGGGAAAACTGCAAAGTTCAGTCAGCGCAGGGTCTCTTGTGGGGCCATTAA
TCGGCGGTGTTACAGCTTCGATATTAGGTTTTAGTGCGTTACTGATGAGTATTGCCGTTA
TTACTTTTATTGTCTGTATTTTCGGTGCATTAAAATTGATTGAAACGACACATATGCCAA
AATCACAAACACCAAATATTATTAAAGGTATTCGCCGTTCATTTCAATGTCTATTATGCA
CACAACAAACATGTCGATTTATTATCGTTGGCGTTTTAGCAAACTTTGCTATGTATGGCA
TGCTAACTGCATTATCACCACTTGCTTCATCAGTGAATCATACAGCGATAGATGACCGTA
GTGTGATTGGATTTTTACAGTCCGCATTTTGGACGGCTTCGATATTAAGCGCGCCTTTAT
GGGGTCGCTTTAATGATAAATCATATGTTAAATCAGTATATATATTTGCCACGATTGCAT
GTGGTTGTAGTGCGATACTGCAAGGTTTAGCGACGAATGTAGAGTTTTTAATGGCTGCAA
GAATACTTCAAGGATTAACATATAGTGCATTGATTCAAAGTGTTATGTTTGTCGTCGTGA
ATGCGTGTCATCAACAACTTAAAGGCACATTTGTTGGTACGACAAATAGTATGTTAGTTA
TTGGTCAAATTATTGGTAGTCTTAGTGGCGCTACCATTACAAGTTATACTACACCAGCTA
CTACGTTTATCGTTATGGGCATAGTATTTGCTGTAAGTAGTTTATTTTTAATTTGTTCAA
CCATCACTAATCAAATCAACGATCACACATTAATGAAATTATGGGAGTTGAAACAAAAAA
GTGCAAAATAAAGAATTAATACAACATGCAGCGTATGCGGCTATCGAACGTATTTTAAAT
GAATATTTTAGAGAAGAAAATTTATATCAAGTACCACCTCAAAATCATCAATGGTCTATA
CAATTATCTGAGCTCGAAACGTTAACAGGTCAATTCGCTTATTGGTCTGCGATGGGGCAT
CATATGTATCATTCAGAAGTATGGCTTATTGATGGTAAAAGTAAGAAATTAACAACATAT
AAAGAAGCCATTGCGCGTATTTTGCAACATATGGCTCAAAGTGCAGATAATCAAACGGCA
GTGCAACAACATATGGCGCAAATTATGTCTGACATCGATAATAGCATTCATCGCACGGCG
CGTTATTTGCAAAGTAACACAATAGACTACGCAGAGGATCGCTATATCGTTTCAGAACAA
TCTTTATATTTAGGTCATCCATTTCATCCGACTCCTAAGAGTGCAAGTGGGTTTTCAGAA
GCAGATTTAGAGAAATATGCACCCGAATGTCATACATCATTCCAATTGCATTATTTAGCT
GCGCATCAAGATGTTCTGCTCACGCGCTATGTAGAAGGTAAAGAAAATCAGGTTGAGAAA
GTGTTGTATCAATTAGCAGATATAGACATATCAGAGATACCTAAAGATTTTATTTTATTA
CCAATACATCCTTATCAAATCAATGTGTTGCGACAGCATCCACAGTATATGCAATATAGT
GAACAAGGTTTAATAAAAGACCTTGGCGTTTCCGGTGATTCAGTTTACCCGACGTCTTCG
GTTAGAACTGTATTTTCAAAAGCATTAAACATTTATTTAAAATTACCGATACACGTTAAA
ATCACTAATTTTATACGTACGAATGACCTTGAACAGATTGAACGGACAATTGATGCCTCG
CAGGTTATCGCATCAGTCAAAGATGAGGTTGAAACACCCCATTTTAAATTGATGTTTGAA
GAAGGATATCGTGCATTGTTACCGAATCCATTAGGGCAAACAGTTGAACCTGAAATGGAT
TTATTAACTAATAGCGCCATGATTATTCGTGAAGGGATATCGAATTACCATGCTGATAAA
GATATTCATGTATTGGCGTCATTATTTGAAACGATGCCTGATTCACCGACCTCTAAGTTA
TCACAAGTGATTGAGCAAAGTGGTTTAGCACCAGAAGCATGGCTTGAATGTTATTTGGAT
CGTACATTATTGCCGATATTAAAGCTGTTTAGTAACACAGGCATTAGTCTAGAAGCACAT
GTACAAAATACATTAATTGAATTAAAAGGTGGCATACCCGACGTATGCTTTGTCAGAGAT
CTTGAAGGCATTTGTCTATCTAGAACGATTGCTACTGAAAAACAACTTGTGCCAAATGTT
GTGACAGCATCAAGCCCTGTTGTATATGCACATGATGAAGCATGGCATCGTCTTAAATAT
TATGTTGTAGTAAATCACTTAGGACATTTAGTATCAACTATTGGTAAAGCGACTAGAAAT
GAAGTTGTGTTATGGAAACTTGTAGCGCATCGTCTTATGAATTGGAAAAAAGAATACGCG
AATAACGCAGTATTTGTTGACTGTGTAGAAGATTTATATCAAACGCCGACCATTGCGGCT
AAAGCGAATTTGATGAGTAAATTGAATGATTGTGGTGCAAACCCTATTTATACACATATA
CCAAATCCAATTTGTCATAACAAGGAGGTATCGTATTGTGAATCAAACAATTCTTAATCG
TGTAAAGACTAGAGTGATGCACCAACTGGTATCATCACTTATTTATGAGAATATCGTTGT
TTATAAGACGTCATATCAAGACGGTGTCGGTCATTTTACAATAGAAGGACAAGATTCAGA
GTATCGTTTTACTGCTGAAAAGACACATAGCTTTGATCGTATACGTATCACATCACCAAT
TGAGCGTGTCGTAGGAGATGAGGCAGATACAACAACAGACTATACACAATTATTGAGAGA
GGTTGTATTTACATTTCCTAAAAATGATGAAAAGCTAGAACAATTTATTGTCGAGTTATT
ACAGACAGAACTAAAAGATACACAAAGTATGCAGTATCGAGAATCAAACCCACCAGCAAC
ACCTGAGACATTTAACGACTATGAATTTTATGCGATGGAAGGTCATCAGTATCATCCAAG
TTACAAATCACGTTTAGGATTTACGTTGAGTGATAATTTAAAATTTGGTCCTGACTTTGT
ACCAAATATTAAACTGCAATGGTTAGCTATCGACAAAGATAAAGTAGAAACGACGGTATC
AAGAAATGTTGTAGTTAACGAAATGTTACGTCAACAAGTTGGCGATAAGACTTATGAACA
TTTTGTACAGCAAATTGAAGCGTCTGGCAAACATGTAAATGATGTTGAGATAATACCTGT
ACACCCATGGCAGTTTGAACATGTCATCCAAGTTGATTTGGCTGAAGAAAGGCTTAATGG
CACAGTACTATGGTTAGGGGAAAGTGATGAGCTATATCACCCTCAACAATCGATTCGTAC
GATGTCGCCAATAGACACGACAAAATATTATTTAAAGGTACCAATAAGTATAACGAATAC
TTCAACGAAACGAGTGTTGGCGCCTCATACAATTGAAAATGCAGCGCAAATTACGGATTG
GTTAAAGCAGATACAGCAACAAGATACGTATTTAAAAGATGAATTAAAGACAGCTTTTCT
AGGGGAAGTCTTAGGACAGTCTTATTTAAATACACAACTTTCGCCTTATAAACAAACTCA
AGTTTATGGTGCGTTAGGTGTTATATGGCGTGAAAATATATATCATATGTTAATCGATGA
AGAGGATGCGATACCATTTAATGCACTTTATGCGAGTGATAAGGATGGTGTACCATTCAT
TGAAAAGTGGATTAAACAATATGGTTCTGAAGCTTGGACAAAGCAATTTTTAGCTATAGC
GATTCGTCCAATGATTCATATGCTTTATTATCACGGTATTGCCTTTGAATCGCATGCACA
AAATATGATGCTCATTCATGAAAATGGTTGGCCTACACGTATTGCCTTAAAAGATTTCCA
TGATGGTGTTCGTTTTAAGCGTGAGCATTTAAGTGAAGCTGCTTCACACCTGACATTAAA
GCCAATGCCAGAAGCACATAAAAAAGTGAATAGTAATTCATTTATTGAAACAGATGACGA
ACGTTTAGTACGCGACTTTTTACATGATGCATTTTTCTTTATTAATATCGCCGAAATCAT
CTTATTTATTGAAAAGCAATATGGTATCGATGAGGAGCTGCAATGGAAATGGGTTAAAGG
CATCATCGAGGCGTATCAAGAAGCATTTCCAGAGTTGAATAACTATCAACATTTCGATTT
GTTTGAACCTACGATTCAAGTTGAAAAGTTAACGACACGTCGATTATTAAGTGACTCCGA
GTTAAGAATTCATCATGTTACAAATCCATTAGGTGTAGGAGGCATTACTGATGCAACAAC
TATCTCTGAAACATAGATTAAACAATGGTGATTCAGTTTATGGCATTTTTAATTCTATAC
CGGACCCATTAATGATAGAGGTTATCGCAGCAAGCGGGTATGACTTTGTTGTGATTGATA
CAGAACACGTGGCGATTAATGATGAGACGCTAGCGCATTTAATTCGTGCAGCTGAAGCAG
CGCATATTATACCAATTGTACGTGTCACTGCAGTGATAGATAGAGATATCATTAAAGTGT
TGGATATGGGTGCGAGAGGTATTATTGTGCCACACGTTAAAGATCGTGAGACAGTTGAGC
ATATTGTGAAATTAAGTCGTTATTACCCGCAAGGATTAAGAAGTTTGAATGGTGGTCGCA
TGGCAAGATTTGGACGTACACCATTACTTGATGCAATGGAGATGGCTAATGAGCATATTA
TGGTGATTGCCATGATAGAAGATGTTGAAGGGGTTATGGCCATTGACGATATAGCACAAG
TCGAAGGTTTAGACATGATAGTCGAAGGTGCCGCAGATTTATCCCAGTCACTTGGCATAC
CATGGCAAACGCGTGATGATCAAGTAACATCACATGTTCAACATATTTTTGAAGTTGTGA
ATGCACATGGTAAACATTTTTGTGCATTACCACGTGAAGATGAAGATATTGCAAAATGGC
AGGCACAAGGTGTACAAACATTTATTTTAGGTGATGATCGTGGAAAAATATATCGCCATT
TAAGTGCATCTCTAGCGACGTCTAAACAGAAGGGGGATGAAGACTAATGCGTATAGTTCA
ACCCGTTATTGAACAATTAAAAGCACAATCTTATCCAGTTTGTCATTATATCTATGACTT
AGTCGGACTGGAACATCATTTGCAACATATTACATCATCATTGCCTAATAATTGTCAGAT
GTACTATGCAATGAAAGCAAATAGTGAACGAACAATCCTAGATACAATTAGTCAGTATGT
TGAAGGATTCGAAGTTGCATCTCAAGGTGAAATAGCAAAAGGTCTTGCTTTTAAACCAGC
AAATCATATTATTTTTGGTGGCCCTGGTAAGACAGACGAGGAACTAAGATATGCAGTAAG
TGAAGGTGTTCAGCGTATTCATGTTGAAAGTATGCATGAATTACAACGGCTAAATGCCAT
CTTAGAAGATGAAGATAAGACACAACACATTTTATTGCGTGTTAATTTAGCAGGACCATT
TCCCAATGCAACGTTGCATATGGCAGGACGCCCAACACAATTTGGTATTTCTGAAGACGA
AGTTGATGATGTCATTGAAGCTACGCTAGCAATGCCAAATATTCATTTAGATGGATTTCA
TTTTCATTCTATTTCTAACAATTTAGACTCGAATTTACATGTCGATGTAGTGAAACTTTA
TTTTAAAAAAGCAAAGGCATGGTCTGAAAAACATCAATTTCCTCTCAAACATATCAATCT
TGGTGGTGGCATAGGTGTTAACTATGCAGATTTAACTAGCCAATTTGAGTGGGATAATTT
TGTAGAAAATTTTAAAACACTTATCGTTGAGCAAGAAATGGAAGATGTGACATTGAACTT
TGAATGTGGGCGCTTTATTGTGGCACACATTGGTTACTATGTGACAGAAGTGCTAGACAT
TAAGAAAGTACATTGTGCTTGGTATGCCATTTTAAGAGGAGGTACGCAACAATTTAGACT
GCCGGTATCTTGGCAGCATAACCATCCTTTTGACATTTATCGCTATAAAGACAATCCATA
TTCATTTGAAAAAGTTTCAATTTCGAGACAGGACACAACGTTAGTCGGTCAATTATGTAC
ACCGAAAGATGTCTTTGCTAGAGAAGTACAGATAGATGCAATCAGTACAGGCGACGTTAT
TGTTTTCAAATATGCAGGTGCATACGGATGGTCTATTTCACATCACGATTTCTTAAGCCA
TCCACATCCTGAATTTATTTATTTAACGCAAACAAAGGAGGATGAATAACTATTGAATCA
TATTCATGAACATTTAAAATTGGTACCAGTAGATAAGATTGATCTTCACGAAACATTCGA
ACCTTTAAGATTGGAAAAGACGAAAAGTAGTATTGAAGCAGATGATTTTATACGTCATCC
TATTTTAGTGACAGCGATGCAACATGGTAGATATATGGTTATAGATGGTGTGCATCGGTA
TACAAGTTTGAAAGCGTTAGGATGTAAGAAAGTTCCAGTGCAAGAAATCCATGAAACACA
ATATTCAATTAGTACGTGGCAACATAAAGTTCCATTTGGTGTGTGGTGGGAAACGTTACA
ACAAGAACATCGCTTGCCATGGACTACTGAGACAAGACAAGAAGCGCCATTTATTACGAT
GTGTCATGGTGATACAGAACAATATTTGTATACAAAAGATTTAGGCGAAGCACATTTTCA
AGTATGGGAAAAGGTTGTCGCAAGTTATAGTGGTTGTTGTTCTGTAGAGAGAATTGCACA
AGGTACATATCCTTGTCTTTCTCAACAAGATGTACTCATGAAGTATCAGCCATTGAGTTA
TAAGGAAATTGAAGCGGTTGTTCATAAAGGGGAAACTGTGCCAGCAGGTGTGACACGCTT
TAATATTTCAGGACGATGTCTTAATCTTCAAGTACCACTGGCATTACTTAAACAAGATGA
TGATGTTGAACAACTGCGCAATTGGAAGCAGTTTTTAGCAGATAAGTTTGCCAATATGAG
ATGCTATACTGAAAAAGTATACTTGGTGGAGCAATAGTTTTACTGTGATGTTGAGGGAAA
TATGATGATTTAGCGTATTGATAGCGAAAATATAATAAAACAATATAGTGTGGAGAACTT
TTGATATTTTATAAATATTGAAGTTCTCCATTTTTGTATTTTGCATATAAAAATTAAATA
AAATAAGGTATATTAAGGTAAAGTATAAATATTAAATAAATGGGGAATAATCATGAACAT
GAATTTAATTATAGGAAAAATCGCTATTTGGATAGGCATCGTAGTTCAAATATTTTATAG
CGTCGTTATTGTTAGTATAACAACCTTCATCCTTTTTATAAATGCTAAAGGAGCAAGCCC
GGAAATAGCTGTTTTAATAGCATTAGTAATCATTCTTATCTTAACTTTACCACCTATCCT
AACCGCGATTAACTTAGAGAATAAAATGGAAGTAAAAGGTACGCTTTTTATTGTTTATGC
GATTGTGGCATTTTGTATGTTTAATTACCTTTCATCAATTTTATGGGTGGTTTGCGGCAT
TTTTCTTATTTGGACTAAATATTCAAAAGATGGGTCAACAGGTAAGAATGAAAATAAAAA
AGTTGATATTGAAAGTACAGAGAATCAATTTGAATCTAAAGATAAAATTACTAAAGAATA
AAGTGAATATTTGTGGTAGTGTATAAAGTTTAAATAAATGGGGAATGAGCATGAGGAAAA
ATATAGAATTGATATTAATATGGATGGGTATATATATTCAAATAGCATACATGGCTATTA
TAGCTTTGCTCATATATATATTTACATTATTTTTTGGATCATTTTTTGGATTTTTATTTT
TGTTAACAGGTAATGAAATTGGAGATTTATTAAAAACACCCACTTCATTTATGATATTTG
CTACATGTCTAATTATATTTTCAGTCTTACCTGTTACTGTACTAGCATTTGACTTATCTA
AAAGAAGAATTTTAAAAGGTATCATATTAGTTGTATATGCGATTATTGCTGCGTTATTAT
ACAACTTTGTATCTGCAATACTTTGGTTTATTGTAGCCATTTCTCTTTTTATTAGAAAAA
AATCTTTATCTGCAGAAAATACTGTTGCTGTTCAAAGTCACAAAGGAGCTTCTAAACAAG
AAATACGTTATAAACTTGTGTACAAGTCTGTCTCGATAAAACATAGTGATGATTCAATTA
AAGTAGCACATACAGTGGGAAATAAAAAACTAATTGATGACAAAACAACTGATATTCACC
TTGATTCAAGTGAAATATTAAAAAAGATTAGTACTGACGCAAATCAAGCATCACATAAAG
ACACGTGTAAAAAGGAACTTGATAGTCAAGACATGATAGAACATCCTGAGTTTAAAAATC
CCACGACTAAAAACCTAGAAGGATTAAACGAAGAAGTACATAAAGATGAAGCTACAACTA
AAGTTGACAGTGATAATACGGAATCGCCGATTGAATCAAAAGACCATGTCTCGAAAAAAG
ATTGATGACAAACTAATCGAGAGACTTAAAAAAATAATATTCAACATAAGCACTTTTAAA
ACGACATTTAAACGCATTGCCAATCACTAATGGTAGTGCGTTTAACTATACCTTAAATAT
CTGAATATTTTGTTAAATGGAGTTACCTTTGTTGTACTATTCAAATGAAGAGGAGTAAAA
TGTAATTAAAGGAAAGTAATTTGAGGAGTGATCTTTATGACAAACAACAAAGTAGCATTA
GTAACTGGCGGAGCACAAGGGATTGGTTTTAAAATTGCAGAACGTTTAGTGGAAGATGGT
TTCAAAGTAGCAGTTGTTGATTTCAATGAAGAAGGGGCAAAAGCAGCTGCACTTAAATTA
TCAAGTGATGGTACAAAAGCTATTGCTATCAAAGCAGACGTATCAAACCGTGATGATGTA
TTTAATGCAGTAAGACAAACTGCAGCTCAATTTGGCGATTTCCATGTCATGGTTAACAAT
GCCGGCCTTGGACCAACAACACCAATCGATACAATTACTGAAGAACAGTTTAAAACAGTA
TATGGTGTGAACGTTGCAGGTGTGCTATGGGGTATTCAAGCCGCACATGAACAATTTAAA
AAATTCAATCATGGTGGTAAAATTATCAATGCAACATCTCAAGCAGGCGTTGAGGGTAAC
CCAGGCTTGTCTTTATATTGCAGTACAAAATTCGCAGTGCGAGGTTTAACACAAGTAGCC
GCACAAGATTTAGCGTCTGAAGGTATTACTGTGAATGCCTTCGCACCTGGTATCGTTCAA
ACACCAATGATGGAAAGTATCGCAGTGGCAACAGCCGAAGAAGCAGGTAAACCTGAAGCA
TGGGGCTGGGAACAATTTACAAGTCAGATTGCTTTGGGCAGAGTTTCTCAACCAGAAGAT
GTTTCAAATGTAGTGAGCTTCTTAGCTGGTAAAGACTCTGATTACATTACTGGACAAACA
ATTATTGTAGATGGTGGTATGAGATTCCGTTAATAATCATCCACTAATGATAAATAAATC
CTTATTGTTAAGTTTAATCACTTAGCAGTAAGGATTTTTTAGTGCACTTAGAAGGGATTG
TATTGGTAGAAAATTAATAAGCGAAGTTCTTAAGTGAGTTATGATGTCACTGTCTAATGC
ATCAGTTGAAAGCATTACTAGTATTAACACACTCAAGATATTATAAAACATCATAAAACC
CCACTATCTAATTTATCTCAATAAAAATTCACAAAGTTATCTCATTTTATTTTTATAAAT
AAAAAATATCGATAAAAAGCTTACAATACTTTATGTTTTTATGATATATTTTTAATGTAT
AAAAGAGGTGGAAGATTTGGAAAGAGTTTTGATAACTGGTGGGGCTGGTTTTATTGGGTC
GCATTTAGTAGATGATTTACAACAAGATTATGATGTTTATGTTCTAGATAACTATAGAAC
AGGTAAACGAGAAAATATTAAAAGTTTGGCTGACGATCATGTGTTTGAATTAGATATTCG
TGAATATGATGCAGTTGAACAAATCATGAAGACATATCAATTTGATTATGTTATTCATTT
AGCAGCATTAGTTAGTGTTGCTGAGTCGGTTGAGAAACCTATCTTATCTCAAGAAATAAA
CGTCGTAGCAACATTAAGATTGTTAGAAATCATTAAAAAATATAATAGTCATATAAAACG
TTTTATCTTTGCTTCGTCAGCAGCTGTTTATGGTGATCTTCCCGATTTACCAAAAAGTGA
TCAATCATTAATCTTACCATTATCACCATATGCAATAGATAAATATTACGGCGAACGGAC
GACATTAAATTATTGCTCGTTATATAACATACCAACAGCGGTTGTTAAATTTTTTAATGT
ATTTGGGCCAAGACAGGACCCTAAGTCACAATATTCAGGTGTGATTTCAAAGATGTTCGA
TTCATTTGAGCATAACAAGCCATTTACATTTTTTGGTGACGGACTGCAAACTAGAGATTT
TGTATATGTATATGATGTTGTTCAATCTGTACGCTTAATTATGGAACACAAAGATGCAAT
TGGACACGGTTATAACATTGGTACAGGCACTTTTACTAATTTATTAGAGGTTTATCGTAT
TATTGGTGAATTATATGGAAAATCAGTCGAGCATGAATTTAAAGAAGCACGAAAAGGAGA
TATTAAGCATTCTTATGCAGATATTTCTAACTTAAAGGCATTAGGATTTGTTCCTAAATA
TACAGTAGAAACAGGTTTAAAGGATTACTTTAATTTTGAGGTAGATAATATTGAAGAAGT
TACAGCTAAAGAAGTGGAAATGTCATAAAAATAACATTGAAGATGTTCATATAAATAAAA
ATTATAATTATCAAAGAAAATTAGATGCACTCGAAGAAGTGAGAAAAGGCTATTACCCAA
TTAAACGTGCGATTGACTTAGTATTAAGTATCGTTTTATTATGTTTAACATTTCCGATTA
TGTTCATATTCGCCATTGCTATTGTCATAGATTCGCCAGGAAATCCTATTTATAGTCAGG
TTAGAGTTGGGAAGATGGGTAAATTAATTAAAATATACAAATTACGTTCGATGTGTAAAA
ACGCAGAGAAAAATGGTGCGCAATGGGCTGATAAAGATGATGATCGTATAACAAATGTCG
GGAAGTTTATTCGTAAAACACGCATTGATGAATTACCACAACTAATTAATGTTGTTAAAG
GGGAAATGAGTTTTATTGGACCACGCCCGGAACGTCCGGAATTTGTAGAATTATTTAGTT
CAGAAGTGATAGGTTTCGAGCAAAGATGTCTTGTTACACCAGGGTTAACAGGACTTGCGC
AAATTCAAGGTGGATATGACTTAACACCGCAACAAAAACTGAAATATGACATGAAATATA
TACATAAAGGTAGTTTAATGATGGAACTATATATATCAATTAGAACATTGATGGTTGTTA
TTACAGGGGAAGGCTCAAGGTAGTCTTAATTTACTTAATAAGTTCAAATAAAAGTTACAT
TTTAAAGATTGTGACCAATTGTTACAGTATAACGAGGAATCCCTTGAGACAGTATCAAAT
GGCATTAAGAAATATGTGCCATCATTGATTTGCATGGCTATAAATACTATTCATCTGATG
AGATAGCTATGTTAAGAAATTGAAAGTATAGCGTTAAAGGGGTTTGTAACAGTTGAAAAT
TATATATTGTATTACTAAAGCAGACAATGGTGGTGCACAAACACATCTCATTCAACTCGC
CAACCATTTTTGCGTACACCATGATGTTTATGTCATTGTAGGCAATCATGGACCAATGAT
TGAACAACTAGATGCAAGAGTTAATGTAATTATTATCGAACATTTAGTAGGTCCAATTGA
CTTTAAACAAGATATTTTAGCTGTCAAAGTGTTAGCACAGTTATTCTCGAAAATTAAACC
TGATGTTATCCATTTACATTCTTCCAAAGCTGGAACGGTCGGACGAATTGCGAAGTTCAT
TTCGAAATCGAAAGACACACGTGTAGTTTTTACAGCGCATGGATGGGCTTTTACAGAGGG
TGTTAAACCAGCTAAAAAATTTCTATATCTAGTTATCGAAAAATTAATGTCACGTATTAC
AGATAGCATTATTTGTGTTTCAGATTTCGATAAACAGTTAGCGCTAAAATATCGATTTAA
TCGATTGAAATTAACCACAATACATAATGGTATTGCAGATGTTCCCGCTGTTAAGCAAAC
GCTAAAAAGCCAATCACATAACAATATTGGCGAAGTAGTTGGAATGTTGCCTAATAAACA
AGATTTACAGATTAATGCCCCGACAAAGCATCAATTTGTTATGATTGCAAGATTTGCTTA
TCCAAAATTGCCACAAAATCTAATCGCGGCAATAGAGATATTGAAATTACATAACAGTAA
TCATGCGCATTTTACATTTATAGGCGATGGACCTACATTAAATGATTGTCAGCAACAAGT
TGTACAAGCTGGGTTAGAAAATGATGTCACATTTTTGGGCAATGTCATTAATGCGAGTCA
TTTATTATCACAATACGATACGTTTATTTTAATAAGTAAGCATGAAGGTTTGCCAATTAG
CATTATCGAAGCTATGGCTACAGGTTTGCCTGTTATAGCCAGTCATGTTGGCGGTATTTC
AGAATTAGTAACTGATAATGGTATATGTATGATGAACAACCAACCCGAAACTATTGCCAA
AGTCCTGGAAAAATATTTAATAGACAGTGATTACATCAAAATGAGTAATCAATCTAGAAA
ACGTTATTTAGAATGTTTTACTGAGGAGAAAATGATTAAAGAAGTGGAAGACGTTTATAA
TGGAAAATCAACACAATAGTAAATTACTAACATTGTTACTTATCGGTTTAGCGGTTTTTA
TTCAGCAATCTTCGGTTATTGCCGGTGTGAATGTTTCTATAGCTGACTTTATCACATTAC
TAATATTAGTTTATTTACTGTTTTTCGCTAACCATTTATTAAAGGCAAATCATTTTTTAC
AGTTTTTCATTATTTTGTATACATATCGTATGATTATTACGCTTTGTTTACTATTTTTTG
ATGATTTGATATTTATTACGGTTAAGGAAGTTCTTGCATCTACAGTTAAATATGCATTTG
TAGTCATTTATTTCTATTTAGGGATGATCATCTTTAAGTTAGGTAATAGCAAGAAAGTGA
TCGTTACCTCTTATATTATAAGCAGTGTGACTATAGGTTTATTTTGTATTATAGCCGGTT
TGAACAAGTCCCCTTTACTAATGAAATTGTTATACTTTGATGAAATACGTTCAAAAGGAT
TAATGAATGACCCTAACTATTTCGCGATGACACAGATTATCACATTAGTACTTGCTTACA
AGTATGTTCATAATTATGTATTTAAAGTGATTGCATGTGGCATTCTGCTATGGTCATTAA
CTACAACCGGATCTAAGACTGCGTTTATCATATTAATCGTCTTAGCCATTTATTTCTTTA
TTAAAAAGTTATTTAGCAGAAATGCGGTAAGTGTTGTGAGTATGTTAGTGATTATGCTGA
TATTACTTTGTTTTACCTTTTATAATATCAACTACTATTTATTCCAATTGAGCGATCTAG
ATGGCTTACCATCTTTAGATCGAATGGCATCAATTTTTGAAGAGGGATTTGCATCATTAA
ATGATAGTGGATCTGAGCGAAGTGTTGTATGGATAAATGCCATTTCAGTAATTAAATATA
CACTAGGTTTTGGTGTCGGATTAGTGGATTATGTACATATTGGCTCGCAAATTAATGGTA
TTTTACTTGTTGCCCATAATACATATTTGCAAATTTTTGCGGAATGGGGCATTTTATTCG
GTGCGTTATTTATCATATTTATGCTTTATTTACTGTTTGAATTATTTAGATTTAACATTT
CTGGGAAAAATGTAACAGCAATTGTTGTAATGTTGACGATGCTGATTTACTTTTTAACAG
TATCCTTTAATAACTCAAGATATGTCGCTTTTATTTTAGGAATTATCGTCTTTATTGTTC
AATATGAAAAGATGGAAAGGGATCGTAATGAAGAGTGATTCACTAAAAGAAAATATTATT
TATCAAGGGCTATACCAATTGATTAGGACGATGACACCACTGATTACAATACCCATTATT
TCACGTGCATTTGGTCCCAGTGGTGTGGGTATTGTTTCATTTTCTTTCAATATCGTGCAA
TACTTTTTGATGATTGCAAGTGTTGGCGTGCAGTTATATTTTAATAGAGTTATCGCCAAG
TCCGTTAACGACAAACGGCAATTGTCTCAGCAGTTTTGGGATATCTTTGTTAGTAAATTA
TTATTGTCGCTAACAGTTTTTGCGATGTATATCGCTGTGATTACAATCTTTATAGATGAT
TACTATCTTATTTTCCTACTACAAGGAATCTATATTATAGGTGCAGCACTCGATATTTCA
TGGTTTTATGCTGGAACTGAAAAGTTTAAAATCCCTAGCCTCAGTAATATTGTTGCGTCT
GGTATTGTATTAAGTGTCGTTGTTATCTTTGTCAAAGATCAATCAGATTTATCATTGTAT
GTATTTACTATTGCTATTGTGACGGTATTAAACCAATTACCTTTGTTTATCTATTTAAAA
CGATACATTAGCTTTGTTTCAGTTAATTGGATACACGTCTGGCAATTGTTTCGTTCGTCA
TTAGCATACTTATTACCAAATGGACAGCTCAACTTATATACTAGTATTTCTTGCGTTGTT
CTTGGTTTAGTAGGCACATACCAACAAGTTGGTATCTTTTCTAACGCATTTAATATTTTA
ACGGTCGCAATCATAATGATTAATACATTTGATCTTGTAATGATTCCGCGTATTACCAAA
ATGTCTATCCAGCAATCACATAGTTTAACTAAAACGTTAGCTAATAATATGAATATTCAA
TTGATATTAACAGTACCTATGGTCTTTGGTTTAATTGCAATTATGCCATCATTTTATTTA
TGGTTCTTTGGTGAGGAATTCGCATCAACTGTCCCATTGATGACCATTTTAGCGATACTT
GTATTAATCATTCCTTTAAATATGTTGATAAGCAGGCAATATTTATTAATAGTGAATAAA
ATAAGATTATATAATGCGTCAATTACTATTGGTGCGGTAATGAATTTAGTATTATGTCTT
GTTTTGATATATTTTTATGGAATTTACGGTGCTGCTATTGCGCGTTTAATTACAGAGTTT
TTCTTGCTCATTTGGCGATTTATTGATATTACTAAAATCAATGTGAAGTTGAATATTGTA
AGTACGATTCAATGTGTCATTGCTGCCGTTATGATGTTTATTGTGCTTGGTGTGGTCAAT
CATTATTTGCCCCCTACAATGTACGCTACGCTGCTATTAATTGCGATTGGTATAGTAGTT
TATCTTTTATTAATGATGACTATGAAAAATCAATACGTATGGCAAATATTGAGGCATCTT
CGACATAAAACAATTTAAGTATCGGTAACGCTATACTTTAGAAATTTAAGATGAAGAAGA
AAAGGCAATTTCTTATTGAAAAATGGAAGTTGTCTTTTTTAATTCTTTTTAAAAGCGGTT
AACAAAAGCAGTTAAATGCCTTTTTGCATTCAATATTAAATATTATATCAATTTCGAATA
TTTAAATTTTATATAATTGGATATAACAAATAAATAATAATTATTGCAAAACACACTCGA
AATTAATTATTATAAAAGTATATTCATAAAAGGAGGAATATACTTATGGCATTTAAATTA
CCAAATTTACCATATGCATATGATGCATTGGAACCATATATAGATCAAAGAACAATGGAG
TTTCATCACGACAAACATCACAATACGTACGTGACGAAATTAAACGCAACAGTTGAAGGA
ACAGAGTTGGAGCATCAATCACTAGCGGATATGATTGCTAACTTAGACAAGGTACCGGAA
GCGATGAGGATGTCAGTCCGTAATAATGGCGGTGGTCATTTTAACCATTCATTATTCTGG
GAAATACTATCACCTAATTCTGAAGAAAAAGGTGGCGTAATAGACGACATTAAAGCGCAG
TGGGGCACTTTAGATGAATTTAAAAATGAATTTGCAAATAAAGCAACAACATTATTTGGA
TCAGGTTGGACTTGGTTAGTTGTTAATGATGGAAAATTAGAAATTGTGACAACGCCAAAC
CAAGATAATCCATTAACAGAAGGCAAAACACCAATCTTACTATTTGATGTTTGGGAGCAT
GCCTACTATCTGAAATATCAAAATAAACGTCCAGACTATATGACTGCATTTTGGAATATT
GTTAACTGGAAAAAAGTTGATGAATTATACCAAGCAGCAAAATAATATAACTTAATATAA
TTGAGGTGGAGCATCTACAAGGTGTTTCACCCTTTTTTGTACTTAATATCTTTACTTATT
CGTGTATGTGTTATGGGATAGCACGTAAAAGTGGCAAAATAAAACAGTACAATCATATAC
AATGATGAATACTTTACTTGTGTTCTCTGTGCTTGTGAACTAAATGTTTCGAGAAGAGCG
CACATCGAATAACAAAATTATTTAGACGACGTTCAACAAATAAATAAACATAATACGATT
AATAATAGAAAAATCGTGTGATTATCTGAGCGAGCCTAGGACATAAATCAATGTCCTAGG
CTCGCTAATGTTATATTGGCAGTAGTTGACTGAATGAAATTGCGCTTGTAACAAGCTTTT
CCATTTCTTGCCCACTTCCTAAATAATCATCACAAAATTTCTTATATTTCAATAATTTTA
ATAATCCGATTGTCTTATACGTGTCAGTGTTAATTCAGAGATTTCCTGTGGAATATACCA
CTTATTAATCATAATTGGATAAGGTGTTTGTGCGTACAATGTTTCAATAATCAGCCAACA
ATGTGTATCACCATCAAACACGTGACTATGATTTTTGAAGTGGGGCGCTTTGGTAATAGA
CATTTTTAAATCTGATTGATATGCATTGCTATAAATCGTTTGCTCAACGAACGTCTTCAT
GTCGTCTTCGTTTTGTGTATTCAATTTAAATGTGTCAATGACATTTAACGGTATAAAGGT
AAAGCAAAATGCATCAGCTTGCTTAGAATGATTATCCTTTTTTTGATAATAGCGTTCCAT
TGCAATGACGGCAGAAGGATGGTTTGCAAACAAATGATTTGTATATTCACTTTCTAAATC
AACACGATAATTAATTGATGACATAGATACGCGAGCTAGCAATATTTGATCAAGTGGATG
CTTAAATTGATCCATACTTGAAGCGTGTTGGGCATTTGTTTGTGGAATAACAAAGTGTCC
CTTCCCTCTTGTACTCTCTACGATGCCATCTTCGGCTAACAATTTTATAGCTTGGCGCAA
AGTCATACGACTGACATCAAAGCGCGCACAAAGTTCCTTTTCAGTAGGTAATGCATGGCC
ACTCGGATATTTTCCTATTTGAATTTCTTTATATAACGTATTATAAATCGTTAAAAATTT
TGGTTGTGTTTGCGTCACGTAGACAACCTCCATAAAGTTACTTAATCACTCTCATCATAC
AATAATTTTTACTCGAATTGGAAAAATTATAAAAATTAAACATAGATAGACTTTGAAAAT
TAGTTTTATACAAGGTTAGAAGCTATAACTGTAAAATGTTCTTAATATTGTCAAAATGTA
ATGCTTGAAAGCGCTTTTAAAAAATATTATTATATACATGGTTAGACAAATAGACAAATC
ACTATACAAATATTGGGAGGAATATTTTATGAAATCAACACCACACATTAAACCAATGAA
TGACGTCGAAATTGCAGAAACGGTTCTATTGCCAGGAGATCCGTTAAGAGCTAAGTTCAT
TGCAGAAACATATTTGGACGATGTGGAACAGTTCAATACAGTGCGAAACATGTTTGGTTT
TACCGGAACATATAAAGGTAAAAAAGTTTCTGTCATGGGTTCAGGAATGGGTATGCCATC
TATTGGCATTTACTCTTATGAATTAATTCATACATTTGGTTGTAAAAAATTAATTCGCGT
TGGTTCTTGTGGCGCGATGCAAGAAAACATTGATTTATATGATGTGATTATTGCACAAGG
TGCCTCTACTGATTCAAATTACGTTCAACAATATCAATTACCAGGTCATTTTGCGCCAAT
TGCTTCTTATCAGTTATTAGAAAAAGCAGTTGAAACAGCACGTGACAAAGGTGTACGTCA
TCATGTAGGTAATGTGTTATCAAGTGATATTTTCTATAACGCGGATACAACAGCGAGTGA
ACGTTGGATGCGTATGGGTATTTTAGGTGTAGAAATGGAATCAGCTGCATTATACATGAA
TGCAATTTACGCTGGTGTCGAAGCATTAGGTGTGTTCACAGTGAGCGATCATTTAATTCA
TGAAACGTCAACAACACCTGAGGAAAGGGAACGTGCATTTACAGATATGATTGAAATTGC
ACTGTCATTGGTGTAGATGATTATGAATGTTGAATATTCTAAAATAAAGAAAGCAGTACC
TATTTTACTATTCTTATTTGTATTCAGTTTGGTTATAGACAACTCATTTAAATTGATTTC
TGTAGCCATTGCTGATGACTTAAACATTTCTGTAACGACAGTAAGTTGGCAAGCGACATT
AGCCGGTTTAGTAATTGGTATTGGCGCTGTAGTATACGCTTCATTATCTGATGCCATTAG
TATACGCACACTATTTATTTATGGCGTGATATTAATCATTATCGGATCAATTATTGGTTA
CATTTTCCAACATCAATTCGCATTACTTTTAGTTGGACGTATTATTCAAACTGCAGGTTT
AGCTGCTGCAGAGACATTATATGTGATATATGTTGCAAAGTATCTTTCTAAAGAGGACCA
GAAGACTTACCTTGGCTTAAGTACGAGCAGTTATTCCTTGTCATTAGTTATCGGTACATT
ATCAGGTGGATTTATTTCTACGTATTTACACTGGACAAATATGTTTTTAATTGCGTTAAT
CGTAGTATTTACGTTGCCATTCCTATTTAAATTATTACCAAAAGAAAATAATACAAATAA
AGCTCATTTAGATTTTGTTGGCTTAATTCTAGTGGCAACTATCGCTACAACAGTCATGCT
GTTTATTACGAACTTTAATTGGTTATATATGATTGGTGCCTTAATTGCGATTATCGTTTT
TGCGCTATATATTAAAAATGCTCAACGTCCATTAGTAAACAAATCATTTTTCCAAAATAA
ACGTTATGCTTCATTTTTATTTATAGTATTTGTAATGTATGCCATCCAATTGGGTTATAT
TTTTACGTTCCCATTCATAATGGAACAAACTTATCATCTTCAACTAGACACAACATCACT
GTTATTAGTACCGGGTTATATTGTAGCAGTCATCGTTGGTGCACTAAGTGGTAAAATCGG
CGAATATCTTAATTCAAAACAAGCGATTATCACAGCAATTATTTTAATCGCACTGAGCTT
GATTTTACCTGCATTTGCAGTAGGTAATCACATTTCAATCTTCGTCATTTCTATGATATT
CTTTGCAGGTAGCTTTGCTTTAATGTATGCACCTTTACTTAACGAAGCCATTAAAACAAT
AGATCTTAATATGACAGGTGTGGCTATTGGTTTTTATAATTTAATTATTAATGTGGCGGT
ATCTGTAGGTATTGCGATTGCTGCGGCTCTAATCGATTTTAAAGCATTAAATTTCCCAGG
CAATGATGCATTAAGTTCACATTTCGGTATTATTTTAATTATTTTAGGTTTAATGAGTAT
TGTCGGATTAGTTTTATTCGTCATCTTAAATCGTTGGACACAATCTGAAAAATAAATAGA
TATAAATTCGCGAGATATATTCGTATTTATAGTAAAATTAAATAAAGAGATTATATAACA
CGAGGAGTAGTAAGTATGAAATTTGAGAAATATATAGATCACACTTTATTGAAGCCTGAG
TCAACACGTACGCAAATCGATCAAATCATCGATGAAGCGAAAGCATACAATTTTAAATCT
GTATGTGTGAATCCAACGCATGTTAAATATGCAGCAGAGCGACTAGCTGATTCAGAGGTG
CTAGTTTGTACGGTAATAGGATTCCCATTAGGAGCGTCGACAACGGCAACGAAAGCATTT
GAAACAGAAGATGCGATTCAAAATGGTGCAGATGAAATTGACATGGTCATCAACATCGGC
GCATTAAAAGATGGACGTTTTGATGATGTACAACAAGACATTGAAGCAGTGGTTAAAGCT
GCGAAAGGTCACACAGTAAAAGTGATTATTGAGACGGTATTGTTGAACCATGACGAAATC
GTAAAAGCGAGTGAATTAACAAAAGCGGCTGGTGCGGACTTCGTTAAAACTTCAACAGGT
TTTGCAGGTGGCGGTGCGACTGCAGAAGACGTTAAATTAATGAAAGATACAGTAGGTGCA
GATGTAGAAGTAAAAGCATCAGGTGGCGTACGTAATTTAGAAGATTTCAATAAAATGGTT
GAAGCAGGTGCGACACGTATTGGTGCGAGCGCAGGCGTTCAAATTATGCAAGGTTTAGAA
GCAGATTCAGATTACTAATATATATAAAATTTGGGAGTGATAGCTATGACAAGACCATTT
AATCGTGTACATTTAATCGTAATGGATTCAGTAGGTATTGGTGAAGCGCCAGACGCAGCT
GATTTTAAAGATGAAGGTTCACATACTTTAAGACATACCTTAGAAGGCTTCGATCAAACT
TTACCAAACCTTGAAAAGTTAGGTCTAGGGAACATCGATAAATTACCAGTAGTAAATGCA
GTTGAACAACCAGAAGCATACTATACTAAATTGAGTGAAGCTTCAGTTGGTAAAGATACA
ATGACTGGTCACTGGGAAATTATGGGATTAAATATTATGCAGCCTTTTAAAGTATACCCT
AATGGATTCCCTGAAGAGTTAATTCAACAAATTGAAGAAATGACAGGTCGTAAAGTTGTT
GCTAACAAACCGGCATCGGGTACGCAAATTATCGATGAGTGGGGCGAGCACCAAATGAAA
ACTGGTGACTTAATTGTTTATACAAGTGCAGACCCAGTATTGCAAATTGCTGCACATGAA
GACATTATCCCATTAGAAGAGTTATATGATATTTGTGAAAAGGTTCGTGAGTTGACAAAA
GACCCTAAATATTTAATTGGTCGTATTATCGCACGTCCATATGTTGGTGAACCAGGAAAC
TTTACACGTACATCTAATCGACATGACTATGCGTTAAAACCTTTTGGTAAAACTGTCTTA
GATCATTTGAAAGACGGTGGTTATGATGTTATTGCCATCGGTAAAATTAATGACATTTAT
GATGGTGAAGGTGTAACAGAAGCGGTTCGTACGAAGAGTAACATGGACGGTATGGATCAA
TTGATGAAAATTGTTAAGAAAGATTTCACAGGTATTAGCTTCTTAAACTTAGTAGACTTT
GATGCATTATACGGTCATCGTCGTGATAAACCGGGTTATGCACAAGCAATTAAAGATTTC
GATGATCGCTTGCCAGAACTGTTTAGCAACTTAAAAGAAGACGATTTAGTAATTATTACA
GCAGACCATGGTAATGACCCGACAGCGCCAGGTACGGACCATACGAGAGAATATATCCCA
GTAATTATGTACAGTCCGAAATTTAAAGGTGGTCATGCACTAGAAAGTGATACTACATTC
AGTTCTATCGGTGCAACTATAGCAGATAATTTCAACGTAACATTACCAGAGTTCGGTAAA
AGTTATTTAAAGGAATTAAAATAGAATAAATTTAGATATTATAAAAATAGCAGTGAAGTT
AACTATAATAATAGTTTTCTTCACTGCTGTTTTAATATAATAGAGAAACGTAAGACGGTA
GTACCTCTTATTTAGGAGTATCTTGATTCAATGTTAAACAATACGTTTTCGGATTGAACC
GGAAATTAAATCGACAATTGCGACCATTAGTACTAAACCGATTAATATAATACCTACACG
GTCCCAAGAACGTGTTTGAATGGCAAATATGAGTGGTGTCCCGATACCACCAGCTCCAAT
TAGCCCTAGTATAGAAGCTGAACGTAAGTTTAGTTCAAAGCGATAAAGTATGAGTGATAG
AAAGGCAGGCATAATTTGTGGTATGACTGCAAATACGAGTGTTTTAATCTTATTCGCACC
ACTGGCCTTTAATGATTCTACAGCACTGAAATCTAGACCTTCAATATCTTCAGCTAAAAG
TTTTCCAAGCATACCTACGGAATGGATACCTAAAGCTAATACACCTGAAAATGAACCTGG
GCCAACAGCTTTGATAAATATAAGTGCCATTACAATTTCTGGGAAGACACGTATAACACT
TAAAATAAATTTGCTAACACCTGAAACTGGGCGTAGCTTTACCATATTATTTGCACCTAG
AAATGCTAATGGAATACAGATAATTGCGGCGATGAAAGTACCTACAACGGCTATCGCAAA
GGTTTCAAGTAAACCACGTAATAAGTCTTCGCCATCTGGTATATAGATATAGCTGATATC
AGGATGGAATAATCCGCTGAATATGGATTTTAAGATTTCTAATGATTTACTTTTAAGTTC
TAAACTTGGTACACCTGCAAATGCCCAGATGATAATAGCTAAGACGACAATTGCAATAAG
CCATCTTTTAATCAATTTTCGTTTGTGTGCTTTTGTGTGAACATTATATTTTGCTATTTC
CTGTGTCATGCGAGATGTGCCCTCACTTTCGTACTGATGTAATCAATGACGACGACGATA
ACTAAAGTAAATAAAATAATCGTTGCTGTTTTTGGATATTGAAATAAACCAAGTGTTTGA
TCATAAAACAATCCAATACCGCCAGCGCCGACTAATCCAAGAACAGCTGAAGCACGTATA
TTTACTTCAAATGCATATAATACGTATGACATAAATGACGATATGGCTTGTGGTACAACA
CCGAAAACAATCCATTTTATTTTATTAGCGCCAACAGCCGTCATTGCTTCCATTGGACCT
GGATCTATCGTTTCCAATGATTCATATAATAATTTTCCAATAATACAGATAGTTAAAATA
AACAATGCTAATATCCCTGGAATTTGACCGATTCCAAATACAGCCACAAAGATTGCTGCT
AATAGCAAATCCAGTATAGTACGAACTATATTTAAAATAAAACGCGAGGGTATTGAAATC
CACTTTTGATGAACGATATTGCTAGCACATAATAACGCAATTGGTATTGAAACGATGCTA
CCTAATACTGTACTTACGATAGCCATTCGAATGGTATCTAACATTGGCGTTGTAATTTGT
TGTAAATACTCGAAATCAGGTGGAATCATTTGTTTGAATAGATCACCTATTTGAGGTATT
CCTATCATTAAATCTCCAAAATTAAACCCCGTATAAATGAAGCTCCAAATGATAAGCACA
ATGATTAACATGAAGGTAAAACTCGTTTTTAAAGAAACCTTTTTCTTTAAAAGGGAGTCA
TACTTTGTAGGTATTTCTAAAGGCATGTTAGTTCACTCCTAGCTTTTCATCTTCTTTAAT
TGTACGTCCATATATTTCACTAAATACGTCATCTGTTGCTTCAGATGCAGGACCATCATA
GACAACCTCACCATCACGTAAACCAATGATGCGTGTGCCATATTCTTTTGCTAAGTCAAC
AAAATGTAAATTAATTAAAATTGTGATGCCTAATTCTTGGTTGATTTTTCTTAAATCATC
CATAACCTGTTTCGTTGTTAATGGGTCTAATGAAGCAACTGGTTCATCTGCAAGAATAAT
TTCGGATTCTTGGCATAGCGCACGTGCAATAGATATACGTTGTTGTTGGCCACCTGATAA
TTCATCAGAGCGTTGATTATATTTATCTAAGATGTTGACCCGTTCTAGTGCATCCATTGC
TTTAATTTTGTCTTCTTTTGGGAATAAACCTAATACCATTTTCCAAGTAGGGTGATAACC
TACACGTCCACTTAGTACATTTCGTAATACACTTGACCGTTTAACTAAATTAAAATGTTG
GAAAATCATACCTATATTTCGGCGCATTTCTAATAATGCTTTACCATGGGCTTTAGTGAT
TGATTTACCTTGGATGAAAATTTCACCTGACGTGATATCATGCAAACGATTTACAGATCT
TAATAGCGTGGATTTCCCAGCACCAGATAGTCCGACAATGACTGCAAATTCACCTTTTTC
AATATTTAAGTTAATATTTTTCAAGCCTACATGACCGTTAGGATAGACTTTACTGACGTT
TTTAAATTCGATTTGACTCATGTTTGACACCTTTCTTTAATAAAGAAAAGCCAAGGTAAA
CTGAAATATCATAGACATTGGGTTTCTGTGTACAAATGATTTCAAATGTACAGCGACACC
TTTCTATATCTGTTTCAGTTTAGCGCCTAGCTTTTCAATATTAATCTAGAATATATCTAT
TGATCGAAAGCTTTTAATACCAAATTCGATAATGATTCATTGGTTAAATAATGATTATTT
CATATCTTTAACTAATTTTTCGTACTCTCTTACAATGTCGAAATTTGAATCTTTCGTTTC
TGTGTATCCTTCATGTGAATAAACTTCGCTAATAATTTTGTGACCTTCTTTTGATTTAGC
AATGTCTATAAAAGCTTTTTTCAATTTCTCTTGGAAATCTTTATCCATATCTGGTCTTAC
AGAAATTGTGTCATTCGGAATAGCTTGTGTTAATTTTAAAATTCGTGTGTCTTTAAATAC
ATTTGGTTGGTCTTTTTTCACAGTATTACGTGCATCGTTAAATACAGCTGCAGCATCTAC
ATCTCCATTTAATAATGAGATAACTGCTTGGTCATGACCTTTAACATTCACAATTTTCAT
ATCTTTAGTTGCATTAATACCTGCTTCGTTTTTTAACATCGCAAGTGGGAATGTATATCC
AGCAGTTGATGTTACATCTTGTAAGGCAATTTTCTTACCTTTTAAATCTTTCAAGCTTTT
AATTTTTGAGTCTTTTTTAACAAGAATTTCTGATTTATAACTATCTACAAGTTCTTTACT
TGCTGAACCATCTTCTTTTACACCAAAACGTTGTGCTTGTAATAATAAATCAGCTGCTTT
TTGATCATGTGCTAATGTGTATGCCGTTGGTGGTAAGAAACCAACATCAACTTTTTTAGA
CTTCATAGCTTCAACAATTGTATTGTAGTTAGTTGATACAGACACTTTAACTGGAATCCC
TAATTCTTTAGATAGTAATTTTTCTAATGGTTTTGCTTTAGCCTCTAATGTTCCAGCATT
TTGCGAAGGTACAAATTGTACTGTTAATTCTTTAGGTTTGTATCCTCCTGATTTAGAATC
CGAATCATTACTAGCGTTCTTTTGATTATCTAAAGAACTTGAATTTCCACATGCTGCCGC
AAAAACAATGACTGCTAACATTAATACAAATAAACACTTAAATTTTTTCATTTGATAACT
GTCCCCTTCACATTCTTAATCGTGTAATATGTATGCAATGAAATTACACTTATAGCGTAC
CACATTTAAATACGAAAAAGTATTTTATAAAAATGAATTTTAATAACTTTCTTTAAGAGT
GTGATAAGATTTTGTAAATTTTTCGTTAAATTGCCCATTACAAACATATATTTATCCTAT
AATTCAAGAACAAATTTATTTTAAAAGGAGCCTCACAAAATGAAAAAAATATATAAGTCA
TTAACTGTCTCTGCAATTGTTGCAACGGTATCATTAAGTGCTTTACCGCAATCTTTAGCT
ATAACGCATGAATCGCAACCTACAAAGCAACAGCGAACGGTATTATTCGATCGTTCTCAT
GGTCAAACAGCTGGTGCTGCAGATTGGGTTAGTGATGGTGCATTTTCAGATTATGCGGAT
TCAATACAAAAACAAGGTTATGACGTTAAAGCTATTGATGGTCATTCGAACATAACAGAA
GCAAGTTTGAAAAGTTCCAAAATATTTGTAATTCCTGAGGCTAACATTCCTTTCAAAGAA
TCAGAACAGGCAGCAATTGTTAACTATGTGAAACAAGGGGGAAATGTTGTCTTTATTTCA
GATCATTACAATGCTGACCGAAATTTAAATCGTATTGATTCATCAGAGGCAATGAATGGT
TATCGACGTGGAGCGTATGAAGATATGTCGAAAGGTATGAATGCAGAAGAAAAAAGTTCT
ACTGCAATGCAAGGTGTGAAAAGTTCAGATTGGTTATCTACAAACTTTGGCGTACGTTTT
CGATATAATGCACTAGGTGATTTAAATACGAGCAATATTGTTTCTTCAAAAGAAAGTTTC
GGTATTACTGAAGGTGTGAAATCTGTATCTATGCATGCTGGATCGACATTAGCAATTACT
AATCCAGAGAAAGCAAAAGGTATTGTGTATACACCAGAACAATTGCCAGCGAAAAGTAAA
TGGTCACATGCTGTAGATCAAGGTATTTATAATGGGGGCGGTAAAGCAGAAGGTCCCTAT
GTAGCAATTTCTAAAGTTGGAAAAGGTAAAGCAGCATTTATCGGTGATTCATCACTTGTG
GAAGATAGTTCGCCCAAATATGTAAGAGAAGATAATGGAGAAAAGAAGAAAACATATGAT
GGTTTTAAAGAACAAGACAACGGTAAGCTATTAAATAATATAACGGCTTGGATGTCTAAA
GATAATGATGGGAAATCACTTAAGGCGAGTGGCCTAACATTAGATACAAAGACTAAGTTG
CTTGATTTTGAACGACCAGAGCTTTCAACTGAGCCTGAAAAAGAGCCATGGTCACAACCG
CCGAGTGGTTATAAATGGTATGACCCAACAACATTTAAAGCAGGTAGTTATGGCAGTGAA
AAAGGCGCGGATCCTCAGCCAAACACACCAGATGATCATACGCCACCAAATCAGACCGAA
AAAGTATCATTTGATATCCCGCAAAATGTTTCTGTAAATGAGCCATTTGAAGTGACAATA
CATTTAAAAGGATTTGAAGCAAATCAAACACTTGAAAATCTTAGAGTTGGTATTTACAAA
GAAGGCGGACGTCAAATCGGACAATTTTCAAGTAAAGATAACGATTATAACCCGCCAGGT
TACAGTACTTTGCCAACAGTTAAAGCAGATGTAAACGGAAATGCCACAATTAAGGTCAAT
GCTAAAGTACTTGAAAGTATGGAAGGTTCAAAGATCCGTTTAAAACTCGGTGACAAAACC
TTGATTACAACAGACTTCAAATAAATATATAATAGAAATAAGAAAGATGTTTGTGATTGA
AGGAGTGAGTGAGGATGTCAAACATAGCATTTTATGTCGTGAGTGACGTACATGGTTATA
TTTTCCCAACAGATTTTACGAGTAGAAATCAATATCAACCTATGGGATTGTTACTAGCGA
ATCATGTTATAGAACAAGACAGAAGGCAGTATGACCAAAGTTTTAAAATAGATAATGGTG
ATTTTTTGCAAGGGTCACCATTTTGTAATTACTTAATCGCGCATAGCGGCAGTAGCCAGC
CTTTAGTTGATTTTTATAATCGAATGGCATTCGACTTTGGTACGCTTGGTAATCATGAAT
TTAATTATGGATTACCATACTTAAAAGACACTTTACGCAGACTCAATTATCCAGTTTTGT
GCGCTAATATTTATGAAAATGATAGTACATTGACTGATAACGGTGTGCAGTATTTTCAGG
TTGGAGATCAAACGGTTGGTGTGATAGGTTTAACGACACAATTTATTCCCCATTGGGAAC
AACCAGAGCATATTCAGTCACTTACGTTTCATAGTGCTTTTGAAACACTTCAACAACACT
TACCTGAAATGAAGCGACATGCAGATATCATTGTGGTTTGTTACCATGGTGGATTTGAAA
AGGATTTAGAAAGTGGTATGCCGACCGAAGTGTTAACGGGTGAAAATGAAGGATATGCCA
TGTTAGAAGCATTTTCTAAAGATATAGATATCTTTATTACGGGTCACCAACATCGACAAA
TTGCTGAAAGATTTAAGCAAACGGCTGTGATTCAACCTGGTACGAGAGGTACAACTGTAG
GCAAAGTTGTCTTGAGTACTGATGAATATGAAAATGTATCCGTTGAATCATGTGAATTAC
TTCCTGTTATAGATGATTCCACATTTACTATTGATGAAGATGACCAACATTTACGAAAGC
AGTTAGAGGACTGGTTAGATTACGAAATTACTACATTGCCATATGATATGACGATTAATC
ATGCATTTGAGGCACGTGTGGCACCGCATCCTTTTACTAATTTTATGAATTACGCTTTAT
TAGAAAAAAGTGGTGCAGATGTTGCCTGTACAGCTTTGTTTGATTCTGCTAGTGGTTTCA
AGCAAGTCGTGACGATGCGAGATGTTATTAACAATTACCCATTTCCAAATACATTTAAAG
TTTTAGCTGTAAGTGGTGCCAAACTTAAAGAAGCCATTGAACGATCAGCAGAATATTTTG
ACGTGAAAAATGATGAAGTAAGTGTGAGCGCAGACTTCCTTGAACCCAAACCCCAACACT
TTAATTATGATATATATGGTGGCGTAAGTTATAACATTCATGTTGGAAGGCCAAAGGGAC
AACGTGTGAGCAATATGATGATTCAAGGGCACGCAGTTGATTTAAAGCAGACATATACAA
TTTGTGTAAATAATTATCGTGCAGTTGGCGGTGGTCAGTATGATATGTATATCGACGCGC
CAGTTGTAAAAGATATTCAAGTTGAAGGCGCACAATTACTTATTGATTTTTTATCAAATA
ATAATTTGATGCGCATCCCGCAAGTTGTTGATTTTAAAGTTGAAAAGTGACGGATATATG
TAAAACTTACTTGATTTTAATCGGGTAAGTTTTTGTTTTTTGTTTAAACTAATCACTCTT
AAAAACCAATATACTTTAAGAAAAATTTTGATTTTACAAAAAATAAGGGCTTATATTTTA
TATAACTTAATATTAGGAAGTGATTAATTTGGAAACAATTAAACAAGAAGTAAGAGAATC
TATTGTTAAAGGAATTATCGCGGGATATAAGGACTATGTTAATGAGAGAAATGAAGTCAA
GAAACGTATGGTGATTAGTGATGCCTATGTGTACACCAAATCTAATCATATTGAAAATTA
AGTTGCTAAGCATTTGGAAAATTTTGTTAAGTATATTAAAGAAAATGCTGGACCATCATG
GAAGTATTTAAAGTTTATATTTAATAAAGATGAAGAGAAAAATAATATCATGCTTATATT
GAAAAATGAAGATTACTTTGATGAAAAAAATGTAAGCGTAGGGAAGAGTTTAGTTGCTGA
TAAAAATCAAAAAAGTAAAAACTACCTAGAGGTACTTATGGCTAAGAATAGGGACATTAA
TTTTGGTACTGTTGAAGAAGATTTTGAAATTGGGCATCAAATGACTGCAGATAGTATATT
ATTTAATATAAAAGAAGGCAGTAATAGAGATATTAATTCTTTTTTTAATTATTACATATC
GTATTGATAAAGAATCAAAGCAATTAGCTGCAATCAAACAATGGTTACCAAATCCAGAAA
CAAATTCTGCAATTATGGTTGATGATTTGACAGAGTTAATAGAAAAAGTAATAGTAGAAA
GAGAAGATTATCATATTGACGAAGAAGAGTTAGAAGTACTTAAAAACGATGGAGAGTTAG
AACTCATAGATGTGGAACATGCATTTGGTATCAGTATCGATGAAGGTAACGATATGATTG
AAAGTGAAAGGTGAAGTTAATGTTTATTGGCAAGAATTTAGAATACGTGAGAAAGCTTAA
TGCTCTAAGTAGAAAAGAATTATCAGAAAAAATAAATGTGAGTGAACAAGCAATTTGGCA
ATATGAAACAAAAAATATGATGCCAGAAATTAGTAAAATTTATGATATGACATCTATTTT
TAATGTTAAATCTAGCTACTTTATTAGCGAGCAGCCCGAAGAGCTCCTAATAAATTCTGT
CGATAAACATAGTATAGCTTTTAGAGCAAAAAATTATAAAGTATCTACGAAACTATTAAA
TAAGCAATATTATCAAGCAATGTATTTATCTAATTTAACTAACTACTTATTTTCTTTTGT
AAAGATACCGGATAATATTATTTTATCTTTAATAAATAATTTAGATGACTTGTTGAATGG
CAATTTAGAATCGCTAAATAAAAAAGAAAGCATAAAAGAAATTGCTAAAGTTGTGAGGGC
TAAAATTCTTCAAGATGAAAGCAACGAAGCACTATTGTTTATGCTTGAAAAAGCGGGTAT
AGTTATATACGAAAAGCGAATTAATGATAGCATAGACGCATATAGTTTTTGGAGTAAAGA
TCTGACACCTTTTATTATACTGGGTACAAATAAGGGGGTAGCAGTTAGAAGGAATTTTGA
TCTTGCACATGAGCTGGGACATCTCGTTCTACATCGTCATATTCAATTCGACTTATTATC
TCCTGAAGAATATAAGACAATTGAACATGAGGCAGATATTTTCGCCTCTGAATTTTTACT
ACCTGAAGAAGCGTTTAAAAAGGACTTTGATCAAATGACAAAAAAATCAAATCCTGATTA
TTTAGCTGTATTGAAAGAAAAATGGTATGTTTCTATACAAGCAATTGCAATGAGAGCCTA
TTATCTAGGTCTAATGTCTAGTACTCAGTACAGATATTTTTGGGCATCATTAAATAAAAA
AGGCTATAAAAGTAAAGAGCCTTTAGACGACGTGATTGAAATGTCACGTCCTGTCAAAAT
GAATAGTTTATTAAAGTTGTATTTTGATAGAAATATACTGACACCACAAAAATTATTGAA
TTATTTAAAAGTTGATGAAACATTTTTGAATCATCTAGCAGGTATTAATTTAAAACTCTT
TAAGGATTATGTTAATGAAAATAGAGAATATAATATAACGAATCTATATAAATAAGGCAC
CAATATTTAAACCTCGAGCTGAAAAGAACATCATTTCAGTTCGAGTTTTTTTATTTGTAA
CATCTGTTGATAGGTATCGACAAGGACCTTTTAATGTTGTGTTTTATGCGATATAACAAG
CTTTTTAGGCTATTAAAGAATATTCAGAATTAAATATATAATTATGAATAAATTATGTCA
TTGAAAAAATTATGATTATAAAATCATTCTAAAAACACCGAAATAACAATGATTTCATGA
AAACATTTATTTTAAAATTTGATATTTGTTCAAATAATATTCGAAATTAAACTTTTTTGT
ATAGAATTTTCTTTATATCCTGAGAGACATGTACTATAATGTTTGTGAAATAATTCACAA
AGTATAAAGGAGTGGTTGTATATGTTAACTATACCTGAAAAAGAAAATCGTGGATCGAAA
GAACAAGAAGTGGCAATTATGATTGATGCTCTAGCTGACAAAGGGAAAAAAGCATTAGAA
GCATTATCTAAAAAGTCACAAGAAGAAATTGATCATATTGTTCATCAAATGAGTTTAGCA
GCTGTTGATCAACATATGGTGCTAGCAAAATTAGCACATGAAGAAACTGGAAGAGGTATA
TACGAAGATAAAGCGATTAAAAATTTATACGCTTCTGAATATATATGGAATTCAATAAAA
GACAATAAGACAGTAGGGATTATTGGTGAAGATAAAGAAAAAGGATTAACGTATGTAGCG
GAACCAATTGGTGTTATTTGTGGTGTTACGCCAACAACAAATCCTACGTCGACAACTATT
TTTAAAGCGATGATTGCAATTAAGACAGGAAATCCAATCATTTTTGCATTCCATCCAAGT
GCGCAAGAATCGTCGAAGCGTGCAGCAGAAGTTGTATTAGAAGCGGCAATGAAGGCAGGT
GCACCTAAAGATATTATTCAATGGATTGAAGTGCCTTCTATCGAAGCAACAAAACAATTA
ATGAATCACAAAGGTATTGCATTAGTTCTAGCAACAGGTGGTTCGGGCATGGTTAAGTCT
GCATATTCAACTGGCAAACCGGCATTAGGTGTGGGACCAGGTAACGTGCCGTCTTACATT
GAAAAAACAGCACACATTAAGCGTGCAGTAAATGATATCATTGGTTCAAAAACATTTGAT
AATGGTATGATTTGTGCTTCTGAACAAGTTGTAGTCATTGATAAAGAAATTTATAAAGAC
GTTACTAATGAATTTAAAGCACATCAAGCATATTTTGTTAAAAAAGATGAATTACAACGC
TTAGAAAATGCAATTATGAATGAACAAAAAACAGGTATTAAGCCTGATATTGTCGGTAAA
TCTGCAGTTGAAATAGCTGAATTAGCAGGTATACCTGTCCCCGAAAATACAAAACTTATC
ATAGCCGAAATTAGCGGTGTAGGTTCAGACTATCCGTTATCTCGTGAAAAATTATCTCCA
GTATTAGCCTTAGTAAAAGCCCAATCTACAAAACAAGCATTTCAAATTTGTGAAGACACA
CTACATTTTGGTGGATTAGGACACACAGCCGTTATCCATACAGAAGATGAAACATTACAA
AAAGATTTTGGTCTAAGAATGAAAGCTTGTCGTGTACTTGTAAATACACCATCAGCGGTT
GGAGGTATTGGTGATATGTATAACGAATTGATTCCGTCTTTAACATTAGGTTGTGGTTCG
TACGGTAGAAACTCAATTTCACATAATGTTAGTGCGACAGATTTATTAAACATTAAAACG
ATTGCTAAACGACGTAATAATACTCAAATTTTCAAGGTGCCTGCTCAAATTTATTTTGAA
GAAAATGCAATCATGAGTCTAACAACAATGGACAAGATTGAAAAAGTGATGATTGTCTGT
GACCCTGGTATGGTCGAATTCGGTTATACAAAAACAGTTGAGAATGTATTAAGACAAAAA
ACGGAACAGCCTCAAATTAAAATATTTAGCGAAGTCGAACCGAACCCATCAACGAATACA
GTATATAAAGGTCTGGAAATGATGGTTGATTTCCAACCGGATACAATCATTGCACTTGGT
GGTGGTTCAGCGATGGATGCTGCAAAAGCAATGTGGATGTTCTTTGAACACCCTGAGACA
TCATTCTTCGGTGCTAAACAAAAGTTCCTAGACATCGGTAAACGTACTTATAAAATAGGC
ATGCCTGAAAATGCGACGTTCATTTGTATCCCTACGACATCAGGTACAGGTTCAGAAGTA
ACACCATTTGCAGTTATCACAGATAGTGAAACAAATGTAAAATATCCGTTGGCTGATTTT
GCTTTAACACCTGATGTTGCAATTATTGACCCTCAATTTGTGATGAGTGTGCCAAAAAGC
GTTACAGCAGATACAGGAATGGATGTACTAACGCATGCCATGGAATCATATGTATCTGTA
ATGGCTTCAGATTACACAAGAGGTTTGAGTCTACAAGCGATTAAATTGACGTTCGAATAT
TTAAAATCATCTGTTGAAAAAGGTGATAAAGTTTCAAGAGAGAAAATGCATAACGCATCA
ACTTTGGCTGGTATGGCATTTGCAAATGCATTCTTAGGCATTGCACACTCAATTGCGCAT
AAAATTGGTGGCGAATATGGTATTCCGCATGGTAGAGCGAATGCGATATTACTACCGCAT
ATTATCCGTTATAATGCCAAAGACCCGCAAAAACATGCATTATTCCCTAAATATGAGTTC
TTCAGAGCAGATACAGATTATGCAGATATTGCCAAATTCTTAGGATTAAAAGGTAATACG
ACAGAAGCACTCGTAGAATCATTAGCTAAAGCTGTCTACGAATTAGGTCAATCAGTCGGA
ATTGAAATGAATTTGAAATCACAAGGTGTGTCTGAAGAAGAATTAAATGAGTCAATTGAT
AGAATGGCAGAGCTCGCATTTGAAGATCAATGTACAACTGCTAATCCTAAAGAAGCACTA
ATCAGTGAAATCAAAGATATCATTCAAACATCATATGATTATAAGCAATAATCTATCTGA
TAATAATCATCTAACTCACCTGAAATTACAAAAGTAAAAAATGCCACATAAACTTTAAGT
CGATAATCATTATACGGTTATCGGCTTTTATTTATTGCCAAATCTTCAGAGAGATACAAA
CTAGACAATCATTTTTTTAAATAAAGAAAATATTAAGATTGATACTCATTTCACAAACTA
TTACTACTTTAGAGTATAATTATTTTTAATTTCATATAAATAAAAAGGCGAAAATAATGT
GGTTTAAAAGTAATTAATTGTTTAAACGATATGTAATATGTAAATACTATATATATAATA
CCAATTTTAATGAAAATTTTTAAGGGAGGTAAATAATGGAAAGTACATTAGAATTAACAA
AAATTAAAGAAGTATTACAAAAAAACTTGAAGATTTTAATTATTTTACCGCTATTATTTT
TAATTATTAGCGCTATTGTTACATTTTTCGTCTTATCACCTAAATATCAAGCTAATACTC
AAATTTTAGTGAATCAAACTAAGGGAGACAATCCTCAGTTTATGGCGCAAGAGGTTCAAA
GTAATATTCAACTTGTAAATACGTATAAAGAAATTGTTAAAAGTCCTAGAATTTTAGATG
AGGTGTCAAAGGACTTAGATGATAAGTATTCACCATCTAAATTATCGAGTATGTTGACAA
TTACAAACCAAGAAAATACGCAACTTATCAACATCCAAGTTAAAAGTGGTCATAAACAAG
ATTCGGAAAAAATTGCGAATAGCTTCGCTAAAGTTACAAGTAAACAAATTCCGAAGATTA
TGAGTGTGGATAACGTATCAATTTTATCTAAAGCAGACGGCACAGCAGTTAAAGTCGCAC
CAAAAACTGTAGTGAATCTAATCGGTGCATTCTTTTTAGGATTAGTTGTCGCGCTTATAT
ATATCTTCTTCAAAGTAATTTTCGATAAGCGAATTAAAGATGAAGAAGATGTAGAGAAAG
AATTAGGATTGCCTGTATTGGGTTCAATTCAAAAATTTAATTAAGGATGGTTGCTACTTA
TGTCAAAAAAGGAAAATACGACAACAACACTATTTGTGTATGAAAAACCAAAATCAACAA
TTAGTGAAAAGTTTCGAGGTATACGTTCAAACATCATGTTTTCAAAAGCAAATGGTGAAG
TAAAGCGCTTGTTGGTTACTTCTGAAAAGCCTGGTGCAGGTAAAAGTACAGTTGTATCGA
ATGTAGCGATTACTTATGCACAAGCAGGCTATAAGACGTTAGTTATTGACGGCGATATGC
GTAAACCAACACAAAATTATATTTTTAATGAGCAAAATAATAATGGACTATCAAGCTTAA
TCATTGGTAGAACGACTATGTCAGAAGCAATTACGTCGACAGAAATTGATAATTTAGATT
TACTAACAGCTGGTCCTGTACCTCCAAATCCATCTGAGTTAATTGGGTCTGAAAGGTTCA
AAGAATTAGTTGATATGTTTAATAAACGTTACGACATTATTATTGTCGATACACCGCCAG
TTAATACCGTGACTGATGCACAACTATATGCGCGTGCTATTAAAGATAGTCTGTTAGTAA
TTGATAGTGAAAAAAATGATAAAAATGAAGTTAAAAAAGCTAAAACACTTATGGAAAAAG
CAGGCAGTAACATTCTAGGCGTCATTTTAAATAAGGCAAAAGTAGATAAATCTTCTAGTT
ATTATCACTATTATGGAGATGAATAAGTATGATTGATATTCATAACCATATATTGCCTAA
TATCGATGACGGTCCGACAAATGAAACAGAGATGCTGGATCTTTTAAAACAAGCGACAAC
ACAAGGTGTTACAGAAATCATTGTAACATCACATCACTTACATCCTCGATATACCACACC
TATAGAAAAAGTGAAATCATGTTTAAACCATATTGAAAGCTTAGAGGAAGTACAAGCACT
AAATCTAAAGTTTTATTATGGACAGGAAATAAGAATTACCGATCAAATCCTTAATGATAT
TGATCGAAAAGTTATTACCGGTATTAATGATTCACGCTATTTACTAATAGAATTTCCATC
AAATGAAGTTCCACACTATACTGATCAATTATTTTTCGAATTACAGAGTAAAGGCTTTGT
ACCGATTATTGCACATCCAGAGCGGAATAAAGCAATAAGTCAAAACCTTGACATACTATA
CGATTTAATTAACAAAGGTGCTTTAAGTCAAGTGACAACGGCGTCATTAGCGGGTATTTC
CGGTAAAAAAATTAGAAAATTAGCAATTCAAATGATTGAAAACAATCTGACACATTTCAT
CGGTTCAGATGCGCATAACACAGAAATCAGACCGTTCTTAATGAAAGACTTATTTAATGA
TAAGAAATTACGTGATTATTATGAAGATATGAACGGATTTATTAGTAATGCGAAGTTAGT
TGTTGATGATAAAAAAATTCCTAAACGAATGCCACAACAAGATTATAAACAGAAAAGATG
GTTTGGGTTATAAACAGCAAATGAGGGGTTTTATGGCACATTTATCTGTGAAATTGCGGC
TTTTAATACTAGCTTTAATCGATTCACTGATAGTGACATTTTCAGTATTCGTAAGTTATT
ACATTTTAGAACCGTATTTCAAAACATATTCTGTCAAATTATTAATATTGGCAGCTATAT
CACTATTCATATCGCATCATATTTCAGCATTTATTTTTAATATGTATCATCGAGCGTGGG
AATATGCCAGTGTGAGTGAATTAATATTAATTGTTAAAGCTGTGACGACATCTATCGTTA
TTACGATGGTGGTCGTGACAATTGTTACAGGCAATAGACCGTTTTTTAGATTGTATTTAA
TTACTTGGATGATGCACTTGATTTTAATAGGCGGCTCAAGGTTATTTTGGCGTATTTATC
GGAAATACCTTGGAGGTAAGTCATTTAATAAGAAGCCAACTTTAGTTGTTGGTGCTGGTC
AAGCAGGTTCAATGCTGATTAGACAAATGTTGAAAAGTGACGAAATGAAACTTGAACCGG
TATTAGCAGTCGATGATGACGAACATAAACGCAATATCACAATTACTGAGGGTGTAAAAG
TCCAAGGTAAAATTGCGGATATTCCAGAACTAGTGAGGAAATATAAGATTAAAAAAATCA
TCATTGCAATTCCAACTATTGGTCAAGAGCGTTTGAAAGAAATTAATAATATTTGCCATA
TGGATGGCGTTGAGTTATTGAAAATGCCAAATATAGAAGACGTCATGTCTGGTGAGTTAG
AAGTGAACCAACTGAAAAAAGTTGAAGTAGAAGATTTACTAGGCAGAGATCCTGTTGAAT
TAGATATGGATATGATATCAAATGAATTGACGAATAAAACTATTTTAGTTACGGGTGCAG
GTGGTTCAATAGGATCAGAAATTTGTAGACAAGTTTGTAATTTCTATCCAGAACGTATTA
TTCTACTTGGCCATGGTGAAAACAGTATTTATTTAATCAATCGTGAATTGCGAAATCGCT
TCGGAAAAAATGTTGATATCGTTCCTATTATAGCGGATGTGCAAAATAGAGCGCGTATGT
TTGAAATTATGGAAAGGTATAAACCATACGCAGTTTATCATGCAGCAGCACACAAGCACG
TACCGTTAATGGAAGACAACCCTGAAGAAGCAGTACGTAATAATATTTTAGGTACGAAAA
ATACTGCTGAAGCTGCTAAAAATGCAGAGGTAAAGAAATTCGTTATGATTTCTACGGATA
AAGCTGTTAATCCACCTAATGTCATGGGAGCTTCAAAGCGAATTGCAGAAATGATTATTC
AAAGTTTAAATGATGAAACGCATCGAACAAATTTTGTTGCAGTGAGATTTGGTAATGTAC
TTGGATCGAGAGGATCTGTGATTCCACTTTTCAAAAGTCAAATTGAAGAAGGTGGGCCAG
TTACTGTGACACATCCTGAAATGACACGTTACTTTATGACAATTCCTGAAGCTTCTAGAC
TAGTTTTGCAGGCAGGGGCATTAGCAGAAGGTGGCGAAGTATTTGTGCTAGACATGGGAG
AACCAGTGAAAATTGTAGATTTGGCACGTAATTTAATTAAGCTAAGTGGTAAAAAAGAAG
ACGAGATACGCATTACTTATACAGGGATTAGACCCGGTGAAAAAATGTTTGAAGAGCTTA
TGAATAAAGATGAGGTTCATCCTGAACAAGTATTTGAAAAAATTTATCGTGGCAAAGTAC
AACATATGAAATGTAATGAAGTTGAAGCGATTATTCAAGACATCGTCAATGACTTTAGTA
AAGAAAAAATTATTAACTATGCCAATGGCAAAAAGGGAGATAATTATGTTCGATGACAAA
ATTTTATTAATTACTGGGGGCACAGGATCATTCGGTAATGCTGTTATGAAACGGTTTTTA
GATTCTAATATTAAAGAAATTCGTATTTTTTCACGCGATGAGAAAAAACAAGATGATATT
CGAAAAAAATATAATAATTCAAAATTAAAGTTCTACATTGGTGATGTGCGTGATAGTCAA
AGTGTAGAAACAGCAATGCGAGATGTTGATTACGTATTCCATGCAGCAGCTTTAAAACAA
GTGCCGTCATGTGAATTCTTTCCAGTTGAGGCAGTGAAGACAAATATTATTGGTACAGAA
AATGTCTTACAAAGTGCTATTCATCAAAATGTTAAAAAAGTCATATGTTTATCTACAGAT
AAGGCAGCGTATCCTATTAATGCTATGGGTATTTCGAAAGCAATGATGGAAAAAGTATTC
GTAGCCAAATCAAGGAATATTCGTAGTGAACAAACGCTTATTTGCGGTACAAGATACGGC
AATGTGATGGCTTCAAGAGGGTCAGTAATTCCTTTGTTTATCGACAAAATCAAAGCTGGA
GAACCTTTAACGATTACAGATCCTGATATGACAAGATTTTTAATGAGTTTAGAAGATGCG
GTAGAACTAGTTGTTCATGCATTTAAGCATGCAGAGACAGGCGATATTATGGTTCAAAAA
GCACCAAGCTCAACGGTAGGGGATCTTGCGACCGCATTATTAGAATTGTTTGAAGCTGAT
AATGCAATTGAAATCATTGGTACGCGACATGGAGAGAAAAAAGCAGAAACATTGTTGACG
AGAGAAGAATACGCACAATGTGAAGATATGGGTGATTATTTTAGAGTGCCGGCAGACTCC
AGAGATTTAAATTATAGTAATTATGTTGAAACCGGTAACGAAAAGATTACGCAATCTTAT
GAATACAACTCCGATAATACACATATTTTAACGGTGGAAGAGATAAAAGAAAAACTTTTA
ACACTAGAATATGTTAGAAACGAATTGAATGATTATAAAGCTTCAATGAGATAGGAGAGA
TTGACATTGAATATTGTAATTACAGGAGCAAAGGGTTTTGTAGGAAAAAACTTGAAAGCA
GATTTAACATCAACGACAGATCATCATATTTTCGAAGTACATCGACAAACTAAAGAGGAA
GAATTAGAGTCAGCGTTGTTGAAAGCAGACTTTGTCGTACATTTAGCGGGAGTCAATCGA
CCTGAACACGACAAAGAATTCAGCTTAGGAAACGTGAGTTATTTAGATCATGTACTTGAT
ATATTAACTAGAAATAAGAAAAAGCCGGCGATATTATTATCGTCTTCAATACAAGCAACA
CAAGATAATCCTTATGGTGAAAGTAAGTTGCAAGGTGAACAGCTATTAAGACAATATGCC
GAAGAGTATGGGAATACGGTTTATATTTATCGCTGGCCAAATTTATTCGGCAAGTGGTGT
AAGCCAAATTATAACTCAGTTATAGCAACATTTTGTTACAAAATTGCACGTAACGAAGAG
ATTCAAGTTAATAATCGGGACGTTGAACTAACGCTAAACTACGTGGATGATATCGTCGCT
GAAATAAAACGTGCTATAGAAGGAAATCCAACGATTGAAAATGGTGTACCTACAGTACCA
AATGTATTTAAAGTGACATTGGGAGAAATTGTAGATTTATTATACAAGTTCAAACAGTCA
CGTCTCGATCGAACATTGCCGAAATTAGATAACTTGTTTGAAAAAGATTTGTATAGTACG
TATTTAAGCTATCTACCTAGTACAGACTTTAGTTATCCCTTACTTATGAATGTGGATGAT
AGGGGTTCTTTTACAGAATTTATAAAAACACCGGATCGTGGTCAAGTTTCTGTAAATATT
TCTAAGCCAGGTATTACTAAAGGTAATCACTGGCATCATACTAAAAACGAAAAATTTCTA
GTCGTATCAGGTAAAGGGGTAATTCGTTTTAGACATGTTAATGATGATGAAATCATTGAA
TATTACGTTTCTGGCGACAAATTAGAAGTTGTAGACATACCAGTAGGATACACACATAAT
ATTGAAAATTTAGGCGACACAGATATGGTAACTATTATGTGGGTGAATGAAATGTTTGAT
CCAAATCAGCCAGATACGTATTTCTTGGAGGTATAGCGCATGGAAAAACTAAAATTAATG
ACAATAGTTGGTACAAGGCCTGAAATCATTCGCTTATCATCAACGATTAAAGCATGTGAT
CAATATTTTAATCAGATATTAGTACACACTGGTCAAAATTATGATTATACATTGAATCAA
ATTTTCTTTGATGATTTGGAATTAAGACAACCGGACCACTACTTAGAGGCAGTTGGAAGT
AACCTCGGAGAAACGATGGGGAATATTATTGCGAAGACGTATGACGTTTTATTACGCGAA
CAACCAGATGCACTTTTAATTCTTGGTGATACAAATAGTTGTTTAGCAGCAGTATCTGCT
AAACGATTAAAGATTCCTGTGTTCCATATGGAAGCGGGTAATAGATGCTTTGATCAGAAT
GTACCTGAAGAAATCAATCGTAAAATTGTTGACCATGTCAGTGATGTGAATCTACCTTAT
ACTGAACATAGCAGACGGTATTTATTAGATGAAGGCTTCAATAAAGCGAATATCTTTGTG
ACAGGATCACCGATGACAGAAGTGATAGAAGCGCATCGAGATAAAATTAATCACAGTGAC
GTTTTAAATAAACTAGGATTAGAACCGCAACAATACATTTTAGTATCTGCGCATAGAGAA
GAGAATATCGATAATGAAAAGAATTTTAAATCATTAATGAATGCGATAAATGATATTGCC
AAAAAGTATAAAATGCCTGTGATTTATTCAACGCATCCAAGAAGTTGGAAGAAAATTGAA
GAAAGTAAATTTGAATTTGATCCATTAGTTAAACAGTTAAAGCCATTTGGTTTCTTTGAT
TATAATGCATTGCAAAAAGATGCATTTGTTGTGCTATCAGATAGTGGAACATTGTCAGAA
GAGTCGTCTATTTTGAAGTTCCCTGGTGTCCTTATTCGAACTTCCACAGAAAGACCGGAA
GTACTAGATAAAGGTACGGTTATTGTAGGTGGTATTACCTATAACAATCTAATCCAATCT
GTTGAACTAGCAAGAGAGATGCAAAACAATAACGAACCGATGATTGATGCTATTGATTAT
AAAGACACTAACGTTTCGACAAAGGTAGTTAAAATTATTCAAAGCTATAAAGATATTATC
AATCGAAATACTTGGAGGAAATGACGATGAGGATAGCGATTGAAAAGATAATTGGTTTGC
TGAAAAACCAGTCCTCTAAAGAATCGAATGTTAAGATTCATCGCTTGGCGTATATTACAA
ACTCAAAATTTGATGGCAATAACTATATAGATAGATGGTGTAAAATCAGGAATTCTCACA
TTGGTGAATACAGTTATATTGGATTTGGTAGTGATTTTAATAATGTAGAAGTAGGAAGAT
ATTGTTCGATATCTTCGGATGTAAAAATTGGGTTAGGGAAACATCCTACACACTTTTTTA
GCTCATCACCGATTTTTTATTCTAATAATAATCCATTTAACATAAAGCAAAAGTTTATAG
ACTTTAATGACCAACCAAGCCGTACAACAATTAAAAATGATGTGTGGATTGGTGCAAATG
TAATTATTATGGATGGTTTAACAATAAATACTGGTGCAGTCATAGCAGCCGGCTCAGTTG
TTACTAAAAATGTAGGAGCATATGAGGTTGTTGGTGGGGTTCCTGCAAAAGTGATTAAGA
AGCGATTTGACAATAAAACAATTGAAAAACTTTTGGAAAGCAAGTGGTGGGAGAAAACGC
CTGACAAACTAAAAGGATTTTCGGTTGAATATTTAAATAAAAAGGATACTTAATGATATG
AGAATTTTAAATATTGTATCGAGTAATATTGTTCAAGACCCAAGGGTACTTAAACAAATA
GAAACAATTAAAGGCGTTACGAATGATTATAAAATTGTTGGAATGAATAATTCACAAGCT
ACTAATAAGCGATTGGAAAACTTAGATTGTAATTATCGTTTGTTAGGTAGCAAGGTAGAT
CCAAAAAATATTCTTTCTAAATTAATTAAGCGTATTAGATTTGCAACAGGTGTTATCCGA
GAAATTAAAGCTTATAAACCTGACGTGATTCATGCAAATGATTTCGACGTATTATTAATG
GTCTATTTAAGCAATTATAAAAAAGCTAATATTGTTTATGATGCGCATGAAATATATGCG
AAAAATGCCTTTATTAATAAAGTTCCACTTATTTCAAAGTTTGTAGAAATTATAGAAAAA
CACATTGTAAAACATCGTGTTAATGCCTTCGTAACAGTAAGTCATGCAGCAAAAGAATAT
TATCAATCTAAAGGATATAAGAAGGAAGCGAATGTTATTACGAATGCACCTATTTTGAAT
GATAGCAGAGAATTTAAAGAAATCGAAAACTTTAAAGAAATCGTATATCAAGGTCAAATT
GTAATGGACAGAGGATATGAAGAGTTTATTATTGCTTCATCAGCTTTTAAACAAAATGCT
CCTTCATTCATAATTCGAGGGTTTGGTCCGCATGAAGAAGTGATAAAAGAACTGATTAGT
TATAACTCGGAAAATATTAGGTTGGATAAACCAGTTGAAGTAAAAGAATTGGTTGATAAG
TTAGCAGAAAGTAATGTTGGTGTTGTCTTGACGAAACCTGTATCTATTAATTTTGAATAT
ACAGTATCTAATAAAATTTTTGAATGTATACATGCTGGTTTACCAGTGATTTTATCTCCT
GTCAAAGAGCATATTTATCTCAATGAAAAATATAAATTTGGCATTGTTCTAAAGGAAGTT
ACGCCGTTAGAAATTGAAAAGGCGGTTAGAAAATTAAGAGATAATCACGATTTGTTTAAT
CATTTACGTCAAAATGCAATTAAGGCGTCTAAAATTTTGAATTGGCAAATAGAAAGTGAA
CGATTAGTAGAATTATATAAATTTTAAAGAGAGGTAGACTATGAAATTTTTTGTACTTTG
TGCAATTATCAGCATGAACATATTTATAGTAATCTCTACATTTACTAAAGAAGTATTAGG
GTTCCCTATAGAGCCGGTGTATTACTCAACCATGGTTGGTATAGCATTAATTACTACGGT
GTTTGCTATTTATAAGATAATTGTCACGCAAGAAATTCCGCGAGGGTTAATATTATTAAT
TGCTATATGTTTGCTTTATCTAGCTTTTTATTATTTTTCACCAGATAAGGAAGAGAAACT
AGCTAAAAATAATATTCTATTCTTTTTAACATGGGCAGTTCCAGCGGCAATTAGTGGTAT
TTATATTAAATATATAAACAAGGCTACGGTAGAAAGATTTTTTAAATTAGTATTTTTCAT
ATTTTCTGTTTCATTTATTTTTGTAATTTTAATACCAAAACTTACAGGTGAGATACCTAG
CTATATCAATTTTGGACTTATGAACTATCAAAACGCTTCGTACCTTTCAGCATTTACTGC
CGGATTAGGCATTTATTTCATTATGAAAGGTTCAGTGAAACATAAGTGGATATATGTTCT
ATTTACAATAATTGATATACCTATTGTGTTTATACCAGGAGGGCGTGGAGGTGCTATTTT
ATTAATTCTTTACGGCTTATTTGCATTTATACTTATTACGTTTAAAAGAGGAATACCTAT
TGCAGTAAAAAGCATTATGTATATTTTTGCATTAAGCATATCTAGTGTATTGATTTACTT
TCTTTTTACAAAAGGTTCGAATACTAGAACATTTTCATATTTACAAGGTGGAACACTTAA
TTTAGAAGGTACTTCTGGAAGAGGACCGATTTATGAAAAAGGTATTTACTTTATTCAACA
AAGTCCGTTATTAGGCTATGGGCCATTTAACTATTATAAACTAATCGGAAATATACCACA
TAACATCATTATTGAGTTGATTCTATCATTTGGCTTATTAGGGTTTTTTATCATAATGAT
TTGCATTTTGCTACTAGTTTATAAAATGATTAGGAACTATGATCCAAACACTATAGATTT
ACTCGTTATGTTTATAGCAATCTATCCAATCACATTATTAATGTTTAGTTCAAATTATTT
AGTTGTAAGTGAATTTTGGTTTGTGTTGTTCTATTTTATTACAAAAGGACGGCGTCATCA
TGGCTAAGAAAGTTTTTATTATGGATAGCGTAAAGACAATAATTGGTACGTTGCTTATAG
CTTTAGGATTACAATTTTTAGCTTATCCAATTATTAATCAACGAGTAGGTAATGAAGCGT
TTGGTTCTATTTTAACGATTTATACAATCATAACAATCACGAGTGTTGTATTAGGCAATA
CGCTTAACAATATACGATTGATTAATATGAATCTATACAAATCCAATCATTACTATTGGA
AATTTGCATCGATACTTTTAATTTCAATTCTGATTGAGAGTATAGCTTTAATTATTGTAT
TTCTTTACTTTTTTAATTTGAACACCATCGATATTATCTTTTTAATTTTGCTTAACATTT
TAATGTGTTTAAGGATTTATCTGAATGTATTTTTTAGGATGACTTTAAAATATAATCAGA
TTTTGTATATTGCTCTTATTCAATTTTTAGGTTTGCTGATAGGACTATTTCTATATTATT
TAACCCAAAACTGGATTGTTTGTTTTATTACCAGTGAATTGTTTGCAACGATATATACAT
TGGTTAAATTACGGGGATTAACTATAGGCGAGTATCGAAGTGAAGATAATAATGTGGTAA
AAGATTATGTGATGCTACTGAGTACAAATAGCCTTAATAATTTGAATCTCTACTTAGATA
GATTAATCTTATTACCAATTATAGGTGGAACAGCTGTAACTATATCATTTCTTTCAACAT
TTATTGGGAAGATGTTAGCTACATTTCTATATCCGATTAATAATGTAGTACTTTCATATA
TTTCTGTAAATGAAAGTGACAATATAAAGAAGCAATATTTGAAAACTAATCTATTTGCTA
TAGTTGCCCTATGTTTAGTCATGATTATATGTTATCCAATTACAATAATTATTGTCTCTT
TACTGTATAACATTGATTCAAGTTTATATTCGAAGTTTATTATTTTAGGTAATATAGGTG
TTTTATTCAATGCAGTGAGTATTATGATCCAAACTTTAAATACAAAACACGCATCAATAA
CATTACAAGCGAATTATATGACGCTTCACACGATTACATTTATATTCATAACTATTTTAA
TGACAATTGCGTTTGGTCTAAATGGATTCTTTTGGACGACGCTGTTCAGCAACATTATTA
AGTATGTGATTTTAAATATTATAGGTTTAAAGTCTAAATTCATTAATAAAAAGGACGTCG
ATTAGATGAGTGAAAAAAAGATTTTGATTTTATGTCAGTATTTTTATCCGGAATATGTAT
CTTCAGCGACGTTACCAACACAATTGGCGGAAGATTTAATTGCGAATCACATTAATGTCG
ATGTCATGTGTGGATGGCCATATGAATATAGTAATCATAAACAGGTTTCTAAAACCGAGA
TGCATCGTGGTATTCGCATTCGACGTCTAAAGTATTCGAGGTTTAATAACAAAAGTAAGG
TTGGAAGGATCATCAATTTCTTTAGTTTATTTTCAAAATTCGTAATTAATATACCTAAAA
TGTTGAAATATGATCAGATTCTTGTTTACTCTAATCCACCAATCTTGCCATTAATACCAG
ACGTTCTACACAGACTGCTTAAGAAAAAATATTCTTTTGTGGTGTATGATATAGCACCTG
ATAATGCGATTAAGACAGGTGCAACACGTCCAGGTAGCATGATTGATAAACTGATGCGTT
ACATTAATAAACATGTCTACAAGAATGCTGAAAATGTCATTGTCCTTGGTACGGAAATGA
AAAACTATTTAGTAAATCATCAAATTTCTAAAAATCCTGATAATATTCATGTGATTCCTA
ACTGGTATGACATGCGTCAGTTACAAGACAATCGTATCTATCATGACACATTTAAAGCTT
ACCGTGAGCAATACGACAAGATTATATTGTATAGCGGTAATATGGGGCAGTTACAGGATA
TGGAGACACTTATCTCATTTTTAAAATTAAATAAGGATCAGCCTCAAACGTTAACAATAC
TTTGTGGTCATGGTAAGAAATTTGCAGATGTCAAAACGGCAATAGAAGACCATCGTATTG
AAAATGTTAAAATGTTTGAGTTTTTAACAGGTACAGACTATGCTGACGTATTAAAAATTG
CGGATGTATGTATTGCATCACTGATTAAAGAAGGCGTTGGTTTAGGCGTGCCGAGCAAGA
ATTATGGCTACCTTGCAGCTAAGAAGCCGTTGGTACTCATCATGGATAAGCAATCTGATA
TCGTTCAACATGTTGAACAATATGATGCGGGTATCCAAATTGATAATGGCGATGCACATG
CCATTTATAACTTCATCAACACTCACTCGAGTAAGGAATTGCACGAGATGGGTGAGCGCG
CACATCAACTGTTTAAAGATAAATATACGAGAGAAATTAATACTATGAAGTATTACAATC
TGTTGAAGTGAGGAGATAATTATGAAGCGATTATTCGATGTAGTGAGTTCAATATATGGT
TTAGTAGTTTTAAGTCCGATTCTGTTAATTACAGCATTACTAATTAAAATAGAATCACCT
GGACCAGCCATTTTCAAACAAAAAAGACCGACGATTAATAATGAATTGTTTAATATTTAT
AAGTTTAGATCAATGAAAATAGACACACCTAATGTTGCAACTGATTTAATGGATTCAACA
TCGTATATAACAAAGACAGGGAAGGTCATTCGTAAGACCTCTATTGATGAATTGCCACAA
TTATTGAATGTTTTAAAAGGAGAAATGTCAATTGTAGGTCCTAGACCAGCTCTTTATAAT
CAATACGAATTAATCGAAAAACGTACAAAAGCGAACGTGCATACGATTAGACCAGGTGTA
ACAGGGCTAGCTCAAGTGATGGGGAGAGATGATATTACTGATGATCAAAAAGTAGCGTAT
GATCATTATTACTTAACACATCAATCTATGATGCTTGATATGTATATCATATATAAAACA
ATTAAAAATATCGTTACTTCAGAAGGTGTGCATCACTAATGAGAAAAAATATTTTAATTA
CAGGCGTACATGGATATATCGGTAATGCTTTAAAAGATAAGCTTATTGAACAAGGACATC
AAGTGGATCAAATTAATGTTAGGAATCAATTATGGAAGTCGACCTCGTTCAAAGGTTATG
ATGTTTTAATTCATACAGCAGCTTTGGTTCACAACAATTCACCTCAAGCAAGGCTATCTG
ATTATATGCAAGTGAATATGTTGCTTACGAAACAATTGGCACAAAAGGCTAAAGCTGAAG
ACGTTAAACAATTTATTTTTATGAGTACTATGGCAGTTTATGGAAAAGAAGGTCAGGTTG
GTAAATCAGATCAAATTGATACACAAACACCAATGAACCCTACGACCAATTATGGTATTT
CCAAAAAGTTCGCTGAACAAGCATTACAAGAGTTGATTAGTGATTCGTTTAAAGTAGCAA
TTGTGAGACCACCAATGATTTATGGTGCACATTGCCCAGGAAATTTCCAACGGTTAATGC
AATTGTCAAAGCGATTGCCAATCATTCCAAATATTAACAATCAGCGCAGTGCATTATATA
TTAAACATCTGACAGCATTTATTGATCAATTAATATCATTAGAAGTGACAGGAGTGTATC
ATCCTCAAGATAGTTTTTACTTTGATACATCGTCAGTAATGTATGAAATACGTCGCCAAT
CACATCGTAAAACGGTATTGATCAACATGCCTTCAATGCTAAATAAGTATTTTAATAAGT
TGTCGGTCTTTAGAAAATTATTCGGCAATTTAACATACAGCAATACGTTATATGAAAATA
ATAATGCACTTGAAGTTATACCTGGAAAAATGTCACTTGTTATTGCGGACATCATGGATG
AAACGACAACCAAAGATAAGGCATAAGTCATCTATTAAATAAAATCAATATACAAATCGT
TTTATTTGGAGGTTATAGTATGAAGTTAACAGTAGTTGGCTTAGGTTATATTGGTTTACC
AACATCAATTATGTTTGCAAAGCATGGTGTCGATGTGCTTGGTGTTGATATTAATCAGCA
AACGATTGATAAGTTACAAAGTGGTCAAATTAGTATTGAAGAACCTGGATTACAAGAGGT
TTATGAAGAGGTACTGTCATCGGGAAAATTGAAGGTATCTACAACGCCAGAAGCATCTGA
TGTTTTTATCATTGCCGTTCCGACGCCGAATAATGATGATCAGTACCGGTCATGTGACAT
TTCGCTAGTTATGCGTGCATTAGATAGTATTTTACTATTTTTAGAAAAAGGAAATACTAT
TATTGTAGAGTCGACAATTGCGCCTAAAACGATGGATGATTTTGTAAAACCAGTCATTGA
AAATTTAGGGTTTACAATAGGTGAAGATATTTATTTAGTGCATTGTCCAGAACGTGTACT
GCCAGGAAAAATTTTAGAAGAATTAGTTCATAACAATCGCATCATTGGCGGTGTGACTAA
AGCTTGTATTGAAGCGGGTAAACGTGTCTATCGCACATTCGTTCAGGGAGAAATGATTGA
AACAGATGCACGTACTGCTGAAATGAGTAAGCTAATGGAAAACACATATAGAGACGTGAA
TATTGCTTTAGCTAATGAATTAACAAAAATTTGCAATAACTTAAATATTAATGTATTAGA
TGTGATTGAAATGGCAAACAAACATCCGCGTGTTAATATCCATCAACCTGGTCCAGGTGT
AGGCGGTCATTGTTTAGCTGTTGATCCGTACTTTATTATTGCTAAAGACCCTGAAAATGC
AAAGTTAATTCAAACTGGACGTGAAATTAATAATTCAATGCCGGCCTATGTTGTTGATAC
AACGAAGCAAATCATCAAAGCGTTGAGCGGGAATAAAGTCACAGTATTTGGTTTAACTTA
TAAAGGTGATGTTGATGATATAAGAGAATCACCAGCATTTGATATTTATGAGCTATTAAA
TCAAGAACCAGACATAGAAGTATGTGCTTATGATCCACATGTTGAATTAGATTTTGTGGA
ACATGATATGTCACATGCTGTCAAAGACGCATCGCTAGTATTGATTTTAAGTGACCACTC
AGAATTTAAAAATTTATCGGACAGTCATTTTGATAAAATGAAGCATAAAGTGATTTTTGA
TACAAAAAATGTTGTGAAATCATCATTTGAAGATGTATCGTATTATAATTATGGCAATAT
ATTTAATTTTATCGACAAATAAAATGTGTCAAACTAGGACATACATGATTAAGGAAAGAT
AAGCTGTCATGCGTTTGAACTTCAGAGAGGATAATGTTATGAAAAAAATTATGGTTATTT
TCGGTACGAGACCCGAAGCAATAAAAATGGCACCATTAGTAAAAGAAATTGATCATAATG
GGAACTTTGAAGCGAACATTGTGATTACAGCACAACATAGAGATATGTTAGATAGTGTGT
TAAGTATATTTGATATTCAAGCTGATCATGATTTAAATATTATGCAAGATCAACAAACGT
TAGCGGGCATTACGGCGAATGCGCTTGCTAAACTTGATAGCATCATTAATGAGGAACAGC
CGGATATGATTTTAGTACATGGTGATACTACAACGACTTTTGTAGGAAGTTTGGCAGCAT
TTTATCATCAAATTCCGGTCGGACATGTAGAAGCTGGACTTCGAACACATCAGAAATACT
CACCATTTCCTGAAGAGTTAAATCGAGTCATGGTAAGTAATATTGCTGAATTGAATTTTG
CGCCAACAGTAATTGCAGCTAAAAATTTACTTTTTGAAAACAAAGACAAAGAGAGTATCT
TTATTACCGGAAATACAGTTATTGACGCATTGTCAACAACAGTTCAAAATGATTTTGTTT
CAACGATTATTAATAAACATAAAGGCAAGAAAGTTATTTTACTAACAGCGCATCGTCGTG
AAAATATTGGGGAACCGATGCATCAGATTTTTAAAGCAGTAAGAGATTTGGCAGATGAAT
ATAAAGATGTTGTCTTCATTTATCCAATGCATCGTAATCCAAAGGTAAGAGCGATTGCCG
AAAAATATTTATCTGGGAGAAATCGTATTGAATTAATTGAGCCATTAGATGCGATTGAGT
TCCATAATTTTACAAATCAATCGTACCTCGTGCTGACAGATTCTGGTGGTATTCAAGAGG
AGGCTCCTACATTTGGAAAACCTGTGTTGGTATTAAGGAATCATACAGAGCGTCCCGAAG
GCGTTGAGGCGGGAACATCGAGAGTAATTGGCACAGATTATGACAATATTGTTCGAAATG
TGAAACAATTGATTGAGGATGATGAAGCGTATCAACGTATGAGTCAAGCGAATAATCCAT
ATGGTGATGGACAAGCATCACGACGTATTTGTGAAGCAATAGAATATTATTTTGGATTGC
GTTCAGACAAGCCGGATGAATTCGTACCTTTACGTCACAAATAATAAAAAACCCCTAATC
ATGAAGTTGGTTTAGGCAACCAGCGGTGACTAGGGGTTTTTAATATGTTTATTTTTGATA
GTGGTAGCCAATATCATATTTGAATACTTTATTTGATAATATTGGACTTTGCTGTCCATC
GTCATCACTTTTTAAACGTACATTTTTATGAGCTTCTTTAAATACATCGGAATTCAACCA
ATTATTAAAGCTATCTTCAGATTCCCAAATAGTTAAGATTTTAACTTCATCTGTATCCTT
GGTATTTAATGTTTTAGTGACAAACATTTGTTGGAAGCCTTCAATAGTTTCAATACCTTG
TCTATTGTAAAAACGTTCAATCGTTTCTTCCGCACTGCCTTTTTGTAATTGTAATCTATT
TTCTGCCATAAACATGGGCAATCACTCCTCTATTTTATTATTTGATTTGGGTAATGTTTT
TACAAATGTAAAGAGTACAGCGGTTTGTATGATAACCATTATGATTAATCCTATACGGAC
TGCAAGAACATCCACCATATAAATTGAAAAACCTATTACAATGTATAAGCTAATTAAAAT
TTTAATTTTCTGTTGTAGCGTGTAGCCTCGATGTAAATAAAAGTTTTCTACATATTCTTT
ATAAATTTTTTGATTAATAAGCCAATTGTAAAAGCGATCTGAACTTCGAGCAAAACAAAA
AACTGCTACGAGTAAAAAAGGGGTCGTTGGCAGTAAAGGTAATACGGCACCTGCAATACC
AAGCGCTGTAAATATTAAGCCAATGACGATTAAAATAAGTCGCATTGAAAAAACTCCATT
CTAGTACTAATGCGCATGTAATATTGTTTTAGTAATATAAATCATGCTAAATATAATGTG
TATGATAAGTGCAATGACTCAGTAAAATGAAACGTTGTTGAATTATCCTTGTCCCATTAA
CGCATTTTAAGCGCGACTTTCATAACAACCAAACTATTTAATGAGAATTGTTCTCAAGTA
TTATAGTTATATTATGTGTTTTATTTTTGAAAAGTGCAATATGTTTTCGAAAATAAGATT
ATTTTTATGTGCAAAAACGACGCAAAAGTTTTAAAAATGAGACTTCTGTGAGCTGATTAT
TTTATAAAATGTAAACGCTTACTATATAATGTGAATCATATCGTTTAAAAGCATTATTAA
ATATGATGCTAAGAGATTTATATTATAGCCAATAAACAAAGGAGAGATAATATGGCAGTA
AACGTTCGAGATTATATTGCAGAGAATTATGGTTTATTTATCAATGGGGAATTTGTTAAA
GGTAGCAGTGACGAAACAATCGAAGTGACTAATCCAGCAACTGGAGAAACACTATCACAT
ATTACAAGAGCAAAAGATAAAGATGTCGATCATGCCGTCGAAGTGGCGCAAGAGGCATTT
GAATCATGGTCATTAACTTCTAAATCAGAACGTGCACAAATGTTGCGTGATATTGGTGAT
AAATTAATGGCACAAAAAGATAAAATTGCAATGATTGAAACATTAAATAATGGTAAACCG
ATTCGTGAGACAACAGCAATTGATATTCCATTTGCTGCAAGACATTTCCATTATTTCGCA
AGTGTTATTGAAACAGAAGAAGGTACAGTGAATGATATCGATAAAGACACAATGAGTATC
GTACGACATGAGCCGATTGGCGTCGTAGGTGCTGTTGTTGCTTGGAACTTCCCAATGCTA
TTAGCTGCATGGAAGATTGCGCCAGCCATTGCTGCAGGTAATACAATTGTGATTCAACCT
TCATCTTCAACACCATTAAGTTTATTGGAAGTTGCTAAAATTTTCCAAGAGGTATTACCT
AAAGGTGTTGTCAATATACTAACGGGTAAAGGTTCAGAATCAGGTAATGCAATTTTCAAT
CATGATGGTGTAGATAAATTATCATTTACGGGCTCAACTGATGTAGGTTATCAAGTTGCC
GAAGCTGCAGCAAAACATCTAGTACCTGCTACATTAGAACTTGGTGGTAAAAGCGCCAAT
ATCATATTGGATGATGCTAATTTAGACCTTGCAGTTGAAGGTATTCAGTTAGGTATTTTA
TTCAACCAAGGTGAAGTATGTAGTGCAGGTTCTCGATTATTAGTTCATGAAAAAATTTAT
GATCAATTGGTGCCACGTTTACAAGAGGCATTTTCAAATATTAAAGTTGGAGACCCACAA
GATGAAGCTACACAAATGGGTAGTCAAACTGGTAAGGATCAATTAGATAAAATTCAATCA
TATATTGATGCAGCAAAAGAATCAGATGCACAAATTTTAGCAGGTGGTCATCGCTTAACT
GAAAATGGGTTAGATAAAGGATTCTTCTTTGAACCGACATTAATTGCTGTGCCAGATAAT
CATCATAAATTAGCGCAAGAAGAAATATTTGGACCAGTTTTAACAGTGATTAAAGTGAAG
GATGATCAAGAAGCAATTGATATAGCTAATGATTCAGAGTATGGTTTAGCTGGCGGCGTA
TTTTCTCAAAATATCACACGTGCATTAAATATTGCTAAAGCTGTTCGTACAGGACGTATT
TGGATTAACACTTACAACCAAGTACCAGAAGGTGCACCATTTGGTGGTTATAAAAAATCA
GGTATCGGACGAGAAACTTATAAAGGTGCGTTAAGTAACTATCAACAAGTTAAAAATATT
TATATTGATACAAGCAACGCTTTAAAAGGTTTGTACTAGAATCAATATCATTTTTGAGGC
GTGTTCGTAGGTCAGTCTAGCGGTAAGTCTTAACATGTTTACGGAGTTGTTTAGATTTTA
AGCGAAACAAAATATTTAGGAACATGCATAATGATATTAGGATATAATGACTAAAATAAT
AGCAGTAGGATGGTTTTTAATTGCAAATCATCATACTGCTGTTTTTAATTATGCTAATTT
GCGATGCCGCTATTATAAGGACAGAGTTGTTTATGAATTATGGTGATTTAGAAATATGAA
GTTCAATATGCAAAGTCATCGTTTGTTTTAATATGCGGAACAATCATTAAAGTTATTGCG
ATTTTTTGAACTTAATGAAACTAAACAATAAATTTGAGATGCTTTTTTGTCATTTTTATG
TAACTAACACAATAATCTCGTACATTATTAAAAATTTCTATATGATAGGGATAAAGCAAA
GAGCGAGTGTGCTGTAAAAGTTTTTCCAAGGTGATATTACATAAAGGTATAAAGGGTAAA
GATTAATGAGTTGTCATGTGAAGAACGATGGTGTATAAATCATGGTTAATTACGGAAGCA
TTAATATTAATCTGAGAAGCTATAAAGAATTATTTTTAAAAGCGACAATATTAAATACGA
CGCATTTATTTAGGAGTGGCAAACGTATGAATGGGAAAAAGGCGAATACGATAAACAGAT
ACAAATATTTTCATCATGTCAATCATCAAAAAATTCAACAAAGTTCTAAAAAGACGCTGT
GGGCATCACTTATCATCACATTGTTATTTACAGTGATTGAATTTGTCGGAGGTTTAGTAT
CTAATTCATTGGCATTACTGTCAGATTCATTTCATATGCTTAGTGATGTATTAGCACTTG
GTTTATCCATGTTGGCCATTTATTTTGCAAGTAAGAAGCCGACTGCACGATATACATTTG
GATATTTAAGATTTGAGATATTAGCTGCATTTTTAAATGGTTTAGCATTAATTGTCATTT
CAATCTGGATTTTATATGAAGCTATTGTACGTATTATTTATCCGCAACCAATTGAAAGTG
GCATTATGTTTATGATTGCTAGTATTGGTTTACTCGTCAATATTATTTTGACTATTATCC
TTGTAAGGTCTTTAAAACAAGAAGACAATATCAATATTCAAAGTGCATTATGGCATTTCA
TGGGAGACTTATTGAACTCTATTGGTGTCATCGTTGCAGTTGTATTGATTTACTTTACAG
GATGGCGCATCATCGACCCAATCATTAGTATTGTAATTTCACTCATCATTTTACGTGGTG
GTTATAAAATTACGCGTAATGCGTGGTTAATTTTAATGGAAAGTGTGCCTCAACATTTGG
ATACTGATCAAATTATGGCAGATATTAAAAACATAGATGGCATATTAGATGTACATGAAT
TTCATTTGTGGAGTATTACAACAGAGCATTATTCATTAAGCGCCCATGTTGTGTTAGATA
AAAAATATGTGGGCGATGATTATCAAGCGATTGATCAAGTATCATCATTGTTGAAAGAAA
AATATGGCATTGCACATTCAACGTTGCAAATTGAAAACTTGCAATTGAATCCATTAGATG
AGCCATACTTCGACAAATTAACATAAATAAAACATTGTAGCGCCTAAAACATTAATCTAT
GTCATAGGCGCACGTTTTGTTTTGGATTATGTTGCATCATTTAAATGATTTTCGTCAATT
TCTTTGATGTTATCTACATCTAACACGACATCTTTAGGTTTCAAAATATGAATATGTTTT
TCATCATTTGTATGTAAAATGCGTTCTATGATGTACCTTTGACCGGCCATTGTTTCTACA
GCAATCTTTTTGTTTCTTGCTAAACTTGCTACGACGGATTCTTTATCCATTATGATAGCC
CCCTATATATATGTTTATTTACTTATACCCTAACATTATTTTTATACTCTTTGAAAATAT
ATTTTACAGAATTTTATCTAAATATTTAAAAAAATCGCTCAATATCCTTGTAATCCGATA
AGGATTGTAGTAATATTTTTTCAACCATTGTTATAGGAGGTCTTATTAATGACATTATTT
TTATTAGAAGCTAACAATCTTGATTTTGCATCAACGAAAGAAGAACTAGAAGCAAAGGCA
GCATCACTATCTACGAAGACAATTCCAACATTAATTGAAGTACAAGCTACTGAAAATTTA
ACTCATGGTTATTTTATTGTGGAAGCAAATGACGAAGCAGAAGCTAAACAATTTTTAACA
AAAGCAGGTATTAGTATTCAATTAGTCAAAGAAGTACGCTTAGTTGGTAAAGATTTAGAT
GAAGTTAAAAATGGTGATGCACATGTTGATTACCTTGTAACTTGGAACATTCCTGAAGGT
ATTACGATGGATCAGTATTTAGCACGTAAAAAGAAAAATTCTATTCATTATGAAGAAGTA
CCGGAAGTTGAATTTAAACGCACATATGTATGTGAAGATATGTCTAAATGTATTTGTTTA
TACAACGCACCTGATGAAGAAGCGGTACGTCGCGCGCGCAAAGCAGTTGATACACCGATT
GATGGCATCGAAAAACTTTAATAAGACAACAAGTTGATGAGATATATGTATATGGGTTTG
GCGTGGTTTTAGATGGCAGTTAATTAGAATAGCTCAATGCTATAAATGTAAGTAGTTGAT
ATGGCGAAACTAATGAACTATATGCAATTATTGGCTAAAACAATCATTTTATTGAAATTT
TGTAGAGCTGAAATTAATATAACGTCGTTAATTGAATAACGCTTATGTTATAAGAGCGCT
CGCACCAAACCATAATCATCTATAGATATAACAATTCACGATTTAAGGGCTGTGTTTGGC
ATAGCCCTTTAGATATACATTTAATTCTTATTAAAATGGTAGGGATTAAAAGGGGGCTTG
TCATGATTAAAATACAACAATTACAACATCACTTTGGATTGCATAAAGTAATTCATAACT
TTAATTTGGACATTAGTAAGGGAGAAATAGTCACTTTTATAGGGAAAAGTGGTTGCGGGA
AGTCTACTTTACTCAATATCATCGGTGGATTTATTCATCCATCATCTGGTCGTGTCATTA
TTGATAATGAAATTAAACAACAGCCTTCTCCAGATTGTTTAATGCTATTTCAACATCATA
ATTTGCTGCCATGGAAAACGATTAATGACAATATTAGGATTGGATTCCAACAAAAAATTA
GTGATGAAGAGATTAACGCACAGCTTAAATTAGTTGATTTAGAAGGTAGAGGAAAGCATT
TTCCCGAGCAACTGTCCGGAGGTATGAAACAACGTGTAGCGTTATGTCGAGCGCATGTGC
ATAAGCCTAACGTTATATTGATGGATGAGCCATTAGGTGCATTAGATGCATTTACACGCT
ATAAACTTCAGGATCAACTAGTGCAACTAAAACACAAAACGGAATCAACTATTATCTTAG
TCACTCACGATATTGATGAAGCTATTTATCTTTCCGACCGCATTGTTCTATTAGGAGAAG
GATGCAATATTATTTCGCAATATGATATTACAGCATCACATCCACGCAGTCGCAATGATA
GCCACCTACTTAAGATTCGTAATGATATTATGGAAACATTTGCATTGAATCATCATCAAG
TTGAACCTGAATATTATTTATAAGGAGTGAGTGACGATGAAAAGGTTGAGCATAATCGTC
ATCATTGGAATCTTTATAATTACAGGATGTGATTGGCAAAGGACGTCTAAAGAACCGTCT
AAAAAAGCCCAACATCAGCAAGTGATTAAAATTGGATATTTGCCGATTACACATTCAGCT
AATTTGATGATGACTAAAAAATTATTATCACAACACAATCATCCGAAATATAAATTAGAA
TTAGTTAAATTCAATAATTGGCCAGATTTAATGGACGCATTAAACAGTGGTCGTATTGAT
GGTGCATCTACCTTGATAGAGCTCGCGATGAAATCAAGGCAGAAGGGCTCGAATATAAAG
GCTGTGGCATTGGGTCATCATGAAGGCAATGTCATTATGGGACAAAAAGGTATGCACTTA
AATGAATTTAATAATAATGGCGATGATTACCATTTTGGTATACCACATCGTTATTCAACA
CATTATCTTTTACTTGAGGAATTACGTAAACAATTGAATATTGAACCGGGTCATTTTAGT
TATCATGAAATGTCGCCAGCGGAGATGCCAGCCGCATTAAGTGAACACAGAATTACAGGG
TATTCTGTAGCCGAACCATTCGGTGCACTGGGTGAAAAGTTAGGCAAAGGTAAGACTTTG
AAACATGGTGATGACGTTATACCTGATGCGTATTGCTGTGTGCTAGTACTGAGAGGTGAA
TTGCTTGATCAACACAAGGATGTAGCGCAAGCATTTGTACAAGATTATAAAAAGTCTGGC
TTTAAAATGAATGATCGCAAGCAAAGTGTAGACATTATGACGCATCATTTTAAACAAAGT
CGTGACGTTTTAACACAGTCAGCGGCATGGACATCCTATGGTGATTTAACAATTAAGCCA
TCCGGCTATCAAGAAATTACGACATTGGTAAAACAACATCATTTGTTTAATCCACCTGCA
TATGATGACTTTGTTGAACCGTCATTGTATAAGGAGGCATCACGTTCATGACACGTCTCA
CAATTAATAAAATTATATTACCCATTATCACATTTATTATTTTCTTAGGCATTTGGGAAA
TGGTCATTATTATTGGGCATTACCAACCTGTATTGTTACCTGGTCCTGCTCTTGTAGGAA
AAAGCATATGGACTTTCATTGTTACTGGAGAAATTTTACAACATTTAGCAATTAGTTTAT
GGAGATTTGTAGCGGGCTTTGTTGTCGCATTGTTGGTTGCTATTCCATTGGGCTTCTTGC
TTGGAAGGAATCGTTGGCTATACAACGCTATCGAACCGCTATTTCAATTGATTAGGCCGA
TATCTCCGATAGCATGGGCACCATTTGTTGTTCTATGGTTTGGTATTGGTAGTTTGCCAG
CGATTGCGATTATTTTTATCGCTGCTTTTTTCTCAATAGTGTTCAATACCATTAAAGGCG
TTAGAGACATTGAACCTCAATATTTAAAAATAGCGGCAAATTTAAATTTAACTGGGTGGT
CATTGTATCGCAATATATTATTTCCCGGGGCATTTAAACAAATCATGGCTGGGATACATA
TGGCGGTAGGAACAAGTTGGATATTTTTAGTTTCTGGTGAAATGATTGGTGCACAATCGG
GATTAGGTTTTTTAATCGTTGATGCACGAAATATGTTGAACTTAGAAGATGTTTTAGCAG
CAATATTCTTTATCGGATTATTTGGTTTTATTATTGATCGATTCATTAGTTATATTGAGC
AGTTTATACTTAGAAGATTTGGTGAATAAGGAGAGATGATGATGACTTTAGAAACGCTTA
TCAAAGAACAATTAGATCCTCATTTAGTAGAAGTTGATGAAGGGACGTATTATCCGAGAA
CTTTTATCCAACAATTATTTGTAGATGGCTATTTTGGTGAAGCGACACTGAGAAAAAATG
CTGAAGTAATCGAAGCTGTATCGCAGTCTTGTTTGACAACAGGTTTTTGTTTATGGTGCC
AATTAGCATTTTCTACGTATTTAGAAAATGCCGCGCAGCCACATTTAAATAAAGACTTAC
AACAACAATTGTTATCTGGTGAAATATTAGGTGCTACTGGATTGTCTAATCCGATGAAGT
CATTTAATGATTTAGAAAAGTTGAACCTTGAACACACTTATGTTGATGGACAATTGGTTG
TCAGTGGACGTATGCCAGCAGTAAGTAATATTCAAGAAGACCATTATTTTGGTGCGATTT
CGAAGCATGAATCATCAGATGAATTTGTCATGTTCATTCTACGTGCCAATCAAGATGGTA
TCACCCTTGTTGAAAAAACAAATTTTTTAGGGGTAAACGGCTCAGCAACGTATCAAATTA
CTTTGAATCAAGTCGTAGTGCCACAATCACAAATTATCACGCATGATGCGAAGCAGTTTG
CGGCAACTATTCGCCCGCAATTTATTGCTTACCAAATTCCAATAGGATTAGGCTCAATTA
AAAGTTCTTTAGAGTTAATTGATGCATTTTCAAATGCGCAAAACGGAATAAATCAATATT
TAGAGTATGATGTTGAAGCTTTTAAAAAACGTTATCATCAACTTAGAGAGGAATATTATG
CAATATTAGATGACGGTAACTTAACTTCACATTTAAATGAATTAATATCATTGAAGAAGG
ACATCGGCTATTTATTGCTAGATGTGAATCAAGCTTCTGTTGTCAATGGTGGCTCAAGAG
CATATACACCATATTCACCACAAGTTCGCAAGTTAAAAGAAGGATTCTTCTTCGCAGCAT
TGACACCAACATTAAGACATTTAGGTAAACTCGAAGCAGAGTTGAATAGCTAACTGAATT
AAGATGGTGCATAATTCTATTCGTCGAAAACTACTACCGTTTTATAGATGGTAGTAGTTT
TTTACTGCGATTACGCATATAAAATTTAGTGCCTGAATTATAATACAACGTTCGGGCACA
TATGTGTTCACTTACGCAATTATTGATAAATTTCAATCATCTGGAATAATATATAATTAG
AGAGTGGGACAGAAATGATAAAGAGCCACAAATGATTTATTATGTAGTGGTTCTTGGGAG
TGGGACAGAAATGATATTTTCGTAAAATTTATTTCGTCGTCCCACCCCAACTTGCACATT
ATTGTAAGCTGACTTTCCGCCAGCTTCTGTGTTGGGGCCCCGCCAACTTGCACATTATTG
TAAGCTGACTTTCCGCCAGCTTCTATGTTGGGGCCCACCCCAACTTGCATTGCCTGTAGA
AATTGTTGTTCCAATTTCTCTATGTTGGGGCCCCCGCATCAACTACTGCTATATAGTCAT
AAATTAAATAAGTATTAAGAAGTTGAACGAGTATGTCTTGAGTGAAATGTACAATTTTTG
TGAAAATACGTGAAAAATCAGGAGTCCATAAATATTGAGCTGGTTATACATGTCGAGTGA
GGTGTAGACATCAATGAAGCGATTAAGTACAACATTGAAAGTACGATTAATTAGTAATTT
TTTACAATTGATTATTACGACAGCGTTTATCCCATTTATAGCATTATATTTAACTGATAT
GTTAAATCAATCTATCGTTGGTATATATCTTGTTGTCTTAGTGATTTTGAAGTTTCCGTT
ATCTATTATTTCTGGCTATATTATCGAAATATTTCCAAAAAAGTCTCTCGTGCTGATTTA
TCAGTTGACGATGGTTGTTATGTTAGTGTTAATGGGCATATTTAGCTCTAACCAGCTATG
GCAAATCATTTGCTTTTGCATTGCATACGCTATATTCACTATCGTTTGGGGCTTGCAATT
TCCAGTTATGGACACATTAATTATGGATGCAATAACGGAAGATGTTGAACATTACATTTA
CAAAATGAGTTATTGGATTACGAACTTATCGGTTGCTATCGGAGCTTTGTTAGGTGGATT
AATCTATGGTCATAGTATGTTGATACTTTTCTTAGTCGCGGCATGTATTTTTTTAATTGT
ACTGGTGATTTTATATATTTGGTTGCCAGAAGACCAAAATCAATCAGTACGAACTGTTGC
TAATGCGCAAACGCCTTTTTATCAACAATTTCATATTTTGAAAGTGTTGCGTAGTTATAA
ATCAGTTTTAAAAGATCGAAACTATATGTTAATGATTTCAGGATTCAGTATTTTAATGAT
GGGTGAATTCTCAACATCTTCGTATATTGCAATTAGATTAAAAGATCAATTTGAGACCAT
CAGCATAGGTCCTTATGATATTACAGGGGCAAAGATGTTAGCAATTTTACTCATGACCAA
TACTGTTGGTGTCATTGTACTCACGTATTTTATTTCAAAAGTTGTATTAAAAATAGATTT
TAAAATAGCTTTAGTGTTCGGTTTACTATTTTATATTGTCGGTTATAGTGGAATCACGTA
TCTCAATCAATTTAGCTTGCTCATCTTATTCATGATGATTGCTACTATAGGTGAAATCGT
TTATTCGCCTATATTTGAAGAGCAACGCTTTAAAATTATTCCAGAAGATAAAAGAGGGAC
ATATAGTGCTTTTCATGCATTAGGTATTCATATGTCGGAAACATTAGCGAGGTTAGGGAT
TGTCTTGGGTGTGTTCTTAACCTCCTTACAAATGGGGTTGTGTATGTTTATCTTGTTAGT
AATGGGTGCTTTGTTACTTGTTATAGGTGTATTTAGAGGACGAAAGAAAGTAAGCATAGA
TTGAATTTGCTGAAACATTTATTTAACAAGTCTCTTTATATTGAAAACCTATTAATTTGG
TCGTGATTAAAATAGAGATAAATTTATTAAGAATTTGTTAAAATTTAAGGATAACAATTG
TTTTATGCGAGTTGTTTGTTTAATATAAACTTGCTTCATGGATATTTTGTAACAACAATA
TTGAATTTGCAATGAGATGTGAACAAGAGAAAGTGATTAACGAGTTGTAGTGTGCTATTT
ATCGAAGATGTATGTAATTTACATTGAAAAGTATACCAATTGTAACGATGATACAAGATG
TATTTTAGGGTAGAATATATCGCTCATATGTTGCGAATGGTGTTTTATATTAATCATTAC
ATAACGAGTTAATTAACATTTCGTCGGTTATCATATCATCATGCAATTTCAGTAAGTAAT
GAGTATTATGATATGAAAGAAGGACTTTTTATGATTATGGGTAATTTGAGATTTCAACAG
GAATATTTTCGTATATACAAAAATAATACAGAATCAACGACACACCGTAATGCGTATTGG
GTTAAACTCGCTAAAAATGTTGAAGCTACTAAAATGATGTATGCATTATCTACAATTGTG
CAACAACATGCATCTATAAGACATTTTTTTGATGTTACTACCGATGACAATTTAACAATG
ATACTTCATGAATTTCTGCCTTTTATTGAGATAAAACAAGTTCCATCTTCTTCCGCAAAC
TATGATTTAGAAGCTTTTTTTAAGCAAGAATTAAGTACTTACCATTTTAATGATTCACCT
TTATTCAAATTTAAATTGTTTCAGTTCGCTGATGCTGCATATATACTATTAGATTTTCAT
GTGTCTATTTTCGATGATAGTCAAATTGATATTTTTCTTGATGATTTATGCAATGCATAT
CGTGGCAATACTGTTATTAACAATACTCGACAGCATGCACATTTAAATAGAAATGATGAT
AAAGACAATCAAGATGCATCGCATATAGCATTAGACTCAAACTACTTTCGGTTAGAGAAT
AACTCTGACATCCATATTGATAGTTATTTACCAATTAAGCATCCATTTGAGCAAGCTTTA
TATCAAACGTATTTGATTGATGATATGACATCAATAGATATGGCATCGTTGGCTGTTAGT
GTGTATTTAGCTAACCATATAATGAGTCAACAACATGATGTCACATTAGGAATACATGTA
CCATCACATTTACCAAATGATTTGCACGGAAATATTGTGCCCTTAACGTTAACAATCGAT
GCAAAAGATGTATGTCAACGTTTTACAACAGATTTTAATAAATGTGTGTTGCAAAATATG
TCGCAATTACAGTGCGCGAAGTCTTCGCTTTCATTAGAGACTATTTTTCATTGTTATCAT
CAAATGATGTCTTGTTGTAATGATGTTATTGAGGATGTACATCAAATACATGATGCACAT
ACATCTTTAGCGGATATTGAAATTTTTCCATATCAACACGGGTTCAAAATTATATATAAC
AGTGCAGCATATGATTTGCTCTCAATCGAGACGCTGAGTGACTTAGTTCGTAATATTTAT
TTGCAAATTACTGAAGAAAATGGAAATAAACGAACAACTGTAGATGAACTTAATTTGATG
ACAGAACGTGATATTCAATTATATGACGATATCAATTTAAGTTTGCCTGATTTAGATGAT
GCGCAAACAGTTGTTACCTTATTTGAGCAACAAGTTGAAGCAACGCCGAATCATGTCGCT
GTGCAATTTGACGGAGTGTTTATAACATATCAAACATTGAATGCACGCGCGAATGATTTA
GCACACCGTTTGAGAAACCAGTACGGTGTTGAACCTAAGGATCGTGTCGCTGTCATAGCT
GAAAAAAGTATTGAGATGATAATAGCGATGATAGGTGTGTTGAAAGCTGGTGGGGCTTAC
GTGCCAATTGATCCGAACTATCCAAGTGATCGTCAGGAGTACATTTTAAAAGATGCAACG
CCTAAAGTTGTAATAACGTACCAAGCTTTATATGAAAATAGTAAACAAAATATTAATCAC
ATTGATTTGAACAAGATAGCGTGGAAAAATATTGACAATCTTTCTGAATGTAACACGTTA
GAAGATCATGCGTATGTTATTTACACGTCGGGGACAACTGGTAACCCTAAAGGGACACTA
ATTCCGCACCGAGGTATTGTTCGCTTGGTCCATCAAAATCATTATGTACCATTAAATGAA
GAGACGACGATTTTGTTATCAGGAACTATAGCCTTTGATGCTGCTACATTTGAAATATAT
GGTGCATTGCTCAATGGTGGAAAACTGATTGTTGCTAAAAAAGAACAATTATTAAATCCA
ATAGTGTTAGAACAATTAATCAATGAAAATGACGTTAATACTATGTGGTTAACCTCCTCA
TTATTTAATCAGATTGCTAGTGAACGAATAGAAGTATTGGTACCGTTAAAGTATTTATTA
ATTGGTGGAGAAGTATTGAATGCTAAGTGGGTAGATTTGCTTAATCAAAGACCGAAGCAT
CCTCAAATTATTAATGGTTATGGACCAACTGAAAATACAACATTTACAACGACGTATAAT
ATACCTAACAAAGTTCCAAATCGTATTCCTATTGGTAAACCGATTCTTGGTACTCATGTT
TATATCATGCAAGGCGAGCGTCGCTGTGGCGTTGGTATTCCTGGAGAATTATGTACAAGT
GGCTTTGGGTTAGCTGCAGGTTATTTAAATCAGCCAGAATTGACAGCAGATAAATTTATC
AAAGATTCAAATATAAATCAGCTGATGTATAGAAGTGGTGATATCGTTCGTTTGTTACCC
GATGGCAACATAGATTATTTATATCGAAAGGACAAACAAGTTAAGATTCGAGGGTTTAGG
ATTGAGTTGTCAGAGATTGAGCATGCGCTCGAGCGTATACAAGGTATTAATAAAGCTGTT
GTTATTGTTCAAAATCATGATCAAGATCAGTATATCGTTGCTTATTATGAAGCGATGCAT
ACATTATCACATAATAAGATTAAATCACAATTACGTATGACCTTACCGGAGTACATGATA
CCAGTTAATTTTATGCATATTGAGCAAATTCCTATTACTATTAATGGGAAATTAGATAAG
AAGGCATTGCCGATCATGGACTATGTCGATACGGATGCCTATGTAGCACCGAGTACAGAT
ACCGAACACTTGCTATGCCAAATTTTTGCAGATATTTTACATGTGAATCAAGTAGGTATT
CATGATAATTTCTTTGAATTAGGTGGCCATTCATTAAAAGCAACGTTAGTGGTGAATCGG
ATAGAGGCATCTACTGGGAAACGATTACAAATTGGTGATTTATTACAAAAGCCAACTGTA
TTTGAACTAGCGCAAGCAATTGCTAAGGTTCAAGAACAAAACTATGAAGTGATTCCTGAA
GCTATAGTTAAAGATGATTATGTGTTGAGCTCTGCACAAAAGCGTATGTATTTATTATGG
AAATCAAACCATAAAGATACGGTGTATAACGTACCTTTTTTATGGCGGTTATCATCAGAA
CTTAATGTAGCTCAATTGCGACAAGCAGTTCAGCATTTGATAGCGCGACATGAGATTCTA
CGAACACAATATATTGTTGTAGATGATGAGGTTCGACAACGTATTGTGGCAGATGTTGTA
GCTGACTTTGAAGAAGTTAACACGCATTTTACGGATGAACAAGAAATCATGCGCCAATTT
GTGGCACCTTTTAATTTGGAAAAGCCAAGTCAAATTAGAGTGAGATACATTAGAAGTCCA
TTACATGCATACCTGTTTATAGATACACATCATATCATTAATGACGGTATGAGTAATATA
CAATTAATGAATGATCTTAACGCACTTTATCAACATAAATTATTGTTACCACTTAAATTG
CAATATAAAGACTATAGTGAGTGGATGTCGCATCGTGATATGACGAAACATAGACAATAT
TGGTTATCTCAATTCAAAGATGAAGTACCTATCTTAAGCTTACCGACAGACTATGTTAGA
CCAAATATTAAAACGACAAATGGAGCAATGATGTCATTTACAATGAATCAACAAACGAGA
CAGCTACTTCAAAAATATGTAGAAAAGCATCAAATTACTGATTTTATGTTCTTTATGAGT
GTGGTCATGACGTTGTTAAGCAGATATGCTCGAAAAGATGATGTTGTTGTCGGTAGTGTA
ATGAGTGCGCGTATGCATAAAGGCGCGGAGCAAATGCTAGGCATGTTTGCTAATACGTTG
GTATATAGAGGGCAACCGTCACCTGATAAAATGTGGACACAGTTTTTACAAGAAGTTAAG
GAAATGAGTTTGGAGGCATACGAGCATCAAGAATACCCATTCGAATGCTTAGTAAATGAC
TTAGATCAATCACATGATGCCTCACGGAATCCATTATTTGATGTCATGTTAGTACTACAA
AACAATGAAACGAATCATGCTCATTTTGGGCATAGTAAATTAACACACATTCAACCCAAA
TCGGTGACGGCGAAATTTGATTTATCTTTCATCATTGAAGAAGATCGCGATGACTATACA
ATCAATATCGAGTATAATACCGATTTATATCACTCAGAAACAGTTCGTCACATGGGTAAT
CAATGTATGATTATGATTGATTATATTTTGAAGCATCAAGATACACTACAAATTTGCGAT
ATACCAAATGGCACGGAGGAACTTCTAAATTGGGTCAATACGCATGTTAACGATCGAATG
CTTAATGTCCCGGGAAATAAATCTATCATAAGTTACTTTAATGAAGTTGTCTCACGACAA
GGTAATCATGTTGCGCTAGTCATGAATGATTTGACAATGACGTATGAAACATTACGTAAC
TATGTGGATGCCATTGCGCACATGCTCCTATCAAATGGTGTGGGCAATGGTCAACGGGTT
GCCTTGTTTACAGAACGTAGTTTTGAAATGATTGCGGCGATGTTGGCGACAGTTAAAGTA
GGTGCATCTTATATACCTATCGATATTGATTTTCCGAAAAAGCGACAAGGCGCAATTTTG
GAGGATGCTAAAGTAACTGCAGTCATGTCTTACGGCATTGAAATTGAAACGACATTACCA
GTCATTCAATTGGAAAATGCTAAAGGTTTTGTTGAATCAAAGGAAAATGAACAATATGAT
GATTTACATGGCGATCAACTTGAAAACACAGCGATGTTAGATAATGAGATGTATGCTATT
TACACATCTGGTACGACCGGGATGCCTAAAGGGGTTGCCATACGACAACGAAATTTGTTG
AATTTAGTGCATGCATGGTCAACTGAATTGCAATTAGGCGACAATGAAGTATTTTTGCAA
CATGCAAATATTGTTTTTGATGCATCAGTTATGGAGATTTATTGTTGTTTGTTAAATGGT
CATACGCTTGTGATTCCAGATAGAGAGGAACGTGCTAATCCAGCACAGTTACAACACCTC
ATTAATAAGCATCGTGTTACGGTGGCATCGATTCCATTACAGATGTGTAGTGTTATGGAA
GACTTTTATATTGAAAAATTGATTACAGGCGGGGCAACTAGTACGGCATCCTTTGTTAAA
TATATTGAGAAGCATTGTGGCAGGTATTTCAATGCCTATGGACCATCTGAGTCAACAGTC
ATCACATCGTATTGGTCACATCAATGTGGTGATTTGATACCTGAGACGATTCCAATTGGC
AAACCCTTATCTAACATCCAAGTGTATATTATGTCAGATGGTTTGTTATGCGGTATTGGT
ATGCCAGGCGAGTTGTGTATTGCAGGTGATAGTTTAGTGATAGGATATATTAACCGTCCA
GAATTAATGGCTGATAAATGGCAAAATAATCCATTTGGTAAAGGAAACTTGTATCATAGT
GGTGATTTAGCACGTTATACATCTGATGGTCAAATTGAATTTTTAGGAAGAATAGATAAA
CAAGTGAAAGTTAACGGGTACCGTATTGAACTTGATGAAATTGAAAATGCAATATTAGCT
ATTCGTGGTATATCTGATTGTGTTGTCACAGTAAGTCACTTTGATACGCATGATATATTG
AATGCTTATTATGTCGGAGAGCAACGAGTGGAGCAGGATTTGAAGCAATATTTAAATGAT
CATCTGCCTAAGTATATGATTCCTAAGACTATAATGCATATCGATTGTATGCCATTAACC
GCGAATGACAAGGTGGATACTACGCGTTTGCCAAATCCATCACCTATACAACAGTCTAAT
AAAGTGTATAGCGAACCATCTAATGAAATTGAGCAGACATTTGTTGATGTATTCGGAGAG
GTATTGAAACAAAATGATGTCGGTGTTGACGATGATTTCTTTGAACTTGGTGGTAACTCA
TTAGAGGCGATGTTAGTTGTCTCGCATTTAAAACGATTTGGCCATCATATTTCAATGCAG
ACATTATATCAATATAAAACCGTGCGACAGATTGTTAATTATATGCACCAAAATCAACAA
TCATTAGTTGCATTACCGGATAATCTTTCGGAATTACAAAACATAGTTATGACTCGTTAT
AATTTGGGTATTTTAGAGGATAGTCTAAGTCATCGACCTCTAGGAAATACACTATTGACT
GGTGCTACAGGGTTTTTAGGTGCTTATCTGATTGAAGCACTACAAGGATACAGTCATCGC
ATTTATTGTTTCGTACGTGCTGATAATGAGGAAATAGCATGGTATAAGTTGATGACGAAT
TTAAATGATTATTTTTCAGAAGAGACGGTTGAAATGATGTTATCAAACATTGAAGTCATT
GTTGGTGATTTTGAGTGTATGGATGATGTTGTTTTACCAGAAAACATGGATACGATTATT
CATGCAGGTGCTCGTACAGATCATTTTGGTGATGATGATGAATTTGAAAAAGTAAATGTT
CAAGGTACTGTTGATGTCATACGTTTGGCACTACAACATCATGCAAGGTTAATATATGTG
TCTACGATAAGTGTGGGAACTTATTTTGATATAGACACAGAAGATGTGACATTTTCAGAA
GCGGATGTCTATAAAGGACAACTACTAACATCACCATATACACGGAGTAAATTTTATAGT
GAATTAAAAGTATTAGAAGCTGTAAATAATGGCTTAGATGGTCGGATTGTACGTGTTGGT
AATTTGACGAGTCCTTACAATGGGAGATGGCATATGAGAAATATAAAGACTAACCGTTTT
TCAATGGTAATGAATGATTTGTTACAACTGAATTGTATCGGGGTTAGCCTCGCTGAAATG
CCTGTAGATTTTTCTTTTGTGGATACGACTGCCAGACAAATTGTCGCATTAGCACAGGTC
AACACACCACAAATCATTTACCATGTGCTATCACCTAATAAAATGCCGGTGAAATCTTTG
TTAGAATGCGTTAAGCGCAAAGAAATTGAACTCGTCAGCGATGAATCATTTAATGAAATT
TTACAGAAACAAGACATGTACGAAACAATTGGATTAACTAGTGTTGACCGTGAACAACAA
CTAGCAATGATAGATACAAAATTAACATTAAAAATAATGAATCACATCAGTGAAAAATGG
CCAACGATAACTAACAATTGGCTGTATCATTGGGCGCAATATATCAAAACAATATTCAAT
AAGTAAGTAGGGAAAGTTATGACAGTATTTGTAATGCAATTACAGAGTAACTTGAAAAGT
ATTGAAGAATTAATATCACAAAGTCGTTGGTCATATAAAAAACCGCGTACAGTCAACTAT
AGATACAATCAAGATAAACTCATGCACAGATTGGGAGATATTTTAGTGCAATATGGAATT
CAACATGACACAGGGTTATTACCACATGAATGGCATTATCACATTTCGCCACGAGGTAAG
GCAGATATAGTTCAACACAATCGTGATGGACAGCCCATCTATGTGAGCTTATCATATAGT
TATCCTTATATCGTGTGTGTTGTCGATAAAGAACCAGTTGGTATTGATATCGAAAAGATA
TCACAACGTTTAGACTGGCGTACATTAGTGACGTGTTTCTCTACAAACGAAGCACATCAA
ATATGTAGTTTAAATGATTTTTATCAAATATGGACACAAAAAGAAAGTTTTACAAAATTG
ATTGGTGAAGGTTTAATCAAAGGATTGGACATTTATGATATGACGCAATCACACTTTTAT
CAATCACGTGAAGTGAAGTTCAAACAATTTATTTTTGATCAGTTTATGGTACAGGTATGT
TTCTTAGGAGAGGCTCCTTGGAGTTATAAAAAATTATCGGTATTCCAGCTATTAAGTAGT
TAACATGGCGTCTAACAGTATCATTGCGCAGTGATTTTAAACTATGCTGCCTAAATGTTT
ACTGTTAGATGTTTTTTTATTGGAAAAATGAAAGGTGAATACACGATGGCATCATTCAAA
ATCATGACGAGATTAAAGTAAGTGATAAGGTGAAAATATACTGAGCAATATTGAAATTGC
CAAAAATAATGGCTTGTTACGACGCATTTGAGACTTTAATGCTCACGTAAGTTGGCTGGA
ATCATATCATGTCAGTTAATAAAATAACGTGAGTATCAATCATCATACTCAAACGATGAT
TTAAAACTCACGTTACGATGTTTATATGAATTAATTTAATTTATAGCGATAGACAAAATG
TTGTCGTACTAATTCAATAGTCATCATCCAGACGACATGTCCAAATAATTCTGATATGTG
CTCTTGGAATGGTTGATCCCACACAGCAGGTACAGTATGCATAATCGGCATAATGATAAG
GTGGAATAACACCCATATTACAATACCAAAAACAGCACCTTGTCCCATTGCTAAGTAAGC
GTATTTTTTAACTAATATGCAGTAAATAATTGCAATGACGATAGAAAAACTAAAGTGGAC
AATAAAGCTTACCCAAGGCAATTCCATATTTGAAAATGTATATGTTTGATGCGTAAACTC
ACTACTAAATCCTAATTGTTGCAATAACTCTTGAGGTGGGTTTGTTGCATTTCGTTCTGG
TGTACGAGGTGGAAACATGACCTCCCAACCTAATTTTACAATTCCAGATAACAAGCCACC
GATAATTCCAGCATAAATGAATATACCCATTTGTCGTTTCGTCAACTTAAGGACTCCTCT
CTATTTACTATCCTCATTATAGTATTTTGTGAAAATAATCACAATAAAAAGCTTTTAAAA
TATAAAATATTTCAAGTTACAAATTTTAAAATCACTAATAGTGTTTTTCATCTCAAATTG
TATCATACTATATTCTAAGATTTCTTTTGTGAAATGAGACAGGTGAAAAGGTGACGCTGC
ATAATCATTAAACAAATTAGGTACAACTATGTTTCGAAGCCGAATAATACAAGATTGAGT
GGTCTTATTCAAAGTCATACTAATGATTTTAGTATCGTTGTCCCAACAAAATCATTATTG
TAAATAGCTTCGATAATATTTGGCTTGTTTCCTGATGCAATGATAACTTTAGGACAGCCA
TTTTCAATAGCATTTTTAGCATCAAGCACTTTGGGAATCATACCTCCATAAATATCACCA
TGCTCAATATACTGATTAATATCGGCTAAGGGTAGTTGAGGTATAACAACATCGTTGATT
AGCACGCCAGCAATATTGCTTAGTACATAAATGGGTGCTTCCAATGATGCTGCAATAAAA
TAGGCGAGTGTGTCTGCATTTATGTTGTAAAATTCTCCATCATGGTTATTGAAACCAATC
GAATTGATGATAGGTATAAATTTAGTACATAAATAAGACAATGAGTCTATATTTAAAGTG
GTTGGAACCCCGACATATCCATATTGTTGATCAAAACGTTTAATTTCAAATAATTGAGCA
TCCAAACCACATAAGCCTATTGCAGAACATTGGTGCTGGTTAAATTGAGCTACTAATGCA
GTGTTAACGTCTGCAATGAGCGTGTGTTTAGTAATAGTCATGGTTGCTTTATCAGTCACT
CTTAGGCCATTAACAAAGTGTGGCTCGATTTGCTGGTTTGATAATGCTTCATTAATAAAT
GGGCCACCGCCATGAACGATAATGGGGTAGATGTTGTTTGATCGTAAATGCTTAATGTTG
TTAATAATTGATGGATGCATGTCACTTAGTGTACTGCCACCAATTTTAATGACAATAAAT
TTCATCTAACCAACACCACCTTATGTTCGATATGATGCGTTAATACGCACATAATCATAG
GATAAATCACAACCGTATGCAGTCGCTGCAGCGTTACCTAAACCGAGCTGAACGTCAATT
GTGACATTTTCATGAGTTAATGTATTCGACATAGCTTGCTCATCAAATAGTACAGCCATA
CCTTTATCCACGACAGGTATTTGGTTCAGTTGAACATATGTGCAGTTAGGATCAATTTCA
CATCCGCTGTAGCCAATAGCTGTAATGATTCGACCAAAATTGGCATCTTCGCCAAAAATA
GCTGATTTTACTAGATTTGAACTTACGATCGTTTTACCGATTTTTCTTGCGTCTGATATT
GATTTAGCGCCTGAAACATTGACACTGATTAACTTTGTTGCGCCTTCGCCATCTCTGGCT
ATAGCTTTAGCTAAAAATGTACAGACAAAATTGAATGCATCAACAAATGTTTCCCATTGT
GGATGGTCTTGATTAAGTATTTGGTGTTCAACTTGCTGATTTGCCATGACTAATACCATG
TCATTTGTACTTGTATCGCCATCAACAGTAATCATATTAAATGTATGGTCAGTCGAAGAT
TTTAATAATTGATGAAGTGTATTCGATTCAATTGATGCATCTGTTGTTATAAAAGCAAGC
ATGGTAGCCATATTTGGGTGAATCATACCTGATCCTTTAGCACTGCCACCAATTGTAATG
GTTTTACCATCAATATTTAGTGATACAGCGATATGCTTTGTACATGTATCAGTTGTTAAA
ATTGCCTCGTTAAACGCACCTGGTGTTGTAAAATTAGCATCATTAATATGTTCTGTACCA
GTTTTAATTTTATCCATTGGCAAATATTCTCCAATAACACCAGTTGAAGCAACAGCAACA
TGCTCAGATGGTATTTGAAGTTGTTGAGCAACCCATGTTTGAGTTTGTTGTGCATCATCG
ATACCTTGCTGACCTGTGCAAGAATTTGCATTAGCTGAATTAACAACAAGTGCTTGTAAT
TTCCCTTTAGACTTTTGTAAAGTGTCTTCAGTGACAATAAGTGGTGCAGCTTTAAATTGG
TTTAAAGTATATACGGCAGCTGAACTTGCTAAAGACGATGAGTAAATCCAGCCAAAGTCT
TTTTTGTTAGCGCGTAAACCGATGTGCATACCACCGGCCGTGAAGCCTTGAGGTGTACTG
ATATCGCCATGTTTAATAATTGAAAAGTTATGTTGTTGTGATGTCGTTTCTTGATGTTTC
ATTCTAACACCCCTTATGGATAAACTGGTGATTGTTTTAGGCCAGTCGTAACTTCAAAAT
CATATAATATATTTAAGTTTTGAATGGCTTGACCACTTGCCCCTTTGACAAGGTTATCAA
TCACTGATACTAAAATTGCTGTTTGCGTTGTTTCATCTACATAGATACCGATATCGCAGT
AGTTACTACCGAGTACTTCTTTTGTGGTTGGAAAAGTCCCAATATCTCTAATTCTGACAA
ATGGCTGATTAGCATAATAAGAGGTCATTAATTTATGTAATGATTCAGTCGTATATTCAG
ATGATAATTTGACATATATTGTTGATAAAATACCTCGTGTCATTGGTACGAGATGTGGTG
TAAATATGACTGATACATCTTGACCCGCAATGATAGATAAATATTGCTCGATTTCCGGTT
TGTGTTTATGGTTTCCGATTGCATAAGCGCTTAGATTTTCATTCATTTCTGAAAAATGAA
CACGTTGTGATAATGAACGACCAGCACCTGACACGCCGGTCTTAGCATCAATAATAATAG
ATGACAAATCTACAATTTTTTCGCTAATAAGTGGATGTAATGCTAATAACGTTGCTGTAG
GGAAACAGCCAGGGTTAGAAATGAGTTTCGTTCCATTGCTATCTAAAGATTGCCATTCTG
AAATGCTGTAAATAGCATGATTCAAATCATCTTGTGCTGCAGCAGTTTCTTTGTAATATG
TTTCATATATTTCACGATTCTTAATTCTAAATGCGCCAGATAAATCGATAACATGAATAC
CTTTTTCTACTAAGGGAGGGATACATGTTTTACTTACGGGTGCTGGTGTTGCAAAGAAAA
TTACATCACAGTCATTATTGTCCACTGTAAGTGCTTCGAAATGTTGCATAATATGTTGTA
AATGTGGAAATGTTAATTTCAACGGTTCATCTACTTTTGAATGTGAGTAGATGTGTGCAA
TCGTTACATGAGGATGTGTTTGTAATAATCGAATTAATTCAATTGCGCCATAACCGCTAC
CGCCAACGATACCTACTTTAATCATCATGAATCCCTCCTATATCATATATAAATGATTAA
TTGTTAATTTTTAAAAACGTCTTGAAAAGCTGCAACAATTTGATTGATTTCCTCTTTATC
AATAACTAGAGGTGGTGACAATCGAATGATAGTACGATGCGTGTCTTTGCATAAGATTCC
ACGTTGAATCAGTTGATCCACAAAAGGTGCGGCATCTGTGTTAAGTTGGATGCCTATAAA
TAAACCACGACCTCTAATTTCCTTAATGCTTGGATGTTTAAGTTGTAGTAATTCTTTTAA
TAAAATTGAACCTAAGCGTTCTGATCGTTCAACCAGTTGTTCATCTTTAAGTACATCAAG
CGCTGCCGTCGATATTGCAATGGCTAAAGGGTTACCACCAAATGTTGAACCATGTGTACC
TGGTGTTAGAACACGCATGACATCATTATTTGCAAGTACAGCAGATACAGGGTATAAGCC
GCCACCCAATGCCTTACCTAAAATATAAATGTCTGGAACAACTTGCTCCCATTCCATAGC
AAACCATTTCCCAGTTCTACCAAGACCAACTTGAATTTCATCTGCAATCAATAATATTTG
ATGTTTATCACATAGTTGACGCACAGCTTGAATATATCCTTTCGGTGGTATATTAACGCC
ACCTTCACCTTGAATTGGTTCCAAAATAATTGCTGCTGTATTCGGTGAAATAACTTGTGT
TAATTGTTCAATGTCTCCAAAATCTACTGTTGTAGTGCCTTGAAGTAGGGGGTGAAATCC
TGCTTTATATGCGTCGTGGTTAGATAGTGATAATGAGCCAAGTGTACGACCGTGAAAATT
GTTATTCATAGCGATGATTTCAACTTGTCCGTCAGTAATGCCTTTAACTTCAGAGCCCCA
TTTTCTAGCAATTTTAATGGCTGCTTCAACAGCTTCAGTACCAGAGTTAAGGGGGAGTAC
TTTGTCTTTCTTAGCAAGATGACAAATTTTTTCTTCCCATTTCCCGAGATTGTCACTATA
AAGGACACGTGAAATGATAGACAACTTTGAAGCTTGTTCTGTCATCGCTTTAACAATTGT
TGGATGACAATGGCCTTGGTTTGCAACTGAAAAACCCGAAATGCAATCTATATATTGTTT
GCCATCAGTATCCCAAACTTTGACACCTTTACCTTTAGTAATTACAAGCTTAAGTGGTGC
ATAATTATTAGAACTATAATAATCAGTTAATTCAATGATTGAATTCATCGGTCTCCCTCC
TTTATATTTATACAATTTAAAGAATTAATATTAATATATTACAGTTGTTCAATATAAGTG
TCAAATGTAAATTTAATAATATAAAGATAAAGTTGTGTATGTATTAATGTGATTCGTAAA
ATGAAAGTACTAATATTTTTCGTGGATAATCATTGATATGTATACGAGTGCAGTTTAATG
TAGTATGAATAAAAAATGCCACAAGCATATGTTTAACATATGACTGTGGCATAGTATTAT
GCTTGTGGAATTTTACGATGCTTAATTTTATAAATAATGAAGCCGATAATGAAACCAATC
AAACTGAGAACAACCCAGCCCATACCAATGTCTGATAATGGTAAATATTTTTGGCTGAAA
TTAATCAAAGTTTGTGAGAATGATGTGCTTGAAATGAACTCTGGACTAGCTTTTAATCCA
TCTACTAATGCAGCAATCATTGTAAAGAAAATGGTACATTGATAAATAATTTTTGAATGA
TGGAATTTGCTACTAAATAATGTTAGTACAATCAAGGCAATTGCTAATGGATATAAGAAC
ATTAACACTGGGACTGAGTACATAATAATTTTAGTTAAGCCAACATTCGCGAATAAGAAT
GAGATAAAGCTCACAACTGTTGCAATCGCTAGGTAATTCATTTTAGGGAAAAGGTGTTCA
AATGTTTCTGAAAATGCCGTAATTAAACCGATAGCTGTTTTTAAACAAGCAACCATAACT
ATGAGTGATAACAAGACGATACCGTAGTTACCTAAGTAGTATTGCGTAATTTGCGCTAAG
GCAATACCACCATTTTCACTAAGTTTGAAATGACCAATACTTAATGTACCCATGATTGCT
AGTAGGGTATAAATGATACCCATCATAATGATACTGATAGTACCAGACTTAATTGTTTCT
TTAGCGATATCAGTTGGATTTTCGATACCTAACTTTTTAATCGTTGCTACAATGATGATA
CCAAATGCTAAAGACGCTAGCGCATCTAAGGTATTGTATCCATCTAAAAAGCCGTTAAAT
AAGGCGTTTGATTGATATTGTTTACTAATAGGTGCATCAGAAATGCCACCTAATGGATGG
ATAAAAGCAAATAATAAAATAATTGCTAATAATACTAAGAATACCGGATTTAAAAATTTA
CCGATATATTCTAAAATTCTTGATGGCTTTCTCGCAAAAAACCATGCAATCACAAAGAAG
ACGAAGCTAAAAATAAATAAATATAAAGTGATTTGCTTTGGTGATAAAAATGGCGAAAAT
GCAATTTCAAATGATGTAGTTGCCAGTCTAGGTAAGGCGAAAAATGGTCCGATAACTAGA
TATAAGGCAATCGTGAAAATGTAAGCATATGTTTTATTAACACGCGATGCAATTTCAAAT
AAACCAGATGTCTTTGAAATGCCAATAGCAATGATACCTAGAAATGGTAAGCCAATTGCT
GTAATTAAAAATCCTAAGTTAGCGATAAAAACGTTAGAACCAGCAGCTTGACCCAAGTGT
ATTGGGAAGATAAGATTGCCGGCACCAAAGAATAAACCAAATAACATAGAACCTATAAAC
ATGTTTTCTTTAAGTGTTAGTTTCTTCTTCATATATGTATTTGTTCTCCTTTTTAGAACT
TATAAAAATCTACTTAATTAAGATAATATCAAAAATTAAACCTAAAGTGATACATAATTT
TGTAATAAATACTAAATTTTTTGAAAATTCCGGAATAAACACTGTTTTTATGTAGTAGGG
GCGTAGGTTAAGAACGGTTTAACAGATATAGAATATGTTAAATATAGAAGGTTAGAAAAC
CCGACGTATTAATACTTTGTAAAATAAAGATCCCCCCTTCAACATGATCGAAGGGGGTAA
GTGTATGCTTAGTTCAATATATTTAGTAAGTCGCTTGTGGTTACTGTTTGCCCCATTATA
GGGAATAAATTATCTATTGGGAATTGATGTAGCGTTTCGTTTTGAGCGCTCATCATGTCA
GTAACAAAATACTGATCGTAGTTTAATTGATAGGCGTCTCGTGCTGTCGTATCTACACCA
ACATGTGTTGCTACACCGCCAAGAACAATCGTATCAATTCCTCGACGTCTCAACTGTAAG
TCTAAATCCGTTCCTACAAATGCACTAAATTGTCGTTTGTCTATGACAAAATCGCCATCT
CTCTTGTCTAATAAATGATGGAAACGACTGTAGTCGTCGCCTTCTTTTGGTGGTAATGAT
ACCATCGAATTTGGTTTCAATGCATCTTTACCATCATAGAATTTAACACGAACGAATACG
ATAAAACCATTGTTTTTTCTAAAAGCTTCAATTAACTTGTTAGCGTTTTGAACGACATTT
TCAGCTGTATATGGGGCATAATCCATTTTAAGAATACCTTCTTGCAGGCCGATTAACACT
AAAGCGGTTTTATTAAAATTAATCATCTTATATCAGAGTCCTTTTCGTTTAATAAAGTAT
CTGTTAAAGCTTATACCCTGTATAAGATGAAATTATTTATTTTGTTGCGAAAAAGCTTTA
GCGATATCGATCAGTTTCTTTGGTGCATCTTCGACAGACATTTTGACTTCGACAAAATGC
ATCACATCGGGATGACTATTAATTGCATTAAACGTGTCTTGTAAATCTTTTGATGATTCA
ACGTCATGAATTTCAACATTTTTACCACCAAATACAGCTGGTAAAGCTTTATAATCCCAC
ATGTGAATGTCATTATAAGGTTCGTACATACCGTGAATAAGTCGTTCTACCGTATAGCCG
TCATTATTAATCACAAATAATACCGGTTTAATATGCTGTCTAATCATAGTTGAAATAGCT
TGAACAGTTAGTTGCAATGAACCATCGCCAATTAACAATAAGTTACGACGATCTTTGTCT
GCTAATTGTGAACCTAATGTTGCAGGTAATGTATAGCCGATAGAACCCCATAATGGTTGC
CCTATAAAAGTATTGTTTTTGTATAATGCTAAATCATAAGCACCAAAGAATGATGTACCT
TGATCAGCAATAATGACATCATTTGGTTTTAAGAAATTTTGCATCATTTTAAAATAAGTT
TGTTGTGTTAATAGTTCTGTGCCAACAGTATAATCGGGTGATGTTGGACGATGATAAGCA
GGGAACGATGCGTTATTCGTATATGATATATCGGTCAATTGTTGTAGTAATGAAGGTAGA
GATATTTCATCATTTGTAACATCATCAATTTTGATATTGTGGTGATTTAACATAACGACA
TCGTCGATATTGAATTGGTATGAAAATCCTGCTGTTGCTGAATCTGTTAATTTGGCCCCA
ATATTTAAAATTAAATCGCTGTTGTCCACATAATCTCGTATTTTATCTTCGGCAATTTTC
CCATCGTAAATACCCATATAATATGGATTTTCCTCATTAAAAGCACCTTTTCCTAATGAA
AGTTGTGCTACTGGTATCTGTGTTTGATTTACAAAATCTTCTAATTCTTGATGGAGGTGA
AAACTGTTAATTTCATGTCCAGTAATGATGATAGGCTGCTTCGATTGATACAATTTAGAT
GCTAATAACTCTATATATGTTGATGCATCAGTATCTTTGGCTGCCGTTACTTCGAATGGT
GTTGGTATCTCAATTTCAGAGATTGCGACATCGATTGGTAAATGTAAATGAACTGGGCGT
CTTTCGGCGATTGCTGTATTAATTAAACGTGGTATTTCGGTTGTTGCATTTTCAGGTGTG
ATATAACCTTGTGCAACGGTTATATGTGCAAACATTTTTCGGTAGTCGTCAAATGTACCT
TCACCAAGTGAGTGATGTACATATTTACCGGCTTGTTCAACAGCACGTGTCGGCGCACCT
GTAATCGCAATGACAGGTATGCGTTCAGCATACGAACCTGCGATACCGTTGACGGCACTT
AATTCGCCAACACCAAATGTAGTAACTAATGCAGCGAGTCCATTAAGACGGGCATAACCG
TCCGCTGCGTAACTTGCGTTTAATTCATTTGTATTTCCTACCCAATCTACATTGGGATTA
CTGATAATATCGTCTAGAAAAGCGAGATTAAAATCACCAGGAACACCAAAAATTTTATCG
ACGCCTGCTCGATGAATAGCGTCAATTAAGTAAGCTCCAATGCGTTGTTTCATAAAAAAA
CCACCTTTTCTCTATATTTACACTTAAAATGATAGCCTCGAATATAGTGTAAGGTCAAGG
AAGTTGACTTTATTGTGAAAACGCTAACAATAGCGAACAATTAATATTTTTTAGGAAATG
AGTATGAAGGGAGGGCTTTAATTGATGATCTTAAAATTCAAAATTTAAGGGGAGAGCGAA
CTATCAATGATGCTGCAAAACACAATAGCAATGAAAAAACAGGCGCGTCACCTTATGAAG
GTATACGCACCTGTTTATAGTAAGCATTATTTAGCTTCAAATAATTGATCGCCAAATGAA
ATGTTGCCATGTTCACCTTGTTTAAAATCAAGGTTTGTAATGTTTCCTTGTGTAACGATA
ATAGGCGTAATATCACTCTTTGCATGATTGCGGATGTAGTCTAAATCAAAGTTGATTAAT
AAATCACCTTGTTTAACTTCTTGACCTTCCTCAACATGTAAAGTAAAGCCTTCTCCGTTT
AATTTAACAGTGTCTAAACCGATGTGGATTAATAGTTCTAAACCACTATCTGATACAAGA
CCAATTGCATGTTTTGTTGGGAAAATCATTTGTACTTTACCGTTGAATGGTGCACGAACT
TCACCTTGTGAAGGTTTGATAGCGATACCGTCACCCATCATTTTTTCGCTGAACACTTGA
TCAGGCACTTCTGATAATGGTGTTACTTCACCAGTTAATGGTGCATGCACGAAATGGCTC
AATTCGCTTGTTGCAGATTTATCTTCTGCAACAACAACAGTTTCGTCTTTATCGTCTTCC
ATAGTAGTAGGGTTTTCTACTACTTGACCATTCATAATCTGTTGCATTTCATGTTTGATT
TGGTCAGATTTTGGACCAAAAATTGCTTGCATATTATTGCCGACTTCTAATACACCAGAT
GCGCCTAAATCTTTCAAACCAGGAACATCAACTTTAGATTTGTCGTTAACTTCAACACGT
AGACGTGTGATACAAGCGTCTAAATGTTTAATGTTTGCTTTGCCACCCATAGCTTCTAAT
ACTGCATATGGTAATTCAGTTGCTGAAGCAGTAGCCGCTTGTGATTGTTTATCTTCACGA
CCTGGTGTTTTGTATTTTAATTTTACAATTAGGAATCGGAATACGAAGTAGTAAATAACT
GCGTATACAAGACCTACAGGAATGACTAACCACCATTGTGTCTTATTAGGTAGTATACCG
AGTAAGAAGTAGTCGATGAAACCACCTGAGAATGTATAACCTAGATGAAGATCTAATAAG
TACAATGTTAAGAATGATAAACCATCAAGTACTGCGTGAATAAAGAATAATAATGGTGCT
ACGAATAAGAATGAGAATTCTAAAGGTTCTGTAATACCAGTTAAGAATGATGTTAAAGCA
GCAGAACCCATTAAACCGGCTACTACTTTCTTGTTTTCAGGTTTAGCTGTGTGATAAATT
GCTAAAGCTGCTGCAGGTAAACCGAACATCATAACAGGGAATTCACCTTGCATGAATTTA
CCAGCTGTTAAATGTGCACCTTCACGAATTTGTTCGATAAAGATACGTTGGTCACCGTGA
ATAATTTCACCAGCTGCATTTTTCCATGAACCAAACTCGAACCAGAACGGTGCGTGGAAA
ATGTGATGTAGACCGAATGGAATTAATAAACGCTTGATGAAACCAAATAAGAATACGGCA
ACACCAGTATTTGAATCTAATAATCCTGTACTGAATGCATTTAATCCTGATTGAATCGTT
GGCCAAATTAATGCCATTGGGAATGCTAAAATAAATGATGTTGTAGCCATCATAATAGGT
ACGAAACGCTTACCAGCGAAGAAACCTAAATAAGATGGTAAGTTAATGTTATAGAACTTG
TTATAACACCAAGCTGCCAGGGCCCCGATTATAATACCGCCGAACACACCTGTTTGTAAT
GTTGGGATACCTAAAATGCTAGCGTAACCACTCGCTGGATCACCAATGTTCTTAGGTGTT
ACTTGTAAAAAGTCACCCATTGTTTTGTTCATGATTATGTAACCGACGAATGCTGCGATA
GCTGCTACACCATCACCGCCAGCTAATCCGATTGCGACACCTAATGCGAAAATCATAGGC
AAGTTATCAAAAATGATACCACCAGCACCTGTCATTAATTTAGCGACAGTTTGTACGCCA
CCATTTTGTATAAACGGCAAGTAGTGTTGTAATGCTTCACCTTGCATAGCTGTACCGATA
GCTAATAACAGACCCGCTGCTGGTAAAATCGCAACAGGTAACATTAGTGCCTTACCAATA
CGTTGCAATTGACCGAAAAGTTTCTTCCTCACTTGTCCAACCTCCAAAGTTGTAGTTATT
ATTTAAGATTCAATAAAAAAGACACGAGCAAATAGACTGTGTTGGTAACCATCACAGCTT
AATTTAACTCATGCCTAATCTTACTTAGTAACACGTTGGTGTATGTAATTAATGTAAAAG
AAGCAATTGACTAAGTAGTATATAAAACTGATACGTTAGTTTATCTAGCTTACCATCACA
TCTTATTGAATCTTATTTGTTTGCGACTCCTATTTTAGCATGGTGAAGTATGCGTTTTCA
ATACAATTATTAAATTCAATTTCAAATCTCTTAATTGTTCACAGATTATTATTAAAACAT
AATATAAGATAATCCTGAATAAAATGTATAAAAGTTGTTGTAATAATCCAGCAGTAGCAG
CTATTATCAGCACTTAAAAGAAAGGATAATCTTTGATGGTGTAATAATTAACTTGTGACA
GAAATATGTAAGATTATTACAATGAACAGGCTTTAACTGATTAATATTGTAATGTGTTTT
CTCTTATAGTAAAATGTAAGCGATTACACAACTCAACTATATTTTCCTAATAATTATATT
GTTAAGGAGGGCTACTTTGACAGGCTTTTCAGTGTATTTAGGACAACCTTTAGATGAAGC
GTATATTAAGCAAATGATTAAACAAGGTTACCAAATGATTTTTACATCTGTACAAATACC
AGAAGAAGATGACGAGACAAAATATCATTATTTCACAAAACTACTCAATTTATTAAAACA
TGAACAAGTGACTTACCTCATAGATGCTAATCCATCTATATTAACACCATCTTTTTATGA
GCATCTTCGACAATATGATGCACAATTTATGATTCGTATCGATCATAGTACATCAATTGA
GGCAATCGAAGCGATAATGGCACAGGGTTTAAAGTGCTGTTTGAATGCAAGTATTATTTC
CCGGGAATTGTTAACAAGCTTACATCAACAATTGAATGATTTTACATTACTTTCATTTTG
TCATAACTATTATCCAAGACCAGATACGGGATTATCTGTTGACTTGGTCAATAAGAAAAA
TGAACTCATTTATCAATTTAATCCAAAGGCACAAATATATGGTTTTATTGTAGGGAGTGG
TTTGCGAGGTCCTTTGCATAAAGGCTTGCCAACAATTGAAGCAACGAGACATAGTCATCC
TGTCGTTGCAGCTAAATTATTACAAGAAACTGGTGTATCTGAAGTGTTAGTTGGAGACTC
ATTGATTGAAATGAGGCAGGCAAAACAACTTATAGATTTTTGCAAGCATAGGCATTTCAC
GTTATGTATTGAAGAAGTGTTTGATACGACAGTGACTTACCTTTTCGATATGTGTCATAA
AGTACGTCCGGATAATCCGGAAAATGTCATCCGTTCGGAAACGTCAAGACAAATATGTCC
ACATTCGATTCAACCACAGTTTACGACGCAACGACGCATTGGTTCAGTAACCGTTGATAA
TTTGAATAACGGACGTTATCAAGGTGAAATGCAAATTGTGAGACAAACGCTTAGTGCACA
TGACAATGTGAATGTTGTTGCACAAATTATTAAAGAAGACTTACCACTGTTAAGTTGTAT
CGAGCCGAATGATACATTTGATTTTCAAAAAACTAGGGAGTGTAAGAAGTGATGGAAAAT
AGTACGACCGAAGCGCGTAATGAAGCGACGATGCATCTTGATGAAATGACTGTGGAAGAG
GCTTTAATTACGATGAATAAAGAAGATCAGCAAGTCCCATTAGCAGTTCAAAAGGCAATA
CCACAATTGACAAAAGTAATTAAAAAAACAATTGCACAGTATAAAAAGGGTGGACGATTG
ATCTATATCGGTGCAGGTACAAGTGGAAGATTGGGTGTCTTAGATGCAGCGGAGTGTGTA
CCTACATTCAATACTGACCCTCATGAAATTATAGGTATTATTGCTGGTGGACAACATGCT
ATGACAATGGCTGTAGAAGGTGCGGAAGATCACAAAAAATTAGCGGAAGAAGATTTGAAA
AATATAGATTTAACATCAAAAGATGTCGTTATAGGAATTGCCGCGAGTGGCAAAACGCCA
TATGTTATAGGCGGTTTAACATTTGCTAACACAATCGGTGCTACAACAGTATCTATTTCA
TGCAATGAACATGCAGTTATAAGTGGAATTGCGCAGTATCCAGTAGAAGTTAAAGTTGGT
CCAGAAGTATTAACTGGTTCAACGCGTTTAAAGTCTGGTACAGCACAAAAATTAATTTTA
AATATGATTTCAACCATCACAATGGTTGGTGTCGGAAAAGTTTACGATAACCTCATGATT
GATGTTAAAGCAACCAATCAAAAACTGATCGACCGTTCAGTGCGTATTATTCAAGAAATA
TGTGCTATCACATATGATGAAGCAATGGCGTTATATCAGGTATCTGAGCATGATGTGAAA
GTTGCGACAGTTATGGGTATGTGTGGCATTTCTAAGGAAGAAGCAACAAGACGGTTATTA
AACAATGGTGACATTGTTAAACGAGCAATCAGAGATAGACAACCTTAGGAGGGATTTAAA
TGACCAAAGAACAACAACTTGCAGAACGAATTATTGCTGCAGTAGGTGGTATGGATAATA
TAGATAGTGTCATGAACTGTATGACACGTGTGCGTATTAAAGTATTAGATGAAAATAAAG
TAGATGACCAAGAACTAAGGCACATTGATGGTGTCATGGGTGTTATACACGATGAACGCA
TTCAAGTTGTGGTTGGACCTGGCACAGTCAATAAAGTGGCTAATCATATGGCGGAATTAA
GTGGTGTTAAACTAGGTGACCCAATACCACACAATCACAATGATAGTGAAAAAATGGACT
ATAAATCATATGCAGCTGATAAAGCAAAGGCGAATAAAGAAGCACATAAAGCAAAACAAA
AGAATGGTAAGTTGAATAAAGTATTGAAATCAATTGCCAATATCTTTATACCGTTGATTC
CTGCATTTATTGGAGCTGGATTAATTGGTGGTATTGCAGCAGTACTGAGTAACTTAATGG
TGGCAGGCTATATTTCAGGTGCTTGGATTACGCAACTTATAACAGTATTTAATGTCATTA
AAGACGGTATGTTAGCATACTTAGCTATTTTCACTGGTATTAATGCGGCTAAAGAATTTG
GTGCGACACCAGGACTTGGTGGCGTGATTGGTGGTACAACGTTATTAACGGGTATTGCTG
GTAAAAATATTTTAATGAATGTCTTCACTGGAGAACCATTGCAACCTGGGCAAGGTGGGA
TTATTGGCGTTATTTTTGCTGTTTGGATTTTAAGTATTGTCGAAAAGAGATTGCATAAAA
TTGTGCCAAATGCGATTGATATTATTGTAACGCCGACTATTGCATTGTTGATTGTAGGAC
TATTAACTATCTTTATCTTTATGCCATTAGCAGGTTTTGTTTCAGACAGTTTAGTTTCAG
TAGTTAACGGAATTATTAGTATTGGTGGCGTATTTAGTGGATTTATCATTGGTGCAAGCT
TCCTACCGTTAGTTATGTTAGGACTTCATCATATTTTTACGCCAATTCATATAGAAATGA
TTAACCAATCTGGTGCTACTTACTTATTGCCAATAGCAGCGATGGCTGGTGCTGGACAAG
TAGGTGCCGCATTAGCACTTTGGGTAAGATGTAAACGCAACACAACATTACGTAATACTT
TAAAAGGTGCATTGCCAGTTGGTTTCCTAGGTATTGGAGAACCATTAATCTATGGTGTGA
CTTTGCCATTAGGTCGACCTTTCTTAACTGCTTGTATTGGCGGTGGTATTGGTGGCGCTG
TAATAGGTGGAATTGGACATATTGGTGCCAAAGCAATAGGCCCAAGTGGTGTGTCACTAT
TACCATTAATTTCAGATAATATGTATTTAGGTTATATTGCAGGATTACTTGCTGCGTATG
CTGGTGGATTCGTTTGTACATATTTATTTGGAACGACAAAGGCGATGCGACAGACAGATT
TGTTGGGTGATTAATGATGACAAATATTTTATATCGCATTGATAAGCAGTTGAGTGATTT
TACGAAGACAGAAAAGATAATCGCTGATTACATTTTAAAGAATCCACATAAAATCATTGA
TATGACTGTGAATGATTTGGCAGATGTTACGAATGTTAGTACAGCATCAATTGTTAGATT
TAGTCGGAAAATGACACATCAAGGTTTTCAAGAGCTAAAGATTGCGATATCTCGATACTT
ACCCGAAGATATTGCAACCAATCCACATTTAGAATTGATTGAAAATGAATCTGTAGAAAC
TTTGAAAAATAAAATGATTGCTAGAGCAACGAATACGATGCGATTTGTAGCTACAAATAT
TATGGATGCGCAAATTGATGCAATTTGTGATGTGTTGAAAAATGCCAGGACAATATTTTT
ATTTGGATTTGGCGCATCGAGTTTGACTATTGGTGATCTTTTTCAAAAGTTATCTCGTAT
TGGCTTAAATGTCAGGTTATTACATGAAACGCATTTACTTGTGTCAACATTTGCGACGCA
TGATGATAGAGATTGCATGATTTTTGTGACGAATCAAGGTAGTCATAGTGAATTGCAGTC
AATTGCACAGGTGGCCACACATTACAGTATTCCCATCATAACTATATCTAGTACAGCTAA
TAATCCAGTGGCTCAAATTGCAGACTATGCATTGATTTATGGCAGAACTGATGAAAATGA
AATGCGTATGGCGGCTACAACGTCACTATTTGCACAGTTATTCACGGTAGATATATTGTA
CTATCGATTTGTAGCATTAAATTATCATGCGATTCTAGATTGTATAACCCAATCGAAAAT
GGCACTTGATAATTACAGGAAGCATCTTGCGACGATAGATTTTAAACATTAGATATTGTG
TGCGTTCTAATATAAAGTTAGTTGCAACGTAAACAATTGAAGTTTTTGATGTGATTCAGT
TGCTTGATGAAAAATTGTTGATACAAGTTTGTAAAACTGGCATAGAGGCTATTTTGAAAA
TGATAAAGGCGTGACAAATTAAAGCAAAGTTCAGATTTGAGCTTTACTTTTTTCATAGTA
TAGAAATTAAATGCTGTTATTAAGGGGGAATTAATTTGGAACTTAACGAGATGATTAATT
TTGTAAAAGAAAACAATAAGATAATTGTTACTTTATCGCTAACAATTTTCACGTCTGTAA
TATTTCCTGAGTTAAAAAGTTGGTATTCAAAAATCATTAATACTGAAAACAAATATAGAA
TATTCGATAGGGCAATTATTATGATTGGCACAGTGTTACCAATGTATTTTCTTTTAGGAA
TTTTGAATTATAAAATTTATATTAAACTGCTAGAAAGACTTCATAGTGAATTTATTAATA
CAATATGGTTTTCATTAATAGGCATAAGTTATGGATTAATCTTAATTATAGCTATTTCAA
CTTACCGAAATTATTTAGCGATTGTTAATAGATTTCAATTATATAAAATGTGTGGAAATT
GTGATTACATACATCCCTATAGGTTTGTTGTAAATAAAGAAAGTACATTAATTAAAGATT
GTTTTAAAGTTGGCAATAATGACCTTTACGAACCTGGATCAAACTACAAAATAATTAACC
TAAATCAAACCATATATGGACACTATGAAAAAGTTGAAAGTTTTTATCAAAATAAAAACG
ACAAAATATTCCATATCATTACGCTAAATAGAAAAAACTTAATAAGAAGTTGGCTTTTTA
TAAATAATTGGTCTACTATTTTATGTCGTTTTACAATGCCGATAGTGTTCACTTTATTTA
TTTTTTCTTTATCCTATTTTGATAATGGCATTTATAATGCTTTTATTCCAATTGTGATAT
ACATTTTCACTTTTGTTTTTCAATCAATCATATTCAATAAAATATATACAGAGAACAAAC
AATTGAGGACACAATAAATTCAAAAGTTGAACTCTGGCATAGAAGTATAAAAATATAAAG
AATAGTGTGTGTTGGTGTTTTTAGGATGCCACTAACATCAAAGACAAATATTAAAAGATA
AGACAATAAAATTAGAATAAATTTACGTTTGAAGATAAAAAACAAACATTTTTCATTAAA
GTTTATGATATATTTAGAGCAATAGAAAGTGTACGGAAGGGGATATGAATGGCATACCAA
AGTGAATACGCATTAGAAAATGAAATGATGAATCAACTTGAACAATTGGGTTACGAAAGA
GTAACGATACGTGATAATAAGCAATTGCTTGATAATTTTAGAACGATTTTAAATGAGCGT
CATGCGGACAAATTAGAAGGCAATCCCTTAACAGATAAAGAATTTCAACGTCTGTTAACG
ATGATTGATGGGAAAAGTATTTTCGAGAGTGCCCGTATTTTACGTGATAAATTACCACTT
AGACGTGATGATGAGTCTGAGATTTATTTGTCATTTTTAGATACGAAAAGTTGGTGTAAA
AATAAGTTTCAAGTGACGAATCAAGTATCGGTCGAGGATACATATAAAGCACGTTATGAT
GTAACGATATTAATCAATGGACTACCCCTTGTCCAAGTTGAATTGAAACGTCGAGGCATT
GATATTAATGAGGCGTTTAACCAAGTAAAACGTTACCGTAAACAAAATTACACAGGCTTA
TTCCGCTACATACAAATGTTTATCATTAGTAATGGTGTTGAAACGCGATACTTTTCTAAT
AATGATAGCGAACTATTGAAGAGTCACATGTTTTATTGGAGTGATAAACAGAATAACCGA
ATCAATACATTGCAATCGTTTGCTGAGTCATTTATGAGACCTTGTCAATTAGCTAAGATG
ATATCGCGCTATATGATTATTAATGAAACAGATAGAATACTGATGGCAATGCGTCCGTAT
CAAGTGTATGCGGTAGAATCACTTATTCAACAAGCGACTGAGACAGGGAATAATGGATAT
GTATGGCATACAACTGGAAGTGGTAAGACGTTGACTTCTTTTAAAGCGAGTCAGATTTTA
TCACAGCAAGATGACATTAAGAAAGTTATCTTTTTGGTTGACCGTAAAGACTTGGATAGT
CAAACAGAAGAGGAATTTAATAAATTTGCTAAGGGTGCTGTAGACAAAACTTTTAATACC
TCGCAACTGGTACGCCAACTAAATGATAAAAGTTTGCCACTTATTGTAACGACGATTCAA
AAAATGGCTAAAGCGATTCAAGGTAATGCCCATTTATTAGAACAGTATAAAACGAATAAA
GTTGTATTTATTATTGATGAGTGTCATCGCAGTCAATTTGGTGACATGCATCGTCTAGTT
AAACAACATTTCAAAAATGCCCAATACTTTGGGTTCACTGGTACGCCACGTTTCCCAGAA
AATAGTAGTCAAGATGGTAGAACAACTGCAGATATTTTCGGTAGATGTTTACATACGTAC
TTAATTAGAGATGCCATTCATGATGGTAATGTACTTGGTTTCTCAGTTGACTATATTAAT
ACTTTTAAAAATAAAGCTTTAAAAGCAGAAGATAACAGCATGGTTGAAGCAATTGATACG
GAAGAAGTATGGTTAGCGGATAAACGTGTGGAATTAGTAACACGACATATCATCAATAAT
CATGATAAATATACACGTAATCGTCAATATTCAAGTATATTTACAGTTCAAAGTATTCAC
GCGCTTATTAAATATTATGAGACATTTAAGCGACTTAACAAAAAGTTGGAACAGCCATTA
ACGGTAGCTGGTATATTTACGTTTAAACCTAATGAAGATGATCGTGATGGTGAAGTGCCA
TATCATTCGCGTGAAAAATTAGAGAAAATGATTAGTGATTATAATAAAAAGTTCGAGACG
AATTTTTCAACAGACACGACTAATGAGTATTTTAATCATATTTCAAAAAACGTTAAAAAG
GGCGTTAAAGATAGTAAAATTGATATCTTAATCGTTGTTAATATGTTCTTAACTGGTTTT
GATAGTAAAGTACTGAACACTTTATATGTTGATAAGAATTTAATGTATCATGATTTAATT
CAAGCGTATTCACGTACAAATAGGGTTGAAAAAGAATCAAAGCCATTTGGTAAAATTGTA
AACTATCGTGACTTGAAAAAAGAGACAGACGATGCACTGAGAGTATTCTCACAAACAAAT
GATACGGATACAATTTTAATGCGTAGTTATGAAGAGTATAAAAAAGAATTTATGGACGCT
TATCGTGAGCTTAAAATGATTGTGCCGACACCACACATGGTTGATGACATTCAAGATGAA
GAAGAGCTAAAGCGCTTTGTTGAAGCTTATCGTTTATTAGCTAAAATAATATTACGTTTA
AAAGCATTTGACGAGTTTGAGTTTACAATTGATGAAATTGGAATGGATGAACAAGAGAAT
GAAGACTATAAAAGTAAATATTTAGCTGTGTACGATCAAGTAAAAAGAGCGACGGCTGAG
AAAAATAAAGTATCCATTTTAAATGATATTGATTTCGAAATAGAAATGATGCGTAATGAT
ACGATTAATGTGAATTATATTATGAATATATTGAGACAAATTGATCTTGAAGACAAAGCG
GAACAACGTCGTAACCAAGAACAAATTAGACGTATTTTAGATCATGCAGATGATCCGACA
TTGAGGTTAAAACGAGATCTAATTAGAGAATTCATCGACAATGTTGTACCTTCTTTAAAT
AAGGATGATGATATCGATCAAGAATATGTTAATTTCGAAAGTATTAAGAAAGAAGCGGAG
TTCAAAGGATTTGCTGGAGAGAGATCTATCGATGAACAAGCCCTAAAAACAATTTCAAAT
GACTACCAGTATAGTGGTGTTGTAAACCCACATCACCTTAAAAAAATGATTGGTGATTTG
CCATTGAAAGAAAAACGTAAAGCAAGAAAAGCCATTGAATCTTTCGTGGCAGAAACAACT
GAAAAATACGGTGTGTAATGATTCAGCCCCCTCGCTAGATTAGTGTAGGGGGCATTATTA
TTATTTCATTAGAAAAGACTCATTTGTTTGGCAATCATCATTTGGTTTCAATACAATTTT
ATCATCGTATGTGTATAGAAATAATGTCTATAGGCATTTAAAATAGTTTATAATATTAAC
AGGATAAGTATTAAATGTATGTTGAAGGAGGTGCGTAGCTATGGATAATAGAAATATGAT
TAATCGTGTTTTTAGTCAAAAGATATTACATCAAATTGCAATCAAAAATAAAAGTGATGT
TGTTGATGAGGCATATGATTTTTATATACAGGGACCTAAAAATATCAATGTAATACAGAA
GATGAAATCTTTATATAATTATCTTAAAAAGTCTTATCGTAACGAATATTTTTACAAAAA
CACAATGCTTAATAAACTCCTTCTAGGACGACATTCTGTTAATACAACTACTGCACTTTC
TGAGATGCCCATAGGGAAAAGTATTGCTGATTTTATATTGTTAAACGGCAAAGGTGTTGT
CTATGAGATTAAAACAGAATTAGATAAGTTGGATAGATTAGATAATCAAATTAATGATTA
TTATGAAGTGTTTAATTATGTCGTAGTCATTACAAATGACAAACATCTGAATAAAGTTAT
GGCTAGATACAAAGATACAACAGTTGGAATTTTAGTGTTAACTTCTAGAAATACACTGTG
TGAAGTTCAAAAACCTAAAGAAAACAATAGTCTCTTAAACACAAAAGCGATGTACAACTT
TTTACGAAAAGAAGAAAGAAAAAGAGTTATTGCACAAAATCATATGGATGTGCCAACTTA
TAATGATTTCACAGAGTATGATGTGTTATTTGACGTGTTTAAAGAAATACCAATGACGAA
ACTGCATAACAATATGATTTCTGAGTTGAAAAAAAGAGGTAACATGAAAGAATACAAAGA
TGAATTTTTAGCAGCTCCGACTGAAATTAAGTTCTTGTTATATTTCGCAAAAATGACAAA
GAAAGATAAAAATAAACTATATCATTTTCTTAAGGAGGATTAATATGTATTATCCTTATT
TGCGTGGGAAACAAAATGAACTATTTGCAATTAAAGAATTGTTAGAGAAAGGTTTGATTG
GTGATTGTATTCAACCTATAATTGAACCAATTAAATATACAACCACATTTAAAAATACTT
TGCAATACTGTGGTGAAAAAGCATTCTCTATAAATTTAGTAGTAAATTCAAAGTTAACTG
AAGAAGAGATTAGTAACGAAACTGTTGAACATTTAACTGAAATAATAACAAAAAACAAAA
GTGTTATTCAAAAAGCTTACTTGGGTCCTTCTGATGAAGGCAATGATAGGTTGAAACAGC
AATTTTCAAGTAATAGTTTAGCTATTTTAACAAGTGTAGATGACTGGGAAATGTTTGGAG
ATAAAAATAAACTTGAAATGGTTTTTGTACCAGATGATAGACACATTAAACGTAAATTGC
GTAATATTCCAAACAAAGGCATCATTATGGATCCTTTTAATAAACTAAGTCGTAATGTTG
ATTATTTAGATAATGATGACGAGTTTTATAGTGACGATCACCTTTATTATAAGGAAGATG
GATACGTAGCATTTTCAGACTATTCTGTTATAGGTGGAGAATATGTAGACGGTGGCTTTT
CGCCATTAGCTATTGCGATACATATTGTCTATTTTGATGAGGCTAATGAGTTAAGAGTTA
AACATTTTGTCTCTGATTCTAATAACGATAGATTAAATCCAGCTAAAAAGTTTTTTGAGG
CTGTAGATAAATTAGTAACTTGGTCTAAAAACTTAGATAATAAAAATAGATCTTATGCGA
TCGGACAATTTGAAGAATTAAATGAAAATAATAAGTATCCAGGATTAGGTTTAATTAAAA
GGTTATCTATCATGCATCATCTAGAAATTATGAATAGATACTTGGAGTCTCAAAATGAAA
ATATGTGAAAAATGTTTTAATAATACTGAAATCGTAGAAATCATTGTAAATGATAATAGC
AAATTTGACAATTGTGATATTGATAACGATCATCTTGGTGTTAAAATATTTGATACGACT
CGACACATAGATAAATTAGAGCAGATTAGAGATTATTTAAGACCAGCGTTAGAATTATAT
GATATTAGTATAAATTTACCAGATACTTTTAGCCAAAAAGAAGGTAAAAAAATTGAAACA
GCATTAAAAGATGATTGGAGTATATTTAATGTTGAAGAAGATAAAATAAGTTGTATTTTA
AATGAGCTTTTTAAAGATGATGAAAATATAGATAGACGGGTGTTGGAAGGTTTAGTAGGC
GCTAAAATCATTAAAGATAAAAAATATACAAATGAAAATCTAATTGTAGCAAATAATGAC
TGGGATGGATTTTGTGAGAGCTTGAAGTATAAAAATAGATTTCATAATAATATGATCAAT
TTAGAGAATTTAGCATTCTTTCTCGATATCACTACTAATTACTATAGTATTGAGGAATTT
AGAGAAAGATTTGAACCATTATATAGATCTAGAATAGTTAATTTCATTACAGAGAAAAGT
GAACTAATGTCCCCACCAAAGGGATTTGCAACGGCAGGAAGATTGAATTCTAAATGGATA
AGCGTATTATACCTTAGTACAAAAGAACAGGTCAGTATAGAAGAAGTTAAACCTAAGCAT
AATGACATTATTTATATAGGTAAGGTTAAGTTACAAAAAAACATTACAAAAGAGAAATTG
AAAATTGCGAATTTAACTAATTTAACTAGTAATGCAATCAAAGCTGGCGATGATGGATTT
AGAAAGTATTTTGTAAATTACCAAACATTAAAAAAGATTCATAAAGGAATAACAAATCCA
AGCGATGAACAAGGAATAGATTATTTGCCATTTCAATATTTAGCTGATTATATTCGAAGC
CTTAAATATGACGGGATAATGTATGAGAGCATATTGCAAGATGGTACTTTTAACTTTGTG
TTTTTTGATCAAAATTTATTTGAATGTGTTAATTATGAAAGAAAAAGAGTAAGTGACGTT
AAATATACATTGACTAAGCTAAGTTGACACGCTTAAAAGTCTGAATATTCTAATAAAATG
CAAATAATCCCCCGCACTTTATATAGTGGCGGGGGATTTATTATGGCGTTAAAATGCTCA
AAGTATGGGTGTGACTCTTAAATCATGGCAAAGCATCTAACACTTGATATGGTGCCGAGC
CCTAACATAGCACAATATAGTTAGTATGACAAAGTCATCTAACATAACACATCAGAAGTT
GCCCGATTTATTCCAGACCATACAGTGATATAGTTGCACAACGCATGACTTTTATTTAGC
AATAACTGCTACTTCTGAAATAAGTTGCTTTGCATAGTCTGATTGCGGATGTTTGATAAT
ATCTTCTGTGTTATTAAGTTCAACGATTTCGCCATTTTTCATAACTGCAACTCGATCACA
TATTTCATTGATAACACCCATGTCATGTGTGATGAATAAATAAGTGATGCCGAAGTCTAA
CTGTAATTGTTTTAATAACTCGATGATATCTTTTTGAATTGAAACGTCTAAAGCTGACAC
TGCTTCGTCGCAAACAATCACTTTAGGTTCTACAGCAAGTGCTCTCGCGATACTTACACG
CTGGCGTTGCCCACCAGATAATTCGTGTGGATAGCGATATAAGAAACTTTGATCTAGGCC
AACTTTTTCTAACAAAGAGACTACTTTATTAATGGCTTCATCGTCGTTTTTAGTTTTCCC
GTGAATGATAAGTGGTCGTTTAATCACATCAATGACTTTAAATCTTGGATTAATAGATGC
GAATGGATCTTGGAAAATCATTTGTATCTCTTGTCGTAAAGGTTTCAATTCATCATCTTT
AAATAAACTTAATGGTAATTCGTTATACCAAATAAAGCCTTCTGACACCTCCTTTAGACC
GACGACCGTCTTAGCTAATGTCGATTTCCCTGACCCTGATTCACCGACAATGCCTAATGT
TTCGCCTTTTCTAATAGCCAAGTTAATATCATTAACTACTCGGTATAGGCTATCACTCGG
TGATATGTAATCCACGCTCACGCGATCGAATTTTAATAAAATATCATTGTTTAACGTTCT
TGGCGGACGCGTTTGATGAATATCAGGAATCGCATCTATTAAGCGTTTCGTATAGGTATG
TTGTGGCGATTTGAAAATACTTTCAACCGTGCCACTTTCAACGACACTTCCATCTTTCAT
TACAATCACATCGTCGCAAAATTGATACACAGCACCTAAATCGTGAGTGATAAAAATAAT
AGACGTTTCTGTGTACTCATAAAGGGACTTCATTAACTGCAGTAATTGATTTTGTGTACT
GGCATCTAATGCCGTTGTTGGTTCATCTGCGATTAAAATTTGTGGCTTTAAAATCAATGC
CATTGCTATCATGACACGTTGACGCATGCCACCAGAAAGTTCATGTGGATAAGCATCAAA
TTGTCGAGTTGCATGTTTTATACCTACTTTTTCTAAAATGTCTATTGTCATCGACTTTGC
TTCAGATTTAGATACACGTTTATGTTGAAATAGTACTTCTGTAATTTGTTTGCCAATCGT
TAATCTTGGATTCAACGAAGAGAGTGGATCTTGAAAAATCATTGAAATATCCTTACCTCG
AATTTGTTGTAACGCTGAAGTTGATAAATAAGTTAACGATTGCCCATTAAAAATAATTTC
TCCTGTTAACGTGTGATCTGGATAATCTGGTAGTAGCCCTAAAATAGATTTAGCGGTAAT
ACTTTTTCCTGATCCTGATTCACCAACAATACCTAGGATATGTTTTTTTCGTAATTCGAA
AGAGACGTTTTTTACCGCTTGAACTGTAGTTTCATCATAATTGAATTGTACATTCAGACT
GTTGACTTCTAATAAATTTGACATGATGTTGTGCCTCCCTATTCACAAATGTGTAAATTT
ATTCTATACTTTTGTATATCATAGTAATCTACTCAAGATTATTTTACAAGGAGTGATTAT
CATAATTACTTATTTAGAATCTTTTAAGTCGTTGTATCACAAGGCATTTTACAAGTTTGT
ATTATCGGTATTAAGCTTGCCAATATTTTTATATGCAGTGATAAAGTTTTTCTTTTCTGC
TAAGAGAAAAAATTTTTACGCTAATAATTCTGAAATTTCAGAAATTGAACAGGCGTTACA
TCAAAAATATAAATATTTATCGCAGCAAAAGTCATCCACACAAATACATAAAGAAGCATT
AAAAATATTCAAGGCACAAAGTTCTAATACGAATTCAAAGAATATTGAACAAGCACATTT
TTCAACATACTTTGAAAATGTATTATTTCATAAGTTCATCATTATCAAAGTGATATTGGC
CTTGCCGATGTTCATCTTATTGACTATTTATTTACAGCCATTAGTTAGATATATTTTTGA
GCGAATTGTCATGGCTGTGATTGTCATCATTGGTGTTATTGTCAGTGTGTTTACCATTCT
GTATTTTTCACCGCTTGATGCGGCTTATAGCATACTGGGACAAAATGCAACAAAGGCACA
GATACATCAATTCAATGTATTACATCATCTTAACGAACCTTATTTTATTCAATTGTGGGA
TACCATCAAGGGTGTTTTTACTTTTGACTTAGGTACGACTTACAAAGGGAATGAGGTTGT
GACTAAAGCAGTTGGCGAAAGAATTCCAATTACAATAATTGTCGCAGTATTAGCGCTAAT
TGTGGCATTAATTATTGCGATACCAATTGGAATTATCAGTGCGATGAAGCGAAATAGTTG
GCTTGATATCACGTTAATGATAATTGCATTAATTGGTTTATCTATTCCAAGTTTCTGGCA
AGGGTTATTATTCATTTTAGCGTTCTCATTGAAATTGGATATTTTGCCACCATCTTATAT
GCCAGAACATCCAATATCGTTGATTTTACCTGTACTTGTCATTGGAACAAGTATTGCTGC
TTCTATCACGCGTATGACAAGGTCTTCTGTACTTGAAGTAATGCGCAGCGATTATGTTTT
AACTGCTTATGCAAAAGGATTATCGACGACACAAGTAGTTATTAAACATATTTTGAAAAA
TGCCATTATTCCAATTGTAACGCTAGTTGGTCTTCTAGTGGCAGAGTTACTAGGCGGTTC
AGCAGTGACGGAACAAGTATTTAACATTAATGGTATCGGTCGTTATATCGTCCAAAAACA
ACTAATACCTGATATTCCAGCAGTCATGGGTGGGGTCGTATATATATCAATTGTAATATC
TTTAGCAAACTTAATTATTGATATATTTTATGCTTTAATCGATCCAAAATTACGTAGTGA
AATTAACGAAAGGAAGTGAGGCATATGGTAAAACTTACAACAAAGATAGCTTCCTTAAAA
CTATTCGCAAGTTATGCTATTGCAACTTATATTTTAGTTATATTAACGAGTGCATTAAAT
CTTTTTAAAGGTTATGTGGCCGATACGTTCTATATTGCTGAAACATTGCTAATCGTTTTA
ACCATCATTTTAATTATCATTTTAACAACGGAACAAACATGGAAGCATCATGACCTATGG
CGACGTATCGTCGAAGTGTTGTTATTGTTGATGACATTAACAGGCAACGTATTTACATTA
TTAATGTTTGTAAGTATTAGACGTTACCAACGTACATCGCAAATACATAGTTATAACGGG
TGGGAATCGTTTATACGAAAAACTACTAGACATCGTATTGCGATTATCGGGTTACTTATT
TTAGTCTACATGCTGACATTATCAATTGTGTCACAATTTACATTTGATACGACATTGGCT
ACTAAAAATCAGTTCAATGCACTGTTACATGGACCGAGTCTAGCCTATCCGTTTGGTACT
GATGATTTCGGTAGAGACTTATTTACACGCGTAGTTGTCGGAACGAAACTGACATTTTCA
ATTTCAATTATTTCAGTAGTTATTGCAGTTATTTTTGGTGTGTTACTAGGCACTATCGCA
GGTTATTTTAATCATATTGATAATTTAATAATGCGAATTTTAGATGTAGTGTTTGCAATT
CCATCATTATTGTTAGCGGTGGCAATTATTGCATCATTTGGAGCAAGTATTCCAAATTTA
ATTATTGCTTTAAGTATCGGTAATATACCATCATTTGCACGGACAATGCGTGCCAGTGTT
TTAGAAATTAAACGCATGGAATATGTAGATGCAGCACGTATCACTGGTGAAAACACTTGG
AATATCATATGGCGTTATATTTTACCGAATGCGATTGCGCCTATGATTGTACGTTTTTCA
TTAAATATAGGTGTGGTTGTATTAACAACAAGTAGTTTAAGTTTCCTAGGACTTGGTGTT
GCACCTGATGTAGCTGAATGGGGCAACATTTTACGTACCGGTAGTAACTACTTGGAAACG
CACAATAATTTAGCTATTGTACCTGGTATTTGTATTATGTTCGTCGTTTTAGCATTTAAT
TTTATAGGTGATGCAGTGCGTGATGCACTAGATCCAAGAATTCATTAAGAAGGTAGGGAT
AGATGTGAAGAAAATCATTAGTATCGCAATTATAGTTTTAGCGTTGGTATTAAGTGGTTG
TGGTGTCCCTACGAAATCAGAAGTGGCTCAAAAGTCATCGAAAGTTGAAGTGAAAGGCGA
GCGACCAACGATACATTTCCTAGGACAAGCAAGTTATGAAAATGATATGAATATCGTCAA
AGATCAATTGGAAAATGCAGGATTTAACGTGAAGATGAATATCCAACCAGATTATGGTAG
CTATCGTACACAACGTCAAGCCGGCAATTATGATATCCAAATCGATGACTGGATGACAGT
ATTCGGTGACCCGAACTATGCTATGACGGCATTATTTAGTTCTACAGGATCAAATAGTTT
ATTGAAAGATAAACATGTAGACCAGTTGTTAAATAAAGCTTCTACTCAAAATGAAGCAGA
TGTTAAACAAACATATAAGCAAATTGAAGATGAAGTTGTATTTGATAAAGGGTATATGGC
GCCTTTATATGGATCAAAAAAGAATTTAGTATATGACAATAAAGTGTTAGATAAAAATAG
TGTTGGATTGCCAAATTCACGTGCATTAATATGGCAACAATTTGATTACAACAATAGTAG
AGAACGAGATACGCGTCCACTTGTGATGACACAACAAGATGGTGAAATTCCTACATTGGA
TCCAATACGTTCAATTGCGCCGTCAGTATATTCAATTAATATGAATATGTACACAAGGTT
ATTATTATTAGATGAAAATGACCACTTAACAACGAAAGGTTCGTTAAGTCGTGATTATGC
TGTGAATAAGGACAATAAAGCGTTTTATTTCTTGTTAAGAGATGATGATTATTTTGCGAA
AGTGGTCAATGGACAAGCACGTAATACTGGAGAGCGTGTATCGGCTGAAGATGTCAAGTT
TTCTTTAGATAGAGCACGTGATAAAAAGTCTGTGCCTAACAATAATACTTATAATATGCA
CAAACATATAAATGACATCAAGATATTAAAAGATGAGGACATCGATCAGTTGCGTAAAGA
GAAAGACAAGGACGATAAATCCATCTATGATAAGTTGATTAAAGCTTATAACGTCAAATC
GTTAACGACAGATGGTCAAAGAGTAAATAATAAAGACGGTATTTATCAAATTGTTAAAAT
TACGACAGATCAATCGATGCCTCGAGAGGTAAATTACTTAACACACTCTTCGGCAGGCAT
TTTATCTAAAAAATTTGTTAATCAAGTAAATCAAGAATATCCAAAAGGATATGGGGATAG
CAGTACAATTCCTGCAAATTCAGATGGAAAAAATGCGCTTTATGCAAGTGGCGCATACAT
TATGACACAGAAAAATGCATATCAAGCAACGTTTCAACGTAATCCAGGATTCAACGAAAC
AGAAAAAGGTAGTTATGGACCAGCTAAAATTAAAAATATTACATTGAAGTTTAATGGTGA
CCCGAATAATGCATTGTCAGAACTTAGAAATCATTCAATTGATATGTTGGCAGATGTGAA
TCAAAAACATTTTGATTTAATTAAGTCGGATAAAAATTTAAGCATTATTCGCAAAAATGG
ACGCAAGTCAGTCTTTTTAATGCTAAATATTAAAAAAGGTATATTTAAGACGCATCCAAA
CTTGAGACAAGCAGTAGTTAATGCGATAGATCAGGATCAATTTATTAAGTTTTATCGTGG
CGATAAATTTAAAATTGCATCACCGATTACACCACTTGTCGATACTGGTAACGAGCAACG
TCAAGATTTAGAAAAAGTAGAAAAAGCTATTAATCAATAATGTTTTAAATATTTAACAGA
AAGTAGGAGGATATAGTATGGTCATTAACTTAAATGACAAACAGACAAAAACATCTAAAG
AAGGGTTAATTTCCGTATCACATCCTCTTGCGGCTAAAATTGGTAAGGATGTATTAGATC
AAGGTGGCAACGCCATGGATGCCGTGATTGCAATTCAACTGGCATTGAATGTGGTAGAAC
CATTTGCATCAGGTATTGGTGGTGGCGGATACTTGCTATATTATGAGCAAAGTACTGGCA
GTATAACTGCGTTTGATGCGCGTGAGACAGCCCCTGCACATGTAGATAAACAATTTTATC
TAGATGATTCAGGCGAATATAAATCATTTTTTGATATGACTACACATGGTAAAACTGTCG
CTGTGCCAGCAATTCCAAAGCTGTTTGATTATGTTCACAAGCGTTATGCTAAATTGTCAT
TGGAAGATTTAATTAATCCTGCAATTGAACTAGCCATTGAAGGTCATTCAGCCAATTGGG
CTACTGAAAAATATTCGCGCCAGCAACACGCACGATTGACAAAGTATCACGAAACGGCGC
AAGTATTTACGCATGAAAATCAATATTGGCGTGAAGGTGATTGGATTGTACAACCCGAAT
TAGGCAAGACATTTCAAATATTAAGAGAACAAGGGTTTAATGCATTTTATAAAGGTGACA
TTGCGAAACAATTAGTCAATGTTGTCAAAGCATGTGGTGGGACAATCGCTTTAGAGGATT
TAGCCAATTATGACATTCAGATTAAAGCGCCAATCAGTGCGACATTTAAAGACTATGACA
TTTATTCAATGGGGCCATCTAGTTCCGGTGGTATCATGGTAATTCAAATATTGAAGTTAT
TAGAACACATCGATTTACCATCAATGGGTTCAAGATCTGTCGATTACTTGCATCATTTGA
TACAGGCAATGCATTTAGCATATAGTGATCGCGCGCAATACTTGGCGGATGATAATTTTC
ATGAGGTGCCTGTACAGTCATTAATTGATGACGATTATTTAAAAGCACGCAGTAAGCTCA
TTGATAGCAATAAAGCAAATATTGATATAGAGCATGGTGTTGTGTCTGATTGCATTAGTC
ATACAGATGTTGAAGAAAATCATACCGAAACAACTCATTTTTGTGTGATTGATAAGGAAG
GTAATATTGCTTCATTTACGACATCAATCGGTATGATTTACGGGTCGGGTATTACGATTC
CAGACTACGGAGTGTTATTGAATACCACAATGGATGGTTTTGATGTTGTGGCGGGTGGAA
TCAATGAAATTGCACCTTATAAACGACCACTAAGTAACATGGCTCCAACGATTGTGATGC
ATCACGGGAAGCCAATATTAACAGTAGGTGCACCTGGTGCTATAAGTATCATTGCTAGTG
TTGCGCAAACATTAATCAATGTATTAGTGTTTGGCATGGATATTCAGCAGGCTATAGATG
AACCTAGAATTTATAGTAGCCATCCTAATCGCATTGAATGGGAGCCTCAATTCTCACAAT
CTACAATATTAGCATTGATTGCACGTGGACATGCAATGGAACATAAACCAGATGCCTATA
TTGGAGATGTACATGGACTACAAGTTGACACAACAACGTATGAAGCTTCGGGTGGCAGTG
ATGATACTAGAGAAGGCACCGTAATGGGTGGCGAGGTGTTAGTGATTAGAAAACAGCCAT
TACCATATCGGCAAATGTATGATAATGACGGCTTTCGTGTATATTTCAATGATGTGCAGT
TACCTTTATTGGCAGATCAAGTGCGATGGATGCATGGCAAATGTTGGATTGAGGAGAGTG
TTATTAGAATCATTTTCCCTGAAGTTAGTGCACATATTGAAGATTTAAGAAGTTATGAAA
ACGCAGGAGAAAATTATATAGATGTTGTCTGGTTAGCACGAAAGAAAGGTTATCAAGTGG
CATTGAAAGATGACGGTTTATATTTAAATGATGAAGCATATCATTCAGTGAAGCGAAATA
TACACATGCGTACTATAGATATGATCGAGATAGTATCACAAGATAGTTTATGCGTTTGAT
ATGGAGTTTGTAGTGGATAAGGGCTTTTATTGAATGAAAGGATTCGATTTCGAACTTTAG
CGTGACGCTTGAGTGTAGTAATGTTGGAAATGCTATACGAAATGCTATACGAAACGCTAT
TCACCTTTGTAAAATATACAACGCCTCACAAATTCGTTTTTGATGTACATCACAATAGTT
AGTTTAAAATCTAACGTGATGTGGTTTGGTACAGTTGAACGGGTTATGTGAGGTGTTTTT
ATAATATGAGATTTTAATAGATAATTTGGATGTTTCTATAATTACAGCATAAGTATTAAT
GTTCGCTACTAAGTTTAACCAGAAGTTTTTATGTGTCTTCATACTTTCATACCTACTCTC
AAAATATATCATCAACACTATAATATGGTTTAAAAATATTTACATCATAACTAAAGTGAA
TGTCAAAATTTAAATTTGTAAAAATAATAGATGTATATAAAAGGTTGAAAAGGATTGTAA
GAAAATCAAAAAAACACTGTATGACGTTTGATTAGTCACACAGTGTAGATAACAATTAAA
ATGTTGTTGCCAATTTTTCAGCATTATTAATACTAGTTGCCTTAATTTCTTCAGTTTTAT
GCGGTTCGGCATTGTGTCCTTCAATAATGATTGTTTCATATGATGGCACACCTAAGAATG
TCATAATTGTTCTTAAATAACGGTCGCCCATTTCGAAATTAGCAGCGGGGCCTTCAGTAT
AATATCCACCACGTGATTGAATGTGTAATACTTTTTTGTCAGTTAGTAAACCTTGTGGTC
CTTCAGCAGAATATTTAAAAGTTTTACCTGCAATTGAAATAGCATCAATATATGCTTTAA
CTACAGGTGGGAAAGAAAGGTTCCACATAGGCGTTACAAATACATATTTATCTGCACTTA
AAAATTCTTCTAAAATGTCACTCAATCTTGAAACTTTCATTTGTTCATCATCAGTTAACG
TTTCGCCATTACTCATTTTTCCCCAACCAGTTAATACATCTTTGTCAATAACTGGAATAT
AAGTTTCAAATAAATCAATATGTTTCACTTCATCATCAGGATGTTGTTGTTGATATGTTT
CGATAAATGCTTTACCAGCCGCCATAGAATTTGATACCAGTTCATTAAAAGGGTGTGCTG
TAATATATAATACTTTTGCCATTTGAAAATTCTCCTCTGTTTCTGTTATTTTCTTAAGTA
TAATTATTATACTCAATATAAAATTTAATATCAATCAAAATATTCAAATTACCATCATTT
TCTTCAGCTATATTTGGCAGTACTACTAAAGTATGAGTGCATTTAATTATGAAATAGTTG
ATTTAGAATATATACTTAATACCCAAAATATATGAAGGATGGATGCCACTATGACAAAGC
GACCAAAACGTATTTTGGCAACAATTATCATTTTTCTTTCACTATTATTTACGATTATTT
ATATAGATGACATTCAAAAATGGTTTAACCAATATACCGATAAATTGACACAAAATCATA
AAGGAAAAGGACATTCAAAATGGGAAGACTTTTTTAGAGGGAGTCGGATTACTGAGACTT
TTGGTAAATATCAGCATTCACCATTTGATGGTAAGCATTATGGCATTGATTTTGCATTGC
CAATAGGTACACCAATTAAAGCGCCGACGAATGGTAAAGTAACACGTATCTTTAATAATG
AATTAGGCGGCAAGGTATTACAGATTGCCGAAGACAATGGAGAATATCACCAGTGGTATC
TACACTTAGACAAATATAATGTCAAAGTAGGTGATCGAGTCAAAGCAGGTGATATTATTG
CATATTCAGGCAACACAGGTAAACAAACGACAGGCGCACATTTACATTTTCAAAGAATGA
AGGGTGGCGTAGGTAATGCATATGCAGAAGATCCAAAACCGTTTATCGATCAGTTACCTG
ATGGGGAACGTAGCCTATATGATTTGTAGTTATAGAAGAGTGCCCGCAGTCTTAAAATTA
AGCAATCATTGTGTGAGTATAAAACTTACATAATGGTTGCTTTTTTCAATGAAAATCGAA
ATGCTAAGGCATACTTGTTTGATTTAGATATTACTTAAAATGTAAGACAAGGTTGTTAGC
ATTGGCAGTGAAATTTCGCACGTAAAAAATCATTATTGTCACACTAAAAATAGTTGCGTG
CTATATCAATTTTCTGTATAAAAGTTTAATTCTGACAGTAATGTAAACGTTTACAATTTA
TGATTGACATTAATAATGAGTGACTATATGATTTATGTAAGTATTTGTGCAAACGTTTTC
ACGAAGTGTATTGCACAATCAAACTGTAAACAAAGTATGGGAGGCATAACATGGCAGAAC
TAAAGTTAGAGCATATTAAAAAGACGTATGATAACAACAATACTGTAGTGAAAGATTTTA
ATCTACATATTACTGACAAAGAATTCATTGTATTTGTTGGACCATCGGGATGTGGTAAAT
CAACAACATTACGAATGGTTGCTGGACTAGAGTCTATCACATCTGGAGATTTTTATATTG
ATGGGGAACGCATGAACGATGTTGAACCAAAGAATAGAGATATTGCGATGGTATTTCAAA
ACTATGCATTATATCCACATATGACTGTTTTTGAAAATATGGCATTTGGACTAAAGCTAC
GTAAAGTAAATAAAAAAGAGATTGAACAAAAAGTTAATGAAGCAGCTGAAATATTAGGAT
TAACTGAGTATCTTGGTCGTAAACCAAAAGCGTTATCTGGTGGACAGCGTCAACGTGTTG
CTTTGGGCAGAGCTATTGTTAGGGATGCGAAAGTCTTTTTAATGGATGAACCATTATCGA
ATCTTGATGCGAAGCTTCGAGTACAAATGCGCACAGAAATATTGAAATTACATAAGCGAC
TTAATACTACGACAATTTATGTTACACATGATCAAACTGAAGCATTGACGATGGCTAGTC
GAATTGTTGTTTTGAAAGATGGCGATATTATGCAAGTCGGCACACCTAGAGAAATATATG
ATGCCCCTAATTGCATATTTGTGGCGCAATTTATCGGCTCACCAGCAATGAATATGTTGA
ATGCTACAGTTGAAATGGACGGATTGAAGGTAGGAACACACCATTTTAAATTACATAATA
AAAAATTTGAAAAGTTAAAAGCTGCTGGCTACTTAGACAAGGAAATTATTTTAGGTATTC
GAGCTGAAGACATTCATGAAGAACCAATATTTATTCAAACTTCTCCAGAGACACAATTTG
AATCTGAAGTAGTTGTATCCGAACTGTTAGGTTCAGAAATTATGGTACATAGCACATTCC
AAGGAATGGAATTGATTTCTAAATTAGATTCAAGAACACAAGTGATGGCGAACGACAAGA
TTACACTAGCATTTGATATGAATAAGTGTCACTTTTTTGATGAAAAAACAGGAAATCGTA
TCGTCTAAGGGGGAGTATTCATGTCTAAAATTTTAAAATGTATCACGTTAGCCGTGGTAA
TGTTATTAATCGTAACTGCATGTGGCCCTAATCGTTCGAAAGAAGATATTGATAAAGCAT
TGAATAAAGATAATTCTAAAGACAAGCCTAACCAACTTACGATGTGGGTGGATGGCGACA
AGCAAATGGCGTTTTATAAAAAAATTACGGATCAATATACTAAAAAAACTGGCATAAAAG
TAAAGCTTGTAAATATTGGTCAAAATGATCAACTAGAAAATATTTCGCTAGACGCTCCTG
CTGGAAAAGGTCCAGATATCTTTTTCTTAGCACATGATAATACTGGAAGTGCCTATCTAC
AAGGCTTAGCTGCTGAAATCAAATTATCAAAAGATGAGTTGAAAGGTTTCAATAAGCAAG
CACTTAAAGCGATGAATTATGACAATAAGCAACTAGCATTGCCAGCTATCGTTGAAACAA
CCGCACTTTTTTATAATAAAAAATTAGTGAAAAATGCACCGCAAACGTTAGAAGAAGTTG
AAGCTAATGCTGCCAAGCTAACTGATAGTAAAAAGAAACAATACGGTATGTTATTTGATG
CTAAAAATTTCTATTTTAATTATCCGTTTTTATTCGGCAATGATGATTATATTTTCAAGA
AAAATGGCAGTGAATATGATATTCATCAGCTAGGACTAAATTCAAAACATGTCGTCAAGA
ATGCTGAACGATTACAAAAATGGTACGACAAAGGGTATCTTCCTAAGGCAGCAACACATG
ATGTCATGATTGGTCTTTTTAAAGAAGGAAAAGTAGGACAATTTGTCACTGGACCATGGA
ACATTAATGAATATCAAGAAACGTTTGGTAAAGATTTAGGAGTAACAACATTGCCTACAG
ATGGTGGCAAACCTATGAAACCATTTCTCGGTGTACGTGGTTGGTATTTATCTGAATATA
GTAAACATAAGTATTGGGCTAAAGATTTAATGCTGTATATCACTAGTAAAGATACATTAC
AAAAATATACAGATGAAATGAGCGAAATTACTGGACGTGTTGACGTGAAATCATCTAATC
CAAATTTAAAAGTGTTTGAAAAGCAAGCACGTCATGCTGAACCGATGCCTAATATTCCTG
AAATGCGACAAGTTTGGGAACCGATGGGCAATGCAAGCATATTTATCTCAAATGGTAAGA
ATCCTAAACAAGCGTTAGATGAGGCGACGAATGATATAACGCAAAATATTAAGATTCTTC
ATCCGTCACAAAATGATAAGAAAGGAGATTAGTTATGACGAAACGTAACCCTAAATTAGC
GGCATTATTATCTGTTATACCTGGTTTGGGACAGTTTTATAATAAAAGACCCATTAAAGG
TACGATATTTTTTATCTTTTTCATCAGTTTTATTTCTGTATTTTATAGCTTTTTAAATAT
TGGTTTTTGGGGATTGTTCACATTAGGGACAGTACCTAAGTTAGACGATTCTCGTGTCTT
ACTTGCACAAGGCATTATTTCTATCTTACTCGTTGCTTTTGCAATCATGCTATATATCAT
TAATATTTTAGATGCATATCGTAATGCTGAACGATTTAATCGCAATGAGGAAATAAAGGA
TCCGAAGGCACGTATGGTTGCAACATGGGACAAGACGTTCCCATACTTACTAATCTCACC
AGGTACATTCTTATTGATATTTGTAGTTGTATTTCCATTAATATTTATGTTTGGAGTAGC
ATTTACAAACTACAATTTATACAACGCGCCTCCGAGACACACATTAGAATGGGTTGGTTT
AGATAACTTTAAAACGTTATTCACAATTGGCGTTTGGCGTAAAACATTTTTCAGTGTTAT
TACTTGGACATTAGTATGGACGCTTGTTGCAACGACACTTCAAATTGCATTAGGGCTGTT
TTTGGCAATTATTGTAAATCACCCTGTCGTCAAAGGTAAGAAATTTATCCGTACTGTGTT
AATCCTACCTTGGGCTGTACCATCATTTGTGACAATTTTAATATTTGTAGCGTTATTTAA
TGATGAATTTGGTGCGATAAATAATGATATATTGCAACCTTTATTAGGTGTTGCACCAGC
ATGGTTAAGTGATCCATTTTGGGCAAAAGTGGCATTAATTGGCATTCAAGTATGGCTTGG
TTTCCCATTTGTCTTTGCACTGTTCACTGGTGTACTGCAAAGTATTTCATCAGATTGGTA
CGAAGCAGCAGATATGGATGGTGCGTCTAGTTGGCAAAAGTTTAGAAACATCACATTCCC
GCATGTCATTTACGCCACAGCGCCATTGTTAATTATGCAATATGCAGGTAATTTCAATAA
TTTTAATCTTATTTATCTATTTAATAAAGGTGGTCCACCAGTGTCAGGGCAGAATGCTGG
TAGTACAGATATCTTGATATCTTGGGTGTATAATCTGACATTTGAGTTTAACAACTTTAA
CATGGGTGCAGTTGTGTCATTAATTATTGGATTTATTGTTGCTATTGTCGCATTTATTCA
ATTCAGACGTACAAGTACGTTTAAAGATGAGGGAGGTTTATAAGATGACAAAGAAGAAAA
ACATATTAAAAGCAATCGGTATTTACAGTTTTATAGCGATGATGTTTGTCATCATTTTAT
ATCCACTACTGTGGACATTTGGCATTTCCCTTAATCCAGGTACGAACTTGTATGGTGCCA
AAATGATACCAGACAATGCAACATTTAAAAATTATGCATTCTTACTATTCGATGACAGTA
GTCAATACCTGACTTGGTATAAAAATACGCTTATCGTAGCATCTGCAAATGCACTGTTTA
GTGTGATATTTGTCACGTTAACAGCATATGCTTTTTCTAGATATCGCTTTGTTGGTCGTA
AATACGGGCTGATTACATTTTTGATTTTACAAATGTTCCCTGTATTAATGGCAATGGTCG
CAATCTATATTTTGCTAAATACAATTGGATTATTAGATTCTTTATTTGGACTAACACTTG
TATATATTGGTGGGTCAATACCGATGAATGCCTTTTTAGTGAAAGGTTACTTCGATACGA
TTCCAAAAGAACTTGATGAATCTGCCAAAATTGATGGTGCTGGCCATATGCGTATTTTCT
TACAAATTATGCTTCCATTAGCTAAGCCGATTTTAGCAGTTGTTGCTTTGTTCAATTTTA
TGGGGCCATTTATGGACTTTATATTACCTAAAATACTATTAAGAAGTCCTGAAAAATTCA
CATTAGCAGTTGGATTGTTCAACTTTATTAATGATAAGTATGCAAATAATTTCACAGTGT
TTGCAGCAGGGGCAATTATGATTGCAGTACCTATAGCAATCGTATTCTTGTTCTTGCAAC
GCTATTTAGTATCAGGTTTAACAACAGGTGCGACAAAAGGTTAGTTTGAAATTAGGAGCG
GGGCAGAAATAATAAAGAACCACTAATGAATTTATTGTGTAGTGGCTCTTACAAATTAGC
CACAGCTAATATGTATCTAAAAATAGGAGGGAGTGGGACAGAAATAATATTTTCGCAAAA
TTTATTTCGTCGTCCAACCCCAACTTGCATTGTCTGTAGAAATTGGGAATCCAATTTCTC
TGTGTTGGGGCCCCGCCAACTTGCATTGTCTGTAGAAATTGGGAATCCAATTTCTCTATG
TTGGGACATCCCCAACTTGCACATTATTGTAAGTTGACTTTTCGCCAGCTTCTGTATTGG
GGCCCCGCCAATATAACATTGTATAGCCTAGATCGTTGATTGATGTTTAAGGCTCGACAT
ACGCACTAATGACGATAAAGATTTAAAGGAGGACGTTATGATGACGATTAAAGTTGGAAT
CATTGGGTGTGGTGGTATTGCGAATGGCAAGCACATGCCAAGTTTACAAAAAGTTGAAAA
TGTTGAAATGACCGCATTTTGTGACGTAGACATTTCGAAAGCAGCGTGTGCGGCAGAAGC
ATACGGTACTGACAATGCAAAGGTTTATGATGATTACAAAGCATTGTTAAAAGATGACAC
GATTGATGTTATCCATGTTTGTACGCCAAATGACTCGCATTGTGAAATTACTGTAGCAGG
GTTGCATGCCGGTAAACATGTGATGTGTGAAAAACCAATGGCTAAAACGACAGCAGAAGC
TCAAAAAATGATAGATACAGCTAAATCAACAGGTAAAAAATTAACAATAGGTTATCAAAA
TCGCTTCAGACCAGATAGTCAATTTTTATATAAATCAGCGCAACGTGGCGACTTAGGTGA
TATTTATTTCGGGAAGGCACATGCTATTCGTCGTCGAGCAGTACCGACATGGGGTGTCTT
TCTAGACGAAGAAGCTCAAGGTGGAGGACCATTAATCGATATCGGTACACACGCTTTAGA
TTTAACGTTATGGATGATGGATAATTATGAACCAGAATCAGTGATGGGTTCAACATTCCA
TAAATTAAATAAACAGCATGATGCGGCAAACGCTTGGGGTTCATGGAATCCAGATGAATT
TACAGTTGAAGATTCTGCGTTTGGATTTATTAAAATGAAGAATGGAGCGACGATCATTTT
AGAATCCGCTTGGGCTATTAATTCTTTAGAAGTGGATGAGGCAAAATGTTCATTATCAGG
AACGAAAGCAGGTGCTGATATGAAAGATGGTCTACGTATTCATGGTGAAGATATGGGCAC
ACTTTATACCAAACACGTTGAATTGGAAAACAAAGGCGTCGACTTTTATGAAGGTAATGA
AGTGGATGAAGCTGAAGAAGAAGCAAAAGCTTGGATTGATGCAGTTGTAAATGATACTGA
ACCAGTTGTGAAACCGGAACAAGCAATGGTAGTTACAAAAATTCTTGAAGCGATTTATCA
GTCTGCAAAATCAGGCAAAGCAATTTACTTTGAATAACATCATACGGTAAGGAGGCACAT
CATGACAAAATTAAAAGTTGGTGTGATAGGTGTTGGTGGTATTGCACAAGACCGTCATAT
TCCAGCATTGCTGAAACTCAAAGACACAGTCGCATTAGTTGCAGTACAAGATATTAATAC
AGTGCAGATGATTGATGTTGCGAAGCGCTTTAATATACCTCATGCAGTTGAGACACCTAG
CGAGCTGTTTAAACTTGTTGATGCGGTGGTCATTTGTACACCTAATAAATTCCATGCTGA
TCTTTCTATAGAAGCATTGAATCATGGCGTCCATGTATTGTGTGAAAAGCCAATGGCGAT
GACGACGGAAGAGTGTGACCGCATGATTGAAGCGGCTAATAAAAATTGTAAATTACTAAC
TGTCGCATATCATTATCGTCACACAGATGTGGCAATTACTGCTAAAAAAGCGATTGAATC
AGGTGTGGTTGGTAAACCTTTAGTAGCACGTGTACAAGCGATGCGTAGGCGTAAAGTGCC
TGGCTGGGGCGTTTTTACCAATAAAGCGTTGCAAGGTGGCGGTAGTTTAATCGATTATGG
TTGCCACTTGTTAGACTTATCTTTGTGGCTACTAGGTAAAGATATGGTGCCGCATGAAGT
GCTAGGAAAAACATATAATCAATTGAGCAAACAACCGAATCAAATTAATGATTGGGGAAC
ATTTGATCACACTAAATTTGATGTCGATGATCATGTTACTAGTTATATGACATTTGCCAA
TCGAGCAAGCATGCAGTTTGAATGTTCGTGGTCTGCAAATATAAAGGAAGATAAGGTACA
CGTTAGTTTATCAGGCGAAGATGGCGGTATTAATTTATTTCCATTTGAAATATATGAGCC
CCGCTTTGGAACTATTTTTGAAAGCAAAGCTAATGTTGAGCATAACGAAGACATTGCTGG
TGAGAGACAGGCGCGTAACTTTGTCAATGCGTGTTTAGGGATAGAAGAGATTGTGGTGAA
ACCGGAAGAAGCACGCAATGTAAATGCCCTTATAGAAGCGATTTATCGTAGCGATCTTGA
TAACAAGAGCATACAACTTTAATGATTATTATATATAATACAAAATTCTCAATATAAAAA
GAAGGAGTGCTTTTCAATGAAAATAGGTGTATTTTCAGTATTATTTTACGATAAAAATTT
TGAAGATATGTTAGATTATGTCGCAGAATCTGGATTGGATATGATTGAAGTTGGAACAGG
TGGTAACCCAGGAGATAAATTTTGTAAGTTAGATGAGTTGTTAGAAAATGAAGATAAGCG
ACAAGCATTTATGAAGTCAATCACAGACAGAGGCTTACAAATAAGTGGTTTCAGTTGTCA
TAACAATCCAATTTCTCCAGATCCGACAGAAGCGAAAGAAGCGGATGAAACGTTACGTAA
AACCATCCGTTTAGCAAATCTATTAGACGTGCCGGTTGTTAATACATTTTCTGGCATTGC
AGGATCAGATGATACCGCTAAAAAGCCTAATTGGCCTGTTACACCTTGGCCAACAGCCTA
CTCTGAAATTTATGATTATCAGTGGAATGAAAAGTTGATACCATATTGGCAAGATTTAGC
TGAGTTTGCAAAAGAGCAAGATGTAAAAATTGCCATAGAGTTGCATGCAGGATTTTTAGT
TCATACACCATATACGATGTTGAAGTTGCGTAAGGCTACAAATGAATATATCGGTGCTAA
CTTAGATCCTAGTCATTTATGGTGGCAAGGTATTGACCCAATTGCTGCGATTCGCATATT
AGGCCAAGCAAATGCAATTCATCACTTCCATGCTAAAGATACGTATATTAATCAAGAAAA
TGTAAATATGTATGGTCTAACTGATATGCAACCATATGGTAACGTTGCAACAAGAGCATG
GACATTCCGTACAGTTGGTTATGGACATAGTCCATATGTATGGGCAGATATCATAAGTCA
ACTTATTATTAATGGATATGATTATGTATTAAGTATTGAACATGAAGATCCTATTATGTC
AGTAGAAGAAGGTTTCCAAAAAGCTTGTCAAACTTTGAAATCTGTTAATATTTACGACAA
GCCAGCAGACATGTGGTGGGCATAATACGAACTCGAGGTTAGTCTGAAGTTTGTCTGAAG
TAAGACTGGTGGCAGTGTTGAATAAATGCATATGTCGCCAAGCCATTGCCAAAAATTTCA
CACCTTAAATCAAGTTCATTGTTTGTAAAGAAGGTGTACTTTATATAAGTATATAGCGAT
GGTCGTACCTATTCACAGTAACAATCCGCACCATTGAAAAGAGTATATAACCTTTTCAAT
AGTGAGGTATATGATAATAAAAAAGCCTGTTGTCACAATGGTCATAGACACGACATACTT
TAAAGGTTTCTGAATATAATATTTCAGAACGCACTTTAAAGATGGACGTCGATGTCGACT
AATGTGATGACAGGCTTTCATTTTTAAATATTCATTAATTTCTCTTCTTGTTTAATACGT
ACATATAAGAAATATGCATACGGTACTAATAAAATAGTTGTATATGTTGCGTGTGTTAAT
AATAATACACCGATTAATTCAGGAATGATGTTTAAGAAGTAATTTGGGTGTTTTGTAATT
TTATATAATCCAGATTTAATAATAGGATGGTTAGGTAAAATGAATAATTTTAATGTCCAA
ATACCACCTAAAGTTTTAATAACCATAAATAACATGATATAAGCAAAGATTAATATAACT
AAGCCAATACCATTTGCAAAGCTAAATGTATCTTTATTAATAAATGCCTCTACACCAGCC
AATACATAAATTAAAACGTGTGTTATTGCTAAAAACTTCGAATTTTTAACGCCATATTCA
ACTGCACCGTCTGCTTTTAATTGTTTTGAGTGATTAATAGATATCTTTAAGCTGACAAGT
CTGATACAGAAAAAGATAAGTAATATAGATAGAATCATGATGTCCTCCGTCATTATGTCA
TATGTATAAGCGTTGATTTTGACAACATAAAGTATTTTATAGATAAAACTTGTCAAATAC
TATTAACTATTTATTAATTTTAGTACATAAATATGTTTCTAAGTATGTGTTTATGTTCAG
TATTTTGGATAATTTAATAATTTTAAGGATATTAAGCGCTTACACCGACGTGATATATTT
GGCTTAACGAAAATGATTGAGGTGACAGAGATGAACTTTTTTGATATCCATAAGATTCCG
AACAAAGGCATTCCATTATCGGTACAACGTAAATTATGGCTTAGAAACTTCATGCAAGCT
TTCTTCGTAGTGTTCTTTGTTTATATGGCTATGTATTTAATTCGAAACAACTTTAAGGCG
GCACAACCGTTTTTAAAAGAGGAAATTGGATTATCTACATTAGAACTTGGTTATATCGGA
TTAGCATTTAGTATCACGTACGGTTTAGGGAAAACATTACTTGGATATTTTGTCGATGGA
CGTAACACAAAACGTATTATCTCATTCTTACTTATCTTATCTGCGATTACAGTTTTAATT
ATGGGATTTGTGTTAAGTTACTTTGGTTCTGTAATGGGATTATTAATTGTACTTTGGGGA
CTTAATGGGGTGTTCCAATCAGTTGGTGGACCTGCAAGTTATTCAACGATTTCAAGATGG
GCGCCAAGAACGAAACGTGGCCGATACTTAGGGTTCTGGAATACATCACATAATATCGGT
GGTGCCATTGCAGGTGGTGTCGCACTTTGGGGTGCTAATGTATTCTTCCATGGAAATGTT
ATAGGAATGTTCATTTTCCCATCGGTGATTGCATTACTTATTGGTATCGCAACATTATTT
ATCGGAAAAGATGATCCAGAAGAATTAGGATGGAATCGTGCTGAAGAAATTTGGGAAGAG
CCGGTTGATAAAGAAAATATTGATTCTCAAGGTATGACAAAATGGGAGATCTTTAAAAAA
TATATCCTGGGAAATCCTGTTATATGGATTCTATGTGTTTCAAACGTCTTTGTATACATT
GTACGAATCGGTATTGATAACTGGGCACCGTTATATGTGTCAGAGCATTTACACTTTAGT
AAAGGCGATGCAGTTAATACGATATTCTACTTTGAAATTGGTGCTTTAGTTGCAAGTTTA
TTATGGGGCTACGTATCAGACTTATTAAAAGGTCGTCGTGCAATTGTAGCTATTGGCTGT
ATGTTTATGATTACATTTGTTGTCTTATTCTACACAAATGCTACAAGTGTAATGATGGTT
AACATTTCATTGTTTGCATTAGGTGCGTTAATCTTTGGTCCGCAATTATTAATTGGTGTA
TCATTGACTGGTTTTGTTCCTAAAAATGCCATCAGTGTAGCAAACGGAATGACAGGTTCA
TTCGCGTATCTATTCGGTGACTCAATGGCAAAAGTTGGTTTGGCGGCTATTGCTGATCCA
ACACGTAACGGTTTAAACATCTTTGGATATACATTAAGTGGATGGACAGATGTTTTCATC
GTCTTCTATATTGCATTATTCCTAGGCATGATTCTATTAGGAATCGTTGCTTTCTATGAA
GAAAAGAAAATTAGAAGTTTAAAAATCTAATATCAATCGGATTAAAAGTATCGCCAATTT
ATTGCAGTATAGTTGGCAATCCTGCCCCGATGGCATGTGCGTGAAGAGATGAAAGATACT
GCTTCTACCCTTGCAAATATATCATCTCTATGTCTCGGGGCAGATCATAATTCCCTGTTA
TGAAGTATCCTTATTTGCCCGACTTAGGGTGACTCAATGAATTTACTCCTTACAATAAAG
ACATATAGCGGTGGCAATATTGTAGGGAGTATTGTTTTATATTTAAACTCTCTAAAAAGC
GGACTGAAAGAAAAGTGAAAACTTCTCTATCAGTCCGCTTTTTCATAGAACAAAATGGAT
GCGCCATAATCATTAGTTATTTGTTAATCTATTTTGCTTGCTTACAATAATCACTTGGCG
ACATTTGTAAATATTTTTTAAAATGATAGCTAAACATTTTATACTCTGAAAAGCCTACTT
TGTCTGCAATTTCATAGTGCTTATAATGTCGATCTAACAATTGCAGAGATTGTAAAATAC
GATAGCGATTTAAATAATCGACAATTGTAATACCAACATGATCTTTAAATGTTCGCATCG
CATACGATTCACTAACATCGATATGTTGAATTAAATCTGAAACAGTCACTTTCGTTTGAT
AAGATTGCTTAATTTGATCAACAATCTGATTTACATAATAATCATCGTATTCTACTTTTA
ATAATGGTTGGAAGGCATCATGACAAGATGCTAAGCTACGGCCGTTCTGTGATTGTTGCT
CTAATAAGGTACGGACAAGTCTTCCTAAAATAACTTCTAATTGTGCATGGTCCACTGGTT
TTAATAAATAATCAAGAACATGATGTTGAATGCCGGCTTTCATATATTCAAAGTCATCGT
AACTCGATAATATGATGACATTACAATCTAGATGCGCAATATCATTGAGTAAATCGACGC
CATTTTTACGTGGCATACGAATATCAGTAATTACTAATTCTGGCTGATGTTGTTGAATTA
GTGATAATGCTTCAACACCATCTTTAGCAGTGTATATTGTATTGAAATGATAGTCTCCCC
AAGGAATGATTTGCTTTAAACCTTCTCGAATAATTCGCTCATCATCACAAATAACTACCT
TAAACATCTACATTCCCCCTTGAAAGTGGTATTTTATAACAAATTAACGTACCTTGATTA
CGCTTTGAAAAAATATGGAGTCGTGCATGTGAACCATATTGAATCATTGCTTTATTATGT
AAATGATTTAATCCCAAATGCTTAGTATCAAATACATCATTATTAAGAGATTGGCGTACA
TATTGCAGGCGAGATGACGACATCCCAATACCATTGTCGCAAACTAAAACATGTAAATTC
TGACGTGCCAATGTCAGGCGTATAGTAATGTCCAGTGACTCAGTATCTCTACCATGTTTA
ATAGCATTTTCTATGAGTGGCTGAAGCATCATTTTACCAATTGTCTGGTGACGCGCTTCT
TCAGAACTTTCGATATGGAGCTTAATCATGTCATCAAAACGGATGTTTTGTATCGCAACA
TACTGTTCAATGTAGTTCAACTCTTCGTTTAATTCCACTGTATGTGAGTTTGTACGTAAT
GAGTAACGTAACATTTGCGATAATTGTTGGACCACAGTTTGTGCTAATTTCGGAGATAAC
GTAATTAAATATTGTATTGTTTGCATCGTATTGAATAGGAAATGAGGCTGGAATTGGCGT
TCTATTTCCTTTAACTGAATATCACGCAAGCGACGTTCTGTATGCTCGATAGAATGGATC
AGTTGCTCATTTGATTCAAATAAATCGTAAATATAATTATTAATTTCTTCTAGTTCACTG
TTGTTTTTTAAAGGCGTATATGTACCTAGATGACGATTTTTGGCATAGTAAATTTTTTGA
ATAATCGTTTCGATATCTTTTGTTTGTCGTTTAGCCATATTATCTGCGCTAATGAAACCA
AATATTACTAGTAAAACAAGAACTACGGCCATAACAATTAACAACGTGATACCATCTTCA
ATGTTTTCATGGATATCTTTATAAATAATGAGACGATGGTCAGCATGGTTTAATTTTACA
GATTCATTCATAAATCCGAATTGTTGCGGTCTATACTTTTCACCTATAGTAAAACGGTCA
TCGTTGGCGTATAAAATATTGTCATATTGATCAACGATAAGTGCGAATTGTCGGCTATCT
TTCTTAATTTCACTTAAACGTGGGGTGTTAGCCATATAAATTTTAAGCATATATGTACTA
TTTTTGAATTTAAGCCGATGCGTTGAAAATAAATACATATTTTTAGTGTTTAAATGTTCA
TAATTATTGGTTATAAACTGATTTGGTCCAGATAATTCATAATAAAGTGTTGCTGGCTGT
TGGTGTATTAATTTTAATAATTCACGTTTTGTAGCGGTAACATCATGATGATTTGTTAAA
TCGAGCTCTTGAAACGAATTGTTATGCTGTGTAATAAATGTCTGAATCTGCTTTTCAGTG
TGATGTAAAGATGACTGACTTTCATTAACATGTTGATGAATCGTACGATGCTCAATCCAA
ATATAGATGGCATAGAAGCTTACTAGTCCAATAATAATGACTAAAAATACTGGAAAAATA
GTAGACGCAAATAACGATCGTCTCAACTGATGTCTATAAGGTTTGTATGCCGTCATTGAA
TCATCTCCAAAAATTTATGATGCGGAATGTCCGGTAATTTAGATTTCGGTATTAAAGGTA
TGTTCTTAAGATTTTCGATAGACTGATCGCTTTGTTCACTAACATCCTTTCGAATTGACT
TGGCATCGAACTCTGCAACTAATCGCTGCTGTACTGAGCGGCTTGTTAAATATTGTACTA
ACTTTTTACGCTTAGGATGAGGGTGTGCATTTTTAACTAAAGCAATACCATCAACATTTA
ACATTGTTCCTTCAATTGGATAAACGATTGATACAGGATAACCTTTGTTTTTCCATGTGC
GTGCATCTTGTTCGTAGCTTAGACCTGCGTAATATTTACCTTTAGCAACATCTTCAATGA
CTTTAGACGTCTTTGACAGTTGCATCGCGTGGTCTTGGAATTGATGCACATCACTTACTC
GATGATGCATGCTATAAATAGCACGCATATGTTGATAGCCTGTCGTTGTTGTATTTGGAT
TTGAGTACGCAATTTTACCTTTAAGTATAGGTTGTAATAAATCTTGATAACCTCGAATCT
TAATATCTCCTTGTAAATCTGAATTAACTACTATAACTGTTGGCATTAATAGAAAACTAG
TAACATATTTATTGTTCGAGCGATAATCCTCTAATTGCTGTGTTACAGATATATCTTGAT
AGGGAACAAAATCTTCTGGATGATCAATTGTTTCTGACAACACACCACCCATAAAGACAT
CACCACGCTCCGAAAGATCTTCATTATGCAAGTTTGAAAGCAGTACTTGAGTAGATCCGT
GTTTGATTTCAATTTTGACATGCTCTTGTTTTTCAAAATCATTTAAAATTGGACGAATCA
AGTTTGATTGATACGGAGAATAAACTGTTAATACATTTTTATCTGATTCAGAGTGACGCG
TATTAGCGCATGCTGATAAAAAAATGAGAAATAATAGCAAGATATAAATTTTTGATTTCA
TGATATCCCATCAATTCTATGTATATTTTAATACAATAATTTTAGCAATAAATGACGCAT
AAGTAATGTTAAATATTTAGAAATGTTTATAGATGACTTGTTAAGACGTTGCAAATGTTG
TGATAGCACATAATTTTTGTTTGTCAAGACGACTTACCGAGGCTGTAAAATCAAACTGTT
ATATTTTATTTGAAGCTGTTATATAAAAATTGGCAAGATATTGAACGGTTCAAAAGTAAA
TTTTTACGTCAATAAAAGTATTTAATCCTGTCTCTTCATATATAAAAGTAAATCTTTCTA
AGTATTGATTTAACGCTTATTAACAATCATTTTTTATAAACAAATATATCCACCTAAATT
AACTTTTAAAGCAATGAAAATAGTGAACATTATAACTGTTGTGTAACAGAATGCAATTAG
CATATTACTGTTACACAAATTAGTACAGTTTCTATGTTTTGACATACATTTGATGAAAAT
TGTACATAATTTATGTGAAAAAAATCACAACAAACATGCTACAATGACTATGAAAACGTT
AACATAGCATTTCAAATTCACAACATTATACAGATGGAGGCGTTTAGTATGTTAGAAACA
AATAAAAATCATGCAACAGCTTGGCAAGGATTTAAAAATGGAAGATGGAACAGACACGTA
GATGTAAGAGAGTTTATCCAATTAAACTACACTCTTTATGAAGGTAATGATTCATTTTTA
GCAGGACCAACAGAAGCAACTTCTAAACTTTGGGAACAAGTAATGCAGTTATCGAAAGAA
GAACGTGAACGTGGCGGCATGTGGGATATGGACACGAAAGTAGCTTCAACAATCACATCT
CATGATGCTGGTTATTTAGACAAAGATTTAGAAACAATTGTAGGTGTACAAACTGAAAAG
CCATTCAAACGTTCAATGCAACCATTCGGTGGTATTCGTATGGCGAAAGCAGCTTGTGAA
GCTTACGGTTACGAATTAGACGAAGAAACTGAAAAAATCTTTACAGATTATCGTAAAACA
CATAACCAAGGTGTATTCGATGCATATTCTAGAGAAATGTTGAATTGCCGTAAAGCAGGT
GTGATCACTGGTTTACCTGATGCATACGGACGTGGACGTATTATCGGTGACTATCGTCGT
GTAGCTTTATATGGTGTAGATTTCTTAATGGAAGAAAAAATGCACGATTTCAACACGATG
TCTACAGAAATGTCAGAAGATGTAATTCGTTTACGTGAAGAATTATCAGAACAATATCGT
GCATTAAAAGAATTAAAAGAACTTGGACAAAAATATGGTTTCGATTTAAGCCGTCCAGCA
GAAAACTTCAAAGAAGCAGTACAATGGTTATACTTAGCATACCTTGCTGCAATTAAAGAA
CAAAACGGTGCAGCAATGAGTTTAGGTCGTACATCAACATTCTTAGATATCTATGCTGAA
CGTGACCTTAAAGCAGGTGTTATTACTGAAAGCGAAGTTCAAGAAATTATTGACCACTTC
ATCATGAAATTACGTATTGTTAAATTTGCTCGTACACCTGATTACAATGAATTATTCTCT
GGAGACCCAACTTGGGTAACTGAATCTATCGGTGGTGTAGGTATTGACGGACGTCCACTT
GTTACGAAAAACTCATTCCGTTTCTTACACTCATTAGATAACTTAGGTCCAGCACCAGAA
CCAAACTTAACAGTATTATGGTCAGTACGTTTACCTGACAACTTCAAAACATACTGTGCA
AAAATGAGTATTAAAACAAGTTCTATCCAATATGAAAATGATGACATTATGCGTGAAAGC
TATGGCGATGACTATGGTATCGCATGTTGTGTATCAGCGATGACAATTGGTAAACAAATG
CAATTCTTCGGTGCACGTGCGAACTTAGCTAAAACATTACTTTACGCTATCAATGGTGGT
AAAGATGAAAAATCTGGTGCACAAGTTGGTCCAAACTTCGAAGGTATTAACAGCGAAGTA
TTAGAATATGACGAAGTATTCAAGAAATTTGATCAAATGATGGATTGGCTAGCAGGTGTT
TACATTAACTCATTAAATGTTATTCACTACATGCACGATAAATACAGCTATGAACGTATT
GAAATGGCATTACATGATACAGAAATTGTACGTACAATGGCAACAGGTATCGCTGGTTTA
TCAGTAGCAGCTGACTCATTATCTGCAATTAAATATGCACAAGTTAAACCAATTCGTAAC
GAAGAAGGTCTTGTAGTAGACTTTGAAATCGAAGGCGACTTCCCTAAATACGGTAACAAT
GACGACCGTGTAGATGATATCGCAGTTGATTTAGTAGAACGCTTTATGACTAAATTACGT
AGTCATAAAACATATCGTGATTCAGAACATACAATGAGTGTATTAACAATTACTTCAAAC
GTTGTATACGGTAAGAAAACTGGTAACACACCAGACGGACGTAAAGCTGGCGAACCATTT
GCACCAGGTGCAAACCCAATGCATGGCCGTGACCAAAAAGGTGCATTATCTTCATTAAGT
TCTGTAGCTAAGATCCCTTACGATTGCTGTAAAGATGGAATTTCAAATACATTCAGTATC
GTACCAAAATCATTAGGTAAAGAACCAGAAGATCAAAACCGTAACTTAACTAGTATGTTA
GATGGTTACGCAATGCAATGTGGTCACCACTTAAATATTAACGTATTTAACCGTGAAACA
TTAATAGATGCAATGGAACATCCAGAAGAATATCCACAGTTAACAATCCGTGTATCTGGT
TACGCTGTTAACTTCATTAAATTAACACGTGAACAACAATTAGATGTAATTTCTCGTACA
TTCCATGAAAGTATGTAACAAAATTTAAGGTGGGAGCACTATGCTTAAGGGACACTTACA
TTCTGTCGAAAGTTTAGGTACTGTCGATGGACCGGGATTAAGATATATATTATTTACACA
AGGATGCTTACTTAGATGCTTGTATTGCCACAATCCAGATACTTGGAAAATTAGTGAGCC
ATCAAGAGAAGTCACAGTTGATGAAATGGTGAATGAAATATTACCATACAAACCATACTT
TGATGCATCGGGTGGCGGTGTAACAGTCAGTGGTGGCGAACCATTGTTACAAATGCCATT
CTTAGAAAAATTATTTGCAGAATTAAAAGAAAATGGTGTGCACACTTGCTTAGACACATC
GGCTGGATGTGCTAATGATACAAAAGCATTTCAAAGGCATTTTGAAGAATTACAAAAACA
TACAGACTTGATATTATTAGATATAAAACATATTGATAATGACAAACATATTAGATTGAC
AGGAAAGCCTAATACACACATCCTTAACTTCGCGCGCAAACTGTCAGATATGAAACAACC
TGTATGGATTCGACATGTCCTTGTGCCTGGTTATTCTGATGATAAAGACGATTTAATTAA
ACTAGGGGAATTTATTAATTCTCTTGATAACGTCGAAAAGTTTGAAATTCTGCCATATCA
TCAGTTAGGTGTTCATAAGTGGAAAACATTGGGCATTGCATATGAATTAGAAGATGTCGA
AGCGCCCGATGATGAAGCTGTTAAAGCAGCCTACCGTTATGTTAACTTCAAAGGGAAAAT
TCCCGTTGAATTATAAATACAATTCAGACCGAAAAGAAAGCATATGTAACTTCAAGAGTG
AAGGGGCATATGCTTCTTTTTCAATTGAGTATAGAGTATTAGCAAGACGTAGTAGGTATA
TGAGACAACTTCTACAATGGTTGAAGGAAGACGTTTTTGTAAGTAGCTATGCTGATAAAG
AATGTGAAGCCTTGTTAAAGGTGGGGTTCCAATATCATCATTTAGCTGATGTTGAATGGG
TTATTATTTGCTACTTGCATATGAATATGAGTCTTTTCAAATTTTTATTGACCCTGAGTA
ATGAAAAATATTAAGATGAAACTTAATATTAAAGCAATGCGGAGCGTGATTATGAAGAGA
ATTAGTAAAGATATATGGGCAGTATTTAAATTACTGTATCAAAATAAAGGGCGTTTTAGC
ATTAATGCCTTACTATTGCAGTTAATCATGATTTTTATTAGTAGTACATACTTAATTTTA
CTATTTAATATGATGTTAAAAGTAGCTGGGCAAAGCCAACTTACGATTAACAATTGGATG
GAAATCGTAAGTCACCCTGCCAGTGTGATACTTCTTATTATATTCATATTAAGTGTTGCC
TTTCTGATTTATGTAGAGTTTTCATTGTTAGTTTATATGGTTTATGCCGGCTTTGATCGA
CAGATTATTACATTTAAATCCATTTTTAAAAATGCCTTTGTAAATGTGCGTAAACTCATA
GGTGTACCAGTTATTTTCTTTGTCATTTATTTAATGTTAATGATACCCATTGCCAACCTA
GGACTAAGTTCAGTATTAACAAAAAATATTTACATACCTAAATTTTTAACGGAAGAACTT
ATGAAAACGACGAAAGGTATAATCATTTACGGTACCTTTATGATTGCTGTATTTATATTA
AACTTTAAATTAATATTTACCTTACCGTTAACGATTTTAAACCGCCAGTCGTTATTTAAA
AATATGAGACTAAGTTGGCAAATTACGAAGCGAAATAAGTTTCGACTTGTTATAGAAATA
GTTATATTAGAACTCATCATTGGTGCGATTTTAACATTAATTATTTCAGGAGCAACATAT
CTTGCTATTTGTGTAGATGAAGAAGGAGATAAGTTTTTAGTCTCATCAATTTTATTTGTT
GTATTGAAAAGCTCATTGTTCTTCTATTATTTATTTACGAAATTATCATTAATCAGTGTG
TTAGTACTGCACTTAAAACAAGAGAATGTATTAGACCAACCGGGCTTAGAATTTAAATAC
CCAAAACCGAAACGGAAGTCTAGGTTCTTTATAATTTCAATGGTGCTTGCAGTGACATGT
TTTATCGGTTATAACATGTACTTACTTTACAATAATACTATCAATACAAATATCTCCATT
ATTGGTCATCGTGGTTTCGAAGATAAAGGCGTTGAAAATTCTATTCCGTCATTGAAAGCT
GCTGCAAAAGCGAATGTCGAATACGTTGAGTTAGATACAATTATGACGAAAGATAAACAA
TTTGTTGTTAGTCATGATAACAATTTGAAACGTTTAACAGGTGTTAATAAAAATATTTCT
GAATCTAATTTCAAAGATGTCGTCGGTTTGAAAATGCGTCAAAATGGACATGAAGCAAAA
CTTGTATCCTTAGACGAATTTATTGAAACGGCTAAACAATCAAATGTGAAGCTACTAGTA
GAGTTAAAGCCACATGGTAAAGAACCAGCAGATTATACACAACGTGTTATTGATATTTTG
AAAAAGCATGGTGTTGAACATCAATATCGTGTGATGTCATTGGATTATGATGTGATGACT
AAGTTAAAAAAAGAAGCGCCATATCTCAAGTGTGGTTATATCATTCCGTTGCAGTTTGGT
CATTTTAAAGAAACATCATTAGATTTCTTTGTCATCGAAGATTTTTCTTATTCGCCAAGA
CTTGTTAATCAAGCACACTTGGAAAATAAAGAAGTCTATACTTGGACCATTAACGGCGAA
GAAGATTTAACGAAATACTTACAAACCAATGTTGATGGTATTATCACAGATGACCCAGCA
TTAGCTGATCAGATTAAAGAAGAAAAGAAAGACGAAACATACTTCGATCGTTCTATAAGA
ATTTTGTTTGAATAATATAAACAAAGACCTCTAAAGTTATCAAGATGATACCTTCAGAGG
TCTTTTTAACGTTGCCATCTATGGGATAGGCAATCGTTTCAATCGTTTATAATCATATGA
CAAGGATTTATAAGGCAATTTGGCGTCACAAACACTTACATGATTTATTGGTGAATTATT
AATTGTTTTGTGAATGCAAAGGGTTAGAAATTGAATCGTAAATACTTTCTAATCTATGTT
TCGCTTTAGTCATTTGATCCAAATTTTTCGTGCGTATAGCAGATTTTGCAATATAGTGCG
CAGCTAAAATATCGCGCTTTTGATACGCATCTAAATTTAGGTACGATAATTTATTTAAGT
CAGTGTTTACTATTAATTCATGTAATTGATCTACAAGCGCTTGATGTTGATACGTATGTG
ATGTAGTTTCAGATTTGCTTGCTAGTTTAATACCAGTCGTATCAAGGAGCGCCGCTTTAA
TACCAGCAACTAAATATGTTTTGATTTTCATTTGTGTTGTCATGCTTTGTTACTCCTTTG
ATGTACATTAATCAAAAAAATTATACACTATTGTATATTGCAAAGCTAATTAACTATAAC
AAAAAGATAGTTAATGCTTTGTTTATTCTAGTTAATATATAGTTAATGTCTTTTAATATT
TTGTTTCTTTAATGTAGATTGGGCAATTACATTTTGGAGGAATTAAAAAATTATGAAAAA
GCAAATAATTTCGCTAGGCGCATTAGCAGTTGCATCTAGCTTATTTACATGGGATAACAA
AGCAGATGCGATAGTAACAAAGGATTATAGCAAAGAGTCAAGAGTGAATGAGAACAGTAA
AAAGGGAGCTACTGTTTCAGATTATTACTATTGGAAAATAATTGATAGTTTAGAGGCACA
ATTTACTGGAGCAATAGATTTATTGGAAGATTATAAATATGGAGATCCTATCTATAAAGA
AGCGAAAGATAGATTGATGACAAGAGTATTAGGAGAAGACCAGTATTTATTAAAGAAAAA
GATTGATGAATATGAGCTTTATAAAAAGTGGTATAAAAGTTCAAATAAGAACACTAATAT
GCTTACTTTCCATAAATATAATCTTTACAATTTAACAATGAATGAATATAACGATATTTT
TAACTCTTTGAAAGATGCAGTTTATCAATTTAATAAAGAAGTTAAAGAAATAGAGCATAA
AAATGTTGACTTGAAGCAGTTTGATAAAGATGGAGAAGACAAGGCAACTAAAGAAGTTTA
TGACCTTGTTTCTGAAATTGATACATTAGTTGTAACTTATTATGGTGATAAGGATTATGG
GGAGCACGCGAAAGAGTTACGAGCAAAACTGGACTTAATCCTTGGAGATACAGACAATCC
ACATAAAATTACAAATGAACGTATTAAAAAAGAAATGATTGATGACTTAAATTCAATTAT
TGATGATTTCTTTATGGAAACCAAACAAAATAGACCGAAATCTATAACGAAATATAATCC
TACAACACATAACTATAAAACAAATAGTGATAATAAACCTAATTTTGATAAATTAGTTGA
AGAAACGAAAAAAGCAGTTAAAGAAGCAGATGATTCTTGGAAAACTAAAACTGTTAAAAA
TTACGGTGAAACTGAAACAAAAGCACATGTTGTAAAAGAAGAGAAGAAAGTTGAAGAATC
TCAATTACCTAAAGTTGGAAACCAACAAGAGGTTGAAACTACAGTTGATAAAGCTGAAGA
AGCAACACAACCAGTGGCACAGCCATTAGTTAAAATTCCACAGGGCACAATTACAGGTGA
AATTGTAAAAGGTCCCGACTATCTAACGATGGAAAATAAAACGTTACAAGGTGAAATCGT
TCAAGGTCCTGATTTCCCAACAATGGAACAAAACAGACCATCTTTAAGCGATAATTATAC
TCAACCGACGACACCGAACCCTATTTTAGAAGGTCTTGAAGGTAGCTCATCTAAACTTGA
AATAAAACCACAAGGTACTGAATCAACGTTGAAAGGTATTCAAGGAGAATCAAGTGATAT
TGAAGTTAAACCTCAAGCAACTGAAACAACAGAAGCTTCTCAATATGGTCCGAGACCGCA
ATTTAACAAAACACCTAAGTATGTGAAATATAGAGATGCTGGTACAGGTATTCGTGAATA
CAACGATGGAACATATAGATATGAAGCGAGACCAAGATTCAACAAGCCAAGTGAAACAAA
CGCATACAACGTAACGACAAATCAAGATGGCACAGTATCATATGGGGCTCGCCCGACACA
AAACAAGCCAAGCGAAACAAATGCATATAACGTAACAACACACGGAAATGGCCAAGTATC
ATATGGCGCTCGCCCGACACAAAACAAGCCAAGCGAAACAAACGCATATAACGTAACAAC
ACATGCAAATGGTCAAGTATCATATGGCGCTCGTCCGACATACAACAAGCCAAGTAAAAC
AAATGCATATAACGTAACAACACATGCAAACGGCCAAGTATCATACGGAGCTCGCCCGAC
ACAAAACAAGCCAAGTAAAACAAATGCATATAACGTAACAACACATGCAAATGGCCAAGT
ATCATACGGTGCTCGCCCGACACAAAACAAGCCAAACAAAACAAACGAGTATAACGTAAC
AACACATGCAAACGGCCAAGTGTCATACGGAGCTCGTCCGACATACAAGAAGCCAAGCGA
AACAAATGCATATAACGTAACAACACATGCAGATGGTACTGCGACATATGGTCCTAGAGT
AACAAAATAAGTTTATAACTCTATCCATAGACATACAGTCAATACAAAACATTACGTATC
TTTACAACAGTAATCATGCATTCTATGATGCTTCTAACTGAATTAAAGCATCGAACAATC
GGAAGCATATTTCTAAATTATTTATTCATTATAGTCTTAAACATAACATGACCTAATATA
TTACTAACCTATTAAAATAAACCACGCACATCTATGTGATATACGACAATCACAGCAATA
ATAATTGCTTTAGAAAGTCGTACCGAACTGGAACTTACAAGTCTAGTTCGAACACACACT
GATGTGAGTGGTTTTCTTTATTTTAAACATGAACAATCAGATAAGTTACTAGCATTAGCA
AATATTATTAAATCAAAGGGCTTCGATTCATAAAATTTAAAACAATGATTAAAATTAGAC
GTGTAAATGTTAAATTCTAAAACGGAAATACCCGCTATCCTATTAAACTACTATTTTGTT
CGATCACTATATTTCACACAGCTTCAATAATAAAACGAAACTGCTTCAATCCGCTTCACC
TTCAGCCTACTTCATTCAATAACCAAACGAATCCGCTTCATCCAAAGTCAACCATTCTAA
CGCACATACTCAAATATAGCAGCTGCACCCATACCGACACCAATACACATCGTAACCATG
CCGTAACGGCTATCGGGACGTCTACCCATTTCATTAAGTAAACGCGCGGTTAACATTGCC
CCTGTAGCACCTAATGGATGACCTAAAGCAATAGCGCCACCATTCACATTCGTACGTGAT
ATATCTAGACCTACTTCTTTAATAGAAGCAATCGTTTGAGAAGCAAATGCTTCGTTCAAT
TCGATCAAATCAATATCTTCAACAGATAGATTGCTGAGTGACAATACTTCAGGAATCGCA
TATGCAGGCCCAATACCCATAATTTTCGGGTCAACGCCTACTGCCTTATAACCAACGAAT
CGTGCAATAGGTGTCACGCCGAGTTCTTTCACTTTATCTCCAGACATTAAAACTACAAAT
CCTGCACCATCAGAAAGTGGGGCAGATGTTCCTGCAGTCACAGTGCCGTCAGCTTTAAAT
ACTGTACGTAATTTGGATAATGCCTCCATCGTGGTGTCAGGTCGTATAAATTCATCTTGG
TCAAAGATATTTGTGTGTACTTTTGGTCCTGCGTTTGTATATTCAACTGAGTTTACTTGT
ATTGGAATAATTTCATCTTTGAACCGACCATCACGTTGTGCGTCAAAGGCACGTTGATGA
CTTCTGACAGCATAAGCATCTTGATCTTCGCGTGATACGTCAAATTGGGATGCTACATTT
TCAGCAGTTAAACCCATAGGATATGACGCACCTATATCATCATATTGTAAGGTAGGATTG
TTTGTGGGCTCGTTGCCACCCATTGGTACGGCACTCATCAATTCAACGCCACCAGCTACA
AGTATATCTCCTTGACCAGCCATAATTTGATTGGCTGCAATCGCGATGGTTTGTAATCCT
GATGAGCAGTAGCGATTCACTGTTTGACCCGGTACCGTGTCAGATAATCCCGTACGCAAT
GCAATCGTTCGTGCAATGTTTTGTCCTTGTAATCCTTCTGGAAAAGCCGTACCAACAATG
ACATCTTCAATCATATTCTTATTGAATTTTCCGTCAATACGTTTCAATACGCCTTGTAAT
ACTTTGGCTGCGACATCATCAGGTCTTTCGTGGAATAATGCGCCTTGCTTTGCTTTCGCT
GCGGCTGAACGCCCATAAGCTACAATGTATGCTTCTTGCATGGTTATCATCCTCTCTTAA
TGACTATCTTTTAATTACGTAATGGCTTACCAGTTTTTAACATATGTGCAATTCTTTCAT
ATGATTTTTTAGATTTTAGTAAGTCAATAAAGCCAATTTTCTCCAACGATTGAATGTAAC
GTTGATTGATAAATGTATTTCTTGGTAAATCACCACCCGCTAAAATTGTGGCGATATTTA
AGGCGATATGATAATCATGGTCGCTAATAAAATGCCCCCGTCTTTGCGCATCTAATTGTC
CTTGAATCAATGCTTTGAAGTCTTCGCCTAAAGCGATATATTGATGTCTAGGATTCGGAA
TATAGTTTGTTTCTGCTTCATATTTCGCACGTTTGAGCGCAACTTCGACACGTTGTGCTG
TATTGAAAATAATCGTATCTGTATCACGTAAATAACCATAACGGCGTGCCTCAAAGGCAT
TTGTAGAGACTTTCGCAAATGCGATATTTGTGAGTACTTTTGTCATGGAAGCTTGTTTGT
CATCAAACTTATGCGATGTGCGTAATATGCGATCAGCCATTTCTGCAAGGCCACCGCCAC
TCGGTAATAAGCCAACACCTGCTTCAACAAGACCGATATATGTTTCACTTGCAGCGACAA
CAATAGGTGAGTAAAGTACAAGCTCACAGCCACCGCCTAAGGCACGACCTTGAACAGCTG
TGACTACTGGTTTCAAACTATACTTCAAACGATTAAAGCTATAATGTAATTTATCAATTG
ATTGTGCAACGACATCATCTACAAGACCGTCTTCATGCGCCTTTTTCATTAAGAAAAGAT
TAGCACCCACACTGAAATTATTACCATCTGCATAAATAACCATACTTGTGTAATGTTCAT
TTTCCAGTAAATCAATCGCATCAACTAACGCATCGTTGAATTCATCGGTAATGACATTAT
TTTTACTTTGTAATTTCAGTAGCAGTTGATCATCATGAGTTACGGAAAGTTTGGCATCAC
CTTTATCCCAAAGTTCGTCTTTTACGAAGTGAGAAATAGGTGTTGCATATTCAATGGTTT
CATCTTGTTTATAAAAGCCACCGTCTAAATCACTAATCCATTGTGGTAAGTCTCCAAGTT
CGTCTTCCATACGTGTTTTAACACGTTCATATCCCATTGCATCCCATAATTGGAATGGAC
CAAGTTTCCAGTTGAACCCCCAGACAAGCGCACGGTCTATGTCTCGGAAATCATCGGTAG
CTTTAGGTACATTGATAGCAGAGTAATAGAAATTATTACGTAATGTCTCCCATAAAAATA
GTCCCGCTTCGTCTTGCGCATTGAATATGACATCAAGGTTATGCACTAAGTCTTTATTAA
ATTCATTTAAAATTGGTAATTGCGGTTGCGATACAGGTACATAATCTTGCTTTTCAACAT
CGTAAACAAGTCGAGCTTTAGTTTCTTTATCCTTTTTGTAAAATCCTTGTTTCGTTTTAC
GTCCGAGTGCGCCATTTTCAAACAACGTATTTACAATTTTGACATCATGAAAATAAGGTG
TTTCTTCAGGTACTTGTTGCATGCCTTTAATTACAGACACTGCAATATCTAAACCGACTA
GGTCAGATAGGGCATATGTACCTGTTTTAGGGCGACCAATCGCTTGCCCAGTTAATGCAT
CCACATCTACAATGCTTAACTTGTGTTGCTCGGCGCGATACATAATATCATTCATTGTTT
GCGTGCCGACTCTATTTGCGACAAAGCCAGGCACATCATTGACGACAATGACACCTTTAC
CTAACACATTTTGCGCGAGATTTTTTACATCTAATATAATAGATTCCTTCGTGTGTGACG
TAGGTATTAACTCCACTAATTTCATAATACGTGGTGGGTTAAAGAAATGTAGACCAAAGA
ATCGTTCTTGATCCTTCTCGTTAAATGCTTGAGCAATCGCATTAATTGGAATACCTGATG
TATTTGTAGCGAATAAAGCATCTTCTTTAGCATGTTGTAGAACTTGTTGCCAAACAGCAT
GCTTAATTTCAATATCTTCTTTAACTGCTTCGATATATAAATCAGCATCATCATTTACCA
AGTCATCATCAAAATTACCATATGTTAAATGACTCGCTAGATTTAAGTCGAATAGTAGCG
GCCGTTTCTTATCTGTAATTTTATCGTAAGATTTTTTCGCAATGAGATTTGGATCGTTTT
TGTCCACTACAATATCTAATAGTTTTACTTTAAGTCCAGCATTCACAAAGAGTGCTGCCA
GTTGAGTGCCCATTGTGCCTGCGCCAAGAACGGTTACTTTATTAATTGTCATAGTGATTC
CTCCAATTTAGTTGAGGATAAGATAACCATTAAGATAATTGGAATAACGTTGCTATTTTA
TAAAATTGATTGAGTATCTTTGACAGTCATCATAGCCTCTTATTTAAGGAAAAGCTTTAT
GCTTAAAATAAGTCTTTTTTAGTGATATTACTGCATCTCATATAATTCTTTGCTATTTAT
ACGAAAGCAGAATCTCCAGTCAAAGCGCGTCCAATTACTAAGGCATTAATTTCATGTGTA
CCCTCGTACGTGTAAATCGCTTCTGCATCAGAGAAGAAACGTGCAATATCATAATCGTCA
GCTAGTATGCCATTACCACCTGTAATACCGCGGCCCATAGCTACTGTCTCACGCAAACGT
AAGGCATTCATCATCTTCGCCGTTGAAGTTGCAACCTCGTCATATTCACCATGTGCTTGC
ATATTAGCTAATTGAGCACATGTTGCCATTGCTTGAGCTAAATTACCTTGCATCATTGCT
AGCTTTTCTTGTATTAACTGATATTTACTAATTGGTTTGCCGAATTGCTTACGCTCAGTG
ACATAATCTAATGTGGCACGTAAAGCGCCAGCCATACCACCTGTAGCCATATAAGCAACG
CCTGCTCTCGTTGAATAAAGAATTTTGGCAATATCTTTAAAGCTTGTTATGTTTTGTAAG
CGATCCGCTTCATCTACTTTGACATTAGTTAATTTAATTAGGGCGTTAGGAACAATGCGA
AGTGCGATTTTATTATCAATGACTTCAATATCGACGCCATCTTGTTCTGGTCTGACTACA
AAGCAATGGGGTTTGCCAGTTTCTTTATTTACTGCGAATACTGGAATGACATCAGATACA
TGTGCACCACCAATCCATTTCTTTTCACCATTGATAACCCAAGTATCGCCCTGGCGTTCA
GCGACTGTTTCAAGGCCTCCCGCAACGTCCGAACCGTGTTCTGGTTCAGTTAAAGCAAAG
CATGTACGCAGTTCATGTGACTGTAATTTAGGTACATATTTCGCAATTTGTTCTTTGCTA
CCTCCGAAATAGAAAGTGTTATGCCCTAAACCTTGATGAACACCGAGTAGGGTAGCTAAG
GAAATATCAAATCGCGCGAGTAGGTAAGACATGAAAAACTGAAATAGTTGACTAGGCATT
TTGGCGTTTGGACGATCCTTGTATAGTAATGGATTGTTAAAATAATTTAATTCTCCCAGA
TCTTTAAAATAGTCCTCGGGTACAGTAGCGTCTATCCAATGTTGATTAATATTTTTACGG
TACTTACTTTCTAGCAATGAATCTACTTGTTGTAAAAATTCGACTTCACCGTCTGTTAAA
CCTTTAGCAATACTAAGTACATCTTCAGGAAATAATGTTTTTAAGACTGTTTCTTTTTCA
AATGTCATATAGATTCCTCCTAAAAATAATATGAATACTAATGTGAAATACATTTAATTC
AAAAACAACACGCTTCAAATGTAAACGCTTACACTGAATGCCAAAAATTTTTATCACCTT
TAAAGTGTTTGTGAGACTTTGTCATTCATCATTTGTCGAATCGCAAGTTTATCTGGTTTC
TGCGTACTGTTTAACGGCATATGTGTCACTGGTACATACATTCTTGGGACTTTATAACCT
GCTAAACGACTTCGCATATGTTGATCTAAAATTTCAGCGTAATGAGGTTCATCTTCGCGA
AGTATAATGGCTGCAGCAATTGACTCACCATATTTTGGATGATCATAGCCAACGACCACG
CACCGGTCTACTAGTGGATGCTCAGCTAAAGCATTTTCGACTTCGGATGGTAAGACATTT
TCGCCACCAGTTATGATTAATTCTTTTTTACGGTCAATAATAAATATATCGCCATCGTCG
TCCATTTTTGCTAAATCTCCTGTCAATAAGTAACGACCATGAAACGCTTTAGCAGTCTCT
GCTGGTTTATTCCAATATCCTGGCGTGACATTTTTAGCCTTAATTGCAAGTTCACCAATC
TCGCCAGAAGGTACTTCTTCACCGTTATCATCAAGGATACGTGCATCAACAAACATGACT
GCTTTACCAATACTCATTGGTTTACGTTTTGAATTTTCCGGTGTATTAACAAGTACAAGA
GGTGCTTCAGTTAAGCCATAGCCATTAATAATGTTTATGCCATATTGTTTAAAAGCTGCT
TGGATACTTGGTAATGGTTGTGAACCACCTTGGATGATATAATCCATAGCTTTAAAATTT
TCAGGATTAAAATTACTAGCACGTAGCGTACTATAATACATTGTTGGAATCATGATAATA
AATGTAGGGTGATATTGTGCAATCATGTCATTCAATTCTTCGCCATTAAAGTAACGTTGA
AGAATAAGTGTGCCACCTGACATCAATACTGGTAATACAGTATCGTTAAACCCTAAAACA
TGGAACATTGGTGTTGATACAATCGTAATATAGTTTGAATTGAACTTGTACGTCAGCTCT
AAGTTTGCGCCGTTATGAACAAATGATTCATATGAGAACATCACACCTTTAGGTGATCCG
GTTGTACCACTTGTATAAATTAATGCTGCAAGATCTTGTGGTTCAACAGGTGTTGCTTGA
AAAGGTTGGTGATAGTCTGGATTTACGATTTCATCATATTGCGCTACATCAATATCCATA
TGCAATAAGTTTTGGTCAATATCGATGAGTGAACTTAAATGTTTTTCAGCATAGAAGAGC
AGTTTTAATTGTGCATCTTCCACAATGGCTGCAATTTCTTTTGGGTTAAGCCGCCAATTC
AATGGTAAAAAAACCGCACCTGTTTTAAAACAAGCAAACAATAAATCTAATATTGCAATA
TCATTTGGCGCAAAAATACCGATAACATCGCCTTTTTTAACACCTTGAGATGTTAAATAA
TGTGCCATATTATCAGCGCGTGCATTGAGTTGTTGGTATGTCCAAGATGTTTGTTTTGCG
TGATCAATAACGGCAGGCTTGTCATCATCGAAGTCTGAACGCGTTTTTATCCAATCGAAA
TTCATTAGTATACCCCCTTTAGCTTCACTTTCATACTTTATGAATTGATTGTTTAAGTTG
TCCCCATTTTTCTTTGTAAATGCTGGTATCAATTAATTTTAAATGATCAGCAATAATTGG
TTTAAAAGCCATTTGATTCAAAATATCTTTATGCAAATCAAGACCTGGTGCAATTTCAAT
TAGTTTCAAGCCTTGATTGGTGAGCTCGAATACTGCACGATCAGTAACAAAATAGACTTC
TTGCTCGAGTGATTGTGAATATTGTGCATTAAAGTCGATATGGCTCACATCTGATACAAA
TTTCTGGTTTTGCCCTTCAGTTTCAATGTTTAATCGTTGATTATGACATGTGACATGACT
GCCAGCTACAAAAGTACCTGAAAAGATAATTTTATTTACAGATTGTGTAATGTCTATAAA
GCCACCACATCCATTTAGTCGGTCATTGAAGTAAGACACGTTGACATTGCCGTATTGATC
AACCTCAGCAAAGCTAAGATAGGCAACTGATACGCCATTGTTATAAATAAAATCCCATGC
TCGATCATGAGGCATGCGCACATCTGCATTGTAATTCATACCAAAATGTTCACGACTCCC
AACGAATCCACCGAAAATGCCAACATCTAGAATCGGTTGCACATCATGTTCAACACATTC
TTCATGCAATAAATTAGAGAGTTCATTATTGATGCCATAACCGATGCTAATTGTATCGCC
ATAAGTTAAAAACTGAGCAGCACGTCGGAGAATCAATTTGCGACTATTAAAAGGTAATGC
GGGTTCAGGTATTCCATCAATTCGTTCTTCTCCAGACAAGGCTGGTAAATAATGACTCTG
AATTACTTGGCGGTGATTCTTTTCATCTTCTGTGACGTATACATAATCGACAAGATTTCC
TGGGATAACAACTTCATTCGGTTTTAGTTGATAGTCGTCAACTAAAGCTTTAACTTGTAC
AATAACTTTCCCATGATTGGCTTTCGTGTTTAATGCGACATGATAACACTCGCTCAAGTA
CGCTTCTTGAGTTAAATAAATGTTACCTTGTTGATCTGCGTATGTTCCTCTCAGTAGTGC
CACATCAACGCTAGGGAATGTGTAATGTAAGTATGTTTCATCGTTGATGGTTACTAATGA
AACTAAATCATCAGTTGTTCGTGTATTTACTTTACCGCCACCGTATCTAGGATCAACAGC
TGTGTTTAATCCGATTTTAGTAATAACTCCAGGTAATAATTGATTACTCTGACGATAATG
AGTTGCAATGATACCTTGTGGTAAAAAATAAGCTTCAATGTCATTATTTTTCATTGCTTG
TGCCGTTTTGGAAGAAGCCGTTAAAATGCTCATAATAACACGTTTAATCATGCGACGTTC
TATAAAATCATCTAAATCCGGTGCGGCACCTAAACTATGGATATCATTCGCTAATATAAA
CGTTAAATCATTGGGCGTATGATATGTGTCATGTTGCGCTAACACAGCACGTAGAACTTC
GGCGGGTAAGTTGGCTACAGCTAATGCTGGTAAACCAATCACATCACCATCTTTAATGAT
ATGTTGTAAGTCGTGCCATGTGATTTGTTTCAAGCAAGTCACCTCCATCACATTTGATAA
AATATAGCGTTTTTACACTTTGTGTAAACCCTTACAAGAAATATAACATAACGGCGTTTA
AAATCAATTAGAAATATCTTTTTATTCTGATAATAGACACAGTATAGACACATTTTAATG
GTCGATAACAATTGTAATATCAAGGGTTTGTAATGAATTGAATATCATTAAAATACTTAT
ATAAAAATATTGCTCGGAATATAAAAAGTTAAATAGGTTTTGATTTTCAAATATGGAATA
CAAAGCGCCCAATCGTACAAAGTATTTATATTAAAATATGGAAAATCCATCAATATTAAA
TTAAAATAGTTTTATTATGAAAAGTGAAAGTAGGTAAGTCTATGGAAGGTCTTAATCATC
GAAGAAATACAGAAAAAGAAGAGACAATACAGACGCAATCAGTTGCACCTAATACAGGTG
AAGAGGGGATGTCATCAGCAATTACACAATCAACTAAGACGTCCGACATACATAATGAAT
CTATCGATAAACAAATGGAAGCCAAAGCGCATGAAACAGCGCAAAATGCAGATTTAAAAA
ACGAAGCAAGAAGTTTATTTGATAATGCAACCAAATCAATCGGTAGACTAGCGGGCAATG
ATGAAAGCTTAAATCTTAATTTAAAAGATATGTTTTCTGAAGTATTTAAGCCGCATACTA
AAAACGAAGCAGATGAAATATTTATAGCGGGTACTGCTAAAACTACGCCAGCAATTTGTG
ACATATCAGAAGAATGGGGGAAGCCATGGCTCTTTTCTCGAGTATTCATCGCTTTCACAG
TAACATTTATTGGATTATGGGTCATGGCAGCGATTTTTAATAACACTAACGCCATTCCGG
GTCTCATTTTTATAGGAGCTTTAACAGTACCATTATCGGGTTTGTTCTTCTTTTATGAAT
CAAATGCGTTTAAAAATATTAGCATTTTTGAAGTTATTATCATGTTCTTTATTGGCGGCG
TATTTTCATTACTAAGTACGATGGTATTATATAGATTTGTCGTTTTTAGTGATCAATTCG
AAAGGTTTGGTTCTTTAACATTTTTCGATGCATTTTTAGTAGGATTAGTTGAAGAAACTG
GAAAAGCGCTCATTATTGTTTATTTCGTTAATAAATTGAAAACAAATAAGATTTTGAATG
GATTATTAATCGGTGCTGCTATTGGTGCAGGGTTCGCAGTTTTTGAATCAGCAGGTTATA
TTTTGAATTTCGCTTTAGGGGAAAATGTCCCATTATTAGATATTGTCTTCACACGTGCGT
GGACTGCGATTGGTGGTCATTTAGTTTGGTCAGCGATTGTTGGTGCTGCAATAGTTATTG
TGAAAGAACAGCATGGCTTTGAATTCAAAGATATTTTTGATAAACGCTTTTTAATATTCT
TTTTATCAGCCGTTGGTTTACATGGCATTTGGGATACATCTTTAACTATACTTGGCAGTG
ATACGTTGAAAATATTTATTTTAATCGTTATTGTGTGGATACTTGTATTCATTTTAATGG
GGGCAGGTTTAAAACAAGTGAATTTACTGCAGAAAGAATTTAAAGAACAACAGAAAAAAG
TAGACGAATAATAATTAAAGCTTATGTTGCGCATATGTTTGTGACATAAGCTATTTTTAT
AATTAGTCTTTAAAAGAGTGGAAGTGGAATACTTTTTTGGAGTTAAAAAAGTGTTTCACG
TTAAACAAATAGTGACAATTAGGTTTATATAAAATGAACATGATTCACTGAAAGTATGTA
ATAATCATTTTATTGAAATTCATCAAACAGAAATTAATACAATCATATAAGCAAATTAAA
CCACGCCATAATCATATTGAATGACTTCGGCGTGGTTTTTATAGTTGAAGCAGGGCTGAG
ACATAAATCAATGTCCCACACTCCCTTATCGTTCAATCGTTGTTCGATAATTGATTAAAT
AGATACCTTCAGGTGTTACTTTATAATTTTTAACCTTAGAGTTAGCAGCGACTATTTGAT
CGTTGTAAGCAATATAACTGTTTGGTACATCTCGACTTGATAATTTGATAATATCATTAG
AAATATTGTGACGTTCCTTAACATCTACAGTGTGATTCAATTGATTAATTAAAGCATCAA
CGTTGCTATTATTGTAGTCTCCTTTATTAATAGCACCATCTTTTTTATATGCTTGATTAA
AGAAATAGCCTGTATCTCCACGAGGAATCGTTCCGAAACTATACATCGTTGCATCCCATG
CAGAACGGTCTGTTAAGTAACCTTCTATGTCATCAACACTTTTAATGTCGATTTCAATAT
TTGCTTTTTTAGCATCTGATTGTAATACTTGCGCAATTTTCGATAGCTCTGGACGACCGT
CATACGTAATTAACTTAATTTTTAAAGGGTGTTCTTTTGTATAACCATCTTTAGCTAATA
ACGTTTTTGCTTGTTCGATATTTTGTTTGGTTAACTTAGGTTCTTTAATATATGGAATTT
TATCATTAAATGGACTCGTTGCAGGTTTCGCGTAACCTTGATAAATATGATCTGCAATAC
CTTGTCTATCAATGATATGATCTAATGCTTCACGAACGGATTTAGTCATTTTTTTATTAG
TATGATTATACATAAGTAAAGAAGTTCTAAATCCAGATTCTTTTGACACTTTTAAATTTT
GATTATTTTCAATGTCTTGAACTTTATTAACTGGGACATCAGTTATTAAATCATCTTTTT
GAGATTCTAAATTTCTGACGCGATTATTGCCATCTTCTTGGTACGTCACAGTAATATGAT
CAAGTTTCGGTTTACCTTGCCAATAGTCCTTAAAATTCGACAATGATATTTTTCGAGATT
GCTTATAATCTTTTATTTGGTAAGGCCCTGTACCAATAGGAGTTTGATTAACATCTGATT
TAGCATCTGTATCATAAATTGCCATAAAAGGATTGGCTAATTCAGATACAAGTTCAGGGT
AAGCGGAGCTGGTTTTAATTGTCAGTTTTTGACCTTTAGCGGTAATTGATGATATTGGTA
ATGAATATTTGACCAAGTCGCTTTTTTTTATGCTATTTTCAAGGCTAGATTTCACTTTTT
CTGCAGTCAATTTTTGACCGTTTTGAAATTTAATATTATCTTTTAATTCTATATCTAACG
TTGTATCATTTGGTTGATGGTACGATTTCACTAATACTTTTTCTATTTTTCCTTGATCAT
TTGTTTTAAACAATGATTCTGCAGCACCAATCTTAACTGGTACATCTGTTTCATAAGGTG
CAATAGACTTTGTTTTTAACGGTAACGAAATATTTAAGTCTTTGCCAGATGAATGCATTG
AGCCACATCCTGATAACACTAATACTGCTGAAAATATAGTTGCTAGTCTTTTAAACTTCA
TTTCATTAACACTCTCTTTCTAATTACTATGTAAAACCCAATAATTAATATTTTAAAACT
TTATTTTGTTAAAGTAAAATGTTGTTCAAGTTTAGTAATTATTAAAGTTCAATTAATTGT
AGTAATTATACTTTTTAAAAATAAATATTAGAAATGAAGTTAGCGACATGTATAGTGATC
CACGATAAACATATATACCTAAGTATTGAGCAACTGCTGTAGTACTACAGCTTGATTATG
TTTAGTATCTTTTGCTGCATATAACAATAGAACATGATTATGCTGATTTACAATATCCTT
TAATTTTTCAAAAGCATCTTTTTGCGCATCCTGATCACGTAATTCTTTTTCATATTTTTC
TTTAAAAGCTCCAAAAAGTTTAGGATCATGTTGGAACCATTGTCGCAACTCAGTAGAAGG
GGCAATGTCTTTTAACCAATAATCTAGGTTTGCAGTTCTTTTCGAAATACCTCTTGGCCA
GACTCTATCGACTAGGATACGAATAGCGTCTGTATTATCTTTATTGTCATAAATCCGTCC
AATATCTACGGTCATCGTGTGAACTCCTTTCATATGAAATTCAGTGAGCATACATCAATG
CATGTTGGATTGGGACGACGAAATAAATTTTGCGAAAATATCATTACTGTCCAACTCCCA
ATTAAAAAACAGCCATGACAAAGTAAAGTCATAGCTGTTTTTGTATAGATGTTATTTATT
TTTACGTTTAGTTAAATACTTCAAACCAACTGCAAAGACCGTGTACCCGGCTATGGTTTG
TATCAATGTTTTAATTAAATTATTATTTTTAACAATAATATTTGCAGTAACAATACTTAC
GAAATATAATGCAAATACTTTTACGTAACGTTGATTAAGTTTCATATGAGCACTAAACCT
CTTTTCTCAGTTATACTGCAACGCTTAGTCTTGGAATAAATGTTTCGTAGTGTACGCGAT
CCATATCGTAATTTAAAGATTTAAGTGCTTCAATCATAGATTGTAAGAATTTTGTACCAC
CACAGATATAAATTTCAGGTTTATTTGCTAAAAATGCTTTTAATTCTTCAGCACCGATAT
AACCTTGTTCACCTTTTAAGTGGGTATATAATTTAGCGTTGTCATAATGATTTGCGATAC
TGTTGAAGTTGTCTTTGAAAGGTAAATGTTGTTCATTTTCAGCAACTTGAACCATCTGTG
TATCTAAACCTTTGGCAGAGGCAGCTTCATACATAGCTACTAAAGGTGTAACACCAATAC
CTGAACCTAAGAAAAGTTGTGGTTCAGTCGTATTCTCTAATACGAATCCACCTACAGGTG
CAGCTAAATTAATCATATCGCCTTCTTTAATCTCATCGTGTAAAATTGTTGAAACTTCGC
CTTCATGTTCTGTTGTGACATCACGTTTAACGCCAAAAGTTAAATGGTTTTTATCACCTG
ATACGATAGAATAGTGACGTTTAGCTCTATATGGAAGTTTATCACTAGAAACATCAACTG
TGATGTATTGGCCTGGTATAAATTCACTAAAGTCATATTCTTCAGTTTCAACTGTAAATG
ATTTAATGTCTTCAGATTCTTGTTTAATATTGGTAATTTTGAATGGTTTAAAACCAATCC
ACATCATTTGATCATAAATTTCTTTTTCAATTTGGATGAACACATCCGCAATAACGCCAT
ATGCTTTCGCCCAAGCTTGAATGACAGGGTCATGTTCTTCTAAACCTGTCACGTCTTGGA
TTGCTTTTAATAAATTTTCCCCCACAATTGGATAATGTTCAGCATAAACTTGTAGTGCGC
AGTGTTTATATGCAACTGGCATAATGACTGGTTTAATAACACTTAAATTATCGATGTTAA
CAGCTGCAGCCATTACAGCTTGTGCTAATGCTGAAGATTGCATGCCTCGTTTTTGGTTCG
TTTGATTAAACATGTTTAAAAGTTCAGGATGTGCTTTAAACATTTTTGGATAAAAGATTG
ACGTAATTTCTGTCCCTTTCTCTTTAAGTAAAGGCACCGTTTGTTTGATAATGTCTTTCT
CTTGTTCTGTAAGCATGATACTCCTCCTTTAATCTGTCTACTTTGATTATTCTACTAAAA
ATTCCGATATTCAATTAATTGGTTTGAGAAAATATAAATAAAATGGCAAATTTGATAATT
GTATGACATTTTTAATTTTTTAAATACTTATCAATAAGCATTGTGTACAATTGTCTGTTT
GCACACTGACGATTGCGCGCATTTATTTGACTAATTCAAAAAACATTGTTGTTTTCTTAG
AAAAAATTAAACATAATAATAAAAATGTGAAAGTGTAAATAATCACTGGTGAAGTACGAA
GACTAAAGACATCTAAGATGTAATCGTATACAAATTAAAAAGGTGTAAAAATTAAAATAA
AATGTGAAATAAATCACAATTTAATATTGACCCAGTACTTAATGCATGTTACATTTTATA
TGTGAAATAAATCACAAACTTAAAAGCGGATGACACATGACCTTTTAAGTTATGCGTTGA
AAATAAAAGAGATGTTTATTTGCTTTTGTATCGTCAATAAGCAGCATTAAACTAACATAT
TTGAAACTACATGTATGTTAGTGAATTAATCATAAGGGAGTTTTTGTAATGAACAAATTT
AAAGGGAACAAAGTTGTATTAATAGGTAATGGTGCAGTAGGTTCAAGCTACGCATTTTCA
TTAGTGAACCAAAGCATTGTTGATGAATTAGTCATCATTGATTTAGACACTGAAAAAGTT
CGAGGAGATGTTATGGATTTAAAACATGCCACACCATATTCTCCAACAACAGTTCGTGTG
AAAGCTGGCGAATACAGTGATTGTCATGATGCGGATCTAGTTGTCATCTGTGCTGGTGCT
GCACAAAAACCTGGAGAAACACGTTTAGATTTAGTATCTAAAAACTTGAAAATATTTAAA
TCAATTGTTGGTGAAGTAATGGCATCAAAATTTGATGGTATTTTCTTAGTAGCTACAAAT
CCTGTTGATATTTTAGCGTATGCAACATGGAAATTCTCTGGTTTACCTAAAGAACGTGTT
ATAGGTTCTGGTACAATTTTAGACTCTGCACGCTTTAGATTATTGTTAAGCGAAGCGTTC
GATGTTGCGCCACGTAGCGTCGATGCTCAAATTATTGGTGAACATGGTGACACTGAATTA
CCAGTATGGTCACACGCTAATATTGCGGGTCAACCTTTGAAGACATTACTTGAACAACGT
CCTGAGGGCAAAGCGCAAATTGAACAAATTTTTGTTCAAACACGTGATGCAGCATATGAC
ATTATTAAAGCTAAAGGTGCCACTTATTATGGTGTTGCAATGGGATTAGCTAGAATTACT
GAAGCGATTTTCAGAAATGAAGATGCCGTATTGACTGTATCAGCATTATTAGAAGGCGAA
TATGATGAAGAAGATGTTTATATTGGTGTTCCAGCAGTCATCAATAGAAACGGTATTCGC
AACGTCGTAGAAATCCCATTAAACGACGAAGAACAAAGCAAGTTCGCACATTCAGCTAAA
ACATTAAAAGATATTATGGCTGAAGCAGAAGAACTTAAATAACTTTTTATAAAATCTATA
CCATTCCAAAAATTGTAAAACCTTACCCCAAAAAATTGTATAAAGGGCTATTTGATACAA
CTATATGTGTCGAGTAGCCCTATTTTTAATGTAGTGAAAGTTGTTGTTGAAATTAAATTC
AAATCTGGCACTTAAGCTTTAATCATAGCATTAAGATGATTGTCTAGCAGAAGCGATTTG
CGGGCTTGCTACAGTGCATGATGAACTTAATGCTTCAAATGTAACATTAAAAATAAAAGC
AACGATGTCACTTCTTACTTCGTACATCGTTGCCATTAGTTCTGTTGATATTTCGGTTAG
TCTTAATCCCCGAGCAATTCTTCAATTTCATTTTTGATAACTGTAACGTGAGGCCCATAA
ATTACTTGCACACCAGTGCCTTGCTGGATTACACCTTTGGCACCAGTACTTTCGAGTAAT
ACTTTATCGACTTTGTCATTTTGATGAAGTGTGACGCGTAGTCTCGTTGCACAACAGTCA
ACGATTTCAATGTTATCTTCGCCTCCCAAACCAGCAACAATAGTTTGTGCTCTTTCAGTA
GCCTCAACTTGTTGTGCTGCAACTTTATCTTCACGACCAGGTGTTTTGAAATTAAATTTC
GTAATTAAGAATCTGAAAACGATGTAATACAAACAGAACCACACAATTCCAATAGGTATG
ACGTATAGGTAGTTTGTTTTACTATTACCTTGTAGCACACCAAAAAGTAAGAAATCGATA
AAGCCTCCACTGAAGGTTTGACCAATTGTAATGTTGAAAATGTCTGCCATCATAAATGCT
AATCCATCAAAGAAGGCATGGATTACATAAAGAATAGGTGCGACAAACAAGAAACTAAAC
TCTAAAGGTTCGGTAATACCTGTTAAAAATGAAGTGAGTGCAGCGGATAACATTAAACCG
CCGACAACTTTTTTATGTTCAGGTTTAGCCGTGTGATAAATTGCAAGTGCGGCACCACAT
AAGCCGAACATCATCGTAATAAAACGGCCTGACATAAAGCGTGACACACCTGAATAATAC
TTCGTCACATCTGGATCACCAAGTTGAGCAAAGAAGATGTTCTGCGTACCTTGAACTAAG
TGCCCTTTGACTTCTAAAGTACCACCAAGTGCCGTCTGCCAAAACGGTAAGTAAAAAATA
TGATGTAAACCGAGTGGACCTAACAATCTTAAGATGAAGCCATAAACAAAAGTACCGATG
GCACCTGTTTTCGTTACAAATCCACCAACATGATAAATGCCGGCTTGTATGCTTGGCCAA
ATGAAAAACATCAATACACCTAAAAAGATTGCGGCAAATGCTGTGACAATAGGGACAAAT
CTAGAGCCGCCAAAGAAACCTAAATACGGTGGTAATACCACTTTGTGATATTTGTTGTGA
AGTATTGCGGTCATAATACCTGTGATAATCCCGCCAAAAACACCGGTTTCAACCGTTTGT
ATGCCGAGCACCATGCCTTGTCCATTTTGTGCAAGCTGATCTTTTGCCAATGTGCCCGTG
ATAGTTAATAAGCCATTCATAGTTGCGTTCATAATTAAGAAACCGAGCAGTGCAGCTAAA
CCTGCAGTACCTTTATCGCTTCTAGATAATCCGATTGCGACACCAATTGCAAAGATGACT
GGTAAATTTTGGAAAACAATACTACCTGCAGCTGACATTAATGTAAAAATATTTTGTAAT
AAGGTAATATCTAAAATAGGGTATGCTTTAACGGTGTTTGGATTACTTAATGCACCACCG
ATACCCAACAATAGACCTGCAGCTGGTAAGATTGCGATAGGTAACATAAAGGACTTGCCG
AACTGCTGTGCTTTTTCAAATAAAGATTTCATCAACATCCCTCCTAATTATTCTCAATAT
AGCTTTTGAGAAATTTAATATCAATATATATTCTGTGGATGAAAATATTTTTCATAAAAA
TTGTTTGAATCATGTAACAATCATATAAATTGTTGTTTATATTGTTGTGAAAATGAGTTG
ACAAAAGTCGGTATAGTTCTGTAGACATCCTATTTTTAGCGAGGTAGGGTGACAAAGCAT
ATCGGATAAATTTATAAGCCATAAAATAGATAAATAGTGTTTGTATCCAAAACTATGAGA
AAGTTAAAACTATTTTTCAAAATAAACATGATTCACCACATAAATAAATATACATAAGCT
ATCGATAACAACTTAAGAAAGGTGGATATATAAATGAAAAGAAAGATTATTATGGATTGT
GATCCAGGACACGATGATGCAATAGCATTAATTTTAGCGGGGGCAATTGACAGTCCACTA
GAGATATTAGCTGTAACCACAGTCGCAGGTAATCAATCAGTTGACAAGAATACGACAAAC
GCCTTGAACGTATTGGATATTATGGGACGCCAAGATATAGCAGTAGCGAAAGGTGCGGAT
AGGCCGTTAATTAAACCAGCTGCCTTTGCTTCTGAAATACATGGGGAATCTGGATTAGAT
GGTCCGAAACTACCGTCGACACCATCACGTCAAGCAGTTGCAATGCCAGCATCAGATGTG
ATTATTAACAAAGTGATGACGAGTGATACACCTGTAACAATTGTAGCGACAGGTCCTCTT
ACGAATGTAGCAACGGCATTGATTCGTGAGCCAAGAATCGCTGAGCATATTGAATCTATT
ACTTTGATGGGTGGTGGTACATTTGGAAATTGGACGCCTACAGCAGAATTCAATATTTGG
GTAGATGCTGAAGCAGCGAAGCGTGTTTTTGAAAGTGGGATTACTATAAATGTGTTTGGT
TTAGATGTAACACATCAAGTTTTAGCCGATGAACACGTGATTGAACGCTTTGAAAGTATC
AATAATCCTGTTGCACAGTTCGTCGTAGAATTATTGCAATTCTTTAAGAAAACATACAAG
ACTCACTTTAATATGGACGGTGGTCCAATACATGATGCTTGTACAATTTTGTATTTGTTA
CAACCAGAATTGTTTACAATGGTACCCGTTAATATCGATATTGAACATCAAAGTCCACTA
ACTTATGGCACTATGGCTGTCGATTTAAATCATGTTACAGGTAAGCCTGCTAATGCTTAT
TTTGCTACAGCAGTTGATGTTGAAGAAGTGTGGAACTTGATAGATCATAAGTTACGTACA
TACGAATAATAATACTTAATTAAATAGATACAGTTAGCCCTAAGGTGCCTGATTTAAGCG
TCCTTAGGGTTTTTGTATTGGATTACAATGGTCATGACAATTTGATAATGATTGAGATAT
GTATGTTAAAAATGCTTCAAAAAACACAAAATACAAAAATATATGCAAAAATTTCAATTG
CTTTATTTTAAAAGATTAAAATCACAAAAAATATAGATATAATTGAAATGTTGTTAAAAC
ATCACAATGATGTACATGCTCATTTTGAAAATATGTGTTCAAAGTATGTACATCGGTGTG
ACGATTGATGATAAATTGAGCTCAGATGCTCAAAGGAGGATCGAACATGAACGGGGATAA
TCAGCAAATACTCAGAGAAATTGTATTGAATCCTACTATTCATGGTAAAGAACTTGAATC
GATATTTGGTTTGTCTCGTAGACAACTTGGATATCGCATTCAAAAAATCAATTTGTGGCT
TGAACAAGAGGGTTATCCAAAACTTGAAAGAACAAGCCAAGGAAATTTTATTGTAAGTTC
TGAAATCATGACGTTATTCAAGCGAGATGTATCGGAGCAGCAAATGTTAAACGGCAACAA
TGTCATTTTTAGCATAGAAACACGTCGTTATTATTTAATGCTCATGCTTTTTAGTAAGGA
AAACGCAATGTCTCTAAACCATTTTTCAATTGATTTACAAGTCAGTAAAAATACTGTCAT
TCACGATATAAATCATGTGAAAGAGCAATTGGAAAATCATGGTTTGTCACTTAAGTATTC
TCGAAAACATGGTTATGAAATTGTTGGTGATGAATTTGAAGTTCGCCGTTTCTTCATTAA
GTTGATTGATCAAAGGTTGAATCATGATATTACTAAAAGTGAAGTTTTAAAGGCGCTCAA
CTTAACATTCGAAGATATCGCATATCAAAAAGACAAGATCAAACAGGTAGAACAATTTTT
GAAGAGTCGCTTTATAGACAAATCACTAAGTTCATTGCCTTATGTCCTTTGTGTGATTCG
TAGACGAATTCAAAGTGGTCATGTGATTAATCCATTAAATATTAATTATCAGTATTTGAG
GGATACGAAAGAATATCAAGCAACGGAGATTATGACGCAACATGAGCCGGATTTGCCAGA
AGCGGAAAAGTTATATTTGACATTACACTTACTTTCAACAAGTGTGCAATGGACTGATTT
GCAGGAATCAGATAACATATCGAATTTAACGATGGCCATCGCTCAAATGATTCACCATTT
TGAACAAATTACTTTTATTAACATTGAAGATAAGGAGAAATTATCACAGCAACTCTTGTT
ACATTTAACGCCTGCTTTTTATAGGATTAAATATAACTTAACGGATCGTGATGAATTAAT
AAATCCTTTACAAGGAAATTATCAATCCTTATTTCATATGGTGAAACAATCATGTCAATC
GTTAACTGAATATTTTGGAAAATCGTTGCCTGATAATGAAATAGCATATTTAACCATGTT
GTTTGGAGGTAGTTTGAGACGTCAAGATGAAAACTTTGATGGCAAGATAAAAGCTATTAT
CGTGTGTACACAAGGCACATCAGTATCACAAATGATGTTATACGAGTTGCGAAACTTATT
TCCAGAAATTATTTTCTTAGATGCGATTTCACTTAGAACATTTGAAAATTACACATTAGA
CTATGACATCGTCTTTTCACCAATGTTTGTCCTAACACATAAAAAATTATTTATCACAAA
AGTAGCTTTATCTGAAAATGAGCAACGAAAGTTACGTAAAGATGTGATGAAGTACATTAA
TAAGGAATCGGCTGACATTGATAAGGAAATAAACAAGTTAATGGCATTAATTGAACGCAC
AACGACAGTTAATGACATTACAGAACTACGTGATGGTTTAGAAGATTTTATTGCGAATTA
TAATTCAATTTCAACTATTAATGGATCGATTGTCACACAAAATAAGACATTAGATTTAGC
TGACTTGATACCAGCAAGGCACGTGAAAAGAATACATCATGTTGAAAATATTGATGAAGC
TATTGCTAAAGCAAGTGATGTGTTAGTTGCTAATCATTTTATTGATATTAAATATATTCA
TGAGATGCAACAGGCATTTGATGATTCGTATATGGTTATCATGCAAAATATTGCTATTCC
ACATGCATATTCTGAAAAGCATGTACATAAAACAGCGATGAGTATGTTGATATTACAAGA
ACCAATATACATGTCAGATGGCACAGCAATCCATATTATTGTACCTATTGCTGCTGTTGA
TAAAGTGACACACTTAAGAGCGTTACTACAATTGAGAGATGTGGCGCAAGACAATGACGC
AATTAAGCGCATCATACAAAGTCGCAAAAATTCTGATGTAAATGAGATTTTAAAAAATTA
TTCAAATAAAGAAGCGAGGGAAAATGGATGGGACAGCAATTAGTGCATAAAGAAAATATA
ATGCTCAATTTGTCAGCAATTGATAAAGAATCCGTATTGTCACAAATGTCAGATGTGTTA
TTTCAAAATGGGTTCGTAAAGTCAACGTTTAAAGATGCAGTCATCGACAGAGAAAAAGAG
TTTGCTACTGGTTTACCAACGCATCTATGTTCGGTCGCTATACCGCATACAGATGTCGAA
CATATTAACCATAGAACGATAGGTTTGGCTGTTCTGGAAAAAGAAGTGCCGTTTATTGAA
ATGGGAACACTTGATCAACAGACAGAAGTGAAAATCGTTTTTATGTTAGCAATGGATAAA
GTAGATGATCAACTTAAGCTGTTACAACAGTTGATGCAAATTTTTCAAAGTGAAGAAAAA
TTGGAGCAGATTCTGCGAACGAAAGATGAAACAATTTTAGCAACACTAATCAATGATTAT
TTGGAATATAACTAAAAATTAATTGGAGGAATTGAAAATGAAACAAGTATTAGTAGCGTG
TGGTGCAGGTATTGCAACGTCAACAGTAGTAAATAATGCAATTGAGGAAATGGCAAAGGA
ACACAATATTAAAGTAGATATTAAACAAATCAAAATTACAGAAGTTGGACCTTATGAAGA
CACTGCAGATTTATTAGTTACAACTGCAATGACAAAGAAAGAATATAAATTCCCAGTTAT
CAACGCACGTAATTTCTTAACTGGTATTGGTATTGAAGAAACAAAACAACAAATCTTAAC
AGAGTTACAAAAATAACTGAATTGATATGTAACGTGGGTCAATAACATATAAATATATGC
AAATTGCATATAAATGACTATCACGACAAATGATTGTTGATGACATAGAAACGCAGTGAC
TGTAATTCAAAGGGATTGCAGTCGAATGTAGCAAGGGTTGTCGTTGAAATGACTGTAACG
TCAAATGTAATCACAATCGGAAAGTATCGTGACAATGCATATATAACAGGGAGGGTTTAA
ATATGAGTTACTTCACTGATTTTGTAAGGGGATTTTTAGATTTAGGTGCAACTGTTATTT
TACCGGTTGTCATATTCTTGCTTGGCCTATTCTTTAGGCAGAAAATTGGAGCGGCATTTA
GGTCTGGTTTAACAATAGGTGTGGCTTTTGTAGGGATTTTCTTAGTCATCGATTTATTAG
TTAAAAATTTAGGGCCAGCAGCACAAGCGATGGTTAAAAATTTAGGCGTCAGTCTGAATG
TGATTGATGTAGGTTGGCCAGCAACATCATCTATCGCGTGGGCATCATCTGTCGCAGCAT
TTATTATTCCACTCGGAATCATTGTTAACGTTGTATTGCTAGTAACTAAAGTGACAAAGA
CGATGAATGTAGATATTTGGAATTTTTGGCATTATACGTTTACAGCAGCAATGGTTTATG
CCGTATCAGGCAGTATTTGGCAAGCGTTATTAGCAGCAGTTATTTTCCAAGTTATCTGTT
TGAAAGTAGCAGATTGGACAGCACCGATGATGAGTGAGTTCTTTGATTTACCAGGTGTAT
CGATTGCTACAGGAAGTACAATTTCTTATGCACCAGGTATTTACTTAGTTAAATTGTTAC
AAAGAGTACCCGGTCTGAATAAGTTAGATGCTGATCCTGAAACAATTCAAAAACGTTTTG
GCGCATTTGGAGAGTCTATCTTTGTCGGATTAATTTTAGGTTTAGGTATTGGTGTGTTAG
CAGGTTACAAACCTGGAGACATCATTAATTTAGGAATGTCAATGGCTGCAGTAATGGTAT
TAATGCCTAGAATGGTAAAAATCTTAATGGAAGGTTTAATGCCAGTTTCAGAGTCTGCAA
GAACATGGCTAAATAAACGTTTTGGCGAACGTGAAATTTATATTGGATTGGATGCGGCTG
TAGCATTAGGTCATCCAGCGGTTATTTCGACAGCATTAATTTTAGTACCTATCACTGTTT
TATTAGCCGTTATTTTACCAGGAAACCAAGTACTACCTTTTGGTGACTTAGCAACTATAC
CATTTGTTGTCGCGTTTATTGTTGGTGCAGCAAGAGGAAACATTATTCATTCTGTCATTG
TGGGTACGATTATGATTGCAATTTCACTATATATTGCAACAGACGTAGCACCTATTTTCA
CAGATATGGCGAAAGGTACGAATGTACAAATGCCAAAAGGTTCATCTGAAATTTCAAGTA
TTGATCAAGGTGGTAATATCGTTAACTATCTTATCTTTAAACTATTTAGTCTATTCAATT
AAAAATCGAGGTGTTTGTGGTGAAAGCTTTAGTAAAAACAAGAGAAGGACATGGCAACTT
AGAACTTCTTGATAAAGAAGTTGCAACACCGCTAGATGATAAAGTAAAGATTAAAGTACA
TTATGCAGGAATTTGTGGCACAGATATTCATACTTATGAAGGTCATTATAAAGTTAATTT
TCCAGTGACATTAGGTCATGAATTTTCTGGTGAAATCGTTGAAGTTGGAGCAGACGTTAA
AGATTTTAAAGTTGGTGACCGTGTCACTTCTGAAACGACATTCTATGTTTGTAATGAGTG
TGAATACTGTGAATCAAAAGACTATAATTTATGCAACCATCGAAAAGGTATTGGAACACA
AGTTGATGGCGCATTTACTAATTATGTCATTGCACGTGAAGAAAGTTTGCATCATATTCC
AGATGAAGTATCGTATCAGTCTGCAGCTATGACAGAACCATTAGCATGTGCACATCATGG
CGTTTCTAAGATTCAAGTGAACTCTGGCGATGTAGCAGTTGTAATGGGACCTGGGCCAAT
CGGATTACTTGTAGCACAAGTGTTAAAAAGTAAAGGCGCAACTGTTGTGGTAACTGGATT
GGACAATGACAAAGTCAGATTAGATAAAGCAGAAGCATTGCACATGGATTATGTAGTCAA
TTTACAACAAACAGACTTAAAAACGTATATCAATGGAATTACAGACGGTTACGGTGCAGA
TGTTGTTGTTGAATGTTCAGGTGCAGTTCCAGCAGCACGACAAGGTTTGGATATTTTACG
TAAAAAAGGTTTCTACAGTCAAATAGGTATTTTTAAGGATGCTGAAATTCCATTTGATAT
GGAAAAAGTGATTCAAAAAGAAATAACAGTTGTTGGTAGTAGAAGTCAAAAGCCAGCAGA
TTGGGAACCTTCATTGCAACTTATGGCGGATGGTTTAGTAAATGCTGAAGCTTTGGTGAC
AAAAATATATGATATTTCGAAATGGGACGAGGCGTATCAACATTTAAAATCTGGCGAAGG
TATTAAAGCATTACTTAAGCCGCTCGATTTAGATGAAAATGAAGGAGAGAATTAACATGG
TAGAATCAATGCTAACTTTTATGCTTGGGCCATTGAGACAAATTACTGATTTTTATATGG
AACATTTACTCGTAAGTAATTCCATCGTCATTGCAGGTTATTTTGCGACAGGTGTTTTTA
AAAAGAAAAAAGTTGTGAATTAAATCAAATTTGAGGTGATTTACAAGTGAAAGCATTGAA
ATTATATGGCGTGGAAGATTTACGGTATGAGGATAATGAAAAGCCAGTCATTGAAAGTGT
GAATGACGTTATTGTTAAAGTACGAGCGACTGGCATATGTGGTTCAGACACGTCACGATA
CAAAAAAATGGGGCCATACATTAAAGGTATGCCATTTGGTCATGAATTTTCAGGTGTTGT
AGATGCCATTGGAAGTGATGTTACGCATGTTAATGTAGGCGACAAAGTGACAGGTTGCCC
AGCCATACCTTGTTATCAATGCGAGTATTGTTTAAAAGGTGAATATGCACGATGTGAAAA
GTTGTTCGTCATTGGCTCATATGAACCTGGATCATTCGCGGAATATGTCAAATTGCCAGC
GCAAAATGTTTTAAAGGTACCAGACAATGTTGATTACATTGAAGCAGCAATGGTTGAGCC
ATCAGCCGTTGTTGCGCATGGGTTTTATAAATCGAATATACAACCTGGTATGACTGTTGC
AGTAATGGGGTGTGGCAGTATAGGATTGTTAGCTATTCAATGGGCACGAATATTTGGTGC
TGCACATATCATCGCTATAGATATAGATGCGCATAAACTAGATATTGCAACATCATTGGG
CGCACATCAAACAATTAATTCAAAAGAAGAAAATCTTGAGAAATTCATCGAAAATCATTA
CGCCAATCAAATCGATTTAGCTATAGAATCATCAGGTGCTAAAGTTACGATTGGTCAAAT
ATTGACGCTACCGAAAAAAGGTGGCGAGGTGGTATTACTCGGAATACCATATGATGATAT
TGAGATTGAACGCGTTCATTTTGAAAAAATTCTGCGTAACGAGTTGACAGTATGTGGCTC
TTGGAACTGTTTGTCCAGTAATTTTCCGGGCAAAGAGTGGACGGCAACCTTACATTATAT
GAAGACGAAAGATATTAATGTAAAGCCTATTATTTCTCATTTTTTACCGTTAGAAAAAGG
CCCGGAGACATTTGATAAATTAGTTAACAAGAAAGAACGATTTGATAAAGTCATGTTTAC
GATTTATTAGTATGCACCTTTGAGGACGAAAACGCTGGTATAGTTATATCTATGAAAGTA
CGAATGCCGTCTGGTCTACAGATACTATCGAAATAATTCATCTTCGAATATACGTTGCTA
AATAACCGGTTTACTTGTGTGAAATATGCTTGTGAATCGGTTGTTTTGCATTTTGTATAC
TTAAAATGAGATGGCAATATTTGATAATTTTTAAAGTGAAAATCAAGTACAGCCACTTAA
TAAGATAAATTTATTATAATATATGGTAAAATGATGGCAGTAATAATGAATTTGAAAAAG
AGTAAACATTAATACCTTTAACAATTTAATATCGTCAGTGTTAATGATTAACTGCATGGC
AAAACAACTTAGAATGGTCAGTTACAAAAATACATTTTTATAAAAAATTATCACACTATT
GTGACAACTGCCTTTGGCTTAATAAAAGAGTAAAGTGAGCAATAGGTTAGGCTTATGTGC
GGGCATAGGTCAGTAATGTATAAATGGAAATGATGTAATGACAGAATGGAGGACAACATG
ATTTATGCAGGTATTTTAGCAGGAGGTATTGGTTCGAGAATGGGAAACGTGCCATTACCA
AAACAATTTTTAGATATTGATAATAAACCGATTTTAATTCATACAATTGAGAAGTTCATT
TTAGTGAGTGAATTTAATGAGATTATTATCGCAACGCCAGCACAGTGGATTTCGCATACG
CAAGATATTTTAAAAAAATATAATATTACAGATCAGCGCGTTAAAGTAGTTGCAGGTGGT
ACGGATCGAAACGAAACAATCATGAACATTATCGACCACATTCGCAATACGCAGGGTATC
AACGATGATGATGTGATTGTAACTCATGATGCCGTAAGACCATTTTTAACTCAACGTATT
ATTAAAGAGAACATTGAAGTAGCAGCAAAATATGGTGCAGTAGATACAGTCATTGAAGCA
ATTGATACGATTGTAATGTCTAAAGATAAACAGAACATACACAGTATCCCTGTAAGGAAT
GAAATGTATCAAGGCCAAACACCACAATCATTTAATATTAAATTATTACAAGATAGTTAT
CGCGCTTTAAGTAGTGAACAAAAAGAAATCTTATCAGATGCATGTAAAATCATTGTCGAA
TCTGGACATGCAGTCAAATTGGTACGCGGAGAACTCTACAACATTAAAGTGACAACACCG
TATGATTTAAAAGTAGCAAATGCCATTATTCAAGGTGATATTGCCGATGATTAATCAAGT
ATATCAACTCGTTGCACCGAGACAGTTCGACGTCACATATAATAATGTTGATATTTATGG
TAATCATGTCATCGTAAGACCTTTATACTTGTCTATTTGTGCAGCTGATCAAAGGTATTA
CACAGGTCGAAGAGATGAAAATGTACTGCGCAAAAAATTACCAATGTCACTAGTTCATGA
AGCTGTTGGTGAAGTTGTATTCGATAGTAAAGGCGTATTTGAAAAAGGTACGAAAGTAGT
AATGGTGCCGAATACACCTACAGAAAAACACGACGTGATTGCGGAGAATTACTTAGCCTC
TAGTTATTTTAGATCTAGTGGTTATGATGGTTTTATGCAAGACTACGTTGTGATGGCACA
TGATCGTATCGTTCCGCTGCCTAATGACATTGATTTGAGTACGATTTCATACACAGAGTT
AGTGTCAGTAAGTTATCATGCTATACAACGATTTGAACGTAAATCTATACCTTTGAAAAC
CAGCTTTGGTATTTGGGGTGATGGTAACTTAGGTTATATTACTGCTATTTTGCTACGTAA
GTTGTACCCAGAAGCTAAAATTTATGTATTTGGTAAGACAGACTATAAATTAAGTCATTT
TTCATTTGTAGATGACATCTTTACAGTAAATCAAATACCAGATGATCTTAAAATTGATCA
TGCATTTGAATGTGTTGGAGGTAAAGGAAGTCAAGTTGCACTTCAACAAATAGTTGAACA
TATTTCACCAGAAGGCAGTATTGCTTTGTTAGGCGTAAGTGAATTACCCGTGGAAGTGAA
TACACGATTAGTACTTGAAAAAGGATTAACATTGATTGGTAGTAGTCGAAGCGGCTCTAA
AGATTTTGAGCAAGTTGTTGATTTATATCGTAAGTACCCAGACATTGTTGAAAAGTTAGC
ATTATTAAAAGGACATGAAATTAATGTATGTACGATGCAAGATATCGTCCAAGCGTTTGA
AATGGATTTATCGACATCTTGGGGAAAAACAGTATTGAAATGGACGATTTAATAAACCGA
TGGGGGAATAACAATGACAAAAACGAAACAAGCAATACATATTGATAACATATACTGGGA
ACGTGTTCAGTTATATATTGAAGGACATAGTGAAGGCGTAGATTTAACATCAGGACAATT
TGTTCTGAGGAATTTAACCGAAACAAAAACATTAGAAGCAAATGAAATGAAAATAGACGG
TAATACATTTATATGTAGATTCAACGTCGCAATATTAGACGATGGGTATTATTTACCAAT
GGATAAATATTTATTTGTTTATCATGACCAGTTAGAGTATATTGGACAACTTAATCCAAA
TATTATTGATCAAGCTTATGCGGCATTAAATGAAGAGCAAGTTGAAGAATACAATGAGCT
GACTACACAAAATGGAAAAGCAAACTATGTGTTAGCCAACGAAGCTAAAGTTTTCCGCAA
AGGTGGCGTATCACAACATACGGTCTATACCATTACTCCGGAAATAGCAAGTGACGTTAA
CGAATTTGTATTTGATATTGAAATCACCTTACCTCAAGAGAAATCAGGGGTCATTGCGAC
AAGCGCACACTGGCTTCATAAACAAGGCCATAAAGCTTCATTTGAAAGTAGAAGTTTCTT
ATTTAAAGCTATTTTTAATATTACAAAGTTACTACATATTAAAAGAAGCAAAACAATATT
ATTCACATCAGATTCGCGTCCGAATTTATCAGGGAATTTCAAGTATGTATATGATGAGTT
ACTACGCCAAAAAGTAGATTTTGATTATGATATTAAAACGATATTTAAGGCGAATATTAC
GGATAGACGCAAATGGAGAGACAAGTTTAGATTGCCATATTTACTTGGTAAGGCAGATTA
TATTTTTGTTGATGATTTCCATCCATTAATTTATACGGTTCGCTTTAGACCATCACAAGA
AATTGTTCAAGTGTGGCATGCTGTTGGTGCCTTTAAAACAGTTGGCTTTAGTCGTACAGG
TAAAAAAGGTGGTCCGTTTATCGATTCATTAAACCATCGTAGTTACACGAAAGCATATGT
ATCATCAGAAACCGATATTCCATTTTATGCTGAAGCATTTGGAATTAGAGAAGAAAATGT
TGTACCAACAGGTGTACCACGTACTGATGTACTATTTGATGAAGCTTATGCAACACAAAT
TAAACAAGAGATGGAAGATGAATTGCCTATTATAAAAGGTAAGAAAGTTATTCTATTCGC
ACCGACATTTAGAGGTAATGGTCACGGTACGGCACATTATCCATTTTTTAAAATTGATTT
CGAACGTTTAGCAAGATACTGTGAAAAAAATAATGCGGTTGTATTATTTAAAATGCATCC
ATTTGTAAAAAATAGACTTAATATTTCACGTGAACATAGACAATACTTTATCGATGTGTC
AGATCATCGTGAAGTTAACGATATTCTCTTTGTTACAGACTTGTTGATTAGTGATTATTC
ATCTTTAATATATGAATATGCAGTATTTAAAAAGCCAATGATTTTCTATGCATTTGACTT
AGAAGACTATATTACGACGCGTGATTTCTATGAACCATATGAATCATTTGTTCCAGGTAA
AATTGTACAATCCTTTGATGCATTAATGGATGCTTTGGACAATGAAGATTATGAGGTTGA
AAAAGTTGTGCCATTCTTAGATAAACATTTTAAATATCAAGATGGTCGCTCAAGTGAACG
TTTAGTCAAAGATTTGTTTAGACGCTAATGTTGGCATATATTACTTGCCATGCAAATGAG
TCATAAGGCATAGTTTTCAAGAAGGGTTCTGACAATGAAGTGAGCAATATGTCATGATGA
GAAGCAGGACTACACAATGAGAATAACCTTTTAATTTTTCATGCATAAGGCGATTCAATC
AAAAGCAATCACCTTCCAACTGAATTGTCATTTTGTAAAATAAAATAATCAATCCAATCG
TTATCTAATTCATAAATGTGTAAACACATACGTTATGAATGGATAACGATTTTTTGTTAT
GTTAAAGTGGTACATTAATCATGTATTTCGTATGATAATTAACGACAAGTGTAATGGTTA
AATGTATTTTATGATGAAATGCTATAATAGGCATGGTTACAATGAGCTTGCTCATACGTA
TTAATATAATTAGAAAAACACGTCGGAGGTACGACATGATTAAAACTACAATTAAAAAAT
TGATAGAACACAGTATATATACGACTTTTAAATTACTATCAAAATTGCCAAACAAGAATC
TAATTTATTTTGAAAGCTTTCATGGTAAACAATACAGCGACAATCCCAAAGCATTATATG
AATACTTAACTGAACATAGCGATGCCCAATTAATATGGGGTGTGAAAAAAGGATATGAAC
ACATATTCCAACAGCACAATGTACCATATGTTACAAAGTTTTCAATGAAATGGTTTTTAG
CGATGCCAAGAGCGAAAGCGTGGATAATTAACACACGTACACCAGATTGGTTATATAAAT
CACCGCGAACGACGTACATACAAACATGGCATGGCACGCCATTGAAAAAGATTGGTTTGG
ATATTAGTAACGTTAAAATGCTAGGAACAAATACTCAAAATTACCAAGATGACTTTAAAA
AAGAAAGCCAACGTTGGGATTATCTAGTGTCACCTAATCCATATTCGACATCGATATTTC
AACATGCATTTCATGTTAGTCGAGATAAGATTTTGGAAACAGGTTATCCAAGAAATGATA
AATTATCACATAAACGCAATGATACTGAATATATTAACGGTATTAAGACAAGATTAAATA
TTCCATTAGATAAAAAAGTGATTATGTATGCGCCAACTTGGCGTGACGATGAAGCGATTC
GAGAAGGTTCATATCAATTTAATGTTAACTTTGATATAGAAGCTTTGCGTCAAGCGCTGG
ATGATGATTATGTCATTTTATTACGCATGCATTATTTAGTTGTGACACGTATTGATGAAC
ATGATGATTTTGTGAAAGACGTTTCAGATTATGAAGACATTTCGGATTTATACTTAATCA
GCGATGCGTTAGTTACCGACTACTCATCTGTCATGTTCGACTTCGGTGTATTAAAGCGTC
CGCAAATTTTCTATGCGTATGACTTAGATAAATACGGCGATGAGCTTAGAGGTTTTTACA
TGGATTATAAAAAAGAGTTGCCAGGTCCAATTGTTGAAAATCAAACAGCACTCATTGATG
CATTAAAACAAATCGATGAGACTGCAAATGAGTATATTGAAGCACGAACGGTATTTTATC
AGAAATTCTGTTCATTAGAAGATGGATACGCGTCACAACGAATTTGCCAAACGATTTTTA
AGTGATAACTTAAAAACAATAAAAAATTATAAATTAATTAGTTAAGTGATATAAATAATA
AACGAAATGTTTGCTTGTATGTTATTATTTGTGTATGAAAACGTCTGATATAATGTAATA
TAGGTTTAAACAAAATATGCTAAAATATAAGCAAAATATGTATAATTTTAAGTAATACAC
AGACATTTAAAGTTTTGATTTTAAAATGAGTTTTCAATTGGAAAATGCAAAGAAATTTAA
ATAATTAAATATAGATATAGTTGAATGGAGGAAGTATTTTATGAAATACGCTGGTATTCT
AGCTGGAGGTATAGGCTCAAGAATGGGTAACGTACCTTTACCTAAACAATTTTTAGATTT
AGACAACAAACCGATTTTAATCCATACATTAGAAAAATTTATTTTAATTAATGATTTTGA
AAAAATTATTATCGCGACGCCACAACAATGGATGACGCATACGAAAGATACACTTAGAAA
ATTCAAAATTTCTGATGAAAGAATTGAAGTCATTCAAGGTGGTAGCGATCGTAACGATAC
AATTATGAATATCGTTAAACATATTGAATCAACAAATGGTATTAACGATGACGATGTCAT
TGTGACACATGATGCAGTTAGACCATTTTTAACGCATCGTATTATTAAAGAAAATATTCA
AGCTGCTTTAGAGTACGGTGCAGTAGATACAGTGATTGATGCTATAGATACGATTGTTAC
ATCTAAAGATAATCAAACGATTGATGCAATTCCAGTGCGTAATGAAATGTACCAAGGTCA
AACACCTCAATCGTTTAATATTAATTTATTAAAAGAAAGCTATGCACAGTTAAGTGATGA
GCAAAAGAGTATTTTATCTGATGCTTGTAAGATTATTGTAGAAACAAACAAACCGGTTCG
ACTTGTAAAAGGTGAGTTATATAACATTAAAGTAACAACACCTTACGATTTAAAAGTAGC
GAATGCTATTATTCGAGGTGGTATTGCCGATGATTAATCAAGTATATCAATTAGTTGCAC
CTAGACAATTTGAAGTTACGTATAACAACGTAGATATTTACAGTGACTATGTCATTGTAC
GTCCTTTATATATGTCAATTTGTGCTGCCGATCAAAGATATTATACTGGTAGCCGTGATG
AGAATGTCTTATCTCAGAAATTGCCAATGTCTTTAATTCATGAAGGTGTTGGTGAGGTCG
TATTTGACAGTAAAGGTGTGTTTAATAAAGGTACAAAAGTAGTTATGGTACCGAATACGC
CGACAGAAAAAGACGATGTCATTGCTGAAAACTATTTAAAATCGAGCTACTTCAGATCAA
GTGGACATGATGGGTTTATGCAAGATTTTGTGTTGCTAAATCATGATAGAGCTGTACCAC
TACCTGATGATATTGATTTAAGTATTATTTCATATACAGAGCTTGTAACAGTAAGTTTGC
ATGCTATTCGTCGTTTTGAAAAGAAATCTATTTCAAATAAAAATACATTTGGTATTTGGG
GTGATGGTAACTTAGGTTACATTACAGCCATTTTATTACGTAAATTATATCCAGAGTCTA
AAATATATGTCTTTGGTAAAACAGATTATAAATTGAGTCACTTCTCATTTGTTGATGATG
TCTTCTTTATTAATAAAATACCTGAAGGCTTAACATTTGATCATGCATTTGAGTGCGTTG
GTGGGCGTGGTAGCCAATCAGCAATAAATCAAATGATTGATTATATTTCACCAGAAGGAA
GCATTGCACTGTTAGGTGTAAGTGAGTTCCCAGTAGAAGTTAATACACGTCTCGTATTGG
AAAAAGGACTAACGTTGATTGGTAGTAGTCGAAGTGGTTCAAAAGATTTCCAAGATGTTG
TAGACTTATACATTCAATACCCAGATATTGTAGATAAATTAGCGTTGTTAAAAGGTCAAG
AATTTGAAATTGCAACAATTAATGATCTTACAGAAGCTTTTGAAGCAGACCTGTCTACAT
CTTGGGGTAAAACAGTATTAAAATGGATTATGTAAATAGAAAAGGATGAATTAACGTTGG
TTAAAAGTAAGATATATATAGATAAAATCTATTGGGAGCGTGTTCAGTTATTCGTTGAAG
GACATAGTGAAAACCTAGATTTAGAAGATAGTAATTTTGTATTAAGAAATTTAACTGAGA
CACGTACAATGAAGGCGAATGATGTCAAAATAGATGGGAATCAATTCGTTTGTCGTTTCA
ATGTAGCTATCTTAGATAATGGTTATTACTTACCTGAAGATAAGTACTTATTAGTGAATG
AGCAAGAACTTGATTATATTGCACAGTTAAACCCAGATGTGATTAATGATGCATATCAAA
ATCTAAAGCCAGAACAAGAAGAAGAATACAACGAATTAGAAACACAAAATGGTAAAATCA
ATTTCTTATTGCAGACTTACCTAAAAGAATTTAGAAAAGGCGGCATTTCAAAGAAAACGG
TTTATACTGTTACACCTGAAATTTCTAGCGATGTTAATGAATTTGTCCTTGATGTTGTTG
TAACGACTCCGGAAGTTAAAAGTATTTATATCGTTCGTAAATATAAAGAATTACGTAAGT
ATTTCCGCAAACAATCATTTAATACAAGGCAATTTATTTTTAAAGCGATATTTAATACGA
CGAAATTTTTCCACTTGAAAAAAGGGAATACGGTGTTGTTCACATCAGACTCTAGACCAA
CGATGTCTGGAAACTTTGAATACATCTATAACGAAATGTTACGTCAAAATTTAGATAAAA
AGTATGATATTCACACTGTTTTTAAAGCGAATATTACAGATAGACGTGGCATCATCGACA
AGTTTAGATTGCCATATTTACTTGGGAAGGCAGACTACATCTTTGTTGATGACTTTCACC
CATTGATTTATACAGTGCGTTTTAGACGTTCTCAAGAAGTTATTCAAGTATGGCATGCCG
TTGGTGCCTTTAAAACAGTTGGCTTTAGTCGTACTGGTAAAAAGGGTGGACCATTTATTG
ATTCATTAAATCATCGTAGCTATACAAAAGCTTATGTATCATCTGAAACCGATATTCCAT
TCTACGCTGAAGCATTTGGTATTAAAGAGAAAAATGTAGTGCCTACAGGTGTTCCACGTA
CTGATGTACTATTTGATGAAGCTTATGCGACACAGATCAAACAAGAGATGGAAGATGAAT
TACCAATTATTAAAGGTAAGAAAGTCATTCTTTTCGCACCAACATTTAGAGGTAGTGGTC
ATGGTACAGCACATTACCCATTTTTCAAAATTGATTTCGAACGTTTAGCAAGATATTGCG
AAAAAAATAACGCGGTTGTATTATTTAAAATGCATCCATTTGTGAAAAATAGACTTAATA
TTGCAGACAAACATAAACAATATTTTGTTGATGTTTCTGACTTTAGAGAAGTTAATGATA
TACTGTTCATAACAGATTTATTAATTAGTGACTATTCATCTTTAATATATGAATATGCAG
TATTTAAAAAGCCAATGATTTTCTATGCATTTGATTTAGAAGATTATATTACGACGCGTG
ATTTTTATGAGCCATATGAATCATTTGTTCCAGGTAAAATTGTGCAATCATTTGACGCAT
TAATGGACGCCTTGGACAATGAAGATTATGAAGGAGAAAAAGTCATTCCATTCTTAGATA
AACATTTTAAATATCAAGATGGTCGATCAAGTGAGCGTTTAGTCAGAAATTTATTTGGTA
GCTAAGTTTATATAGTAGTCAAAGTGGGAGAGGTATAATGATGAAATTTTCAGTAATAGT
TCCAACATACAATTCAGAAAAGTATATAACAGAATTACTTAATAGCCTTGCGAAACAAGA
TTTTCCGAAAACTGAATTTGAAGTGGTTGTAGTTGATGACTGTTCAACAGATCAAACGTT
ACAAATAGTTGAAAAGTATCGTAATAAATTGAACTTGAAAGTAAGTCAACTCGAAACAAA
TTCTGGTGGTCCAGGTAAACCTAGAAATGTGGCGTTAAAACAAGCAGAAGGTGAATTTGT
ATTATTTGTGGACTCCGATGACTATATAAACAAAGAGACTTTAAAGGATGCAGCAGCATT
TATTGATGAACATCACTCAGATGTCTTATTGATTAAAATGAAAGGTGTTAATGGTCGTGG
TGTACCACAATCTATGTTTAAAGAAACAGCACCTGAAGTTACTTTGTTAAATTCAAGAAT
TATCTATACTTTAAGCCCGACTAAAATCTATAGAACAGCATTACTGAAAGATAATGACAT
TTATTTTCCAGAAGAATTAAAGAGTGCAGAAGATCAATTATTTACAATGAAAGCATATTT
GAATGCAAATCGAATCAGTGTGTTAAGTGATAAAGCGTATTATTATGCTACAAAGCGTGA
AGGGGAACATATGAGTAGTGCGTATGTTTCACCTGAAGACTTTTACGAAGTCATGAGATT
GATTGCTGTAGAAATATTAAATGCAGATTTAGAAGAAGCCCATAAAGATCAAATCTTAGC
AGAATTTTTAAATCGTCATTTTAGTTTTTCTCGTACGAATGGCTTCTCACTTAAAGTTAA
ACTAGAAGAGCAACCACAATGGATTAATGCTCTAGGAGACTTTATACAAGCAGTTCCAGA
ACGTGTAGATGCATTGGTGATGAGTAAATTACGACCATTGTTGCACTACGCGAGAGCGAA
AGATATAGACAACTATAGGACTGTAGAAGAAAGTTACCGTCAAGGTCAATACTACCGTTT
TAATATTGTAGATGGTAAATTAAACATTCAATTCGATGAAGGCGAACCATACTTTGAAGG
CATTGATATCGCTAAGCCAAAAGTGAAAATGACAGCATTTAAATTTGATAATCATAAAAT
TGTTACAGAGCTAACGTTAAATGAATTTATGATTGGCGAAGGACATTATGATGTCAGACT
TAAATTACATTCACGAAACAAGAAGCACACAATGTATGTACCTTTAAGTGTCAATGCGAA
TAAACAATATCGTTTTAACATTATGTTAGAAGATATTAAAGCGTATTTACCTAAAGAAAA
AATTTGGGATGTTTTCTTAGAAGTCCAAATAGGTACGGAAGTATTTGAAGTGCGTGTTGG
TAATCAACGTAATAAATATGCTTATACTGCAGAAACAAGTGCATTAATTCATTTAAATAA
TGATTTTTATAGATTAACACCGTATTTCACAAAAGACTTTAATAACATTTCGTTATACTT
TACAGCTATTACATTAACGGATTCAATCTCAATGAAGTTAAAAGGTAAAAACAAAATCAT
TTTAACTGGTCTGGATCGTGGTTATGTATTTGAAGAAGGTATGGCTAGTGTCGTGCTAAA
AGACGACATGATTATGGGAATGTTAAGCCAAACGTCAGAAAACGAAGTGGAAATCTTACT
TAGTAAAGATATTAAGAAGCGAGACTTCAAAAATATTGTTAAGTTAAACACTGCACATAT
GACTTACTCGCTAAAATAAATAATAAATGCCCTCAAATCTATGTGAACTAACATGATTTG
AGGGCTTTATTTTGCTGTTTATGACATGATTATGACATTTCCTCGTTTATCATTTTCAAA
TACATTAAATTGTATACACTGGAAATGAGGAGGTTATCTATAATGATAAATAAAAATGAC
ATAGTAGCAGATGTAGTAACTGATTATCCGAAAGCAGCAGATATTTTTAGAAGCGTAGGT
ATAGACTTTTGCTGTGGTGGACAAGTAAGTATAGAAGCAGCATCCTTAGAAAAGAAAAAT
GTAGATTTGAACGAATTATTACAGCGTCTCAACGACGTTGAACAAACGAATACACCAGGT
TCGCTTAACCCTAAATTTTTAAATGTTTCGTCACTTATTCAATATATTCAAGCAGCATAT
CATGAACCCCTTAGAGAAGAATTTAAAAATTTAACACCTTATGTGACGAAATTATCGAAA
GTACATGGACCTAATCATCCATATTTAGTCGAGTTAAAAGAAACATATGATACATTTAAA
AATGGCATGTTAGAGCATATGCAAAAAGAAGATGATGTTGAGTTTCCAAAACTAATTAAA
TATGAACAAGGTGAAGTAGTAGACGATATTAATACAGTGATTGATGATTTAGTATCTGAT
CACATTGCAACGGGACAATTGTTAGTGAAAATGAGCGATTTAACATCAAGCTATGAACCA
CCGATAGAGGCATGTGGTACTTGGCGACTCGTTTATCAGAGATTAAAAGCACTTGAAGTG
TTAACACATGAGCATGTTCATTTAGAGAATCATGTTTTATTTAAAAAAGTATCATAAATA
GCGCGATTAGAAACTGTTGGCAAAGTAATGTCAGCAGTTTTTCGCTATACTTAACAGAAA
TTTAGTGACATGATAGTCATTATTTTGAAAAGGAAAATTGTCAACTTAGCATAAGAACTG
ATATGAAATTTTAATGGTATAGGTAATTAAATAGTATCGTGTTTTTTTAATAATTTATTC
ATGAATTTTACATGCACTATTATGATAAAATAAACATAATTATAATTCACTGAGGTGCTA
TCGTGCTATCGCTAACAATGTTATTACTTGAGCGTGTAGGTTTAATTATTATTTTGGCCT
ATGTGTTGATGAATATTCCATATTTTAAAAACTTAATGAATCGTCGACGTACATGGAAAG
CACGTTGGCAATTATGTATTATTTTCAGTTTGTTTGCCTTAATGTCTAATTTAACTGGTA
TCGTCATCGATCATCAACATAATTTGTCAGGAAGTGTGTACTTCCGTTTAGATGATGATG
TATCTTTAGCTAACACTCGTGTATTAACGATAGGTGTCGCAGGATTAGTTGGTGGCCCTT
TTGTAGGTCTATTTGTTGGCGTTATTTCAGGTATTTTCAGAGTGTATATGGGTGGGGCGG
ATGCACAAGTTTATCTTATCTCATCTATATTTATCGGTATAATTGCTGGTTATTTTGGCT
TACAAGCTCAAAGACGCAAGCGTTACCCGAGTATTGCGAAAAGTGCCATGATTGGAATTG
TTATGGAAATGATTCAAATGTTGAGCATTTTAACATTTTCCCACGACAAAGCATATGCGG
TTGACCTCATATCATTAATTGCACTACCAATGATTATTGTTAATAGCGTTGGTACGGCGA
TTTTTATGTCTATTATCATTTCAACATTAAAGCAAGAGGAGCAAATGAAGGCTGTTCAAA
CACATGATGTACTGCAATTGATGAACCAGACATTGCCGTATTTTAAAGAAGGATTGAATA
GAGAATCGGCACAGCAAATTGCGATGATTATTAAAAATTTAATGAAAGTATCTGCCGTAG
CAATTACAAGCAAAAATGAAATCTTATCGCATGTAGGTGCAGGTAGTGATCATCACATAC
CAACAAATGAAATATTAACAAGTCTGTCTAAAGATGTATTGAAATCAGGGAAGTTGAAAG
AAGTTCATACTAAAGAAGAGATTGGTTGTAGTCATCCGAATTGCCCGCTTAGAGCAGCTA
TCGTGATACCACTTGAGATGCATGGTTCTATCGTCGGTACATTGAAGATGTATTTTACAA
ACCCTAATGATTTAACTTTTGTGGAACGTCAACTTGCAGAAGGATTGGCAAATATTTTTA
GTAGCCAAATTGAACTTGGTGAAGCCGAAACGCAAAGTAAGTTATTGAAAGATGCTGAGA
TTAAGTCATTACAGGCACAAGTGAGTCCACATTTTTTCTTCAATTCAATTAACACGATTT
CAGCTTTAGTTAGAATAAATAGCGAAAAGGCACGAGAGTTACTATTAGAATTGAGTTATT
TTTTCAGAGCGAATTTACAAGGCTCAAAGCAACATACGATTACTTTAGATAAAGAGTTAA
GTCAAGTGCGTGCATACTTATCACTCGAACAAGCACGTTACCCAGGAAGATTTAATATCA
ATATTAATGTTGAAGACAAATATCGCGATGTGCTTGTACCACCATTTTTAATTCAAATTT
TAGTTGAAAATGCCATCAAACATGCGTTTACGAATCGAAAGCAAGGTAACGATATTGACG
TGTCAGTGATTAAAGAAACTGCAACACATGTACGTATTATTGTACAAGATAATGGTCAGG
GTATTTCTAAAGATAAAATGCATTTGTTGGGAGAAACATCTGTAGAATCAGAATCTGGAA
CTGGTAGTGCTTTAGAAAATTTAAACTTACGCCTAAAAGGATTATTTGGAAAATCCGCAG
CATTACAATTTGAATCGACATCGAGCGGTACCACTTTTTGGTGTGTACTTCCTTATGAAA
GACAAGAGGAGGAATAAATATGAAAGCATTAATCATAGATGATGAGCCATTAGCACGTAA
TGAATTAACATATTTATTAAATGAAATTGGTGGTTTTGAAGAAATTAATGAGGCAGAAAA
TGTAAAAGAAACATTGGAAGCACTACTGATAAATCAATATGACATTATATTTTTAGATGT
CAATTTAATGGATGAAAATGGGATCGAATTAGGAGCTAAAATTCAAAAGATGAAAGAGCC
ACCTGCGATTATTTTTGCAACTGCACATGACCAATACGCAGTACAGGCATTTGAATTAAA
TGCGACAGACTATATTTTGAAACCGTTTGGTCAAAAACGTATTGAACAAGCAGTCAATAA
AGTTCGTGCGACTAAAGCCAAAGATGATAATAGCGCAAATGCAATTGCGAATGATATGTC
GGCGAATTTTGATCAAAGTTTACCTGTTGAAATTGACGATAAAATTCACATGTTAAAGCA
ACAAAATATTATTGGGATTGGCACACATAATGGTATTACAACCATACATACAACGAATCA
TAAATACGAAACAACAGAGCCATTGAATCGTTATGAAAAACGATTGAATCCCACTTATTT
TATACGTATTCATCGTTCATATATTATTAACACTAAACACATTAAAGAAGTGCAACAATG
GTTTAACTACACTTATATGGTAATATTGACAAATGGTGTCAAGATGCAAGTTGGACGTTC
ATTTATGAAAGATTTTAAAGCGTCGATAGGATTACTTTAACAGTAATCCTTTTTTTTATG
CATTTTACCTATGATATTTTGTATTTCGGACTAAAATTCACGCAAATCGAAGTGAGCCAT
CTATACTTTAGTTAAATCAAACGTAGGAGGCAATGGTCGTGAAACAACAAAAAGACGCAT
CAAAACCAGCACACTTTTTTCACCAAGTCATTGTAATTGCTTTAGTACTCTTTGTATCGA
AAATAATTGAATCATTTATGCCAATTCCTATGCCTGCATCAGTAATCGGTTTAGTATTAT
TATTTGTATTATTATGTACTGGTGCTGTTAAGTTAGGCGAAGTCGAAAAAGTAGGAACGA
CACTAACAAATAACATTGGCTTACTCTTCGTACCAGCGGGTATCTCAGTTGTTAACTCTT
TAGGTGTCATTAGCCAAGCACCATTTTTAATCATTGGACTAATAATCGTCTCAACAATAC
TATTACTTATTTGTACTGGCTATGTCACACAAATTATTATGAAAGTTACTTCGAGATCTA
AAGGTGACAAAGTCACAAAAAAGATCAAAATAGAGGAGGCACAAGCTCATGATTAACCAC
TTAGCACTAAACACACCATACTTCGGAATACTGTTATCCGTTATACCATTTTTCTTAGCG
ACCATATTATTTGAAAAAACAAATCGTTTCTTCTTATTCGCACCGCTATTTGTCAGTATG
GTATTTGGTGTGGCCTTCCTCTATTTAACAGGCATTCCGTATAAGACTTACAAAATAGGT
GGAGACATTATTTACTTCTTCTTAGAACCAGCAACAATCTGTTTTGCGATTCCGTTATAT
AAAAAGCGTGAAGTGCTTGTTAAACATTGGCACCGTATCATCGGAGGTATTGGTATCGGT
ACAGTTGTAGCGTTATTAATTATTTTAACTTTTGCGAAGTTAGCACAATTTGCCAATGAT
GTTATTTTATCAATGTTACCTCAAGCAGCAACTACAGCGATTGCGTTACCTGTATCAGCT
GGTATCGGTGGTATAAAAGAATTAACGTCATTAGCAGTTATTTTAAATGGTGTCATTATT
TATGCCCTAGGTAATAAATTCTTGAAGCTTTTCCGAATTACTAACCCTATTGCCCGAGGA
TTAGCACTTGGAACAAGTGGTCACACATTAGGTGTAGCACCAGCCAAAGAATTAGGACCT
GTAGAAGAATCAATGGCAAGTATAGCTTTAGTGTTAGTTGGTGTAGTTGTTGTAGCAGTT
GTGCCTGTCTTTGTAGCAATATTCTTCTAAAACGAAAAACCTAAGCAAGATAATAGCAAT
TTGAGCCATTGTTATTATCGTAAAAAAACGTCTATACTCCGGTTTATAACTGGAATATAG
ACGTTTTTATGTATGTATTACTTTTTACTAGGTTTTATGGTATTTAGGCGTTCGTTTTAT
GTATTGCGGCTTTTGAAAAATGATATAATGAATTAATTTAACTAAGAATTAAAATGCAAG
TTATATCATTTGTGAAATTTCAATTAAATATTTTTCGACAAATTCTTGAAATTACTTAAT
GTCATCAACACTTTATAAAAAAACGGCGTATGCTTATATGTAAGAATGCAATTAAGAGGA
GATTTTATAAATGAGTATGCAAAGTTCATATAAACGTTTAGTTAAAGTGCTACTAACGAT
TTTAGTGATTGTGTTTTCAATTCTACTAGTAGGTGGTTGGTATATTTTTAAAAATGAAGC
ACCTCGTCCAACAAAGATAGTAGATCAACAAGGTCATACGCTTGTTACAAAAGGCGAGCT
AATCAGTGGGCAAGCGATATATGAGAAATATGGGTTAACAGATTATGGCTCCTACCTGGG
CAATGGTTCCTACTTAGGCCCAGATTATACAGCAGAGGCATTACATCATTACCTGATTGG
TATGCGTAAATATTATGCACAAGATATTTATCATAAGCAACTTCATAAATTAAATCATGC
AGAGTTAGCCGTAGTTAAAAATAAAGTGATGAAAGAAATACGGATTAATCGTTATTCTGA
AAAAGAAAATCAACTTGTATTAACGCCAGGACAAGTATACGGTCTAAAATATTTGCAAGA
TTATTATAAAAAAGAGTTTGTTAATAACCCTAAACAAGTAGGATTAAATGAAAATATGAT
TAAACAGTTTCAAAATGATGATTATATGGTCGCAGGAAATAAAGTTGAACATTTAAGTCA
ATTCTTTTTCTGGGGTGCTTGGTTATCATCAACAGATAGACCTGGAAAAACATTTTCATA
TACAAATAATTGGCCATACGATGTGGATGCAGGAAATACGTTGCCTAGTGCAGGAATTTT
ATGGACTGCTATATCTGTAACATTACTGATTGCAGGCTTGGCATTCATTATATATATTCA
AAAGCGTTATGAATTTGACATGAAGCCGACGTATGAGTCGGAACGGGAACTACCAAAGAT
TGAAGTAGATAGTAAAATCACTGATAGTCAGCGAAAAGTTGGGAAATATTTAGTCGTTGT
CATGTTACTATTTTTGGTTCAAATATTATTAGGCGAATTACTGGCACATTATTATGTAGA
GAATAAATTTTTTGGTATAGAAATACAAAGGCTCTTTCCATTTAATATTGCGAAGACATG
GCATGTGCAATTAGTTATTTTCTGGGTTGCTACGACTTGGTTAGCAGCAGGAATATACAT
TGTACCTAAAGTATTGGGCAAAGAACCAAAGAAACAAGGCGTATTAGTAGATATCTTGTT
TTGGGCCTTAATCATAGTTGTGATGGGCAGCATGATTGGAGAATGGGGTCATATTTTAGG
TTGGATTGATTCTCATTGGTGGCTATTCGGGCACTTTGGTTGGGAATATATAGAATTAGG
TAAATTTTGGCAAATATTATTTATAGTAGGTATGGCCTTATGGGTTATCATTCTTTGTCG
AGGGTTTTTACCAGCTATTCGCAACAAAGTACAAGCGAATCATGATAAACGTCACTTATT
GACGCTATTGTTTGTTGGAGCAATTGCAATTCCGTTATTTTATCTTGCATCATTATTTAT
AATGCCGAATTCACATGTGACGTTTGCAGATTACTGGCGATGGTGGATTGTTCACTTATG
GGTTGAAGGTATATTTGAAGCATTTGCCGTAGTGTTGATTGGTTTCTTAATGGTTAATAT
GAAATTAACTACCATTGAAACGACGATTCGTGCATTATATTTTCAATTAATCCTATTACT
AGGTACAGGTATTGTTGGTATGGGTCATCATTACTATTGGCAAGGTGATCATTCCATATG
GCTTGCACTGGGTTCTTGTTTTTCAGCATTAGAAGTCGTGCCACTTTGTTTATTAATTTG
GGAAGCATACACACACTATCGCTTATATAAGAAAAGTGACATCGCTTTTCCTTACAAAGG
TACATTTATTTTTCTTGCTTCAACAGGATTGTGGAATGCAATTGGTGCTGGAGCATTAGG
CTTTTTAATTAACACACCAGCAGTTAACTACTTTGAACATGGTACGCAATGGACTGCAGC
ACATGCCCATGGTTCTATGGCTGGCGTGTATGGTATGTTCTCAATTTCAATTGCGTTGTA
TGTTTTTAAAAATATTACTAAAAAAGAATTTTGGACACCGAAAGTTGAAAAATGGATTAA
AATATCATGTTGGGCTTTAAATGTTGGCTTGGCAGGTATGGTGTTCATTACATTAATGCC
AGTAGGTTATATCCAACTTAAAGATGCATTAGAACATGGTTATTGGCATTCAAGACTAAC
GTCATTTTATGAACAACCACTTGTAAAAGCAATCATGTGGGGTAGAATGCCTTGGGACAT
TATATTCACAGTAGGTGTCATTATATTAGTAGTTATTTTTATAAGGGGATACAGACACTT
AAAACCAAAATACAGAGTATAGATCATCATATTACTGAGTGATCTTAGTGTGTTTTAACG
TTTGAGACGAAGAGATATTATACAATAGGATTCAAACTATAGGTTCTTAGATTATGTAAA
TATAAAGAACAGTAAAAAGTAATTTTCTGATTGAAAATGTACTTCTCACTGTTTTTAAAG
AAATTATGTCCTATAAAACGTCTATACTCCGGTTGATAACTGGAATATAGACGTTTTGAT
GTATGTATTACTTTTTACTAGGAATATAAAACTGTGCATGACGATAATGAAATACGATGT
CAGACGAATCAAAGGGTTTGCCAGTCATTGTATAAAAAGTCTGGTGGTAACGTAAACATG
GTTCACCTGTAGACAATTGTAGTAATGAAGCTTCACTTGAAGTGAGTTGATCTACATTAA
AGAAAATATCTGAAAAACCAATACGAAGTTTCATGTTTGATTCTAAATAATCGAAGATAG
AGCCCTTAGCAATATCATCATTTAAATATTTCACGATTTCTTTATGATAATAAGAATATT
CGATACATAAAACATCATCGTCCACGAATCTTAATCGCTCTAAATAGTAGACGGTATCAT
CTGCATTTAATTGGAGCTCATCTTGTACAGATTTAGGTGGCGTTGCAATCTCCTTAAAAA
CAAGTACCTTACTTGTCATTCGATGTTCGCCTAAACTTTTAGAAAAACCATTGGTCTTAA
AAACATTGATACGATTGGCATCTGCAATATTTCTCACATAAATACCACTGCCTTGTGCTT
GATAGATCAAACCATCTTGTTCCAATAAGCCTAATGCTTTAATGATAGTACTCTTACTTA
CTTGATAACGTTCTTTTAATTGCGTCACGCTTGGCAATTTATCACCGGGTTTGAAATTAG
ATTGATGTATAAACGCATTAAGTTGCTTAGCAATATGTTCATACTTTAACAATATTCTGT
CCTCGTTTCACTTTGTCTGTAATTATTATAGCACAAAATATTATAATTGTATCGGCGTTT
ACAAATTGAACCGGTACAATTATAATTATGATAAGTCATATATTTCCATTCTATTATCAA
GTTGAGGGGGTAATACTTATGGGCAATAAATATAAAGATTATGCTCAAGACATCCTTACA
GCTGTAGGGGGTGTCGAAAATATTGTTAATGTTTCGTATGATACGGTACGCATGACCATT
CATATGCATCATGCAATTCCTTCTACTGCTAATGAAGTAACACAAATAGATGGCGTGGCG
TCAGTTGATGAAAATGAAACACAGTTAGTTATCGTATTTAATGAAGAAGTAAAATATGTA
TATCAACAATTACAATTGTTAATGGACGACGCCAAGCATCAAGAAGATACGAATCATGAT
GCTGTGGATACTCAAGAAACAGAACAGAAAGCGCAAGTAAAAGTAACAACACCAATTTTA
GTGAAAGCACCAATCGCTGGTCGTCGTATTTTACTTAAAGAAGTAAGAGATTCAATTTTT
AGAGAGAAAATGGTAGGCGAAGGCTTGGCAATCAAAGCTCATGAAGAATCCAAAGTAATC
GCACCGTTCAATGGCTTAGTATCTATGATTGTACCAACTAAGCATGCAGTTGGTATTCAA
TCAGAAGACGGTGTGGACATAGTCATTCATATTGGTGTGAATACAGTTGACTTGGAAGGT
AAAGGATTCAAGTGCTTTGTAAAGCAAAATGATCGTGTTGAAGCAGGGCAAACGTTGTTA
CAATTCGATCAACAATATATTCAGGAACAAGGTTATAACTCAGACGTTATTGTCGTTATT
AGCAACTCTGCCGATTTAGGAAAAGTAGAACTGACAATGAATGAAATCATTACGACTGAA
GATGTTATTTTTAAAATATTTAAAAACTAGGAGTGTGTTGTAATAATGACAAAATTACCG
CAAAATTTTATGTGGGGTGGCGCTCTTGCCGCAAATCAATTTGAAGGTGGATATGATAAA
GGTGGTAAAGGGTTAAGTGTAATTGATGTTATGACGAGTGGTGCACATGGCAAAGCACGT
CAGATTACAGAATCTATAGATCCCAATCACTATTATCCAAATCATGAAGGTATTGATTTT
TATCATCGTTATAAGGAAGATATTGCCTTGTTTAAAGAAATGGGATTGAAATGTTTACGT
ACGTCGATTGCGTGGACACGTATCTTTCCGAATGGGGATGAAGATGTGCCAAATGAAGAA
GGACTTGCCTTTTATGATCGTATCTTTGATGAATTAATTGCACAAGGTATTGAACCTGTT
GTGACGTTATCACATTTTGAGATGCCACTTCATTTAGCGAAACATTATGGTGGATTTAGA
AATAGAGAAGTTGTCGATTATTTTGTGCATTTTGCGCGTGTTGTATTTGAAAGATATAAA
GATAAAGTGACATATTGGATGACGTTTAATGAAATTAATAATCAGATGGACACATCAAAT
CCTATCTTTTTATGGACGAATTCTGGGGTAGCATTAACAGAAAATGATAATCCCGAAGAA
GTCTTGTATCAAGTAGCACATCATGAACTTTTAGCCAGTGCTTTAGCGGTTCGTCTTGGT
AAAGAGATTAATCCGAAATTTAAGATTGGAACAATGATTTCACATGTACCCATTTATCCA
TATTCGTGTCATCCGAAAGATATGATGGAAGCACAAATTGCGAATCGTTTACGTTTCTTT
TTCCCGGATGTTCAAGTGAGAGGTTATTATCCAAGCTATGCTAAAAAAATGCTGGCACGA
AAAGGATATGATGTTGGATGGCAAGAAGGGGACGACAGTATTTTACAGCAGGGCACGGTT
GATTATATTGGCTTTAGTTATTACATGTCTACGGCTGTAAAACATGATGTTAATACTACA
GTTGAAAACAACATCGTCAACGGTGGTTTGAATCATTCTGTGGAGAATCCGCATATCGCA
ACGAGTGATTGGGGTTGGGCGATTGATCCAGATGGCTTAAGATATACATTGAATGTGTTA
TATGATCGTTATCAGTTGCCACTTTTTATTGTGGAAAATGGTTTTGGTGCAGTTGATGAA
GTGGTAGATGGACATATTCATGATGATTATCGCATTGAATATTTAAAAGCACATATTACA
GCAGCGATAGAAGCAGTTGATCAAGATGGTGTAGATTTAATCGGTTATACACCGTGGGGA
ATCATTGATATTGTTTCATTTACAACTGGTGAAATGAAGAAACGCTATGGTTTAATATAT
GTTGATCGAGATAATGATGGTCATGGCACGATGGAACGCTTGAAAAAAGATTCGTTCTAT
TGGTATCAACAAGTGATAGCATCAAATGGAGATAAATTATAAAGATACGTTATAAGTATT
TTAGGGTTAGAGCCCGAGACATAAATTAATATAATAGGACCTAAAGTGTTATATTGGCGG
GCCCCAACACAGAAGCTGGCGAAAATACAGCTTACAATAATGTGCGAGTTGGCAGGCCCC
CAACACAGAGAAATTGGAACAGCAATTTCTACAGACAATGCAAGTTGGCGGGCCCCCAAC
ATAGAAGCTGGCGAAAAGTCAGCTTACAAAAATGTGCAAGTTGGAAGGCCTCCAACACAG
AGAACTTCGAAAAGAAATTCTACAGGCAATGCAAGTTGGCGGGGCCCCAACATAGAGAAA
TTGGAACACCAATTTCAACAGGCAATGAAAGTTGGGGAAGGACAGAAATAAATTTTGCGA
AAATATCATTTCTGTCTTACTCCCTTTATCATTTCTGTTCCAATCCCGTGATGTTAAAAT
TTTAAGAAAAAAATAATGCCACTAACTAAGTATGTATAGTGTTAATGTTTGAGTGTTTAT
AAAAGTCTTTAACCAAAATTGATGACCTACTAATCAACGATAACGATATTGTTAAGTAGA
TGATTAGTGTCACAAAGAAATTAAAGTGACAGTCAAACATAGATACAAAGTACAGTTAGT
GGCATTATATTTAGTGCTCTTTTTTAGCGACAAAAGTAATATAATTCATATCTTTACGCA
ATTTAGTCATCGTTTTAAACATTTTACAAAACATTGGTCGATTTTCTTTTTTTAAAGCAT
TGTTGATAATCTTTAAAGTTCTAACAATACCTTCGTCATAAATTAAACCTTTTGGTGTCA
TTAAACTCATTGGACCAGTATGATAATGTACATGATTAAAACCAGCTTGATAATATAAAT
CTAACCAGCCAAGTTTCGTCTGCGGTGAGACATTGACATTAATTGCTGCAGATAATGATT
TAACTACATGTGTGGCATGTGATTCATTAACAATGACAATATCATGTGTTAACAAGATAC
CCCCAGGCTTTAAGACTCGGTAGTACTCGCGTAATGCTTTTTCCTTTATGGCGATGGGTA
ACATCGTTAACATTGCTTCATTTAAAACGATATCGAATTGATTGTCATCAAAGGGCAATT
TAACAGCATTCGCTTGTTGAACTTGAATATATGATTCAAGACCTGCTGCTGAAATATTTT
CCTGTGCTTTTTCTAATGCTTTCTTATTTATATCAACGCCTTGAATGTGACAGCCATATG
TATGAGCTAGATAAATAGATGTTGTGCACATATTACATGCCACTTCTAACACTTGTTTAT
CTTGTGAAAATGCCCCTTGTTGTATTAACCAATCTGTTGCTTCTTTACCACCGGGGCGTA
GACGAGTTTTTCCTAATTTAGCTAAAAATGTATGACCAGCTTCTTTGGACATAGCATAAC
CTCCTTTTAATTGATAATTATTATCATTAATATAGCATATTTATATGCGATAATTTGGAA
GTTAAAAAGATTACAAAAAATTGTCACTTCATTTATAACTAAACATGAGTCATCAAGCAT
AGGTTTAGTGGAAAATTATTTCTAATAGATGATGTTTTATAAAGATAAAAAAGCACAGCC
ATGATATACGAATGTTGCATGTTATATGCTAAACCTTCATATCATAGCTGTGTTTGATTC
ATTTAAACTTGATTTACTTCTTCTAGTAGAGGAATAGATGCTTGCGCGCCGTGTTTTTGT
ACAGTGAGTGAGCTCGCTTTATTACCAAAATCAATAGCATCTGCTAAGTTATCTTGCGAC
TTGTTTAAGCGACTGACAAATGCACCAATAAATGTGTCGCCTGCAGCAGTTGTATCAATC
GCATTTACTTTATAAGCTTCGATGTGTTGGCTTTGATTTTTAGTAGCAAAATATGTACCT
TGCTTACCTAACGTAATCAAAACAGTCTTAATGCCTAAAGATAAAAAGTAATTAGCATTG
TCTTTCATAGATTGTTCATTAGTTACTTTAATCCCAGATAACAATTCGGCTTCTGTTTCG
TTTGGCACAATAATATCGATTAGTGACAATAATTCATTAGGTAATGCTTTCGCTGGTGCA
GGATTTAATACAGTCGTCACACCATGTGCCTTGGCAATTTCAAATGCAGATATAATAGCC
GGGATGGGTACTTCTAATTGTGCAACGACAAAGTCTGCATTGATTATAGCGTCTTTTGCG
TTAATAACATCTTCAGGTGTCATCGTCATATTCGCACCACCATAAACATAGATGGTGTTT
TGTCCTTCTGCATTCACAGTGATAAAGGCTTGGCCCGTTTTTGCTTCAGTTGTTTTGATA
ATATATGATGTATCAATATGAGCCGCTTTAAAATCTTCTAAGATGAAATCAGCAACGCCA
TCAGTGCCAATTTTAGTAATAAATGTTGTGTCTGCTTGCATGCGTGCAGTGGCAATAGCC
TGGTTGGCACCTTTACCTCCGCCGAATGCTTTTTGTGCTTCTTCAACATGTAATGTTTCG
CCTGGTTGTGCATATCTTTCAACTGTTAAAAATTGATCGACATTCGTTGAACCTAAAATA
ACAACTTTGTTGGTCATGTGTATGTTCCTTTCAAGTTATAATTTTTAAAAAGTAACATTC
GATTCTAATGCAATATTAGAGTAGGGCGTTGTTTCACCAGTACGAATATTACCTTTATTT
AATGGGTGAGCTAAGTTACTTTTCATTTCTTCGTGAGGAATGAAAATGATTTCGATTTCC
GATGAAATCAATTGTTTAATTTGTTGCAATTGTGTAGGGTTATGTTCTTTTATTTCTTCT
GCTAAGTATATTTTTTGGATTTCCATTTCTTCTAACACTGTAGCTAAGACATCAATAAAG
CGTGGTAAGTTTTTAGTGACAGCTAGGTCGATACGGCGATGATCATTTGGAATTGGCATG
CCAGCGTCATTAATCGTTAATAAATCAAAATGACCAATTGTCGCGATTGCTTTTGAAATA
TGTTCATTTAAAATAGCTGATTTTTTCATGACATCTACACTCCTTATTTTATAAATACTG
TAACAGAAGCGGCTACTAAAATGAGTACTAAGCCGATAATTGTAATAACCATTTCTTTTG
ACGTTTTATGTTGTTTTAAGAAATAAATACCAGTTAATGTAGCAAGAACAACGGATGTTT
GAGAAAGAATAAATCCAGTTGCTAAACCATTCATATTAGGTTGTGCTGAAATAAGATATG
TTAAGGCACCAAATGCAAAGAAGAAACCTGAAATAATTTGTAACCACGTAATTTTATTAC
GAAATGGGTTCTCTGCTTTCATATTTATAAAGCCATAAATGACTGCAACAATTACCATAC
CCATTGCTTGAGGTAAAAAGGCAGTTAGGCCATCAATAGAAGTTGCTTGCGGTGCAGCTG
AATATAACCAGTATCCAAATTCACCAATTAACAGAAGTACCACTGCACGACGTAAATTTT
TGGCGTTACTTGCTTCTTTGCGTTCACTCCAAACTGTCATACGCGCCCCAATTAGAATAA
CGACTAAAGCTGTAAAGCCAATGATTTTATGACCAATGCCCGGCCAATTTCCTAATGCAA
AGACACCCCATAAAGATGCGCCTAATAATTGGAATGCTGTTGTGACTGGCATGGCACGAG
ATGAGCCGACTAATTCGAACGCTTTAAATGTAATGATTTGTCCGAATCCCCATCCTGCAC
CTGATAATAAGGCGAATAGTAAATTTGTTCCAGTAGGGAAGCCACTTGATGTGACTACGG
CTAATATAATAGCGAAGATTAACGTACCTATAGTAGCACCGATAATTTGATGTACAGGTT
TACCACCAAACTTTGAAGCGACTGTTGGGAAGAACCCCCAGCCAATTAAGGGGCCTAACC
CGATAAGTAATGCAACAATGCTCATGTTATACACCTCACGATTTATTTTTAGTAAAACGT
TTTACCAGTGCCATCGTACCATTTTTATTTGTAAAATGCATGCGTTTTCATAAAAACTGA
AAACGTTTAAATCATATTTAAAAATTCATACATTATTATTTTAATTTCTTAGTGAAATAA
TTATGATTAAAAACCCTCAGCATTAAAGCAACGCTAAGGGCATAACAATGATGAGTATAT
TTCGGAAGACATGTAGTTAGTTTGAAAGATGATAGCCAGTTGTTGCACGAATTTTTAAAG
TCGTTGGTAATTCAATCATATCAATGGATTTATCTAAGTGCTGTAATCGTTGAAGTAATA
AGGTTAAAGATGTTTTGCCAATATCAGTTATAGGTTGTGCCACAGTAGTTAAAGGTGGCG
AGACGTACGCTGCATAATCAATGTCGTCATAACCTATTAATGAGATATCTTTCGGAATAC
TGATGCCATGTTCAATTAGTCCTCGTAAAATGCCAATAGAGAGTTCATCGTTAATAGCGA
AGATTGCAGTGGCAGATTGAACCATGATGTCATCAACAATGGTTAGCCCACCGCGCTTAG
ATAATTCAGTATGGACGATTTGTGGTTCGGGCAATTGATTCGCGCGCAAAGTATCAACAA
ATCCAGCGACACGAGTTGACATATTCGCCATCATGTCATATGGTGCAACAATCATCATAT
TGTTGTGACCGAGTTCTATTAAATGTTGTGCTGCAAGTTGTCCGCCTTGATATTCATTCG
TCCGAACAAAATCTGTATAGCCTTGATGGTCATTTTGATCCATTACGACATAAGGTACAT
GATGTTTCTTTAGATAGTTATTTAGGGCATCCGGGGATGAAATGTATTGTGCGATAATTA
ATCCGTCAATACCTCGATCAATTAAATGTTTAATATTGTCATACAAATCAGTTGCTGTAG
ATGTTAAAAAACATAAATCAACATCAGATGGTTTATGGTCATGAATACTTTGCATCAGTG
CTGAGAAAAACGGATTTGTTAAGCTAGGCAAAATGACGCCAATAGTTTGAATTTTACTGC
CGCGCAATTGTTTTGCATGTTTGTTAGGGGCATAGCCTAAACGTTCTGAAACAGCATGTA
CGTTTTTTATCGTTGTTGCGGAAAAACGACTATCATTATGATTTAAAATATGTGACACAG
TTGTAACTGATACACCAGCTTCTCTAGCAACATCTTTAATTGACACTTTTTTCATATTAT
ATTCCTTCTCTTTATTGTGTAATTAATCATACAGTTATATACCCGATTATTATATTCATC
ATATCATGATAAGCATTTGATGACATATGAAGAGGTGCATGACTTTTATTGTCTACAAAC
AGGCGTCTATAGTATGCGATTAAAGTTGAGGCGAGAGAATATATTATTAAGGTTAAATAA
CTTTTAATGATTATGATAACAAGAATTTTAAAATGTTTATTGTGATGAAAAATACAAAAG
TCATTATTTTAAAGAATAAAATATTTGTTTTTGAAAAAAGTATTAAAAAACATAACAAAA
TGATGTATATTGAACTATGTGATTGAAAAAATTTTTAATTAAGGCTTGTTAAAACTTAAG
AGAGGATGTTTTTAAATGCAATTCAAATTAAAAGAAGAAGAGATTATTAGTTTTTTAGAA
TTGAAATATCCAGAAAAAGAGTTCGAATATGGTCGTTTGTTAGTTGGACAACATAAACGT
GATGATTTAGATGTTTATTACTTTGGTGATACGTTTTTAATGTGCACGATTATTTCATTC
AAGACATTTGAAATTAAAGAAACAGTAGAATTATCATATGATGCTGTTAATCGTATTGTG
TTAAAAGATGGATGGTTATTTAGAAAAATGAGAATAGAAACAATGCAAAAAGTGTTAAAA
TACGGTACATCTAAATTAATGTTAACTGATTTTCAAAAGGATAATTATAATAAATATATT
CAAGGTCAGAAACAACGCGTGATATTTGAAAATGGCCATTTTGTCTAATTGATAGTGAAT
AATAATTAGAGTAAGCGAAGAACAATAAAAAATGTTCTTCGCTTATTTTTATAGAATTTG
ATGCGTATCATTTTAAAGTGATACAGATATTTCGAAACATGATTCTTCTATTATATTTAA
GATTTAACTGTTTTTGGAATGATCATGTATGCAGACAATGAGCCGAGTATCATTAATACA
ATGCTGACGATAAATGTTACAGTTGCAGCTACACTTGGTGCATAGTTTAGTTGTAACATA
CTGAAAACTGTAGTACTTAGTGCTATACCAAAGGCGCCACCTAGTGTGCCACTCATTTTA
TATAATCCTGTAGCTAAACCAACTTTTTCATTAGGCATACTGAAAATTGCAATTGTAAGA
CCGGGTGTTGCGACTAAACCATTTCCAATTGCGCAAATGACAAACCCAATAACAACAGCA
ATGATATATTGTGATGGTTGAAGTGATGTCATGCTAATAATAGTGATGCCGATGACAGGG
AACAACGGACCAATGATGAGCATCAATTTGCCACCGAAACGTAATGTTGCTTTTTCACCT
AAACGAATCATCGCAACTGCCACAATGGCATATGGCAATGTAACAAGTCCAGATTGCGCA
GCTGATAAACCAAGGTGTGTTTGAGCATATATGAAAAAGACCACTGTTACGCCTAGACCA
CTATTTAAAACAAAGTTATTTAAAAATGCACCAATGAACGGACGGTTGCGTAATACTGAG
AAATCAATAAAAGGTACTTCATGTCGACGTTCGATGATGATGAATATCAACGTAGTGATG
ATAAAAATGCTCAGACAAATGAATGAAAATGTACTAAACCAACCTTGTTCGAATCCTTGT
GTTAACAATAATGTAAAGCTACCAATCATAACAGCGAAAATAGACATACCTTTGTAATCG
AATGGATGACGATGGCTATGTTGACTTACTTTTTCAGGTGTGCCTTTTAGAAGCAATATG
GCAATGAAAGCAATGACTATACTAATGATGAAATTCGTTTGCCATCCGAAATTTGTGGCG
ATTAAACCACCGATAACACCAGCTAGGCCGATGCCACCAACAGTACTAATCATTAGATAA
CTAATCGCTCGTCTTAAATGATCTCCTTTAAATTGATTATTTAAAACGCCAACTGTTGAA
GGTAACAAGATAGCTGCTGATAGACCTTGTAAAATTCTACCGATGATGAGTAGTGCAGTG
ATGTCCGATATAATTAATAGAAGAGATGCAAACATACTGATTATGAGACCCATGTATGTC
ATTCTCAGTTGTCCTATTTTATCAGCAATATCACCTGCAGCCACCATGAAGATACCTGTG
GCGAAGGAAGTTAAACTAATAGATAAATTTAACACGGCAGGAGAGGTTTGATACGTTTGA
CCAACGAGAGGTCCTATATTAATAAATGATTGTGCAAACAACCAATATGTTAATGCAGAC
AACATAATCGCAATAATAATATTACTGCGTGGTGAAGATTGTGTGTTATTCACAGATGTC
ACTCCTTGTAAAAATTAAATATAGAAAGTCATGAGATGAAGTGAACGGATGTATAGATGA
TCGTTCACTCACACATAAGTCATGATTTCCTTACATATCATACCACAGTTATTGAGAATG
AATATCAATTAATTGCTTGTATGATTGATTTTTTATAGTATGTTTAAGTGAAACAGCTTT
ATTTGAAAGTGATTAAAGTAAATGAAGGTACAGAGGAGTGAGGACAATGTGCACAGGATT
CACAATACAAACTTTAAATAATGAAGTACTTCTTGGGCGCACAATGGATTATGATTATCC
ATTAGATGGTTCGCCAGCAGTGACGCCTAGAAATTATCGTTGGACATCTCGCACTGGCAC
GACAGGCCAAACGCAATATGGCTTTATTGGTACAGGAACAGATATGGAAGGTTTTATTTA
TGGTGATGGTGTTAATGAACATGGCGTTGCCATTTCAACACAATATTTCCGAGGTTATAG
TTCATATGGATCAACACACAAAGCGGACGCGATGAATATTACGCAAAATGAAATTGTGAC
ATGGATTTTGGGATATACAACAAGCATTGAAGATATGAAACAACAAGCATCTCAAATACA
TGTTGTAGCTGTATATTTAAATGATATCGGTGAAGTTCCGCCATTGCATTATCATGTTTC
CGATGCAACTGGACATTCAGTCGAAGTTTCATTTAAAGAGGGTGAAGTGGTTATAAAAGA
TAACCCTATTGGTGTCTTAACAAATCATCCAGACTTAAATTGGCATTATAGTAATTTAAG
ACAATATATCAATATTTCTCCTTATCCAGCAACAGCAAATTTATTGGAAGGTGTAACGAT
TGAACCTTTAGGCAATGAAGCAGGTACATTTGGATTGCCAGGTGGATTTACTTCAACTGA
GCGCTTTGTGAGAATGGCATTTATGAAAGCAAACATTGCTCAAAACAATGATAAAGAAAT
GGATTTAATGAATGCATTTTATTTATTAGATGCGGTAAATATACCGATTGGAATTGTACG
TCCGCATGATGCTGACAATCACTATACGATGTATCAGACCGTAATAAATTTAACTACAAG
AACGTTATATATTAAGTATTATGGCAGCAATGAAATAGTAGCATTAAAGCTCACAGATGA
TTTAATTAATAGAAAAGATATGACGATTTTTAAGCCTGAGAAGCATATCACTATTAGAAA
GTTGAATGACAATCAATAGCGATTGATAGTGGAATTTGGTTGATATGATTTGATGGATGA
TTACTATCATACATTAACGTTGAACCGCGAACATGGACGAATGATTAGTTGTTAATTTTG
AAAATTTATAAAAGGTTAAACGAATGCAGTGAGAGATGTCATTTTAATATCAATGTATGG
CTATTTTGTAATGACAATGTAATGAGTTTAGTAAAACATTTCGGGAATATTAAATAGTTG
GAAAATGAGAATTAAATCCTTTACTCAGTTGTCTAATTCTTTTAGTATGTGCAGTACAGT
TTAATTGAAAACTAACTTTAACTTTAATGGAGGATGTTTTATACATGAAAAAATTAACAG
CAGCAGCGATTGCAACGATGGGCTTCGCTACATTTACAATGGCGCATCAAGCAGATGCAG
CAGAAACGACAAACACCCAACAAGCACATACACAAATGTCAACACAATCACAAGACGTAT
CTTATGGTACTTATTATACAATTGATTCTAATGGGGATTATCATCACACACCTGATGGTA
ACTGGAATCAAGCAATGTTTGATAATAAAGAATATAACTATACATTCGTAGATGCACAAG
GACATACGCATTATTTTTATAACTGTTATCCCCAAAATGCAAATGCTAATGGAAGCGGTC
AAACATATGTGAATCCAGCAACAGCAGGAGATAACAATGACTACACAGCGAGTCAAAGCC
AACAACACATTAATCAATATGGTTATCAATCAAATGTAGACCCAGACGCGAGCTATTATT
CACATAGTAACAACAACCAAGCGTATAACAGTCATAATGGTAATGGAAAGGTCAATTACC
CTAATGGCACATCTAATCAAAATGGCGGATCAGCAAGTAAAGCGACAGCTAGTGGTCATG
CGAAAGATGCAAGCTGGTTAACAAGTCGTAAACAACTACAACCATATGGACAATATCACG
GTGGTGGTGCGCATTACGGTGTCGACTATGCAATGCCTGAAAATTCACCAGTTTACTCAT
TAACTGATGGTACAGTAGTACAAGCAGGTTGGAGTAACTATGGTGGCGGTAATCAAGTAA
CGATTAAAGAAGCGAACAGTAATAACTACCAATGGTATATGCATAATAATCGTTTAACTG
TTTCAGCTGGTGATAAAGTCAAAGCTGGTGACCAAATTGCATATTCAGGTAGTACGGGTA
ATTCAACAGCACCACACGTACACTTCCAACGTATGTCTGGTGGCATCGGTAATCAATATG
CAGTAGACCCAACGTCATACTTACAAAGTAGATAATACAGTAAATCCCAAGTTACGATAT
CATACGCAACTTGGGATTTTTTTCGTTTTAATAATAGGTATAAGCCCATTGCTTGTCCTC
TAAAACATGTTGATAAAAAGGATCTTGGCCAATTAACTTGATATCATCTGCAAGTGCTTC
AACTTCATCTAAATGATGGGTAGTTAATATAATTAAACATTTAGATTTCATAATGTTAAG
TAGTTGGTGGATGTCATGTCTAGATTTTAAATCAATACCAACTGTCGGTTCATCTAAAAT
GAGAATTCGAGGTTGACCTAGTAAACCTACTAATATATTAATTTTACGTTTATTCCCACC
AGACAATGTAGATACTTTGGCAGACGTATCATCAAAGTTTAATTGCTGTAAATATTCGTT
GATAGTTGTATCGTTAATTGGATTTTTACAAAGTGATTTAAAAAATTTAATGTTTTCAGC
CACTGTCATGTGTTCAAATAACGCAATGTCTTGTGGCACATAACCGATGTGATTTTGTAT
TTGTCTTTGATTCCATTTTTCGCCGAAATAGTTGATAGTTCCATCATTAGCTTTTTCAAT
ACCAGCAATCATACGAAGTAATGTTGATTTTCCAGCGCCATTATCACCAAGTAATACGGT
TAAACGATTACTATCAAAGGACATGGTTAAATGATTGAAAATCTGTTTGTTACGGTAACG
CTTTGAAAGGTTATTAATTTCTATCATCAGTTACGCTCCTTTACATGAAAATGGTCAAGT
ATACGATACCCATAGCAAGTGCATATATAAATGTCATGAATAATCGATGACTTATTGTTT
GAATATGGAATAAGATAAAGACGATACCTATCTCATAAATCAATATAAGTAACAGTGATT
TTAAGTAAAATATTAAGCTGAGTGGTTGAGACAAATATAGACTAACTGCCAATAGTACCA
ACAATAACAAGATCGTATGTGTCATTACATAAGTACTATATAGTTTGAAACGGCTTAAAT
GATATTGTGATAATCGTTGCAATGCTGCTTGTTGGTTTAAACGATAATGAAGTACTACTT
GAACAGCGCTAACAAATAAAATCACCGCAAAGATTAAGCTAATTGAAATAGAGTGTTGTG
CTTGTTTAGTAAGCGACACAAATTTGATTTTAGATTCAGGTGTATGTTTATGATAGGACT
TGTTGATAGCATCGATGGATTGATGCTGTTTCATATCCTCAAGGTGTTCATAAATAATGT
TAGGAATTTGCTGTTCATATAATGAACTACTAACAATTTCTACAGCAATACCACCTATAA
AGTCATCTCTACCATATAACTGTATCGTTTCTTTTAAACGGTTCTCTTTTAATTTTTGAG
AGAAACCTTTAGGAATTTGCATACTTAAAATAGCTTCCTTTTTAGTAACATCATCTTCAA
TATAGCTTTCATCTTCATCGACTTTTTTAATAGTTACATAGTCAGATTGTTTAATTTTAT
TGACGAATGATTTTGATGCAGTGGTTTGGTCTAAATCTTGAATGGTAATCGGTATTTTGA
AGTTGTCATGTGCTACACGGTAACCCATACCAATAAGTACGAGTGCGATGACAATGGTTG
TTACGAGCAAGATGTATTGTAACCATTGCTTGAACACAACAAGTTGTATATAAGGCTTCA
TTGACGATACCTCCAAACCAATACAGCTAAATTAATTATCAAAAGTGCGATGAAGCTAAG
ATAGAAACTAGGGTGCAGTTCTAAAATGTAGTTGTTTAAAATAATTTCTAACAATTGATT
TGTTACAACTGCGAACGGTTGAATATTGAAAACGCCATTTGCTATATGTTGTAAAAAAAT
CGTAGGTATTGTTAAACCAGATAACACCAGGATGACAATAGCTAATATGACTTTACTAAT
ACTATTCAACAAGCCTGTTGTTAAAAGTTCGATGAGTAATAACCACAGTATTAAAAAGGT
AACATAATAGCTTAAATGAATGGCTAACGTTGGCCAATTATATAATTCAAAGGTATTCGG
AATACTGAACATAATCCAAACTACACCAACGATACTCCATAACATAGTATAAAACCATGT
AATCAACGCACGAATGATTAACAAACGCTCTTTAGAAAAATGAAACATTTTCAATCGCGC
TTTCAATACAGTATCTTGATTCATTTTCAAAACTGTAAATAAAGATAGTGCAAAGATGAA
TACCGTTGCTAAAAATCCTGTAATTGCATAATAACTGCCCGTATCGTATAAATGAATCGG
TTCTAAGTTAAATGCACCTGAACGGTTTAATCCTGTAATCAGCAAATCAGTCATAACATT
GATACTGTCAGAATGTGATGCTTTCGGTGCTAGGTCTTGAAAAGCTAAGATGCCACCCAT
TGATCGCATAAGACGTTGGTAAACAGAATCTGTTAGCTGAGATAGCACGACACTTTTCAT
GGATTGTTGATCATATGTATATACTGAAATTGGTAGTTCGCCTTGTTTATAAAATGCCTT
GGTCATACCTTTATCAAAGACAAAGTAGCCTTGAAGTTTATGTTTTTTTAGCAAAGTATG
TGCTTGCTTATCATCATATGCTTTAATGCTCACATTTTTACCTAGGTTACTCCCTTTACC
AATAGAGTTTAAGATTAATTTCGTTTCACTTGATTGATCTTTATCTACGACACCTATATT
AAAATGATTGTCATCTTCTGTTACATGTTGGATCGTCGTTAATGTAATAAGGAGTGCCGC
TAATATAAATAGTAAATAGATAATCAAATACCACTTTTTCAATAAAAAAGAGTGGTAGAT
GCGAAACAAATGTATTGTTTTCATTTAACCACTCCTCCAATGATAAGATTGAAAGGCAAG
ATGACCTTCCAATCTTATTTTTATATTTTAGTTATTTAGATGCCTTTTTTAAAATTGACT
CAAACATTTTGCCGCCATTTTTTTCGATTTCTTTTTCAAGTTTTTCACGGTCTTTTGAAG
ATAGACTATTGAAATCTTTCGCACCACTATCATCAAAATCAATATCTGCTTTCAATTTTG
TGCTAGATTTTAAAATGAAATTAATTGGTTCTTCAGCATATTTGATGCCGATATTTAACG
TAGATTTCTGAGTGTTATTTTTTACGTCAGATTCTATATTATTTTCAAAAGTGAATTCAT
TTTCGTCGCTATATTTATCTAATGCGACAGTGATTTTACCTTTATCTTGACGTTTTGTGC
CATCTACTTTTTCTTGGTTATCTAATTTGATTTTTGATTCATCATATTCTGTCTTTTTAC
CCAATTCGTATTTATCACTGTATTTATTGTCTTTTTCCTTAGAAGATACGCCTTTAATTG
TATATTTCGCTTCAGCATACGTGTATTTATCTTGATCGAAATCAAGTGCGTAATCTAGTT
TTAACTTATCGTCTTCTAAAGTATTAGTACCTTTGATTTTAGTTTTATTATTTTCTTTGT
CTGTAATAGTAATTTCTCGTTTTACAATCGTATGTTTTTCGGTATAAATTTTAGATTGAA
TTTTAGCAAATTCATCCTTTTTAGTTTCTTTGACATCGTCAATTGCTTTTTTGATGTCTT
TTTCAAAGTCTTTTGTAGCACCTTGTTCTTCCATTAATTTTTTAAGGTCTTTATCCTTTT
TAGCTTCTTCTAATACAGCTAATGTAATTTTTTTAGTGTCAGCTCTGCTAAGTGTTAACG
TGACAGGTCTAACTTTGTACTTTTCACCATTAACCTTAATTTCTTCTTTTTTACCTTTAT
CAAAATTATCGTCATCTAATTTGTCGACAATAAGTTCGGAATATTTTTCGGCAATTTTGC
TGTAGTCACTTTGTTGTGCTTGAGCATTACTAAAAAGAGTATTTAAATTTAGTTGTTGGT
TTGTAATACCATTTTCTTTTGCTGTTTCTTCATCTTCACCTGTAAGTTTTGAATAAGTTG
ATAATAAATCAGAATTATTAACACTATATTTCCCTTTAAATAATGGTGATTCGAAATAAT
GCTTATCTTTATCTGCAGCTAACTGGAATTTCCCTAATGCAGAGTCTGCTATTGTTGGTT
CAAGATTAATCATTGATTTCTCTTTTTTAGGATCATGTCCATATGACATTTTAATTTTCG
AAGCATTAACAACAGATTTAGGAATACCAAGCCCCTTAACAATTTCATCTGATGCATCTG
CGCTTAATTCTAATGAAGATAAAAATGAATTATCTTTCATCTTTTCTTGGAACTTCACTT
CGTTTTCAAAACGGTCATTAAAATAATCTTTATACATTTTTGCAGTTTGTTGTTCACTTT
TTAAGTATGTATTTTTCGGTGTGTTTGCAAAAAATGCATAAACTCCCCATGCGATTCCAC
CTATTAATAATAAGACAATAATAATAGGAATTATAATTTTTAACTTTTTAGACATTTTGC
TTCCTCCCAATTATTTATGAGTTAATCATATCAGAACAATACATTTTATTAAATGGTTTA
TTTTAAATTTTGTTTAAATTAATAGAATTTTAGTTATAATAATGTTTAATAAGTTATTGA
AAATCTAATAAACTACAAAAAATAGTTTGATTACATAATGATTCTTGAAAATGTCGGTTA
ACTTTAAGGTGACAAGTTATTGCAATTTTGAAGGTAGACATCATATTTTATAATCGAATA
ACATACAAAATAAAGCGACCAATTTTGCAGTGTTACGAATTGTAAACTGCGAACTGGTCG
CTTTTTATTGATGTCATGATTAATTTAATGGATGTAATTATATGATGAAACTTCTGAAGC
AGAGATGGTTCTTGATGAAACGATATATTCACCAATCCAGTTCATTTCTGAAATTAGAAT
ACTTCCATCAATATTAACTTTCTCAACGTAGGCTACATGACCAAATGGACCGTTTACTGT
TTGTAAAATTGATCCTCGTGTTGGGTGTCTATCTACTTTGAAGCCATTGCTTGAAGCTTG
GCCTGCCCAGTTTTTAGCATCTCCCCAAAATGTACTAATCGTGTGTCCATCTTTGGCACG
TTTATCAAAGACATACCATGTACATTGTCCAGCAGTATATAAGTTGTTCTTACTTGTGAT
AAGAGGCTGATCAATGATTTTACCGTTACCTAATGCTAAAGGTTTACCGTCAGCAGTCTT
TGCTTTGTCATTAAATTCGGCGATTTGTAATTCGTCATACAATTCGTCTAAATCGATGCC
TGTAATAAGCCCTTTGTTATCTTTTGAAAAAGCGTTATTTAATTCATCGTCATTGTCTTC
GACATTCGGTATTGCTGGTGTCAAAGGATTGCTTGATGACGTTTGAGGCGGTGTGTGTGA
ATCAATTGCGTCATTAATGTGCGTATACTGACCACTTAATGAAGAATGGTACTGATTGTT
GTTAAGATCACGTTGATTTGCGTGTTGATGATTGTCGTTTGTACGTGACTGATTTTGATG
ATTGTTGTTTGGCGCGTTGTTTTTGTCATAAGTATAAGTATACGCGCCGGTGTCTTTATT
CACTTTGAACTGTGCGTTTGGGTGTGCTTTCTTTGCTTCTTCTAATGTTTTGCTATCATT
CGTGTATGCTTGAGCCGAGTTAGGCGACATACTAAATAAAGTAAGAGTTGTCATCGTCAG
TAAAATTGTTTTCTTCATAATAACCATTTAATCCTTTATGTATTTAATTTAATTTTAGTA
TACACATTTATATTACAAAAATGAATGGTTAATTAAAAATATATGGGTATATTCAATATA
TTTATTTAAAAAAAGCTAAAAATACTTAAAAAACTATATACATATACTAATAATTTATAT
ATTATTTGAGTAAGGAGCACTTTTTCAAAAAATAGTGTCCCTAAAAAGTTTTGATAAACT
TAAAATATTCAGGAGGTTTCTAGTTATGGCAATGATTAAGATGAGTCCAGAGGAAATCAG
AGCAAAATCGCAATCTTACGGGCAAGGTTCAGACCAAATCCGTCAAATTTTATCTGATTT
AACACGTGCACAAGGTGAAATTGCAGCGAACTGGGAAGGTCAAGCTTTCAGCCGTTTCGA
AGAGCAATTCCAACAACTTAGTCCTAAAGTAGAAAAATTTGCACAATTATTAGAAGAAAT
TAAACAACAATTGAATAGCACTGCTGATGCCGTTCAAGAGCAAGACCAACAACTTTCTAA
TAATTTCGGTTTGCAATAAGCATTCTGAAATTGGCAAAGTCACATTTTCTAATGTGGCTT
TGCTTATCATTTTTTAAGAAAACAACTGAAAGGAAATAAGCATGAAAAAGAAAAATTGGA
TTTATGCATTAATTGTCACTTTAATTATTATAATTGCCATAGTTAGTATGATATTTTTTG
TTCAAACAAAATATGGAGATCAATCAGAAAAAGGATCCCAAAGTGTAAGTAATAAAAATA
ATAAAATACATATCGCAATTGTTAACGAGGATCAACCAACGACATATAACGGTAAAAAGG
TTGAGCTGGGTCAAGCATTTATTAAAAGGTTAGCAAATGAGAAAAACTATAAATTTGAAA
CAGTAACAAGAAACGTTGCTGAGTCTGGTTTGAAAAATGGCGGATACCAAGTCATGATTG
TTATCCCAGAAAACTTTTCAAAATTGGCAATGCAATTAGACGCTAAAACACCATCGAAAA
TATCACTACAGTATAAAACAGCTGTAGGACAAAAAGAAGAAGTAGCAAAAAACACAGAAA
AAGTTGTAAGTAATGTACTTAACGACTTTAACAAAAACTTAGTCGAAATTTATTTAACAA
GCATCATTGATAATTTACATAATGCACAAAAAAATGTTGGCGCTATTATGACGCGTGAAC
ATGGTGTGAATAGTAAATTCTCGAATTACTTATTAAATCCAATTAACGACTTCCCGGAAT
TATTTACAGATACGCTTGTAAATTCAATTTCTGCAAACAAAGATATTACAAAATGGTTCC
AAACATACAATAAATCATTATTGAGTGCGAATTCAGATACGTTCAGAGTGAACACAGATT
ATAATGTTTCGACTTTAATTGAAAAACAAAATTCATTATTTGAAGAGCACAATACAGCGA
TGGATAAAATGTTACAAGATTATAAATCGCAAAAAGATAGCGTGGAACTTGATAACTATA
TCAATGCATTAAAACAGATGGACAGCCAAATTGATCAACAATCAAGTATGCAAGATACAG
GTAAAGAAGAATATAAACAAACTGTTAAAGAAAACTTAGATAAATTAAGAGAAATCATTC
AATCACAAGAGTCACCGTTTTCAAAAGGTATGATTGAAGACTATCGTAAGCAATTAACAG
AATCACTACAAGATGAGCTTGCAAATAACAAAGACTTACAAGATGCGCTAAATAGCATTA
AGATGAACAATGCTCAATTCGCTGAAAACTTAGAGAAACAACTTCATGATGATATTGTCA
AAGAACCTGATACAGATACAACATTTATCTATAACATGTCTAAACAAGACTTTATAGCTG
CAGGCTTAAATGAGGATGAAGCTAATAAATACGAAGCAATTGTCAAAGAAGCAAAACGTT
ATAAAAACGAATATAATTTGAAAAAACCGTTAGCAGAACACATTAATTTAACAGATTATG
ATAACCAAGTTGCGCAAGACACAAGTAGTTTGATTAATGATGGTGTCAAAGTGAAACGTA
CTGAAACGATTAAAAGTAATGATATTAATCAATTAACTGTTGCAACAGATCCTCATTTTA
ATTTTGAAGGCGACATTAAAATTAATGGTAAAAAATATGATATTAAGGATCAAAGTGTTC
AACTCGATACATCTAACAAGGAATATAAAGTTGAAGTCAATGGCGTTGCTAAATTGAAAA
AGGATGCTGAGAAAGATTTCTTAAAAGATAAATCAATGCATTTACAATTGTTATTTGGAC
AAGCAAATCGTCAAGATGAACCAAATGATAAGAAAGCAACGAGTGTTGTGGATGTAACAT
TGAATCATAACCTTGATGGTCGCTTATCGAAAGATGCATTAAGCCAGCAATTGAGTGCAT
TATCTAGGTTTGATGCACATTATAAAATGTACACAGATACAAAAGGCAGAGAAGATAAAC
CATTCGACAATAAACGTTTAATTGATATGATGGTTGACCAAGTTATCAATGACATGGAAA
GTTTCAAAGACGATAAAGTAGCTGTGTTACATCAAATTGATTCAATGGAAGAAAACTCAG
ACAAACTGATTGATGACATTTTAAATAACAAAAAGAATACAACAAAAAATAAAGAAGATA
TTTCTAAGCTGATTGATCAGTTAGAAAGCGTTAAAAAGACATTTGCTGAAGAGCCACAAG
AACCAAAAATTGATAAAGGCAAAAATGATGAATTTAATACGATGTCTTCAAATTTAGATA
AAGAAATTAGTAGAATTTCTGAAAAGAGTACGCAATTGCTATCAGATACACAAGAATCAA
AATCAATTGCAGATTCTGTTAGTGGCCAATTAAATCAAGTCGACAATAATGTTAATAAGC
TACATGCGACAGGTCGAGCATTAGGCGTAAGAGCGAATGACTTGAACCGTCAAATGGCTA
AAAACGATAAAGATAATGAGTTGTTCGCTAAAGAATTTAAAAAAGTATTACAAAATTCTA
AAGATGGCGACAGACAAAACCAAGCATTAAAAGCATTTATGAGTAATCCGGTTCAAAAGA
AAAACTTAGAAAATGTTTTAGCTAATAATGGTAATACAGACGTGATTTCACCGACATTAT
TCGTATTATTAATGTATTTACTATCAATGATTACAGCATATATTTTCTATAGTTATGAAC
GTGCCAAAGGACAAATGAATTTCATTAAAGATGATTATAGTAGTAAAAACCATCTTTGGA
ATAATGTCATTACGTCAGGTGTTATTGGTACAACTGGTTTGGTAGAAGGATTAATTGTCG
GTTTAATTGCAATGAATAAGTTCCATGTATTAGCTGGCTATAGAGCGAAATTCATCTTAA
TGGTTATTTTAACTATGATGGTCTTCGTACTTATTAATACGTATTTACTAAGACAGGTAA
AATCTATCGGTATGTTCTTAATGATTGCTGCATTGGGTCTATACTTTGTAGCTATGAATA
ATTTGAAAGCGGCTGGACAAGGTGTGACTAATAAAATTTCACCATTATCTTATATCGATA
ACATGTTCTTCAATTATTTAAATGCAGAGCATCCTATAGGCTTGGCGCTAGTAATATTAA
CAGTACTTGTGATTATTGGCTTTGTACTGAACATGTTTGTAAAACACTTTAAGAAAGAGA
GATTAATCTAATGTTGATGAATAGCGTGATTGCTTTAACTTTTTTAACAGCATCTAGCAA
TAATGGCGGACTTAATATTGATGTGCAACAAGAAGAGGAAAAGCGAATCAATAATGATTT
AAATCAATATGATACAACGCTATTTAATAAAGACAGCAAAGCGGTTAATGATGCGATTGC
TAAGCAGAAAAAAGAACGACAACAACAAATAAAAAATGATATGTTTCAAAATCAAGCGAG
TCACTCGACTCGCTTGAATGAAACTAAAAAAGTGTTATTTTCCAAATCTAACTTAGAAAA
GACTTCGGAGAGTGATAAAAGCCCCTATATTCAAAACAAGCAGGAGAAAAAAATATTCCC
GTACATTTTGATGTCTGTAGGGGCTTTTTTGACTTTAGGATTTGTCATTTTTTCAATTCA
TAAAGGGAGACGAACGAAAAATGAATCAGCACGTAAAAGTAACATTTGATTTTACTAATT
ATAATTACGGCACATATGACTTAGCAGTACCAGCATATTTACCGATAAAAAACTTAATAG
CTTTAGTATTGGATAGTTTGGACATTTCAATATTTGATGTCAATACACAAATTAAAGTGA
TGACGAAAGGTCAATTACTTGTTGAAAATGATCGACTCATTGATTATCAAATCGCTGATG
GAGATATTTTGAAGTTACTATAGGAGGAAAAATAGATGGTTAAAAATCATAACCCTAAAA
ATGAAATGCAAGATATGTTAACGCCTTTAGATGCTGAAGAAGCAGCTAAAACAAAATTAC
GCTTAGATATGAGAGAGATTCCTAAGTCTTCAATTAAACCAGAACATTTTCATTTAATGT
ACTTATTAGAACAACATTCTCCATATTTTATAGATGCTGAATTAACTGAACTACGTGACA
GTTTCCAAATACATTATGACATTAATGACAATCATACACCTTTTGATAATATTAAATCAT
TTACTAAAAATGAAAAATTACGTTACTTACTCAATATCAAAAATTTAGAAGAAGTAAATC
GTACACGCTACACATTTGTGTTGGCACCAGATGAATTATTTTTCACAAGAGATGGATTAC
CAATTGCTAAAACAAGAGGGTTACAAAATGTTGTTGATCCATTACCTGTGTCAGAAGCTG
AATTTTTAACAAGATATAAAGCACTGGTTATCTGTGCATTCAATGAGAAACAATCATTTG
ATGCTTTAGTTGAAGGAAACTTAGAACTACATAAAGGAACGCCATTTGAAACTAAAGTTA
TTGAAGCGGCAACTTTAGATTTACTAACGGCATTTTTAGATGAACAGTATCAGAAACAAG
AACAAGATTATAGTCAAAATTATGCATATGTACGCAAAGTAGGGCATACCGTTTTCAAAT
GGGTTGCTATCGGTATGACAACGTTAAGTGTTTTATTAATTGCATTCTTAGCCTTTTTAT
ATTTTTCAGTAATGAAGCATAATGAGCGCATTGAAAAAGGATACCAAGCATTTGTAAAGG
ATGATTATACGCAAGTACTAAATACGTATGATGATTTAGATGGAAAAAAATTAGATAAAG
AGGCACTTTACATTTATGCCAAAAGTTATATCCAAACAAATAAACAAGGTTTAGAAAAAG
ATAAGAAAGAAAATTTACTTAATAACGTGACACCAAATTCAAACAAAGACTACTTATTAT
ATTGGATGGAATTAGGACAAGGACATCTTGATGAAGCGATTAATATTGCCACTTATTTAG
ATGATAACGATATTACAAAGTTAGCGTTGATTAATAAATTAAATGAGATTAAAAATAACG
GAGATTTATCGAATGATAAACGTTCTGAAGAAACGAAAAAGTATAACGATAAATTGCAAG
ATATTTTAGACAAAGAAAAACAAGTTAAAGATGAAAAAGCGAAATCTGAAGAAGAGAAAG
CAAAAGCGAAAGATGAGAAATTAAAGCAACAAGAAGAGAACGAAAAGAAACAAAAAGAAC
AAGCACAAAAAGATAAAGAAAAACGCCAAGAAGCTGAAAGAAAAAAATAGTATAGGACTG
AGGCAAAGACAATGCATAAATTGATTATAAAATATAACAAACAATTGAAGATGCTCAATT
TGCGAGATGGTAAGACATATACTATTAGCGAAGACGAGCGTGCAGATATTACGTTGAAAT
CGTTAGGCGAAGTCATTCATTTAGAACAAAATAATCAAGGTACTTGGCAAGCGAATCATA
CTTCTATTAATAAGGTGCTTGTTAGAAAAGGTGACCTTGATGACATTACATTACAGCTTT
ATACAGAAGCTGATTATGCATCATTTGCTTATCCTTCAATTCAAGATACGATGACAATTG
GGCCAAATGCGTATGATGATATGGTTATTCAAAGCTTGATGAATGCCATCATTATTAAAG
ATTTTCAATCAATACAAGAATCACAATACGTACGCATTGTGCACGATAAAAATACAGATG
TGTATATTAACTATGAACTACAAGAGCAATTAACGAACAAAGCTTACATTGGTGATCATA
TTTATGTTGAAGGGATATGGCTCGAAGTACAAGCTGATGGTTTAAATATATTGAGTCAGA
ATACAGTGGCATCGTCATTAATTCGCTTAACACAAGAGATGCCACATGCACAGGCAGATG
ATTACAATACGTACCATCGTTCGCCAAGGATTATTCACCGTGAACCGACCGATGATATTA
AGATTGAAAGACCGCCACAGCCAATACAGAAGAACAATACAGTGATATGGCGTTCCATTA
TACCGCCATTAGTAATGATTGCTTTAACTGTTGTCATCTTTTTAGTGAGACCAATTGGTA
TTTATATTTTAATGATGATTGGTATGAGTACAGTAACGATAGTATTTGGTATTACAACGT
ATTTCTCTGAAAAGAAAAAGTATAACAAAGATGTTGAAAAACGAGAGAAAGATTACAAAG
CTTATTTGGATAATAAATCTAAAGAAATTAATAAAGCGATTAAAGCACAACGTTTTAGTT
TGAATTATCATTATCCAACGGTTGCTGAAATTAAAGATATCGTTGAAACGAAAGCACCAA
GAATATATGAAAAAACATCACATCATCACGATTTCTTACATTATAAGTTAGGTATTGCGA
ATGTAGAAAAGTCATTCAAATTAGATTACCAAGAAGAAGAATTTAACCAACGTCGTGATG
AACTATTCGACGATGCTAAAGAATTGTATGAATTTTATACAGATGTAGAACAAGCACCAT
TAATCAATGATTTAAATCATGGACCGATTGCATATATTGGTGCACGACATCTCATTTTAG
AAGAATTGGAGAAAATGCTAATCCAATTATCAACGTTCCATAGTTATCATGATTTAGAGT
TTCTATTTGTGACACGTGAAGATGAAGTTGAAACATTGAAATGGGCACGTTGGTTGCCAC
ATATGACATTGAGAGGGCAAAACATTAGAGGGTTTGTTTACAATCAACGAACACGTGACC
AAATTTTAACGTCAATTTATAGCATGATTAAAGAACGTATCCAAGCTGTGCGTGAACGCA
GCAGAAGTAATGAGCAAATTATTTTCACACCGCAATTAGTGTTTGTCATTACAGATATGT
CATTAATTATTGATCATGTCATTTTAGAATATGTAAACCAAGATTTATCAGAATATGGTA
TTTCATTAATCTTTGTTGAAGATGTGATTGAAAGTTTGCCAGAGCATGTAGATACCATTA
TTGATATTAAGTCTCGTACTGAAGGCGAACTGATTACGAAAGAAAAAGAATTAGTTCAAT
TGAAATTTACACCTGAAAATATTGATAACGTCGATAAAGAATATATCGCGCGACGTTTGG
CGAATTTGATACACGTCGAACATTTGAAAAATGCAATTCCTGATAGTATTACATTTTTAG
AGATGTATAACGTGAAAGAAGTAGATCAGCTTGATGTGGTTAATCGATGGAGACAAAACG
AAACATACAAAACGATGGCAGTACCTTTAGGTGTAAGAGGTAAAGATGATATTTTATCAT
TGAACTTACATGAAAAAGCACACGGGCCACATGGTTTAGTTGCTGGTACCACTGGTTCAG
GGAAATCTGAGATTATCCAATCATACATTTTATCTTTAGCTATTAATTTTCACCCTCATG
AAGTTGCGTTCCTATTGATTGACTATAAAGGTGGGGGCATGGCGAACTTATTTAAAGATT
TAGTCCATTTAGTTGGTACGATTACAAACTTAGATGGCGATGAAGCGATGCGTGCCTTAA
CATCAATCAAAGCCGAATTGAGAAAACGTCAGCGTTTATTCGGAGAGCATGATGTTAACC
ATATTAATCAATACCATAAGTTATTTAAAGAAGGTGTTGCGACAGAACCAATGCCACATT
TATTCATTATTTCCGATGAGTTTGCCGAATTAAAATCAGAACAACCTGATTTTATGAAAG
AACTTGTATCAACGGCACGTATTGGACGTTCGTTAGGTATTCATTTAATACTTGCGACAC
AAAAACCATCGGGTGTTGTTGATGACCAAATTTGGTCTAACTCTAAATTTAAATTGGCAT
TAAAAGTACAAGATAGACAAGACAGTAATGAAATTTTAAAAACACCAGATGCAGCAGACA
TTACATTACCAGGTCGTGCGTATTTACAAGTTGGTAATAATGAAATTTATGAATTGTTCC
AATCTGCATGGAGTGGAGCAACATATGACATCGAAGGCGATAAATTAGAAGTTGAAGATA
AGACGATTTACATGATTAATGACTATGGTCAACTTCAAGCAATCAACAAAGACTTGAGTG
GACTTGAAGATGAAGAAACGAAAGAAAATCAAACTGAGTTAGAAGCGGTTATCGATCATA
TCGAATCTATTACAACACGATTAGAAATTGAAGAAGTTAAGCGTCCATGGCTACCACCAT
TGCCAGAAAATGTATATCAAGAAGATTTAGTAGAAACAGATTTCAGAAAATTATGGTCAG
ATGATGCAAAAGAAGTGGAATTAACATTAGGACTTAAAGACGTACCAGAAGAACAATATC
AAGGACCGATGGTATTGCAATTGAAAAAAGCTGGGCACATCGCGTTAATCGGAAGTCCAG
GATATGGTAGAACAACGTTCTTACACAACATTATTTTCGATGTTGCAAGACACCATCGTC
CTGATCAAGCACACATGTACTTGTTTGATTTCGGTACCAATGGTTTGATGCCAGTCACAG
ACATACCACATGTCGCTGATTACTTTACAGTAGATCAAGAAGACAAGATTGCGAAGGCGA
TACGGAAGATACATGATATTATTTCTGAGCGAAAAAGACTATTAAGTCAAGAGAGAGTAG
TTAATATAGAGCAATATAATAAAGAAACTGGAAATTCAATTCCAAATGTTTTCTTAATTA
TCGATAACTACGACACGGTGAAAGAATCACCATTTATGGAAGAATATGAAGAAATGATGT
CTAAGGTGACACGTGAAGGTTTAGCATTAGGGGTATACATCGTTCTTTCAGGATCAAGAT
CAAGTGCAATAAAATCAGCTATATTTACTAACATTAAAACAAGAGTTGCACTATACCTCT
TTGAAAATAATGAATTAACAAATATTATTGGTTCTTATAAAAAAGGTGTGAAAGATGTTA
AAGGTAGAGCTGCAATAAATGATGATAACTTCACACAGTTCCAAATTGCGCAACCATTTG
AATTAGCAGAAGGACAAACATATAACGAGCGCATTAAAAATGAAGTAGCACAAATGAAAG
AATTCTATGTAGGAGATTATCCAAAACATATTCCAATGATGCCAGATAAGGTATTAATGG
ATGATATTCAAGAAACATATGATTTGGAAAAAATCATTCATGAAGAACACAAATTACCAT
TAGGATTAGACTTTGAGGATGTGGAACTAGTTAGCTTAGATCTGACAAGTTCTTCGATTG
TAACAGCAATTAAACCAACTGAGATGGAAAAAATGAATGATGTTATAATGTCTAGTTTAT
CAGTATATAGTAAAAACCAATTTGTTATTTTGGTTGATGCAGAAGATAATATGAGCCAGT
ATGCAGAAGATGTAACCTCTTATTATTCAGCACCATCAGATTTGAGCAACATTAGATTAG
GATTTAAGCAAGAAATAGAAGCAAGGAAAAATGGTGAGAAAAGTATAGAGGAATGCAAGA
TTGTATTTATAAATAATATTAAACGATTTAATCAATTAACTGGAATGACAGAAGATGAAA
TTCGTATGTTATTTAATGAAGGTCAAAAAGTTAATATTATCATTATTGCAAGTGGACTAT
ACTCAGATACAATTGGTGCATTTGATAGAGAAAGTAAAATGATGGTAAGAACTATAAACC
AAGCTTTGATCAGTCATAAGATATCGGAACAAGAATTTATAAGAGTTAAAGATCGATTTG
GTGAACCGGAATTAAAAGTGAGAGAAATGTATTACATTAATAATCAAGAATATCAAAAAA
TAAAACTAATGGAGGGGTAGTGTTGATAAAGTTAAACCAAGCCTCTGTGAGCAAAGAAAT
TTCAAGCATTCGAACAAATGGACAAGGCTTAAAACAATCAAATGGGAATGTAAATTTAAG
TAAAACGAATCTCGTTACTTTTAAAGAATATGTAAATATGTTTGAAGATTATCAATCAGC
TCTATCTAATTATGAAAACATAATTGAACAAGATACGACGGCTATGGATACAACGGTAAC
AGAAATTGTTGAAAACGATAGAGAAATAGCAGGACAAATTAATAAATAATTAAACAAGAC
GGGTGAGAAAAATGAGTAATAAGGGAGAAATAAGAAGGCAAATTGCTAATAAAGAAAGAG
AAAAAGCAAGTAAAGAAGCACAACTAACAGATTTAAAAGAGGATTTAAGAAGGTTGAAAG
ACGCTTCGAAAAAATTGGATACAGCAGGAGAAGATTTTAACAAAGGACAGAGTAGTTATA
ACAAAGTAGAAATTAGTACTTCAGATTGGAAAGGAGAAAGAAGGACTAAAAGTGACAGCA
AAAAAAGATGTCGATTCTGAATTAAAAAAAGTTGAACAAGACTTTGATGATGCGAAGAAG
GCTATTAAAAAAGATATTCAGGATAAAGAAGAAGAAATCAAGGGAGTCGAAGGAGAAATC
AGTACTATAAATGCAGCTATAGATGCACTTAAATCAAAATTATAATAATAGAGAGGGAAA
TTTATTATGGGGTACAAAGTTGATATGTCTGAAGTGCACAATATGCAAAAGTCTATTGAT
TCAAGCTTAAGTGCAATAAATACAAAGGTTAGCACGCTTAGCAGTAGCATAAACAACCTT
ATAAATACTGAAGGATTCGAAGGTCAGACAGCAAGTAGTGTCAAAAACTATAGTAAGACA
TTTCATTTACAATCAATAAAAAAGATTGAAACAATAAACAAAGATTTTAAATCAGATATT
GCGAAATCTATACGTAAATTCCAAAGTGAAGTTGATAATAATGCTTCAGCTATATTGGAT
GAAGACGAAATAAAAAAATACAAAAAAGATATTGATGATGCATTAAAAGATGTTTTCAAA
TCTTCTAAAGATGCAAACGGAGCTATTTCAGATGTTTCAGATTTAACAACAGCCAAAAAA
ATAAAGACAGAAAACCTGGCCAATAAAATGGGAGATTTTAATAAAGATATTGATCAAACG
GTGGAAAGATTAACGAACTTCGACGCCAACAATTCTATAGATGGTGATAAGACAGATAAC
TTAATAACTGAATTAAGTGGTGTGAATTCATATGTCAAAAACATGAAGCCAAACCGTGCA
AGAATTAGTTCTACAAGTGGAAAAATTGAAGGTGCAATTGCAAGACATAAAACAAATGAA
GAGTTAGTAAGATGGCAAACTTATATGGAAACATTAAGTGAAAATCTTTATAAAACACCA
GGTCTAAGCAAAGCAGCTTCTGACACAATTACACAAGCAGGACGTGAGTACTATGCTATC
AAAGCTGTAGGGAATGGCAGCGCTTTAAGAGGATATCAAGAATATCTGAAAACACGAGAT
ATCAATAAATTAATTAACAAAATGAGTAAAAACCAATTAAAAAAAATGGCGTTGGTATTA
AATACAGATAGAGGTAATATTAAAATAAAAAATGCAGTAAAAATGGCAAGTGAATTTGCT
CGTAATAATCCATTTAAAAAAGGTAACTTGGTAAATTGGATGAGCAAAGTCCAAGGGTAT
CAAAGTGTAAGTGCCCAAGTATTAAAAAAAGGGTTGCAAGATAAGAACTTTAAATATACA
TTTGGAGATGCAAAGAAATTTTTTGATACAGCTGAAATGAAAAAAGCAGCAGTTACAGAA
TTTAAAAATACCTTTGTACCTCAAAACATAAGGGAAACATTCTTTAAGAAAGAAAATATA
ACATCCAAGACAGCATTAAAGAAAAATATGAGCAAATTCTGGAATGAAGATATCAAGGGA
GGAATCAAAGAGTTTAAATTAGACTTTGCTAACAAAAATATCATTGGTAAACTTGGTAAA
ATGTTGAAACTAGGAGGGAAAGCTCTAAAGCCACTAGCATTTGTTACTGCAATTACAGAT
AACATAGGAAAGAAATCTTTGCAAGAACAATTAGTGGGTATGGGTGTAGATTTAGGTGCT
ATTGGTGCTAGTGCAGCTGCCGGTGCAGCTATTGGAACGGCAATACCATTACCTGTAGTA
GGTACTTTAGTAGGAGCATTAGCTGGAACAGCAGCAGGTATACTTTTAGATAGTAAAATA
GCAGGTATGAGTAAATCACTAACCGAACATGCTAAAGACGGAATAAACTCGGGTATTAAT
AAAGTTAAAAGTGGATTCGGAAAAATAACTTCAGGATTTAAATCAGTATTTGGTTAAGAG
AGGACTATTATAATGAATTTAAGAGAAATTGTAGGAAATATAAAAAGACCGTATTTAACA
CCACTAATAATATTTACGATTTTAATCTCGCTTTTTTTTGATGCAATTATGTTTTTTAAC
AGTAAGTTATATGATAAGTTACCTATATATTTAGTCATATTTTTAGTTTTTGGAATATTA
GTGTCAGTGTTGCTGTATATACAAGAAAAAGGTGAAAAGATAAAAGTTGAGAAAAAAAAT
GTGAATTGGTATTTGACATTAAATGTTATAGCAGGTTATTCAATGCCATTATTTATTACA
TCTGGTTATGTAGTTGGAGCAACAGTTTATGGGACAGATGTTTTAAATTATTGGTATGGA
ATAATTTTGACATTATTTGTTTCGTGGTTTGCATTATTTTTATTTTATAAAAATGAGTTT
GATAGTGAAAATCCAAACAAAGCAGTTAATGTCATAGCAATTATTATAAAGTTATCTGCT
TTAGGATTAATATTTTATATTAGTATTATTGCACCTAGTGTTGAAGATGAAAAAAACTTT
ATTTTTGTAAGTATTTTAATTAATATAGCTGTCGATGCATTACTTGTTAGATCATATTTT
AACTATGCATTATATAAGAGTGTAAAAAAAGATATCGAAAACGGGGTGGATGATTAATGG
AAGTAGGAATGTTAATTATGCCGTTTTGTGTGAAGATTACATTTGAAATTGATAAAAATG
ATAATTGGTTAAATGCGTTAGATACAGTAAATGAATTTTTCATGGATAAAGATATATATC
CTACTGGACCTATAATTTTCCAAAGAGAATTAGCAGGTTTAGGTGAATATAAATATACAG
CATATATAGCTCTTAATAATGAACTTCAAGATGTACCTGAATTGAACATCAAATATATTG
ATTGTTTAGAGGTAGGACCTACGTTATCAACTAAGTGTTTTGAAGAAGAGGAATTTGAAA
GAGCTTATAAAGAAATTGAATATGTAGCTAACGAAAATAATATTAAGATCCTAAATCAAC
CATATTATCATGTAATGGTAGATTATTTTGGTGGTACGGCTTTTGAAATTTATGCTCAAG
TAGATTTGGATGAGAGTGAAGTATATGGATAAAAATGGATACTCATATATTATGATGAAA
AATGTAGCTTACAAAACTTATTTTGATGTGACTATGGATGACTATGAAGATATATTAAAA
GACTTTACAAATCTTGCAATTTCTAAAGGTAAAACAATTACAGGGCCATTAACCTTTGCA
GTCACGCAAATAGACTTGCAAAAAAGGATGAATATTGATTTATTTATTTCAGTTGGAAAA
TGTTTTAAATCAAATGAAGAACTATCATATAGAACATATTTTTGTCTAGATAACATGTTA
CATGGTCGTATCACTTCCAACAATTTTATAACAGATGAAATAGCGTTACTTGAGGATATG
AACGAATTTGCTTCTGACAACAATTTAACGTTTACTTCGCCTTATTATCACACAATTAGA
AAAAATTTTAGCGGTGAACAAGGTTGGATTGATGTAAAGGCAAAAGTATATGAAAATGAT
TAATTAATAATCAATAGAGGATAAAATATGATAATTTTTATTTTAATAACAATATTTGCT
ATTTATTATATAGCTATGATTGCTAGTTTGTTTAAAAGTGAAGGTTTTTCAATAATAGGT
TTAATATTGGATATAGTTATTTTGACAACGTTAATTTTTTATTATTTTGTAGGTGCGCGT
TTTGTTGATCATGATTTAAGCAACTTTTTAGCATTTATGCATTTGGGTTCATTTGTGTAT
ATTTACTTTGCAATTAAGTGTTTATGGGTGAAACCTAAGGTAGTAAATTATTTGATTGCA
AAAGAATTGGATGAATCTAAAGAGGTCATTGAAGAGCAGGAATTAGATTTACAGACATCA
AAGATAAGAGGTATCTACTTTTTCATTATTGCAGTAGTGATGTTAATTATTGCTAAATTA
AGGATGCAACCAGAATTACAAGTAGATGCGTTATCAATGAATCCAGTTTTTATTTTTATA
GGAGTTATTATCATCTTAATTTGGCTAGTACTGGATATATATCGTAAGAAAAAATACGAT
ATATTCTTATTCAAGACGATAGTGCCATTAGTTGTTACGACTTGGATTATTATAGCTACT
ATTGTACTTTCGTAAGAAATTTTCAATATTTTTATTTTGGTTATAATTGTTGATGGATAT
TAATTAATCGATAGAAAAATCTTAATGATTTTTGAAAAATATGTAAAAAGTATATACTAT
TAATATCTTTTTTACTATAATTATAAATAGTTAAATAAATTGAAAGACAAAATAATGAGT
AGGAGTTAATGAGATGGAAAACCAAAAACAAGGCAATGGCTTAAAAATTGCAACATGGGT
ATTTATTGTATTAACAGTAGTTACACCGCTATTTGGTATTGGAAGTATTGTTTGTAGTAT
TAATTACAAAAAATACGATGCTGAAAAAGGTTCGAAGTTATTGAAAATTGCAATTATCGT
AACAATAATTGTTTTTGTTTTAAATTTATTAGCATATTTAGGTTTAAGATAAGTAAAATG
AATTTGAAAAAGCATTAAGCGACATTTGTTTGTTGTTTAGTGCTTTTTATTTAACGGAAA
TGAAACCAATATCTATTTTGAAAATATAAGGGCGATAACATGACTTTCGAAGAAAAACTA
AGTGAAATATACAATGAAATTGCGAATGAAATTAGTGGGATGATACCAGTAGAGTGGGAA
AAGGTATATGTAATTGCATATGTGGACGATGGAGGTGGGCAAGTTATATTTTATTATACC
AAGCCCGGAAATGATGAACTGTATTATTATTCGAGTATCGTTGAAGATTATAATGTTTTA
GAAGAAATCTTTGATGATTTATGGATGGAACTTTATAGATCATTTAAAAAATTAAGAAAT
ATATTTAAAGAAGAAGGACATGAACCATGGACATCATGCGAATTTGATTTTACAAACGAA
GGTAAATTAAAAGTTTCATTTGATTATATTGATTGGAAGAATACAGAATTTGATCAATTA
GTCCAAGAAAACTACTATAACTATAGAAAATTCGGAATTATACCAGAAATGGAATATGAA
ATGGAAGAAATTAAAGAAATCGAGCAATATATTAAAGAGCAAGAAGAAGCTGAACAATAG
AGGCGATAATATGACTTTCGAAGAAACATTAAGTGAAATGTACAATAAAATTGCAAATGA
GATTAGTGGCATGATACCGGTTGAGTGGGAAAAGGTATATACAATTGCTTATGTAGATAA
TCAAGGTGGAGAGGTCATTTTTAATTATACTGAACCTGGAAGTGAAGAATTGAATTATTA
TTCAGATATTCCTAAAGATTGCAATGTCTCAAATGATATTTTTATGGATTTATGGATGAA
AGTTTATCGGATGTTTGATGAGTTAAGAGAAACTTTTAAAAAAGAAAGGCTTGAGTCATG
GACATCATGTGAATTTGATTTTACAAGAGAAGGTAATTTGAATGTATCTTTTGATTACAT
AGATTGGTTAAATACAGAATTTGATCAATTGAGTCTTGAAAATTATTATATGTACAAAAA
ATTTGGGTTTATACCAGAAATGGAATATGAAATGGAAGAAATTAAAGAAATCGAACAATA
TATTAAAGAGCAAGAAGAAGCTGAAATATAGGGGAGATAACATGACTTTCGAAGAAAAAC
TAAGTCAAAAGTACAACGAGATTGCGAATAAAATTAGCAGTATGATACCGGTAGAATGGG
AGAAGGTGTATGCAATGGCATATATCGATGAAGAATGTGGAGAAGTGTTTTACAATTATA
CTGAACCAAGAAGTGATGAATTATTTTACTATACGAGTGTGATAAAGAAGTATAATATAT
TGAAATCAAGATTTATGGATTCAGTATATGAGTTGCATGATCAATTTGAGAAACTAAGAG
AATTGTTTATAGAAGAAGGACTAGAACCATGGACATCATGCGAATTCGACTTTACAAGCG
AGGGTAAATTAAACGTATCTTTTGATTATATTGATTGGACTAAATTAGAATTTGGTCAAA
TAGCAAAAGAAAATTATTATATGTACAAAAAATTTGGAATTTCACCAGAAACGGAATATG
AAATTAATAAAGTTAAAGAAGTAGAGAAGTATGTTAAAGAGCAAGAAGAAGCTGAACTAT
AGGGGAGATAACATGACTTTCGAAAAAAAACTAAATGAAATGTACAACGAGATTGCGAAT
AAAATTAGTAGCATGATACCAGTAGAGTGGGAAAAAGTATATGCAATGGCTTATGTAAAT
GAAAGAAGTGGAGAAGTGTTCTACAATTATACTGAACCAAGAAGTGATGAATTATTTTAC
TATACGAGCGTGTTAAATAAATATAATATATCAAGATCAGAATTTATGGACTCAGTATAT
GAATTATATAAGCAATTTGATAAATTAAGAGAGTTGTTTATAGAAGAAGGACTCGAACCA
TGGACATCATGTGAATTTGACTTTACAAGAGATGGTAAATTAAACGTATCTTTTGATTAT
ATTGATTGGATAAATACAGATTTTGATCAATTGGGCCGTGAAAATTATTATATGTACAAA
AAGTTTGGTGTTATACCAGAAATGGAATATGAAATGGAAGAAATTAAAGAAATCGAACAA
TATATTAAAGAGCAAGATGAAGCTGAACTATAGGGGAGATAACATGACTTTCGAAGAAAA
ACTAAGTCAAATGTACAATGAAATTGCAAATGAGATCAGTGGGATGATACCAGTAGAGTG
GGAAAAGGTATATACAATTGCCTACCTAGATGATGAAGGTGGAGAAGTCGTTTTTAATTA
TACTAAACCAGGTAGCGATGAATTGAATTATTACACGGATATATCTAGAGATTATAATAT
TTCAGAAGAAATATTTGATGATTTATGGATGAATCTTTATTACTTGTTTATGAATTTAAG
GGATTTATTTAAAAAAGAAGATTTAGAACCATGGACATCATGCGAATTCGATTTTACAAG
AGAGGGTAAATTAAACGTATCTTTTGATTATATTGATTGGATTAAATTAGGTTTTGGACC
ATCAGGAAAGGAAAACTATTATATGTACAAAAAGTTTGGTGTTTTACCAGAAACGGAATA
TGAAATTAATAAAGTTAAAGAAGTAGAGAAGTATGTTAAAGAGCAAGAGTAGCAGACATG
TTATAGAAGGCTGTGCAAAACCAACCTCGTTTTACATTTGACTCAAAGAAGAAGGTAAAC
GATAAGATTATTTGTAACTTAAAAAGTCTATTAGCTTCTCGGTATCCATACATCATATGT
ATAGATGAGTTTAACTAATTAATAAATCACGATATAAATTTAAAATTGTCATTAATTGAA
AAGGTTATTGTAGTGTATTTTATAAAGTTGATGCACATCGACTTATTTTTTTAAACTTAT
ATCAAAAAAATATGAGAAAAGTATATACTATTAAAATGTTTTTTACTATAATTATAAATA
GTTAAATATTTGGAGATTAAATAAATATATAGGAGGCAATTTTTAGAGATACATAGCAAT
GTAAAGGTATCAAACAGTTATTGCATAATTTATTATGATGACATAATTTTCAGTAGATAG
TTGTAAATTAACACTGAAATAGATGTTTATATTAAGCAGACTTTAATATCATAATTAATC
AAAATCTTGCGTCAAACATTTAAACGAATTTTAAGTTTATAACAATTGGTTAAACATTGT
TCAAACATTACAATGATAAAGCATATTATCAGTATTGTAGTGTGTGGAAAATGACAGCCA
TCTGAGGAGAAAAATGATGAAAAGAATATTGGTAGTATTTTTAATGTTAGCAATTGTATT
GGCAGGTTGTTCTAATAAAGGTGAAAAGTATCAAAAAGATATTGATAAAGTGTACAAAGA
ACAGAATCAAATGAATAAAATTGCCTCGAAAGTACAAAACACTATTAAAACAGACATTAA
ACAAGAAGACAGTAATACACATGTTTATAAAGATGGTAAAGTCATTGTTATTGGTATTCA
ATTGTATAAAGATCGTGAAAAAATGTATTATTTCGCATATGAAATAAAAGATGGTAAGGC
AGAAATCAATAGAGAAATAGATCCAATTAAGTATATGAAAGACCATAAAGCAGATTATGA
AGATGAAAATGTAGAAGTGGAAAAAGATTAACGTATGCTTTCTTTAAAACTTTTAACCAG
TTTCGAAAAGTAAATGAGCTTTAGCGACAATAATTTTTAAAATAAACACGATATAAATTT
AAACATTTATATATAAGAACACAAACGTAAGTTTGTAAATAATAATAAAGGAGTAAGACA
ATGGAAAAATCGATCAAAATAATGACAATAATAGGAATTGTTGTTCAGGGTTTAGCAACG
GTATTTAGTTTACTATTTATGGTTTTAGCAGCATCAGGTGTAATGACTACAGATGTGTCA
ACAACAGTTAATGGTGAGGTTGACCCAGTTGATGCAGAAACAGCAGCAGCAATTTTCACT
GTATTATTCTTATTCCTATTTATATTTGGAATCATTTCAATTATTTTAGGTGCAATCGGT
ATGTTTAAAGCATCTAAAAACAAAAAAATGAGTGGTATATTGTTGATTATTGGAGCTGTA
ATAAGTGGTAACATAATTACATTTGCTTTATGGTTAGTCAGTGGTATTAAACTACTTACT
AATAACAAGCCTAAAGATCAAATAAGCGACTTATCATAAACATCGTATATTGAAATTTCA
AGATTTCTTAAGTAATTATATTTCTGTTAGGTTTTAACAAATTAACCGATTAAATAAAGT
GCTCTCTTAGAAGTAGATTTTCAGTCAATAACTGCTTTTAAGAGAGTATTTTGTATTTGA
TAATAAGCATGCCATCGGACAAAAACCATTGACGAACTTTAAAAAAATACGTTAGACAAT
GCACTTCTAAATAATAAAGGCATCGACTAACGCATTGTTCAAATAGAGTTAATTATTTTT
ATAAAATTGATGATGATCATTCAAGTAAGCATAGAATAAACCTATAATGAGTCCGCCTCC
GATATAGTTACCGATAAAAGCGGCAGCAATATTTGAAATAGCAGGAATGAAGTGCAATGT
ATCAACTTGATAAATTAAGCCTCCCATAAACAAGCAACTGTTGTAAACGACATGTTCATA
ACCCATAAAGGCGAATATGGTAACACCGAACATCATGACAAACATTTTTGCAAGTACATC
GTCAATTTGCATGGCGATAACTAATGAAATATTAATAAAAAAGTTGGCGAATATCGCTTT
CATTAATATACTTACAAACCCAGTAGACAACGTTTTATGTTCTATAACTGCTGATAATTG
ATTTAACATATCTGGCGTCATTACATTTGAAAAACGCATGAAACTAAATAAAATAGCAGC
ACCTAAAATATTTCCTGCAAAGCATAATAAAAAAATTTTCAATACTCTAGTTGGTTTAAT
TACTTTATAATACAGGCCTACAGTAAAGTACATGAAGTTACTGGTTAGTAGTTCGGAGTT
TGTAAATAAAATGAGTACTAACGCAAAGCTGAATGTAATGGCGCTGGCCATATTCACTAA
ACCTGGTGGTAAATCTGGTTCGTGTGTTGCTTTAACTGATAGCACAAAGACCGTAATAAT
ACCGATAATAAATCCTGCCATCATAGCGCGTAATAAATAACGTTTTAAATAAACGCTTTG
TAATATATCTTTCGTTCTTATCGTTTCGACTACGTTATTTACCCAGTCGTCCCCATAAAA
TATTTTATCCCATTTAATATGTTTCTCCTTCACAATGACATCCTCACTTTTCATTTGTTA
ATCAGAGTATACTATGAATCGCCTTATTTGTGAATAATTTCACAAAATTAATTTTAAAAA
CTAATATTTTTGAATAACAGCTAGGATTTTTTAACAAATCATTTATTTTAAAATAATTAA
TCGTCAGTTAGTATCAATGAATAAATACAGATTTTCATGCAAAAAAACCTAGTAATGATG
CGACGATCATTACTAGGAGATTATGCATCTATTAAGTTGTCGCTTGTTTCGGACGGCGTA
TAACTACATCGATGATGAAACCTATGATTGCCAAAAGAATGAATGGTACAAGCCAAGCTA
AATCGATATCTGCTAAAGGTAACATCATAAACCATTTCAAAATAACACCGTGTAATAAGT
TGAAACTATTTAGTATTTGTAAAATTGAAATAATCAATGTAATAACAGTTGCAAGTCGAT
AGGCCCAACTGAATCTGAATGTGCTAAACATGTTAGCAAATGATATCAGTACAAGTGCAA
TAGACACGGGATATATTAATGTCAACAATGGTACAGCAATTTTTAAAATCATTTCTAAAC
CAAGTGTTGTAAATAAGAACCCTATGATAGAGAAAACAAGTGCGAATATTTTATAAGAAA
ACTTAGGTACGTGTTTCTTAGTAAATGTTGCACAAGCGTTGACGAGTCCTATACATGTTG
TTAGGCATGCAAGAATAACAGTCATTCCAAATACGAGGTTACCGAACGAACCAAATACGC
GTAATGAATTGTATGTCAATATATCAGTACCATCTTTAAAGTTTCCTGGAGCTGTTGACG
CACCTACATATGCCAACGCAAAGTAAATCATACCAAGTAATATGGCTGCAATAAGACCTG
AGAAGCAGACGTATTTTAAAATTTTCATGCGATCTGTGAGGCCTTTAAACTTATAGCCAT
TGACAATGACTACGGAAAAAGCTAACGCAGCAACAAGATCCATTGTAAAATAGCCTTCCA
AACTGCCTGAAATGAAAGGATGTGTTATATATTTATCCTTAGGTGCACTTAGTGCAGATT
CAGGGTTGAAAATGACAGCAATACTTAATAGAGCGACCATCAATAGTAATAATGGTGTTA
ATAATTTACCTAAATTATCAACGATTTTCGATGGATTTAAACTAATCCAGTAAACGATAG
CAAAAAAGATTGCTGCGAATATAATTAAAGTCCATTGGTTATGTACTGGTAAAATGTGTC
TTGTGCCAATTTCATACGCGACATTTGCAGCACGTGGAATACCGTAAAATGCCCCGATAG
ACATGTAAATGACGACAGCGAAAATAAACCCGAACCATGGATGTATACGATTGCCTACAC
TTTCAACACCTTCATCATAAAATGCAACAACAATAACAGTAATAAAGGGGAGTAATATGC
CTGTAAGTGCAAAGCCTAGCATACCAATCCACATATTTTGACCCGCTGTATGGCCAAGCA
TGGGCGGGAATATTAAATTTCCGGCTCCAAAAAATAGTGAAAATAACATGAGGCCCGAAA
TAATAACTTGTTTTTTCAATGTAATTTCCTTCCTAAAACTAGATATTCATAATAATTTAA
AAAATCTGAAAAATAAAAACGTTCTTACTTTATCTTTAAATGACAATACTATGATTCTAT
TATTTTATAAAAAAGATTGCAATAATAACGTCTTGCTATTATTGGATAATGACAATTAAA
GTGTCGTTTTTATGAATTAAAATAGGTGAAAGTAAGTTGGGAATACGTTGGAGCGTTGTG
ATTTTTATGAGAAATTGTGTGAGTGAGGACTGCTATTAATAAAAGGTAAACTATGGATGA
GTTTATGGTTGTTCCAATAGGTAAATAAGAGATAGCACTCTGTACACATAATGATACATG
GATGAGTGAATATGTCTGATAGAAAGGCCTAGTCACTCAAATGAATTTAAGTTTATTACG
TGATAAATCACAAATCTCTCTCATGTGATAGGTCTCCCATTAAATCATGCTTATATGAAA
TGTTCACATATTTGTTAGCTTTTCAAGAAATAATATTAAATATCTTTTCATAGTATAGCA
ATATTAAATAAATGCATTTATAATTTTAACTGTATTTTAAATATTAATCATGAGGTGATA
AGATGAATAAAATTTCAAAGTATATTGCAATAGCATCATTATCGGTAGCGGTTACAGTTT
CAGCACCACAAACGACAAATTCTACAGCGATTGCCAAAAGTTCTGCTGATGTTCAACAAA
CGCAACAAGCTTCTATACCAGCATCACAAAAGGTGAATCTTGGTAATCAAAATATTATGG
CAGTGGCTTGGTATCAAAATTCAGCTGAAGCAAAAGCATTATATTTACAAGGTTATAACA
GTGCAAAGACTCAGTTAGATAAAGAGATTAAAAAGAATAAAGGTAAACATAAGTTAGCTA
TTGCTTTGGATTTAGATGAAACAGTTTTAGATAATTCTCCATATCAAGGCTATGCATCAA
TACATAATAAACCTTTCCCAGAAGGTTGGCATGAATGGGTACAAGCTGCTAAAGCTAAAC
CTGTCTATGGCGCAAAAGAATTCTTGAAATATGCTGACAAAAAAGGTGTCGATATCTACT
ATATTTCTGATAGAGATAAAGAAAAAGATTTAAAGGCAACACAAAAGAACTTAAAACAAC
AAGGTATCCCTCAAGCTAAGAAGAGTCATATTTTACTAAAAGGTAAAGATGATAAGAGTA
AAGAATCACGCAGACAAATAGTTCAAAAGGATCATAAACTTGTCATGCTATTTGGAGATA
ATTTATTAGACTTTACAGATCCAAAAGAAGCTACAGCTGAATCTCGTGAAGCATTAATTG
AAAAACATAAAGACGATTTCGGTAAGAAATATATCATTTTCCCTAACCCAATGTATGGTA
GTTGGGAAGCTACAATTTACAACAATAACTATAAAGCAAGTGACAAAGCAAAAGATAAAT
TACGTAAAAATGCTATTAAGCAATTCGATCCTAAAACAGGCGAAATTAAATAATATATGA
ATTGGACGTCTACATGTACTTAAAGGTATATGTAGGCGTTTTTAAATTGATCCGTAATTT
TAAATGTACCGTACAAAAATAATAGACAATTAATTGCATTTTCCATAAATTTGCTTTTAA
TATAAAAAGTTCGGGTATAATGAAGGATAAGTGTATGTATAACATTACAGAGCGCAACAC
GACGTACGTGCATCTAAGAATATAAACAATGTTTAAATCATAGTAGTAGGGAGAGAAATG
CATGTTTTTAGCTTGGAATGAAATACGGCGCAACAAATTGAAGTTTGGACTAATTATTGG
TGTGTTAACGATGATTAGTTACTTGCTATTTTTATTATCTGGATTGGCGAATGGTCTTAT
CAATATGAATAAAGAAGGCATTGATAAGTGGCAAGCAGATGCCATTGTTCTAAATAAAGA
TGCCAATCAAACTGTGCAACAATCTGTTTTTAACAAGAAAGATATTGAAAATAAATACAA
GAAGCAAGCTACTTTGAAGCAAACAGGTGAAATTGTCTCTAATGGCCATCAAAAAGACAA
TGTTTTAGTGTTCGGTGTTGAAAAGTCATCATTTTTAGTTCCGAGATTAATAGAAGGGCA
TAAAGCGACTAAAGATAATGAAGTGTTAGCTGATGAAACACTTAAAAATAAAGGATTTAA
AATTGGTGACACATTATCACTATCTCAATTAGATGAAAAATTGCATATCGTAGGTTTTAC
AGAAAGTGCAAAATATAATGCGTCACCAGTCATTTTCACGAATGACGCTACCATTGCCAA
AATCAATCCTAGATTGACTGGAGATAAAATCAATGCAGTTGTTGTACGTGATACAAATTG
GAAAGACAAAAAATTAAACCAAGAGCTTGAAGCGGTAAGTATTAATGACTTTATTGAAAA
TTTACCAGGTTATAAACCACAGAACTTAACATTAAACTTTATGATTTCATTCTTATTTGT
CATTTCAGCTACAGTTATAGGCATTTTCTTATATGTCATGACATTACAAAAAACAAGTTT
ATTTGGCATATTAAAGGCTCAAGGATTTACGAATGGCTATTTAGCGAACGTAGTTATTTC
GCAGACGCTCATATTAGCATTATTTGGTACGGCATTTGGTTTACTGTTAACAGGCGTTAC
AGGTGCATTTTTACCTGATGCAGTACCTGTCAAATTCGATGTACTAACATTACTCGTATT
TGCAATTGTGTTAATGATTGTCTCTGTATTAGGAAGTTTATTCTCCATTTTAACAATTAG
AAAAATAGATCCGTTAAAGGCGATTGGGTAGGAGGTGTAGCAAATGTTGAAATTTGAAAA
TGTAACAAAGTCATTTAAAGATGGGAATCGTAACATTGAAGCGGTTAAAGATACAAATTT
TGAGATAAATAAAGGTGATATTATAGCATTGGTTGGACCTTCTGGCTCTGGTAAAAGTAC
ATTTCTAACTATGGCAGGTGCTTTACAAACGCCGACATCTGGGCACATTTTAATCAATAA
CCAAGATATTACGACAATGAAGCAAAAAGCATTGGCAAAAGTTAGAATGTCTGAGATAGG
TTTTATTTTACAAGCTACAAACCTTGTGCCATTTTTAACGGTAAAGCAACAATTTACATT
ATTGAAAAAGAAAAATAAGAATGTTATGTCTAATGAAGACTATCAGCAACTTATGTCACA
ATTAGGGCTAACATCATTGCTTAATAAGTTACCTTCAGAAATTTCAGGTGGTCAGAAACA
ACGTGTGGCCATAGCCAAAGCGTTATATACGAATCCGTCGATTATTTTAGCGGATGAACC
TACCGCGGCGTTAGATACTGAAAATGCGATTGAAGTCATTAAAATTCTACGTGATCAAGC
CAAACAAAGAAAGAAAGCATGTATTATTGTTACACATGATGAACGACTTAAAGCATATTG
TGATCGTTCATATCATATGAAAGATGGCGTCCTTAATCTTGAAAATGAAACAGTAGAATA
GTTTTATTAAGCCGGTACATCATGTGCCGGTATTTTTATGTTTATGTATTATTTGAATAA
ACTTTCACATTCAATTAATAATAATTATTATCGAAAATTAGAAATATTCCGTGAAATATA
ATATTTTTTGTAGTAAAATGGCCTCTAAGTATTCAATATTTAAATATGGGGATTGAATAT
AAAATTATCGTAATGGGGGTCAATGGTTATGGATTTATTGATAGGTACTTTATTTTTATT
TTTGGTCTTAGTGATTTTTACATTATTTACATATAAAGCGCCTAATGGTATGCGCGCCAT
GGGAGCATTAGCTAATGCAGCAATCGCAACATTTTTAGTAGAAGCATTTAATAAATATGT
TGGTGGCGAAGTATTCGGTATTAAATTTTTAGAAGAGCTAGGAGACGCTGCGGGAGGTCT
AGGTGGTGTCGCTGCCGCTGGATTAACAGCATTAGCTATCGGGGTGTCACCAGTATATGC
ATTAGTTATAGCAGCCGCGTGCGGTGGTATGGATTTATTACCAGGTTTCTTTGCGGGTTA
TATGATTGGATATGTGATGAAATATACAGAGAAATATGTGCCGGATGGTGTCGACTTAAT
TGGATCGATTGTCATCTTAGCGCCATTAGCTCGTCTTATTGCAGTATTATTAACGCCAGT
AGTGAATAGTACATTGATTAGAATTGGTGATATTATCCAAAGTAGTACGAATACGAATCC
AATTATCATGGGTATCATTTTAGGTGGTATTATCACGGTTGTCGGCACAGCGCCATTGAG
TTCAATGGCATTGACAGCTTTGTTAGGTTTAACGGGTGTACCTATGGCTATTGGTGCCAT
GGCAGCATTTAGTTCGGCATTTATGAATGGGACGCTATTCCATCGCTTAAAATTAGGTGA
TCGTAAGTCTACGATTGCAGTAAGTATTGAACCTTTATCACAAGCAGATATTGTATCAGC
CAATCCAATTCCAATCTATATTACAAATTTCTTTGGTGGTGCGATTGCTGGTTTAATTAT
TGCTATGTCAGGTTTAATTAACAATGCGACAGGTACAGCTACACCGATTGCAGGATTTTT
AGTTATGTTTGGATTTAATCATCCGACGACAATTGTGATTTATGGTGTAGTAATGGCGAT
TGTAGGTGCGCTTGCAGGTTATCTTGGTTCAATCGTATTTAAAAAATATCCAATTGTTAC
TAAGCAAGACATGATTAATCGAGGTGCAGTAGACGCATAACATCATCATATTGAATAGTA
AAAACAAATAAAACATAGTAACGTGATTCAGTCGATGTAAAAGTCGATAATGAGTCACGT
TTTTTTATAGAAAATATAAGACATAAAAATGTCATAATTTATAGTCGACAAATATCATAC
TGTATAAACATTTATCATTTTCTCAAGTGCCTTTTACGCGATGGAATGAACTTACTTTTT
ACGAAATTATGCGTATTTTATAAACAAATATCATTGATATAACGGTAAATGTAAGCGTTT
ACAACAGAAATAACTGCATGCTACGATATTTTTGTAAATTCACTGATTCAATTATTTTAA
GTCAATATGAGGAGGGATGTTATGAGCGATTCTGAGAAAGAAATTTTAAAAAGAATTAAA
GATAATCCGTTTATTTCACAACGTGAACTTGCTGAGGCAATTGGATTATCTAGACCCAGC
GTAGCAAACATTATTTCAGGATTAATACAAAAGGAATATGTTATGGGAAAGGCATATGTT
TTAAATGAAGATTATCCTATTGTTTGTATTGGCGCAGCGAATGTAGATCGTAAGTTTTAT
GTGCATAAAGATTTAGTTGCAGAAACATCAAATCCTGTAACGTCAACACGCTCTATTGGT
GGCGTAGCAAGAAATATTGCTGAGAACTTAGGTAGGCTTGGCGAAACGGTCGCTTTTTTA
TCTGCTAGTGGACAAGATAGTGAATGGGAAATGATTAAACGATTGTCCACACCATTTATG
AATTTGGATCATGTTCAACAATTTGAAAATGCGAGTACAGGTTCATATACAGCTTTAATT
AGTAAAGAAGGCGACATGACATATGGCTTAGCAGATATGGAAGTGTTTGACTACATTACG
CCTGAATTTTTAATTAAGCGTTCACACTTATTGAAAAAGGCTAAGTGCATTATTGTCGAT
TTGAATTTAGGCAAAGAGGCATTAAACTTCTTATGTGCCTATACCACGAAACATCAAATC
AAATTAGTTATCACCACGGTTTCTTCCCCAAAAATGAAAAATATGCCTGATTCATTACAT
GCTATTGATTGGATTATCACGAATAAAGATGAAACAGAAACATACTTAAATTTAAAAATA
GAATCTACTGATGATTTAAAAATAGCTGCTAAACGCTGGAATGATTTGGGTGTTAAAAAT
GTTATTGTGACAAATGGCGTGAAAGAACTCATTTATCGAAGTGGTAAGGAAGAAATCATC
AAGTCAGTTATGCCATCAAATAGTGTGAAAGATGTTACGGGTGCAGGTGATTCATTCTGT
GCTGCAGTAGTGTATAGCTGGTTAAATGGGATGTCTACTGAAGATATATTAATTGCTGGT
ATGGTTAACGCAAAGAAAACGATAGAAACGAAATATACAGTTAGGCAAAACCTAGATCAA
CAGCAACTTTATCACGATATGGAGGATTATAAAAATGGCAAATTTACAAAAGTATATTGA
GTATTCTCGAGAAGTTCAGCAAGCACGGGAGAACAATCAACCGATTGTAGCATTAGAATC
AACAATTATTTCGCATGGTATGCCGTACCCACAAAATGTTGAAATGGCAACAACAGTAGA
GCAAATTATCAGGAATAATGGTGCCATTCCAGCAACCATAGCCATTATAGATGGCAAAAT
TAAAATTGGTTTAGAAAGTGAAGATTTAGAAATACTTGCAACTAATAAAGACGTTGCTAA
AGTGTCTAGAAGGGATTTAGCAGAAATTGTTGCTATGCAGCGTATTGGTGCTACTACTGT
AGCGACGACGATGATATGTGCTGCAATGGCTGGTATTCAATTTTTTGTTACTGGAGGTAT
TGGGGGTGTCCATAAAGGTGCAGAACATACGATGGACATTTCAGCAGACTTAGAAGAACT
GTCTAAAACAAATGTCACTGTTATCTGTGCAGGTGCCAAATCAATTTTAGACTTACCTAA
GACAATGGAGTATTTAGAAACAAAAGGCGTTCCAGTTATTGGATATCAAACGAATGAATT
GCCAGCATTCTTCACTCGCGAAAGCGGTGTTAAGTTAACAAGTTCGGTTGAAACGCCAGA
ACGACTTGCTGACATTCATTTAACAAAACAGCAGTTAAATCTTGAAGGTGGCATTGTTGT
TGCTAATCCAATTCCATATGAGCATGCCTTATCAAAAGCATATATTGAGGCAATCATAAA
TGAAGCTGTTGTTGAAGCCGAAAACCAAGGTATTAAAGGTAAGGACGCCACACCGTTCTT
GTTAGGGAAAATTGTAGAAAAAACGAATGGTAAAAGTTTAGCAGCAAATATAAAACTTGT
TGAAAACAATGCGGCGTTGGGTGCTAAAATTGCTGTCGCTGTTAATAAATTATTGTAGGT
GATGATACATGAATATTTTATTCGCTATCACAGGGATAGCATTTGCACTATTTGTTGCGT
TTTTATTCAGTTTTGATCGTAAAAACATAGACTTCAAAAAGACGTTAATAATGATATTTA
TTCAAGTGTTGATTGTGTTATTTATGATGAACACAACGATTGGTTTAACAATCTTAACTG
CATTAGGTTCATTTTTTGAAGGGTTAATAAATGTTAGTAAAGCAGGTATAAACTTTGTTT
TTGGAGATATACAAAATAAAAATGGCTTTACATTCTTTTTAAATGTGTTGCTGCCATTAG
TGTTCATTTCTGTATTAATAGGCATTTTTAATTATATTAAGGTATTACCATTTATTATCA
AATATGTAGGTATTGCTATTAATAAAATAACGAGAATGGGGCGTTTAGAAAGTTACTTTG
CTATTTCGACAGCGATGTTTGGACAGCCAGAAGTTTATTTAACTATAAAAGACATTATAC
CAAAGTTGTCTAGAGCAAAATTATATACAATTGCGACATCTGGTATGAGTGCTGTTAGTA
TGGCAATGTTGGGTTCATATATGCAGATGATTGAGCCTAAGTTCGTAGTTACAGCAGTAA
TGTTAAATATTTTTAGTGCGCTTATCATCGCCAGTGTAATCAATCCCTATAAATCTGATG
ATACTGATGTTGAAATTGATAACTTAACGAAATCCACAGAAACTAAAACATTGAATGGAA
AAACAGGAAAACCTAAGAAAGTTGCCTTTTTCCAAATGATTGGTGATAGTGCAATGGATG
GGTTTAAAATCGCTGTTGTAGTAGCCGTAATGTTGTTAGCATTTATTTCACTAATGGAAG
CAATTAATATCATGTTTGGTAGTGTTGGTTTGAACTTTAAACAGCTTATTGGCTATGTGT
TTGCACCAATCGCATTCTTAATGGGGATTCCATGGAGCGAAGCAGTTCCAGCTGGCTCTT
TAATGGCGACTAAATTAATTACAAATGAGTTTGTAGCAATGCTTGATTTTAAAAATGTCC
TGGGTGATGTATCTGCTCGAACACAAGGTATCATTTCAGTTTACTTAGTAAGCTTCGCTA
ATTTTGGTACGGTTGGTATCATCGTAGGTTCAATTAAAGGCATTAGTGATAAACAAGGAG
AAAAAGTTGCATCCTTTGCAATGAGGCTGTTACTTGGTTCAACTCTAGCTTCAATCATTT
CAGGATCAATCATTGGCCTAGTATTGTAAATTAATCGAAGTATCTAAATTAAATTTATAA
CAACATCAAAACCCCATCACCAAGTTGGCGCAACAGCGCATCATAACTTAGTGATGGGGT
TTTATCATAACAATCTACTTTTTCGTAGCCGTTTTTGAAATGTATGTTGATGGTTTATCT
TTTTCAAAAATTGTTAATCCCGTTATATCTTTTTTATGTTTTGAAGGGACAATGAAGCTA
AGTATATAAGCAAAGACAAAAGCAACTGTAAATGAAATGGTAGATACATAGAAAGGTGAG
TTACCTTTGCCAACACCATTATAGACATAAGCAAAGATGATACCCAATATTAATCCACAA
ATAACACCGAATGTGTTCGTACGTTTAGTGAAAATACCAACTGCAAATACACCAGCCAAT
GGAACGCCGAATAATCCAGTTACAAACAAGAATAAATCCCATAAGTCATTTGAATTAGAA
GCAATTAAGTATAGTGACATTCCAAAACCGAAAATACCTGCAATGATAATAATGAAACGC
GCAAAGTTAACTTCGTGTCGCTCGCTACCTTTTCCGAAGAAGCGTTGCTTAATGTCGATT
GAAATACAAGCAGATATAGAATTTAAACTAGATGAAATGGTAGACTGTGCAGCTGCGAAA
ATGGCAGCAATAAGTAATCCTGCTACAAATGGTGGCATCTCAGTCAAAATGAAATATGGC
ACTACAGATGATGTATTGAAGCCTTTTGGTAAAACAGCTTCATGTGCATAAAATGAATAC
AACATTGTACCCATACCATAAAATAAAGGTGCTGAAATTAAAGCTAGGATACCATTTGTC
CATAACGATTTATTTGTTTCTTTTAAACTATCAGAAGCTTGATAACGCTGCACGACGTCT
TGACTCGCCGTGTATTGATACAAATTGTTGAAAATATTTCCTAGGAAAATAATTGGAATG
GCAGCTGCTGCAGTATTCAGTTTCCAATTGTCTGCACTAATTAATTTTTTGTGCTCAATC
GCATCTGCAAAGACAGTGCCAAAACCGCCATTAATGTTCATAACACCTAGAATAATGATA
ACTAAAGCGCCGCCTAATAAAATGACGCCTTGAATGAAATCACTCCAAACCACACCTTCG
AATCCACCTAAAAATGTATATAAAATACATAGTAAACCAACGAGTGATGCAACGATATAA
GGATTCATGTCTGATACAGATGTAATCGCTAATGTTGGTAAGTAGATAACGATTGCTACA
CGCCCTAGATGATAAACTACAAATAGTAAAGAGCCAATGACACGAATGCTAGGTCCGAAA
CGTGCTTCTAGATATTCATATGCAGATGTTACCTTTAACTTTTTAAAGAATGGAACATAG
AAATAAATGAGTAATGGAATAATTGCTACGATAGCGATGTTACCTGCAATATATGACCAA
TCTGTTAAAAATGCTTTCTCTGGTGTAGACATAAACGTAATTGCACTTAATGTAGTTGCA
TAAATTGAAAACCCAACTACCCAAGATGGCAAGCGACCACTTGCGGTAAAGAAACTATTC
GTACTTTGGCTCGCGCGCTTGGTAAAATAAACGCCAATGAACAACATAGCTAGTAGATAA
ATGATAACGGCAACCCAGTTCAGTGTGCCAAATCCAACTTCTTTCATGGACAACATCCCC
TTTACAATGTATTGATTCTTTGATGTCTATAAATCGTATTTTGCAATGAGTTGATCTAAT
GTTTGTCGATGTGCTTCGTTAAAAGGTTTGAATGGACGTTTCGGTAATCCTGCATCAATG
CCACGATGACGTAATATTTCTTTCAATGTTGGATAAATCCCCATTGATAACACTGTTTCG
ATAATGTCGTTTGAATCATGTTGTAGTTGGTAAGCTTCTTGAATTTGACCTTGTCTTGCT
AAGTCGAAGATTTTTCTAGCGCGGCGACCATTAACGTTATATGTAGAACCAATTGCACCA
TCTACGCCAGAAATCGTAGCTTGAACTAACATTTCATCAAAGCCAGATAAGATTAATTTG
TCTGGGAATGCTTTTCTAATACGTTCGAGTAGGAAGAAGTTCGGCGCTGTATATTTAACA
CCAACAATTTTTTCGTGATTAAATAGCTCGCTGAATTGTTCAATAGAAATATTCACACCT
GTTAAATCTGGTATTGCATAAATAATCATATTGTTCTGTGTTGCTTCGATAATATCGAAA
TAGTAATCTCTAATTTCTTCAAAAGTAAATGGATAGTAGAATGGTGTTACGGCAGAAAGT
GCATCATAACCGAGTTCTGTGGCATATTTTCCAAGTTCAATGGCTTCATTTAAATCTAAC
GAACCTACTTGAGCAATCAATTTCACCTTATCCCCAACTGCCTCTTTGGCAACCTTGAAA
ACTTGCTTCTTCTGCTCTGTATTTAATAAAAAGTTTTCGCCTGAGCTGCCATTTACATAA
AGACCGTCTAATTCTTCAGTTTCAATGGCATTTTGAGCAATTTGTTTAAGTCCTTGTTCA
TTTACTTGACCATTTTCATCAAAAGGAACGAGTAACGCTGCATATAAACCTTTTAAATCT
TTGTTCATTATGAAGTCCCTCCAAAAAATCATTTGATAATATAGTTTACAGCTATAATTG
TAAACGCTATCATAAAATGTAACAATATCTTTTTGAAAATTGTAGTCATATTTATGTATA
ATTAATGAAAATATTTTTCAAAATCAATAGAAATGGAGTGAGTAAGGTGTATTACATCGC
AATCGATATTGGAGGCACTCAAATTAAATCGGCAGTTATTGATAAGCAATTGAATATGTT
TGACTATCAACAAATACCAACGCCGGACAATAAAAGTGAGCTTATTACTGACAAAGTATA
TGAGATTGTAACAGGATATATGAAGCAATATCATTTGATCCAACCTGTCATAGGTATTTC
ATCAGCAGGCGTTGTTGATGAACAAAAAGGCGAAATTGTATACGCAGGGCCAACCATTCC
GAATTATAAAGGTACTAATTTTAAGCGATTATTAAAATCCCTGTCTCCTTATGTCAAAGT
AAAAAATGATGTAAACGCTGCATTACTAGGCGAATTGAAATTACATCAATATCAAGCAGA
ACGGATCTTTTGTATGACGCTTGGTACAGGCATTGGGGGTGCGTACAAAAATAATCAAGG
CCATATTGATAATGGTGAACTTCATAAGGCAAATGAAGTTGGGTATTTATTGTATCGTCC
AACTGAAAATACAACGTTTGAGCAACGTGCTGCAACGAGTGCATTGAAAAAGCGCATGAT
TGACGGAGGATTTACGAGAAGCACACATGTGCCAGTATTGTTTGAAGCAGCTGAAGAAGG
TGATGATATTGCAAAACAAATATTGAATGAGTGGGCAGAAGATGTAGCAGAAGGGATTGC
CCAAATACAAGTCATGTATGATCCAGGTCTTATATTAATTGGTGGCGGTATATCTGAACA
AGGAGACAATCTCATTAAATATATCGAGCCGAAAGTTGCACACTATTTACCAAAAGACTA
TGTTTATGCACCGATACAAACGACTAAGAGTAAAAATGATGCAGCATTATATGGCTGTTT
GCAATGATGGTTGAAAGAAGGAGTCATTCTAAAATAGAATTTGAAACCGATAAGAGAGAT
GAGAGCTGTTGTTAGTTCCACACATCACACTCTATCTAGGACCAATCTAAACTATATCAA
CCAACAGTGTGACACGGGCATATTAAATTGAAGACGCTTGAAAGTATAGTTCTCAAAAAT
GTAAAAAAGTATTTGGCATTGAAATTAAAAAAGCACCTAGCAACTTGTTGGGACAATCAC
GATGATTGTTTACAGTTGCAGGTGGATTTGAATATACTACTAGTTATTTGTTGTCTAGGA
TAATAGATTTAGTATGTTGATAAGTTTGACTCAGATTTGTATTTTCTAATAAATGATAAC
TCACGATATCGATTAAAAAGAGTGTCGCAATTTGTGTGTTGATAAATTGATGGTCGGTAT
TACGCGATTGATCCGTTGTTAAAAGTACTAAATCTGCACAATCTGTAAGTTTACTACCTT
CGAAATTTGTGATGGCAACGACATATGCACCATGAGATTTGGCGACTTCCGCTGCTGAAA
TTAATTCCGAAGTATTACCACTATTTGACATAGCAATAAACATGTCCGAATGAGATAGTA
GAGATGCCGATATTTTCATTAAATGTGAATCGGTAGTAACATTACCTTTTAGCCCCATAC
GAATCATACGATAATAAAATTCAGTCGCTGATAAACCAGAGCTACCTAGTCCAGCAAAGA
GTATATGTCGACTTGATTGAAGTTTGTCGATAAAGGTTTGGATAATGTCGTTATCAATAA
ATTCACCAGTTTGTTGAATGATTTGTTGATGATATTTATGAATTCTTTGAATGATTGGGC
TATTTTCAATAACTGTCTCTGTCATTTCTTGTTGAATATTAAATTTTAAATCTTGGAAAT
TCTCATAATCCAGCTTATGACTAAAGCGTGTCATCGTTGCTGGTGATGTACCAATCGCAT
GGGCTAAGGAGTTAATCGTTGAAAAGGCATCGCTATAACCATTTTGTCTTATATAATTGA
CGATGCGTTTATCAGTTTTTGTAAATAAATGTTGATAACGTTGAACACGATTCTCAAATT
TCATTGTGTCACCCCTTCATCTTAATGATTACTATTATATATGAAAAATATTTTCAAGAT
AGTAAAAAGCATTGATAAAAATTATCTTAATGATATATTGTAAATGACTTTACGTGAAAA
AACGACTTATGGAGTGAGGAATAATGTTACCACATGGATTAATAGTATCTTGTCAGGCAC
TACCAGATGAACCATTACATTCATCTTTTATTATGTCGAAAATGGCATTAGCTGCGTATG
AAGGTGGTGCTGTTGGTATTCGCGCAAATACTAAGGAAGACATTTTAGCAATTAAAGAAA
CGGTAGATTTACCAGTTATTGGCATTGTGAAACGTGACTATGATCACTCAGATGTTTTCA
TTACTGCAACGTCAAAAGAAGTTGATGAACTGATAGAAAGCCAATGTGAAGTCATTGCAT
TGGATGCAACGTTACAGCAACGTCCGAAAGAAACGTTAGACGAATTAGTGACATATATTA
GAACACATGCACCTAACGTTGAAATCATGGCTGATATCGCGACCGTTGAAGAAGCTAAAA
ATGCGGCACGACTTGGCTTTGATTATATTGGCACGACGTTACATGGTTATACTAGTTATA
CGCAAGGACAATTACTTTATCAAAATGACTTCCAATTTCTAAAAGATGTACTACAAAGTG
TTGATGCAAAAGTTATTGCGGAAGGTAATGTCATTACACCGGATATGTATAAACGCGTGA
TGGACTTAGGCGTTCATTGTTCAGTCGTTGGTGGTGCGATAACACGACCAAAAGAAATTA
CGAAACGTTTTGTTCAAGTTATGGAAGATTAAATGATAACGATAAAAAACGAGATGACCA
TCATTAATTAAAGGTACCTAATTATCTTAGGTGGCTGAATGAATGTAATGGGTTCATCTC
GTTTTGTTTGTTTATGATAGTGATTTTATTTTCAATTTGAATTATCCAAAAATAAGTAAA
GCGACGGGGATGGTGATTAATAGCGACAATGCCACGCGTAAAAACCAAATGATGATGAGT
TTCCAGACAGGTATTTTAATTTCAGTTGCTAGTATACATGGCACTAATGCTGAGAAAAAG
ATAATGGCTGATACGCTTACTACACCGACGACAAATTTAGTACTCATTGCAGCTTTAGTT
ACTAACAAAGATGGTAAAAACATTTCTACAATAGAAATCGCTGAAGCTTTTGCAAGTACA
GCCTGATCAGCAATTGGGAAAATATAAATAAATGGATAGAATATATAGCCAAGCCAATCA
ATGAATGGTGTATAGTTCGCTACAATCAGTCCTAAAAAACCAATCGATAATATAGAAGGC
AAAATACCAACAGTCATTTCTAAACCGTCTTTCAAATTGTCCCAAACGTTCTTCACGAGG
GAAGGTGTTAATGCATTTTGTTTCATCGCCTCTGCATATGCAGTTTTCAGTCTGCTTCCT
TCAATAGCAACTTCTTGTTCTCCTTCTTGTCCGTTATAATATTCTGTTGATTCATTGGTG
ATTGGCGGTAGCCATGCAGTAATTGCAGTCACGACAAATGTGATGACTAAAGTTATCCAA
AAGTATAAATTCCAATGCGGCATTAATCCTAAAGTTTTAGCAACGATAATCATAAAAGTT
GCTGAAACTGTTGAAAAGCCAGTCGCAATAATCGTGGCTTCTCGTTTGTTGTACATCCCT
TGCTTATAGACACGATTAGTAATCAATAATCCTAAGGAATAACTGCCGACAAACGAAGCC
ACTGCATCGACAGCGGATTTTCCTGGTGTTTTAAAAATAGGTCTCATAATAGGCTCCATA
TAAACACCGACAAATTCTAATAAGCCATAGCCTACTAATAAAGAAAGCGCAATTGCACCT
ACTGGAATTAAGATACTTAATGGCATCATTAATTTTTCAAACAAAAACGGACCATAGTTA
GCTTTAAATAGTATTGATGGACCGATTTTAAATACATACATTATACCGATTATTGCACCT
GCAACTTTAAATAATGTAATGACCAAGTTTGTGATTGAAGTCATAAAAGTACGTCTCACT
ATTGGTAACGCTGTACCAATTAAAATCATAATCAGTGCAACATAGGGCATAAGTGGACCT
ATGATTGAGCGAATGGCTAGATGAACATGATCGACGAAAATAGTGTTGTTACCATTAATC
GTAAAAGGAATAAAGAAACATAGTATGCCCACTAAACTATAGACAAAAAAACGCCATGCA
CTTGGTTGTTGTGCATTAGAATGATATTGATTCATTAAAGCAACCCCTTTGTTTAAATGA
ATACACAAAACTGTATGATGCATCTTCCCCTTAATGAGATGAATCATTGTTTTAATTTAG
AAAAATCTGAAAACTTACTATAATTGTATAGTTTGAATTATTTTCATACCAATACAAATT
AACTAATTATATATAGATTGAAACTATATTACTTAATAAAATATTTATCTTAAATGTTGT
TGTGTTGATTCAACGCCACAATTAAAAGTGATTACAAATTATTTGAGGATACAGATATTT
GTAAATGATTAGTATCGATTTAATATCGTATTATTAAATTTTTATTAATTTTGTAGTCTT
AATCAAAAAATAATATATGTCATGTTATATTGAAGGTGCAGTTGTTTTTCATTCTCAAGA
GGGGGTCAAAAAAATACTTTTGAGGTGATTATATGTTAAGAGGACAAGAAGAAAGAAAGT
ATAGTATTAGAAAGTATTCAATAGGCGTGGTGTCAGTGTTAGCGGCTACAATGTTTGTTG
TGACATCACATGAAGCACAAGCCTCGGAAAAAACACCAACGACTAATGCAGCGGCACAAA
AAGAAACACTAAATCAACCGGGAGAACAAGGGAATGCCATAACGTCACATCAAATGCAGT
CAGGAAAGCAATTAGACGATATGCATAAAGAGAATGGTAAAAGTGGAACAGTGACAGAAG
GTAAAGATACGCTTCAATCATCGAAGCATCAATCAACACAAAATAGTAAAACAATCAGAA
CGCAAAATGATAATCAAGTAAAGCAAGATTCTGAACGACAAGGTTCTAGACAGTCACACC
AAAATAACGCGATTAACAAAACTGAACGCCAAAATGACCAGGTTCAAAACACCCATCATG
CTGAACGTAATGGATCACAATCGACAACGTCACAATCGAATGATGTTGATAAATCACAAC
CATCCATTCCGGCACAAAAGGTAATACCAAATCATGATAAAGCAGCACCAACTTCAACAA
CACCCCCATCTAATGATAAAACTGCACCTAAATCAACAAAAACACAAGATGCAACCACGG
ACAAGCATCCAAATCAACAAGATACACATCAACCCGCGCATCAAATCATAGATGCAAAGC
AAGATGATACTGTTCGCCAAAGTGAACAGAAACCACAAGTTGGCGATTTAAGTAAACATA
TCGATGGTCAAAATTCCCCAGAGAAACCGACAGATAAAAATACTGATAATAAACAACTAA
TCAAAGATGCGCTTCAAGCGCCTAAAACACGTTCGACTACAAATGCAGCAGCAGATGCTA
AAAAGGTTCGACCACTTAAAGCGAATCAAGTACAACCACTTAACAAATATCCAGTTGTTT
TTGTACATGGATTTTTAGGATTAGTAGGCGATAATGCACCTGCTTTATACCCAAATTATT
GGGGTGGGAATAAATTTAAAGTTATCGAAGAATTGAGAAAGCAAGGCTATAATGTACATC
AAGCAAGTGTTAGTGCATTTGGTAGCAACTATGATCGTGCTGTAGAACTTTATTATTACA
TCAAAGGTGGTCGCGTAGATTATGGTGCAGCACATGCAGCTAAATACGGACATGAGCGCT
ATGGTAAGACATATAAAGGAATCATGCCTAATTGGGAACCTGGTAAAAAGGTACATCTTG
TAGGGCATAGTATGGGTGGTCAAACAATTCGTTTAATGGAAGAGTTTTTAAGAAATGGTA
ACAAAGAAGAAATTGCCTATCATAAAGCGCATGGTGGAGAAATATCACCATTATTCACTG
GTGGTCATGACAATATGGTTGCATCAATCACAACATTAGCAACACCACATAATGGTTCAC
AAGCAGCTGATAAGTTTGGAAATACAGAAGCTGTTAGAAAAATCATGTTCGCTTTAAATC
GATTTATGGGTAACAAGTATTCGAATATCGATTTAGGATTAACGCAATGGGGCTTTAAAC
AATTACCAAATGAGAGTTACATTGACTATATAAAACGCGTTAGTAAAAGCAAAATTTGGA
CATCAGACGACAATGCTGCCTATGATTTAACGTTAGATGGCTCTGCAAAATTGAACAACA
TGACAAGTATGAATCCAAATATTACGTACACGACTTATACAGGTGTATCATCTCATACTG
GTCCATTAGGTTATGAAAATCCTGATTTAGGTACATTTTTCTTAATGGATACAACGAGTA
GAATTATTGGTCATGATGCAAGAGAAGAATGGCGTAAAAATGATGGTGTCGTGCCAGTGA
TTTCGTCATTACATCCGTCCAATCAACCATTTGTTAATGTTACGAATGATGAACCTGCCA
CACGAAGAGGTATCTGGCAAGTTAAACCAATCATACAAGGATGGGATCATGTCGATTTTA
TCGGTGTAGATTTCCTAGATTTCAAGCGTAAAGGTGCAGAACTCGCCAACTTCTATACAG
GTATTATAAATGACTTGTTGCGTGTTGAAGCAACTGAAGGTAAAGGTACACAATTGAAAG
CAAGTTAAATTCATTTTCGTAATTTAATATGCTATGCATTTCGTGCTACTAACATGGCAC
AGCAGATATAAGTAACATCACAGTGTTGAATTTAAAAATAGTAAAGTGAAATAAAGCGCC
TGTCTCATTAGCGAAAACTAAAGGGACAGGCGTATCTGTTTATGAGCTTAATAAATTGTA
TGAATAATATGGTTGATTGAATAACTGTTTATCATGATGATAAATTGAGTTTTTAAAAAT
AATGGTATATTACACCATTGTTATAGCGTTTAAGAAATCAACAACTTTACGATAAATAGT
GATTGCTTCGTCATTAGGTCTACGATCAAAATCATGCTCGTTTTTATTCACGCGTTCAAA
TGTTGAATGTGGAACATGATTCATGATATGTTCGCTTTCCTCAACGGGAACATCATAATC
GCCATTACAATGCGCAACGAAAACAGGTGGAAGTGTTTTAAGTTCATTTGGTGAGATGTT
GTATTTTGAATCGGTATAATCAGCAATATTAATCATATTTATCCATTTACCTGTGCCACG
TGCATAAACGTAGATTAAAAAACGTTGTGCGATTTGATCTTGAACAACCGGTGTTGGTGA
AGTGAGTTGTGCAATCATTGTTTCGTTTACGCTTTGAGCTATTTTAGCGTAATAGCTATT
AGTTGTTTTAAAAGGTTCAGTGTTGATGCGACTATAACCATAAAAATCAATAACACCATC
AATATCTCTGTCTCGTGCAATTAATAGACTTAAATATGCACCTGATGATCTGCCAAAGGT
AAAAATAGGGCAATTAGAATATTGTGATTGAATCGCATCGAATGATGCGTAGACATCCTC
AATAATGCAATCGAGACTTACTTCTGGTAATAAGCGATAACTTAGTTGAATTAAATCGTA
ATGTTCCGTAAGGATATCGATATACTGTGGGGATAAATCGTTAGCTTTACCGAACATTAA
TCCACCACCGTGGATATAGACAATAGCGCCTTTTGTTGGTTGATTTTTTGCTTTAATAAT
TGTGTAGGGTAATTCAAATGCATCTTTAGTAATTACTTTATCTTTAATTTCAGTCACGAC
TATACAGACTCCTTATTTTTGAAATTGATGTCATTATAACACTGTATTAAATTTCCATGA
AAAATAGTCTTAAGACGATGAGTCATGATAATTCTGTTCCAATTGACGTAAAGCGTCACG
GGTATGCTTCTTTAGACCTTCCCCATAATCCATCATTTTAACAATATCTTTAAAAGCAGC
ATGTGGAATGGCTAAATCTTCTAAATCTGCCATAGAAAATTCAAGATTGATATCATGTGG
TCGGTGTTCAGCAAGTTTATGCACAAAGTCAGGTTCTGTGACAAAAGGCGAAGACATGCC
GACCATATCTGCATGTTGTAAAGCATCTAAAGCAGACTCTGGAGAATTAATCCCGCCACT
TGCAATTAAAGGGATACGACCTGCTAAATGTTCATAGACAATTTGGTTAACTGGCCGACC
GAAATGTTCACCTGGTGTACGAGACGTATTTTGATAAATATGTCGACCCCAGCTAGCGAT
TGCTAAATATTGGATGTTTGAAACGTCCATGACCCAATCGATTAATTGATTGAACTCGTC
AATGGTATATCCTAAATCACTACCTCTGGTTTCTTCTGGCGTTGCTCGAAATCCTAAAAT
AAAATTGTCAGGTGCTTCTTTATCAATCACTTCTTGTACCGCACGCATAACTTCTAAACA
TAATCTTGCACGATTTTTTAATGAGTCGGCACTGTAATGGTCTGTACGTTTATTCGAAAA
AGTTGAGAAAAATGTTTGAATCAGCAAACGTTGTGCAATCGAAATTTCCACACCATCAAA
CCCTGCTTTAATCGCGCGTAATGTAGCATCGTGATACTGCTGAATGATACTATTGATTTT
CTCATGAGACATGGCGATAACATCGTGTTCAATCGGTGAATGCAACGTCATAGGGCTTGG
TCCATACACCTTTCCAAAATTTAAAATTGCTTGATTTGAAAAACGACCAGCATGCGCTAG
CTGAATAATAGCGAGGCTACCATGTTGTTTCATCGTAGATGCCATGTTAGTTAATCCAGG
GATACAAGCATCATGGTCAATATTAAAGCCGTATTCAAACAATTGACCATAAGGTTCAAT
GTAAGCAGCGCCGGTGACTTGCATACCAGCTGAATTAGAGCGACGTGCAGCATAAGCCAA
GTCTGCCTTTGTAATATAGCCTTCTTTTGTTGATGCGTTTACGGTCATTGGTGATAATAC
AAAGCGATTCGAAATTTTGATGCCATTAGGTAAGTGGATTGATTGTAAAAGTGGTTTGTA
TCGGTACATACTATGATTCCTTTTCTATTCAATATTGTTTTCAAAGTACCATGGAAAGAA
TGAATAATCAATGATGAACAGTCTTGATAGAATAGAATTGGTACATGGAAAACATTTTTA
AAATTAAAATTAAACTAATGAATGGCATTTGTAGGTCTGAAAATATGAATATGAAAAAGA
AAAATAAAAGCGAAAAGATATAAAAGTTAATTGAAAAACGTTATCATATACGTGGGTATA
TGAAGAGGGAATGGTATTAAGAACGCTAAAATGTTATGTCGGTTTGACATGACAGGATAA
GTTTGGAGATGACGGATTGGTTAAATTAAGCGTATTAGACTATGCCTTAATAGATGAAGG
TAAGGATGCACAAAAGGCGTTGCAGGATTCAGTGACACTTGCAAAATTAGCAGATCGACT
TGGCTTTAAGCGAATTTGGTTTACGGAACATCATAATGTACCAGCGTTTGCGTGTAGTAG
TCCAGAACTTTTGATGATGCATACATTGGCGCAGACAAATCACATACGAGTTGGCTCTGG
TGGTGTGATGTTGCCGCACTATCGACCTTATAAAATTGCTGAGCATTTTAGAATGATGGC
AGCGTTATATCCAAATCGTATTGATTTAGGTATTGGTAATAATCCCGGTACTACTATGGT
AAAGCAAGCTTTAGATGGAATAAATCCTACATATGATAGTTACGATGAATCGATTTCGTT
ATTACGTGATTATCTTACAATAAAGGATAAACCAAGTGCGCATACGTTAGGTGTCCAACC
ACACATTGATCATTTTCCAGAAATGTGGTTATTAAGTAGTAGCGCAACATCTGCCAAAAT
AGCTGCCGAACTAGGTATAGGGCTTTCTGTTGGAACATTTTTGCTACCAGATATAAATGC
GATACATGCAGCGAAGGATAACATTGATATTTACAAAAAACATTTCCAAGCATCAACGAT
TAAAATGGACGCAAAGGTGATGGCATCTGTATTTGTCATTGTAGCTGATAATGAAGCGGA
AGTAGCAGCATTGCAACATGCCTTAGATGTTTGGTTATTAGGTAAATTACAATTTGCAGA
ATTTGAACATTTTCCATCGGTAGACACAGCGCAAAAGTATAAGCTCAATGATCGAGACAA
AGAGATGATTCAAGCACATCAAGCACGTATCATTGCAGGTACACAAGAACAGGTTAAAGC
ACAATTAGATGATTTCATTGCTACGTTTGAAGTTGATGAGGTGTTAGTAGCACCGCTTAT
TCCAGGCATTGAACAACGTTGTAAAACATTAAAATTACTCGCGGAAATTTATTTGTAGCA
TTTTAAATAGAAGAGAAAGGATGAAGATAAGATGAAAAAGTTAGCCAATTATTTATGGGT
AGAAAAAGTAGGAGATTTGTATGTGTTTAGTATGACACCTGAATTGCAAGATGATATTGG
GACAGTAGGTTATGTTGAATTCGTAAGTCCAGATGAAGTTAAAGTGGATGATGAAATTGT
GAGTATCGAAGCATCGAAAACGGTCATTGATGTGCAAACGCCATTGTCAGGAACGATTAT
TGAGCGAAATACAAAAGCGGAAGAAGAACCGACAATTTTAAATTCTGAAAAACCAGAAGA
AAATTGGTTGTTCAAATTGGATGATGTCGATAAAGAAGCATTCCTGGCATTACCGGAGGC
TTAAATGGAAACGTTAAAATCAAATAAAGCGAGACTTGAATATTTAATCAATGATATGCG
TCGAGAGAGAAATGACAATGACGTATTGGTAATGCCATCTTCATTTGAAGATTTGTGGGA
ATTATATCGAGGCTTAGCAAATGTCAGACCGGCATTACCTGTAAGTGATGAATATTTAGC
TGTACAAGATGCTATGTTAAGTGATTTGAATCGTCAACATGTTACGGATTTGAAGGATTT
GAAGCCGATAAAAGGTGACAATATCTTTGTTTGGCAAGGTGATATCACGACGTTAAAAAT
CGATGCTATTGTTAATGCTGCAAATAGTCGTTTTCTAGGATGTATGCAAGCTAATCATGA
CTGCATTGATAATATTATTCATACAAAAGCGGGTGTTCAAGTTCGACTTGATTGTGCAGA
GATCATTCGACAACAAGGGCGCAATGAAGGTGTAGGTAAAGCCAAAATAACACGTGGATA
TAATTTGCCAGCAAAGTATATAATTCATACGGTTGGTCCGCAAATACGTCGATTGCCTGT
TTCAAAGATGAATCAGGACTTGTTAGCTAAATGCTATTTGAGTTGTCTTAAATTGGCTGA
TCAACAAAGTTTAAATCATATAGCATTTTGCTGTATATCTACAGGTGTATTTGCTTTTCC
TCAAGATGAAGCAGCAGAAATTGCTGTTCGAACAGTAGAAAGCTATCTCAAAGAAACAAA
TTCAACATTGAAAGTCGTGTTCAATGTATTTACAGATAAGGATTTACAACTGTATAAGGA
GGCATTTAACCGTGATGCAGAGTAGTAAATGGAATGCAATGTCTCTTTTAATGGATGACA
AGACAAAGCAGGCTGAAGTATTGCGTACTGCGATTGATGAAGCAGATGCGATAGTGATTG
GAATTGGTGCAGGCATGTCTGCATCTGATGGATTTACATATGTAGGAGAGCGTTTTACGG
AAAATTTCCCAGATTTTATTGAAAAATATCGCTTCTTTGATATGTTGCAAGCGAGTTTAC
ATCCTTATGGCAGTTGGCAAGAGTATTGGGCATTTGAGAGTCGTTTTATTACATTAAACT
ATTTAGATCAACCTGTAGGTCAGTCTTATCTCGCATTAAAATCCTTAGTGGAAGGTAAAC
AGTACCATATCATAACTACGAATGCAGACAATGCTTTCGATGCTGCTGAATACGATATGA
CTCATGTATTTCATATACAAGGGGAGTATATACTGCAACAGTGTAGTCAGCATTGTCATG
CTCAAACGTATCGCAATGATGATTTAATTCGTAAAATGGTTGTTGCGCAACAAGATATGC
TTATACCTTGGGAGATGATTCCAAGATGTCCCAAATGTGATGCCCCAATGGAAGTGAATA
AACGTAAAGCGGAAGTTGGCATGGTTGAAGATGCTGAATTTCATGCGCAACTACAACGTT
ATAATGCTTTTCTAGAGCAACATCAAGATGATAAAGTGTTGTATTTGGAAATTGGAATTG
GTTATACTACACCACAATTTGTGAAGCATCCTTTTCAGCGTATGACACGTAAAAATGAAA
ATGCCCTTTATATGACGATGAATAAAAAGGCATATCGCATTCCGAATTCAATTCAAGAAC
GTACCATACATTTGACTGATGATATCTCAACATTGATTACAGCAGCACTCCGGAACGACA
GCACAACGAAAAATAACAACATTGGAGTGACAGAAGATGTACTTAATAGAACCGATTAGG
AATGGAGAATATATTACTGATGGTGCGATTGCACTCGCTATGCAAGTTTATGTTAACCAG
AATATCTTTTTAGATGAAGATATTTTATTTCCTTATTATTGTGATCCAAAAGTGGAAATT
GGACGTTTTCAAAATACTGCTATAGAAGTGAATCAAGATTATATAGATAAACACAGTATT
CAAGTAGTTCGCCGAGATACTGGTGGTGGCGCTGTGTATGTTGATAAAGGTGCCGTTAAT
ATGTGTTGTATTTTAGAACAAGACACTTCAATTTATGGTGATTTTCAACGATTTTATCAA
CCAGCTATAAAGGCGTTGCATGCATTAGGTGCGACAGATGTGATACAAAGCGGTAGAAAT
GATTTAACATTGAATGGTAAAAAAGTGTCAGGCGCCGCAATGACATTAATGAACAATCGT
ATTTATGGCGGTTATTCGCTATTACTTGATGTTAATTATGAAGCAATGGATAAAGTGTTA
AAGCCTAATCGCAAAAAGATTGCATCGAAAGGGATTAAATCTGTGCGTGCACGTGTTGGT
CATCTTAGAGAAGCACTGGATGAAAAGTATCGTGATATAACCATTGAAGAATTTAAGAAT
TTAATGGTGACGCAGATTTTGGGAATCGATGACATTAAAGAGGCGAAACGATACGAATTA
TCTGATGCAGATTGGGAATCGATTGAAGAATTGGCGAGTAAAAAGTATAAAAATTGGGAT
TGGAATTATGGGAAGTCACCTAAATATGAATATAATCGAAGTGAAAGATTATCATCAGGT
ACTGTAGATATTACCATTTCTGTTGAACAAAATCGTATTGCAGATTGTAGAATTTTTGGT
GATTTCTTTGGACAAGGTGACATAAAAGATGTGGAACAAGCATTACAAGGAACAAAAATG
ACAAGAGAAGATTTAACGCATCAGTTAAAGCAATTAGACATCGTTTATTATTTTGGTAAT
GTTACGGTGGAATCATTGGTTGAGATGATTTTAAGTTAATATTGTTTAGGTATTAATGTC
GCACTCTCGTTGAACATTATTTAATATAATACAAAAACACCGTCCATAAGTAAGTGGCTT
TCCTCTTGATAAAAGGGGCATTCACTCAATATGTGACGGTGTTTTATATTTTTACGTTAA
CACTATTGCTGTGGCTTTTGACGACCTTTTAATAAAATTGCTGTTGCACCTACGATAATA
ATAAATAGAATCGCACCAAATAATCCCATATATTTTACTGCGTTACCGAACACGATACCG
ACAGCTAAAAAGTCTGTATCTGAGAATGTTGTTGCAGCACCACCTAATTCGCCTAAAAAT
GGCAAGAATAATAATGGTAAAAACGTTATTAGGATACCATTTAGAGCGGCACCAGCAACA
GCACCTTTAATACCGCCTCTTGCATTACCGAATACAGCAGCCGTTGCACCTAAGAAGAAG
TGTGCAACTACGCCAGGTAAAATAACGACGCCACCAAATAAGAATAAGATAAACATACCG
ATGACACCTGTAATAAAGCTGACAAAGAATCCAATTAATACTGCATTTTGTGCATAAGGG
AACACAATAGGGCAGTCTAATGCAGGTTTAGAATTTGGTACAAGCTTTTCAGAAATTCCT
TTAAATGCTGGGACGATTTCAGCTAAGATTAAGCGAACGCCCGTTAAAATAATAAATACA
CCAGCAGCAAATGTCACACCTTGAATTAATGAAAATACAATAAAGTTTTGACCATCACTA
ATAGATTCGTGTACATAACTAACGCCCGCAAATAAGCATGCGATGAAGTAAAGTAATGCC
ATCGTAATCGAGATACTAATTGTACTTTCTCGCAAGAAACTTAATCCTTTTGGAAATTTA
ATCTCTTCCGTTGATTTAGACTTACCTTTGAATAATTGACCTACAGCACCTGCGGCAAAG
TAACTGATTGAGCCGAAATGACCTAACGCTACTTGATCATTCCCTGTAATTTTTCGCATC
GTAGGTTGGAGTAATGAAGGTAAGACTGCCATGATTAATCCTAATACGAGTGCGCCGATA
ACAATCGTTAGCCAGCCTTTAATATGACTGACTGTTAAAATGATTGCTAAAAACGCAGCC
ATGTAAAATGTATGATGACCTGTTAAAAAGATATATTTTAAATTAGTGAAGCGGGCAATT
AAAATATTAACAATCATGCCACAGACCATGATGAGTGCAGCTGTTATTCCAAAATCTTTT
AAGGCTAGTGAGACGATAGCTTCGTTATTAGGTACGATACCTTGCACACCGAATGCGTGT
TGGAATATTTTGCCGAATGGCTCAAGAGATCGAACGACGACATCAGCACCTGCACTTAAA
ATTAAGAAGCCTAATATCGTTTTAATGGTTCCTGAAGTGATTGTTGCGGCAGGTTTTTTC
TGAACGATTAAACCTATAAAGGCAATCAGTGCAACAAGAATGGCTGGTTGACTTAAAATA
TCGACTATAAAATTAAGGATTGCTTGCATAGGTCGTACCTCCTTTAAATCATGTTAAGTT
GTTGTAATTTTTCTGCGAGCTTTTGTTGTAATTCAGCTTTGTCTAAAATATTATCAAGAA
CTAAGACATCCCCTAGACGTTCGGCATTTTCAGCTAAATCTCTACCACAAATAAACAAGT
CAGCCATCTCTGGACTTGCTGTCATAATGTCACTATGTTCAACTTCGATATCAGATGGTG
CATTAAGTTGCCTAAGCGCTTCTTGTGCATTCATTTCTACCATAAAACTACTTCCTAAAC
CGTGGCCACATACTACTAAAATTTTCATATTAATCATGCTCCTTTAAAATGTTTTTAATG
TCTTGTGCGTTTGTTGCAGTTAATAGTTGCTGGATTGTTTTGCTATCGCCCAGTACGGTT
GCTAAATTTTGTAATACAGATAAGTGTGAATGATTGTCGATGGCACTCAATACAAAAACG
AGTGATGCGTAGTGATCTTCATCACAGAATGCCACATGTTGGTTCAACTTTAATAGACTT
AAACCAACTTGATGTACGTCATTGTTCGGTCTTGCATGTGCAATTGCAATTTCAGGTGCG
ATAACGATATAAGGTCCAAGTTCATTAACGCTATCAATCATTGCTTGAACATATCCTTGC
TCAATAATTTGTTCTTGTAGTAATGGCTGAGAAGCTATAGTTATAGCTTCAGTCCAATCA
TTTACTTGTTCTTTTACAATGATGCGTGTTGTTGACAAAATGTCTAATGACACGTTATTA
AGCCTCCTTTGTCATAGTTAAAGCAATGTGTTGTTTAATTTTAAAAATATTCCCATCTAA
GAAATCTTGTCGATATAAGTCGTTGCTTAAGCATTCGCTTAACTGGCCCAATGCCTTTAA
ATGTGCATTGGGGTGGTCCGTTGCTAATGTGATTACAAGGTGAACGGGATCGTTAGCTTT
ACTACCAAAAATAATCCCTTCAGTGAAATAAGTTAGTGCGAAACCTACACCATTCTGTAC
ATAATCAGTACCAGCGTGAATAAGTGCAATATGTGGACTAATGACCATATATGACCCGAA
TTGTTCTAATTGTTTTAAAATTGCAGCTGTATAATTTGAATCGACAATGCCATCATTGAT
TAAAGGTTGCAAAGCCACTGTAATTGCCGATTCAATTGATAATGGTTGTTTATTTATAAT
GATGCGATGTTCAGGCAATAAATCTGCGAGTGACTTGCCATCAGTTGCCATTTTCATGAC
TCGTTGTTCTCTTGAGTCATTGATAATTTGATTCAATTTTTGACGAGATTGCTGATTGAT
AAATGGATCGACATGAATAACTGGTACAGCTGAGATTTCACAAGGTACTGTTGAAATGAC
ATAATCAATGTTATCTTGCAATAATCGACTTTCTTCCAATTGATAAATGGAATAGGCATC
CCAAATGTGAAACTCAGGATACAGATGATTTAGTTTTGATTTTAAAAGTTGCGACGTGCC
TATACCAGAACCACATAGTAAGACAACCTTAATCATTGATTGTTTATCTGTTGCAACACG
CTCTATACTTGATGCGAAGTGAATTGTAATGTATGTTAATTCATCTTCGTTGAAGCGAAT
AGCAGCATCTTGTTCAATTGGGCTAATATGCTTGCTAACGGCTTCAATGATTTGAGGATA
GCGACGCATAACTTCTTGCCTCAAAGGATTAGGTTGTAGCATATCGTATTTAATACGATG
TATAGCTGGTTTGATATGTGTAATCAGACTGGTATGCAACTTGTTGTCTTTTGACATATC
AATGCCTAATTCTTGGCTAACACAAGTGATCAATTCATGTATATTTTGCGATAAATCATG
GTATTCAAAGGTAATTGAAGATGCTGTATGTTCGGTCATTTTAGAGCCTAGTAAATGTAA
CGTGATAAAGATAATTTCAGACTCTGGAAATGTGACATTACAACTGCGTTCTAAGTTTTC
TATCATTTTTGAAGCAATAGCATACTGATTAGTATGTCGCCATTTATCAATTTCATTGAT
AGGTATATCGAACGAAAAATTTTCATTTAAACGCTGAATGGCAATGAGTATATGATAGAT
TAAGCCATCGATAGCCGACTGAACTAAATGATAATTTTCACTATTTAATGTCTTAATAAT
GGCACGGCGAACCAATGCGATTGATTCTGAATTAAAGATATCAGCCTCTATAAAAGGTGC
AGCTTGTTTCATATATTGATGTATAAAGTGTGCATACGCTTTACGATAATGATCTTCCTC
ACCAATAATATTGAATCCTTTATTGTGGACATAATTTAACTTTAAATGGTATTGATCTAG
TTGGGCTTGAATCATTTTAATATCATCTGCAATTGTCCGACGCGAAACATTAACATCTTG
TGCAAGTTGCTTTGTTGAAACAGGATCAGTTGTTTCGAATAACTTTAAAGCGATATGTGT
GAGTCGCTCATCTTTTGAAAAATGAATTTGATTCGTTAGATTGTGCTCTAATTCATTTAA
TATCGTTGTGTTAGCTGTTGTTACTTTGATGCCTGCAGCTTTATTACGGCTGACTTGGTA
ATGATAAGTTTCAGCATATTGCTCAATATATGCTATATCGTATTGAATGGTACGAGGTGA
TACACCAAGTTGATTAGCAATGGTATTGATTGGAATAAACGTTTGCTCATGAATTAAAAG
ATACAAAATTTCGATTTGTCTATAACTTAACAACGTAATATCCTCCTATTTGTAATTGTA
AGCGATTTCTTAAAAGCGTAGATATGCAATCTCTTTCATATTTTAATCCGAAAAATTGCA
TATCAAAATGTTTATGGCGCAAGATTTTATAGGAACTTTTAAAATAAATTAGATATTCAT
GTTGACAATTTAAAAATGTCGCAGTATATTTAGTTAGACGTCTAACGAAATGGTGGTGCA
ATAAATGGAATTCACTTATTCGTATTTATTTAGAATGATTAGTCATGAGATGAAACAAAA
GGCTGATCAAAAGTTAGAGCACTTTGATATTACAAATGAGCAAGGTCATACGTTAGGTTA
TCTTTATGCACATCAACAAGATGGACTGACACAAAATGATATTGCTAAAGCATTACAACG
AACAGGTCCAACTGTCAGTAATTTATTAAGGAACCTTGAACGTAAAAAGTTGATCTATCG
CTATGTCGATGCACAAGATACGAGAAGAAAGAATATAGGACTGACTACCTCTGGGATTAA
ACTTGTAGAAGCATTCACTTCGATATTTGATGAAATGGAGCAAACACTCGTATCGCAGTT
ATCTGAAGAAGAAAATGAACAAATGAAAGCAAACTTAACGAAAATGTTATCTAGTTTACA
ATAAATGGTAAGCGTGACTGATAGAAATCAGTCACTTTATCTTTAGTGTTATAGTTAGAT
ATCTAATTGTTAGTAAGCTAATTATTGAAAAAGACAAGGAGTATTGAACAATGAAAGACG
AACAATTATATTATTTTGAGAAATCGCCTGTATTTAAAGCGATGATGCATTTCTCATTGC
CAATGATGATAGGGACTTTATTAAGCGTTATTTATGGCATATTAAATATTTACTTTATAG
GATTTTTAGAAGATAGCCACATGATTTCTGCTATCTCACTAACACTGCCAGTATTTGCTA
TCTTAATGGGGTTGGGTAATTTATTTGGCGTTGGTGCAGGAACTTATATTTCACGTTTAT
TAGGTGCGAAAGACTATAGTAAGAGTAAATTTGTTAGTAGTTTCTCTATTTATGGTGGTA
TTGCACTAGGACTTATCGTAATTTTAGTTGCTTTACCATTCAGTGATCAAATCGCAGCAA
TTTTAGGGGCTAGAGGTGAAACGTTAGCTTTAACAAGTAATTATTTGAAAGTAATGTTTT
TAAGTGCGCCTTTTGTAATTTTATTCTTCATATTAGAACAATTTGCACGTGCAATTGGGG
CACCAATGATTTCTATGATTGGTATGCTAGCTAGTGTAGGCTTAAATATTATTTTAGATC
CAATTTTAATTTTTGGTTTTGATTTAAACGTTGTTGGTGCAGCTTTGGGTACTGCAATCA
GTAATGTTGCTGCTGCTCTGTTCTTTATCGTTTATTTTATGAAAAATAGTGACGTTGTGT
CAGTTAATATTAAACTTGCGAAACCTAATAAAGAAATGCTTTCTGAAATCTTTAAAATAG
GTATTCCTGCATTTTTAATGAGTATCTTAATGGGATTCACAGGATTAGTTTTAAATTTAT
TTTTAGCACATTATGGAAACTTCGCGATTGCAAGTTATGGTATCTCATTTAGACTTGTGC
AATTTCCAGAACTTATTATCATGGGATTATGTGAAGGTGTTGTACCATTAATTGCATATA
ACTTTATGTCAAATAAAGGGCGTATGAAAGACGTTATCAAAGCAGTTATCATGTCTATCG
GCGTTATCTTTGTTGTATGTATGATTGCTGTATTTACAATTGGACATCATATGGTCGGAC
TATTTACTACTGATCAAGCCATTGTTGAGATGGCGACATTTATTTTGAAAGTAACAATGA
CATCATTGTTATTAAATGGTATAGGTTTCTTGTTTACTGGTATGCTTCAAGCAACTGGTC
AAGGTCGCGGTGCTACAATTATGGCCATTTTACAAGGTGTGGTTATCATTCCAGTACTAT
TTATTATGAATGCTTTGTTTGGACTAACAGGTGTCATTTGGTCATTATTAATTGCTGAGT
CACTTTGTGCTTTAGCAGCAATGTTAATCGTTTATTTATTACGTGATCGTTTGACAGTTG
ATACATCTGAATTAATAGAAGGTTAAATATTTCGTACACTTCTGGCTGAGTATATTTCGG
TCGGAAGTGTATTTTTCAAATAAAAAATAAATATATGATACGATTATGAAAAAATAAAGT
GAGAATGGCATATGTATAAATCTAAAATACTGTTGAAATATATTTTTAGTGAAGAATCAG
AAGTTAAAGATTTAACTGAAGAAAAATATAATCAAGATTACGAAGCATTAACATTTAGCT
TTAAAGAGGAAACATATCAAAGTAGGTTAGCTAAGAAAACACCGACTAAAGCAGGGTGTT
TTGTTACATGTTGGACAAAAGACGAGAACAATTGTAATCAACCATACTCAAAAGAGGCAT
TTGCAGATTACTTAATGATTATAGTTATTGATGAAGAATTAAGCGGTTATTTTTTATTTC
CTAGGGAATTATTGATAGAAAAAGGTATCTTAACTACATTTGAACATAAAGGTAAGATGG
CTTTTAGAGTTTATCCTAAGTGGTGTAATCAATTGAATAAAAGAGCAGAGCAAACACAAA
AGTGGCAATGTAAATATTTTTTGAATACTAATTAAAAAGTCATATGGTTGAACTTATAAG
AGATGAATATATCATCTTTCGATAAGATAACCATATGACTTTATTTTTTATCATTTAATG
ATGAACGGTTTCTTGTCCTACTTTATTCCAAGTGAGGATAAAGCTCAACATTGCAAACAC
ACTGATTGCTGTTAATAAAATAAAACCGACATCCCATCCGAATTTATCAACTACAGCACC
TAAGACGATGTTGGCCATTACAGCACCAAACAGATAACCAAATAATCCTGTTAATCCAGC
TGCTGTGCCAGCTGCTTTTTTAGGTACATAATCTAATGCTTGTAAACCAATTAACATAAC
TGGTCCGTATATTAAGAAACCAATGGCAATTAATGAGACATTGTCTAACCAAGCATTGCC
TGGAGGATTTAACCAATAAATTAATACAAATACTGTGACACCTAACATAAAGAAGAAACC
TGCAGGTCCACGACGACCTTTGAATAATTTATCAGAAATGTAACCACATAATAATGTACC
AGGAATTCCAGCCCATTCGTATAAGAAGTATGCCCAACCTGATGCTTTTAAGTCGAAATG
TTTTTCTTCACTTAAGTAGACTGGCGCCCAATCAAGTACACCATAACGCACGAAATAAAC
AAATATATTTGCAAAGGCAATTGCCCATACCCATTTATTGTTCAGTACATATTTAAATAA
AATTTCTTTTGTAGTTAATTCTGTTTCTAATGTTTTCTTATCGCTTGTAGCAAAGTCATT
TTTATAAATTTCGATTGGAGGTAAACCTTGAGATTGAGGTGTGTCTCTAATCAATACGTA
TGAAATTGCGGCAATAATAAGTGCTAAGAGTGCAGGGTAAATGAATACACCTTCGAAACC
TTTTAAATAACCAAAGTTGATAAATGCTGTTGTTGTAATACCCCAAGCAGCAATAGGTGC
CATAATACCTCCACCAACATTATGCGCAACGTTCCAAAGGGCAGTCTTACTTCCGCGTTC
ACTTACACTAAACCAGTGAACGAGAACACGGCCTGAAGGTGGCCAGCCCATACCTTGAAA
CCATCCATTTAAGAATAATAGGACAAACATAATACCGATACCTGATGTAAAGAACGGTAC
AAATCCCATTAACAAATTGACGATAGCAGTGAGTACTAATCCAAGAACTAAGAATATCCG
AGCATTGCTCCGATCACTTACAGTACCCATAAAGAACTTACTAAATCCATATGCGATGGA
AACAGCAGAAAGTGCAAAACCTAGTTCCGCTTTTGTAAAACCTTGCTCTTGCAATGCCGG
CATCGCTAATGAAAAGTTTTTACGTAATAAATAGTACCCAGCGTAACCGATGAAAATACC
AAGAAATACTTGGAGACGTAATCGTTTATAGGTATCATCTATCTGATTTTCTGGCAAAGG
CTTAATATGCTTTGCAGGTTTAAGAAAATTCATAAAATCCTCCTTAATATGTATTTATAT
GCATTTTGTGCGATAAACTTATATTAGACATGTATGAAAGCGTTGTCAATATACTTTTGT
GAAATCTTGAAGATTTAGTTTTTGAAGTATTTTATAAACGTTTAGAAAAAATAAATTGCC
ACACATAAATTTATAATTATGCAATTATTATGGCGTTTTACATACTAGCTGTGTATCTAC
GAATGAGTGCAAACATATTTTTATTTGCAGAAAAGGGGTAAATGGCATATAACTATCTTT
TTTATGTAAGTTGGTATAAAATTTATACTAATAGGAGGGATAGTATGAATATAGTAGGGC
ATCATCACATATCCATGTATACAAAAGATGCAAAACGTAATAAGGATTTTTACACAAATG
TCCTTGGATTACGATTGGTTGAAAAGTCGGTTAATCAAGACAATCCTTCAATGTATCATT
TGTTTTATGGGGACGAAGTAGGTACAGCCGGAACAATTTTAAGCTTTTTTGAAATTCCTA
ATGCGGGTCATAAGCAGCCAGGTACTGAAACGATTTATCGATTTTCATTATTAGTACCAA
ATCAAGCGGCACTTCATTATTTTGAAAAACGTCTTGAGAATAATGGTATTAAGTCTGAAC
GTTTGTACTATCTTGGACAAGAAGGTGTTGTCTTTAAAGATGAAGACGACTTAGAAATCA
TACTGCTTGTTAATGATAGTTTTGAAGTACCACATCAATGGCAACATAACGCTTATAGTG
AAATACCTCAAGCATATCAAATTTTAGGAATAGGGCCAGTAGAATTAAGAGTTAGAAATG
CAGCGCGTACGGTAGAATTTTTGGAAAATGTCTTAGGTTATCGCAAAAGAGATAATAAAT
CATTCGATGTGCTGACATTAGCACCACAAGGTTTATATTCGGATTTTGTAGTTATTGAGC
AACAGGGACAACGTGAAAGACCTGGACGAGGTTATATCCATCATATTGCAGTTAATACAC
CACAAATGAATGACTTAGATGCAATTTACAAGAAATTACAACAACAACCATAAAGTAATT
CAGGTATAATTGATCGCTATTTCTTTAAATCATTATACTATCGCCATAATTCAATTATGT
ATGAATTTGCGATTGAAGCGCCTGGATTTACTATTGATACACCTGTTGAACAATTAGGAA
GTCAATTGAACTTGCCTGACTTTTTAGAAGCAGAACGTGAACAAATTGAAAGTAAGTTAC
ACGAAATATAAAGGAGAATGTTTAATGGCAAAATTAGAAATGAATAAAAATACGCCTCTT
GAGTTTGGTTTGTATTCCTTAGGTGATCATTTATTGAATCCATTTAAAGGTGAAAAAGTT
AGTTATGAGCAACGTATTAATGAAATTATTGAAGCAAGTAAATTAGCAGATGAAGCGGGT
ATTGATGTTTTTGCAGTTGGTGAAAGTCATCAGGAGCATTTTACAACACAGGCACATACG
GTTGTGTTAGGTGCAATTGCCCAAGCGACAAAGCATATTAAAGTTTCAAGTTCTTCAACG
ATTATTAGTGCAACAGATCCTGTAAGAGTATTTGAAGACTTCGCGACATTAGATTTGATT
TCTCATGGTAGAGCCGAAATTGTGGCTGGTAGAGCATCAAGAACAGGTATTTTTGATTTG
TTTGGCTATGATTTAAAAGACTATGATGAATTGTTTGAAGAAAAATTAGGTTTACTTTTA
GAGTTAAATAAAACTGAACGTATTACTTGGTCTGGAAAATATCGTCCTGAACTTAGAAAT
TTGAAAATATTCCCAAGACCAATCGATAATACATTGCCAATATGGCGTGCTGTTGGTGGT
CCACCTGCAAGTGCTATCAAAGCGGGAAAACAAGGTGTGCCAATGATGATTACAACCCTT
GGTGGCCCAGCAATGAACTTTAAAGGTTCTATAGACGCTTATCGTCAAGCAGCAACTGAA
GCAGGTTTCGATGCTTCGCCCAAGTCTTTACCAGTAAGTACAGCGAGTCTGTTTTATACA
GCTGAAACAACTCAGGATGCTATGAGAGAATTTTATCCACATTTGAATACAGGGATGTCA
TTTATTCGTGGCGTTGGTTATCCAAAACAGCAATTTGCTAATTCACCAGATTATAGAGAA
GCGCTAATGGTTGGAAGCCCGCAACAAATTATTGAAAAGATATTGTATCAACACGAGTTG
TATGGTCATCAACGCTTTATGGCACAGCTTGATTTTGGCGGTGTGCCATTTGAAAATGTA
ATGAAGAATATAGAGTTAATTGGCAACGACATTATACCGGCGATTAAAAAGCATTTATCA
AAATAGGAGGGGCGTCATCATGAATATTGTATTATTGTCAGGTTCCACAGTAGGCTCTAA
AACGAGAATCGCTATGGATGATTTAAAAAATGAACTAGAAGTCATCAATGAGGGACACCA
AATAGAGTTGATGGATTTACGAGAACTTGAATTAGAATTTAGCGTTGGAAAGAATTATCT
AGATACTACAGGAGATGTATATAAATTAACGACGTCGTTAATGCAGGCTGATGTGATTTT
TATTGGTTTTCCAATTTTTCAAGCTTCCATCCCTGGTGCTTTGAAAAATGTATTTGATTT
ACTTCCGGTCAATGCGTTTCGCGATAAGGTAATAGGACTTGTAGCGACAGCAGGTTCGAG
TAAACATTATTTAATTCCTGAAATGCATTTAAAACCAATATTGAGTTACATGAAAGCACA
CACAATGCAAACGTATGTATTTATTGAAGAGAAAGACTTTTCAAATCAACAAATTGTCAA
CGATGATGTTGTATTTCGTTTGAAAGCGTTGGCACAATCCACAATGCGAACTGCTAAAGT
ACAACAACAAGTGCTTGAAGAAGAAAACAACCAATACGACTTTTAAAGTATAAAAATAAG
ACGCTCGGCACACTATAATTATAAGTGTTTGAGCGTCTTTTTATATTAACTATATAGCCA
GTGAACGACGATAAAGGCAAGTGATGACAAGCATATTGAGGTAATAATGATTGTCATAAG
CGGTTTAAGTGCGCGATTTTTAAGATCTTTAAAAGCAACATTTAACCCTAAAGCAACCAT
GGCCATTAATAAGCAAATTGTTGATACAGTATTTAAAATATTTAACAATACTGATGGAAT
AGTTACATATGTATTCACTAAGGCCATAATGACAAATCCAATTAAAAAGTATGGAATGCT
TATTCGACCCTTGCTAGATGATTCTGATGAACGGAAACGCATAATTAAAATAAGTACGAT
GGTTAATGGAATCAGTAAGAATACTCTACCAAGTTTACCAAGAAGTGCGATTTTAAGTGC
ATCACTACCACCAAAGCCACCAGCTAAGACAACGTGTGCAATTTCATGAAGACTAACGCC
GGACCAAGCGCCATAAACATTTGTCGTCATTGAAAAGATAGCGTAGATAGCTGTATATAT
AAGTGAAAATATCGTACCAATCAATGCGATGATACCGATACTAATAGCTGTATCCTTTTC
ACGTGATTTGAATATGGGAGCTACTGCAGCAATAGCGGCAGCACCACAAACGCCTGTACC
TACACCTAGTAATAATGCGATGTTTTTGTCACCATGCAACAGTTTGTTGACAAAGAGCAT
CATTACAATACTGAAAATAACGACACCTACATCGATGGCTAATAGTCTACTACCTTGACC
GATAATATCGAATATATTGAGTTTAAGTCCATATAGGATGATTGCAAATCTTAATAAATA
TTTAGATGAAAACGTAATACCTGAGCTATATTGTTCAGGATATCCTCTAAAGTGACGATA
TAGAATAGCGATTAATATCGCGATAGTTAATGCGCCAACCTTATCTAAGATTGGCAATTT
AGCTGCTAAAAAGCTAAATAATGCGACTATAAATGTTAATGATAGTCCAATCATAAAATG
CTTATTTTTCAATGATGCCATGAGCAGTGCCTCCTTTAATAGCATTTTAGCACTGTTTTG
TCGTATTTTTAAATATAAATTTGGAATGAATAATAAAGTAGTGATTAAATTAAGTTGTGT
GATAGGTATCAAGGACATCAACCAAAGTAATAGGCACTACAACGCTTATTGGTGGGGCCC
TAACAAAGAGAATTTCGAAAAGAAATTCTACAGACAATGCAAGTTGGCGGGGCCCCAACA
TAGAGAATTTCGAAAAGAAATTCTACAGACAATGCAAGTTGGCGGGGCCCCAACATAGAG
AATTTCGAAAAGAAATTCTACAAACAATGCAAGTTGGGGTAGGACAACAAATTTAAGATA
CAATGCGTAATATTAATATGTTATTATTATGATAATTTACAAAATTATATGAAAAATAAA
TGAGGGTGTGATGGTATGTTTGGAATGAAAGTGAATGAACAAATAAGATTAAAAATTTTA
GAAGCGCATGACACAGAAGCGCTTTTCAATTTAGTCAATCGTTCAAGAGATTCACTTAGG
GAATGGTTACCTTGGGTAGATGCAACTGAGCAGCCATCAGATACGCATGCGTTTATTAAA
AGAGGACTTTTGCAATTTGCTGATGGTAATGGATTTCAGTGTGGTATTTGGTATGAGGGA
ACGCTAGTTGGTGTCATAGGTTTACATGAAATTAATCATATGCACAGAAAAACTTCATTA
GGGTATTATTTGGATAAACAATTTGAGGGAAAAGGAGTTATGACACAAGCCGTCGAGACA
TTGATAAAGTATTGCTTCGATGAGATTGACTTAAATCGAATTGAGATCAGTGCCGCAGTT
AATAATGAAAAAAGCCAAGCTATTCCTGAAAGACTGGGATTTACTAGAGAAGGTATGTTA
CGTGACAATGAATTACTAAATGGTATTTATTCATCGAGTTACATCTATAGTTTATTAAAA
TCAGAATATAATGAAGGATGATAAATCAGACTACAAAAGAGTAATGACTTACATATAAGT
GTTACTCTTTTATTTATTTTTAAACTAAAAAGGTTGTTGACAGTATTATTTTATAACAAT
ATAATGATTTTGATAATTATTATCAACTAGATAATGTTCATGGGAGGATGCCTTAAAATC
ATCATTTTAAGAGCCACGTATTATCTTGGCATTTAGGGAGTGTGAGATAGTACGAATGAG
GGCATGTCTATGGGGATAATAGAATTTCTATAATGAGGTGTCAAAATGAAAAAGTTAACA
ACGCTATTATTAGCATCAACGTTATTAATTGCTGCATGTGGGAACGACGATAGTAAGAAG
GATGATTCAAAGACATCGAAAAAAGATGATGTTGTTAAAGCAGAATTAAAACAAGCAACA
AAAGCATATGATAAATATACTGATGAACAGTTAAATGAATTTTTAAAAGGTACAGAAAAA
TTTGTTAAAGCGATTGAAAATAATGATATGGCCCAAGCAAAAGCGTTATATCCAAAAGTT
CGTATGTATTATGAACGCTCTGAACCAGTTGCAGAAGCATTTGGAGATTTAGATCCTAAA
ATTGATGCACGTCTTGCAGATATGAAAGAAGAGAAAAAAGAAAAAGAATGGTCAGGATAT
CATAAGATTGAAAAAGCATTATACGAAGATAAGAAAATTGATGATGTGACTAAAAAAGAT
GCACAACAATTATTGAAAGATGCAAAAGAATTGCATGCCAAAGCTGATACATTAGATATC
ACACCAAAATTAATGTTGCAAGGTTCTGTTGACCTATTAAATGAAGTTGCAACTTCTAAA
ATCACAGGTGAAGAAGAAATTTATTCACATACAGATTTATATGATTTTAAAGCGAACGTT
GAAGGCGCACAAAAAATTTATGACTTATTTAAACCTATTTTAGAGAAAAAAGATAAAAAA
TTAAGTGATGATATTCAAATGAACTTCGATAAAGTGAATCAATTATTGGATAAGTATAAA
GATAACAACGGCGGTTATGAGTCATTTGAAAAAGTATCGAAGAAAGACCGTAAAGCATTT
GCGGATGCTGTTAATGCATTAGGAGAGCCACTAAGCAAAATGGCTGTGATTACTGAATGA
CAAATTATGAACAAGTTAACGATAGTACGCAATTTTCAAGACGTACATTTTTGAAAATGT
TAGGTATTGGCGGTGCCGGTGTTGCAATTGGCGCAAGTGGTGTTGGTAGCATGTGGTCTT
TCAAATCAATGTTCAATACACCAGAAGATCCGGAAAAAGATGCGTATGAATTTTATGGTA
AAGTGCAACCAGGCATTACCACACCAACGCAAAAAACATGCAATTTCGTTGCATTAGATT
TGAAGTCAAAAGATAGAGATGCAATTAAGGCAATGTTTAAAAAGTGGACGGTTATGGCTG
ATCGTATGATGGATGGTGATACAGTTGGCAAGACGAGTAACAATCCTTTAATGCCACCAG
TAGATACCGGTGAATCGATAGGATTAGGTGCAAGCAAGTTAACGATTACCTTTGGAATTA
GTAAGTCTTTGATGAAGAAAATTGGGTTATCTAGTAAAATTCCCGATGCCTTTAAAGATT
TACCGCATTTTCCGAATGATCAGTTAATAGACGATTACAGCGATGGTGATATTATGATTC
AAGCATGCTCAAATGATTCGCAAGTATCCTTTCATGCGGTTCATAATTTAGTTCGTCCAT
TTCGAGATATTGTTAAGGTACGTTGGGCGCAATCTGGTTTTATCTCTGCTAAAGGTAAGG
AAACACCTAGAAATTTAATGGCATTTAAAGATGGAACAATTAATCCTAGAAAGAGTAATC
AACTTAAAGATTATGTGTTTATTGATGACGGATGGGCGAAACATGGAACTTATTGTGTTG
TCAGACGTATTCAAATACACATTGAAACGTGGGATCGTACTGCACTGGAAGAACAAGAGG
CTACATTTGGTCGCAAGCGACATAGTGGTGCACCGTTAACAGGTGGGAAAGAGTTTGATG
AAATTGACTTAAAAGCGAAAGATAGTCATGGCGAGTATATTATTGATAAAGATGCCCATA
CGAGACTAGCGAAAGAAGCAAATACGTCAATTTTACGTAGAGCCTTTAATTATGTTGATG
GTACGGATGACCGCACAGGTAACTTCGAAACAGGCTTGTTGTTCATTGCTTTTCAAAAAG
CGACCCAACAATTTATCGATATTCAAAACAATTTAGGTAGTAATGATAAGTTAAATGAAT
ACATTACACATAGAGGTTCTGCTTCATTTTTAGTATTACCAGGTGTTAGTAAGGGAGGAT
ACCTTGGTGAAACATTATTTGACTAAAATTATAGCAATGCTAATTACTGCTGCTTTGGTG
TGTAACTTTGGGTTATTGAAAAGTCAGGCAGCAGAACAACAAAGTATTAGTGATGTATAT
AGTGTGATAACGGATGCGAAATCTGCACTTTCTAATAATTCGATATCGAATGACAATAAG
CAGAAAGCAATTGAGCAAGTGGTAAGTGCAGTTAAGAAATTATCTCTTGAAGATAATAGC
GAAGGTAATGCTGTCAAATCAAATGTGAGAAAGCTTGAAGATGCAAAAGCGAATGATGAT
CAAAAAGATACACTTTCGCAATTAACGAAGTCATTAATTGCTTATGAAGAGAAATTGGCT
AGTAAAGATGCGGGTTCTAAAATTAAACTATTACAACAGCAAGTCGATGCCAAAGATGCA
GCGATGACAAAAGCGATTAAAGACAAAAATAAAGCGGAATTAGAATCTTTGAACAATAGT
TTGAATCAGATTTGGACTAGTAATGAAACAGTGATTCGCAATTATGACGCAAATCAATAT
GGACAAATTGAAGTCGCATTATTACAACTTAGAATTGCAATTCATAAGTCACCATTAGAT
ACGGCAAAAGTGTCACATGCTTGGACAACTTTTAAATCAAATATTGATCATGTCGATAAA
AAAAGTGATACGTCTGCAAATGATCAATACCATGTATCACAATTAAATGATGAGTTAGAG
AAGGCGATTAAAGCTATCGACAACAATCAATTGTCGGATGCTGATGCTGCGCTTACACAT
TTTATAGAAATTTGGCCGTATGTTGAAGGTCAAATTCAAACTAAAGACGGTGCTTTGTAT
ACGAAAATTGAAGATAAAATACCATATTATCAAAGTGTATTAGACGAACATAATAAAGCA
CATGTGAAAGATGGTTTAGTAGGTTTAAATAATCAAATTAAAGAGGTTGTTGGCCATAGT
TATAGCTTCGTCGATGTGATGATTATCTTTTTACGTGAAGGACTAGAAGTGTTATTAATT
GTAATGACATTGACTACTATGACGCGTAATGTCAAAGATAAGAAGGGTACTGCAAGTGTG
ATTGGTGGTGCAATTGCCGGACTTGTATTGAGTATCGTTTTAGCAATTACATTCGTAGAA
ACACTAGGGAATAGCGGTATGCTTCGTGAGAGTATGGAAGCGGGATTAGGTATCGTTGCG
GTCATATTAATGTTTATCGTTGGTGTTTGGATGCATAAACGCTCGAATGCGAAACGCTGG
AATGATATGATTAAAAATATGTATGCCAATGCGATTAGTAATGGTAATTTGGTATTGTTA
GCGACGATTGGTTTAATATCTGTGTTGCGTGAAGGTGTTGAGGTTATCATTTTCTATATG
GGAATGATAGGCGAATTAGCGACCAAAGATTTTGTCATAGGTATCGCCTTGGCCATCGTG
ATATTAATTGTCTTTGCGCTATTATTTAGATTTATCGTCAGATTGATACCTATATTTTAT
ATATTTAGAGTATTGTCGATCTTTATTTTTATTATGGGATTCAAAATGCTTGGCGTAAGT
ATTCAAAAGTTACAATTATTAGGTGCGATGCCAAGACATGTTATTGAAGGATTCCCAACT
ATTAACTGGTTAGGATTCTATCCAAGTTATGAACCATTGATAGCACAAGCTGCCTATATT
ATGGTAGTTGCTATCTTAATCTTTAAATTTAAAAAATAAAAAACAGGCCGAGTGCCTGTT
TTTTGAACTGCACCCAGTCTAGTAGACAATTAAATAATTAAAATTAATGGTTGGTTTTGT
TGTTATACAGAATCAGCCATTTTTAATGTAATTCTTTCATGATTAAAGAAAAGAATAAAA
TCATGAATTGTTTTTGTAGCTTCTTCTACACTATTAAATTTAAAGTGCTTATTTCCTCTA
AAAATTTCACTTTTTATTGTACCCCATACACCTTCCATTGGACCGTTATCGATACATTTG
CTAATACGTGACATACTTTGAATCATGCCACATTCATCCAACATATGTTTAAATGTTTTC
GATGTATATTGAAAACCTCGGTCACTATGAAATAAAATACCTTTGGTATTTTCTACTTTT
TCTATCGCTTGATTGAATGTTTTAAATACTAATTGATTATTGTTAGAAGGGCCTAGCTCA
TAACTAACAATACGTTTAACACCTAAGTCATAAATGGCACTCAAATATATCTTACTACCT
TCTTTGATTTTAAATTCTGTTACATCTGTTAACCAAACTTTATTTGGCGTATCAATGTCA
AATTGTCGATTAAGCTTATTTTCTGATGTGATTTGTGGCGTTGAACGGCGATAAGGTTTT
CGCTTTTGACGTATTACCGCTTTTAAATTAAGTTCTTTCATCAAACGATAAATTCGCTTT
CGGTTTACTTGTTTACCTAGTTTTAATCGAATATAGATATAAATGCGACGATAGCCATAA
ATACCATTATACTTATGATAGATTGATTCTATTTCTCGCTTAAGCTGTTCATTCTCTAAT
TCAAGTTCACTCGATTGATAATGTACCCACTTATAATAACTCGCTCTAGAAATGCCTAAA
ATACGACACAAGCGTTGGATAGGGTATTGATGTTTTAACGCTTCAATCGTTTTGTATGCC
GTGATTTGTTTTCTCTTTGAATCATCTCTCTTTCCAATGCTTGAAACTTTTTTAAAACGT
CATTTTCCATCTCTAATAATCGATTTTGTGCTTTTAATGCTTGAATTTCAGCTTCCTTTT
GTTCTTCTGGCGTCATCATAGATTTGGGTTTTCCTTTGCCTCTGCCATCTACTAATCCAT
TTTTACCATGTGCTTGATACTTTTGAACCCACTGGTAAATTTGACCGTATGAGATATTAA
AGTGTTCTGCAACTTCTCTATAAGATTGTTTATGATTCAAGTAATATTCAACAATTGTGA
CACGTTCTTCAAATGTGGTTTTTCTTGCTTTCATGATATACACCCCAGTTTTCGGAGATT
GATTCTTAATCTCTTTTCCTACAGTATACATTTTTATCCAATTTTTGACTTGTGTCGAAC
TACGAATATTGTATTTGATTGCGAGATCTTGGGTTGATTGATTTGAATTCAAATATTCAT
TTACAACTTTTAATTTTAGTTCCTTTGAATAGTGATTGTATTGTTTTTGTGTAAGTAGTG
TTTCAATACCATGGGTTTTATAATATTTATACTTAGGATACAAAGTATTGACATTAATAT
CTAATTGTAATGTATCGATTAAGTATTGAAACGACACGCCTTTTTCATATTCTTGAAACA
TATATAGCAGTACATCTATGTCTACTTTAGGTTTTATTGACATAAATAAAGCTCCCTTCA
AAGTTTTCATTTTTTCAATGTCTACTTTGAAGGGAGCATTTCATTTTTGTTGCTGTATGG
CGGATTATCGTAGCATTGCAGATATCGCGGCATTGTTGAGGTGCGGATATCTCGGCATTG
TTGGTTCTCGTTGCATTGCAGATATCACGGTTTAATCCGATGCTGTATTCTGATTAACGC
AATGTTAGTTAGGTGCAGTATTGATATAATCTGAGGTGCTACATTGTTCTTTTATTGGCT
ATTGTGATGTTGCTGCATTGTGAGTATTGCAGTATTGATTCGTATAAGGTCATTGCGTTG
GTGGTTCACCGCGGCATGTGAATTTAACGATGAACATACTGAACTCAAAGAGCAATATGA
GTGGCAATGTGAGTAATATATTTAATGTTATGTCTGGTGGTGCAATGATACTCGCCAGCA
TAAAGCAAGCAAAATAAATATATTTACGATAATGTTTCAAAGAATATGTATCTATAAGAC
CGAATTTTGCAAGACCCATAAATAATATTGGTAATTGAAATAGAATGCCAAATGTGAATA
ACCAACGTATGAGTTCAATCAAATATGCTTTAAAGCCAATGACAGGCGAAATGTTTAAAG
TTAATGATAATTTTAACGCGAATTGAATGATCATTGGAAAGCCAACATAAAATGCAAAAG
CGACGCCAGCACAGAATAATAACACGCTGAAAAAACTATATTTATAAATAAATTGACGTT
CATTATTATGTAATCCAGGCGCAATGAATGCCCACAATTGATAAAACATGACTGGTGAAA
TGAAACAAAACGCGATGAAAAATATAATCATCACGTATATTTGGATCATTTCTGTGAATG
AAAATGCATGTAAGGACACATGTGCACGGGTAATATACGTTATGAATGGTGTCATCCACC
AAAATGATGAAACATATACGACGATGACCGTAATGACGAACGATAATAAAATTTTTACTA
ACCGATGGCGTAGTTCGCTAAAGTGAACCATTAATGTATCATCAGTACTATTGCTCTCGC
TGTTGCTTCGATTCCTTACTGGGTGTATCGTGAGACTCTTTATCTAAATCTTCTGTTGCA
GATTTAAATTCTTTTAAAGTAGAACCGATAGCACGACCAAATTGTGGTAATTTTTTCGGA
CCAAAAATAATTAAAGCGATAATGCTAATGACGACAAGACTTGTTGGACCTGTGATGCCT
AAAATAAAAGTGTTAGTTATCATGATAATCAACCTCACTCATAAGTAGTATATAGTATTT
ACTTTATACCGAACGATAATGATTATCAACAAATTTTATATAATAATTAAAATATTGCTA
TAAACACATTTTACTGAGGTATTAATTCTGAAATGATAGCTTGTTCTTTCAAGTTGATAT
AAGTACAAGTACCAGCTTGAATATCGATATGCCATTTATAAATGCCAGCTTCAGCCATTT
CATTACAAAATGTTTCGAAATCTGTTTGTCCTTGTTGATGTCTAGTTAATACATCTTGAA
CGATTGTTTTGATTGATTTTTGAGCAACAGGAATCGTACTTTTTACAGATGAAGTAACAA
TATCATCTTCTGATTGATGTACGTATGTTGCTGTGCCATCTTGAATATTAACAATATTGT
ACGTCATACCCATATCCTTAAATGCTTTGAATAGTTTTGGAAAATCAACACCAGTAAATT
GTTGATGTGCTTGTTGAATTGCAGATAATGTAAATGCCATAATAGTCTCCTTTGAATGGT
TTGATTTAGTGAAAATGCGTGCATCATACTAAAATTAGAATGCTGTTAATTATGCAGGAA
GGTGTAACGAATGTAAACAATTATGACTTGTAGGCGTTGAGGTGTTTGTTTCAAAATGTC
ATACATAGGTGGACATTTATATTTTTTTTTGTCTTTTTGACAAATATAGTTGTCAAAAAG
ACAAATATCATTTACAGTAGGATTAAGGAGTTGATGCGATGTGCGTAATCGATTGAAAGA
GTTACGAGCACGAGATGGCTTAAATCAAACGCAGCTTGCCAAACTAGCTGGTGTTTCAAG
ACAAACCATTTCTCTAATTGAGCGAAACAATTTTATGCCATCAGTATTAACGGCAATAAA
GATTGCTCGTATCTTCAATGAAACGGTGGAAACTATTTTTATTATTGAGGAGGATGAGGC
ATGAAAATACTAAGATATATTGGATATCTTTTACTGGGTGGACTTGTAGGAGGTATCATA
GGTGGAATTTTAGGTAACTTTGATGGATTGAGTATTGAGAACTTGACGTTTGCGACATAT
AACAATGTCGTTGTAATATCGATTGTTGCGACTATTATTATCATATTGGTAGAAGCCATT
GTTTTGATGAATCAAAAACGTGCATTGAAGTATAAGCGACTTGTAGATGAAGAGGTAGAT
ATCGATGCAACAGATCAATATGAGTTGCTTGCGAATCGTTATGTTTTAAATGGAAGTATA
TTAAGTATTCTGCAGACAGTTATTGCTTTTTTAGTATTGCTTATTTTTGTGGTAGGGCAT
GCTGAAGCAGATGCAATACTATTCTTTTTAATACCATTTTTTGCTAGTGCTATTTTCAAT
ACACAATTTACGCTGTTTAATAGAAGATTTGATGATAGAATGCCAAAAATTGCAGATAAG
AATTACACTGAAAAGCGATTGGAAATATTGGATGAAGGTGAACGCCATATAGAATTAATT
GCATTATTTAAAACATATGCGATCAACTTATCCATATTGATACTAGCCATTATAGTAATT
GGGCTTTATTCAATTACTACTGGAATTAATCAAAGTTTCAGTTTGCTACTTATCATTGCT
ATTTTCATATATAACGCCTTTAGTTATTTATTGAAGAGAAGACGTTTTTATTAAAATTAA
ACAAAGAGGAGCATGGATATGACAACATTGTTAAACGTAGATCGTGTGAACAAACAATAC
AAAGATTCGGAATTTAAATTACAAGATGCATCTTTAACGATTGCTACTAATGAGACAGTA
GGATTAATCGGGAAAAATGGCTCAGGTAAATCGACATTAATTAATATTCTAGTAGGCAAT
CGACATAAAGATAACGGTAGTATCACATTTTTTGGGGAAGAACATGCTATGGATGATGTC
GAATATAAAGAACACATAGGTGTAGTGTTTGATGATTTGAGAGTACCTAATAAATTGACT
ATTAAAGATATTGATAAAGTATTTCAATCTATTTATATGACTTGGAATAGTCAAAAATTC
TTTGATTTAATCAAATATTTTGAGTTGCCACTACAAACTAAGATTAAAACTTTTTCAAGA
GGGATGCGAATGAAGATAGCTTTGACGATTGCGCTTTCTCATGATGTGAAGCTATTGATC
TTAGATGAAGCAACTGCGGGTATGGATGTTTCTGGACGAGAAGAAGTAATGGAACTATTA
GAAGATTTTGTCGCGCAAGGTGGAGGCATCTTAATATCATCGCATATTTCTGAAGATATA
GAACAATTAGCGGATAAATTAGTGTTTATGAAAGATGGACGAATGATTTTAACTGAACAG
AAAGATATACTTTTAGCACAATATGGAATTGTTACGACAGAAGATAAAGATGTTGAAATT
CCTAAGCATTTAATTATAGCTTCTAGATTGTCAAAGGGGAAATATCAAATTTTAGTTAAA
GATTATGCAGAAATTGAAAATGCAGAACCTTTAAAACACATTGATGACGCTACGAAAATC
ATAATGCGAGGTGAAGTTTAATGAAAGGTATGTTCCTAAGTAGTTTCTATGCAACGAGAA
AGCAAACATATATTTATTTTATAGTCGCTATCATAGCTGCGGGATACTTTGCAGTATTTA
ATCCGTTGATGAGTTCGGCAATGGCTGGGGTTATGTTAATCACACCTATTACTGATAATA
TTAAACATGAAAAAGACTCAAGATGGATGTATTATGTATCTACTTTACCGGTTAAACGTA
GTGATTATATTAAGTCATACTTTGCCTTTTATTTAATCTTATTCGGTGCAAGTTTAATGA
TTGGATTAGTTGTGACTACGATCGTGACCCAAAGTGTGATGATTGGTATTATGTCAGGTT
TAATGAGTTTTGGTATCATAGGGGCATACTCTATCATTTTCCCATTGACATTTAAATTTG
GCGCTGAAAACTCCAATGTCATTATGATATGTGCATCTATACTACTACTTATTTCTTTCG
TGGTCTTTTTCTTTATATATGGTATGGTTAGTGGTGCATCTGTATTAGAATTTGAAAAAA
TTAGCACTGAAGGATGGCTAGTTGTCATAGCATATGCGGTCATTGGTATAGTTATAACGA
GCGTTTCTTATATATTGTCTATTAAAATTTTTAACAAACAAGAACTATAATCAATACTCT
TGGTGTGAAGCTAGTCATTGAAAAATTATTTAGAGCAGGTGATAAATCAATACGATTATC
ATCTGCTCTTTTTAGTGTTGTGGAATGAAATGCGGGATGATAGGTTGAGGTGACATCTCT
ATATCATATCATTTGTTTTTAGAAGATTAGGTTGTGTGGGAATTGCATCCTTTTATAGTG
AGGATTAACGTGTATATATTATTGAGTATGTTGCTGAAATTTATTTGCGTGTATCAATTG
ATGATGGTATATGCCAATGATTTCCTTGGAAATATAAAAACTTGATCATGTATCATAACT
GATGATTGTCTCAAAAGTATACTGTGAAGCACAATATTTTTGGATGCAGTTCAAATACAT
TGATCGAGATCAAGGTTATCTATTCATCACTTTGACGTAGACGTTGATTTTTAAAATAGA
TGAGCATGATGCAGAAAGTCGCAACGGATACCGAGATAATCATTACTTGGTCATGCCCTT
TAAAGATAAGGCTGATGATATATGATACTACAAGTATGCCTAGTGAAGAAGAAATATATT
TTGCGTTTGTCAGTTCATTATGGAAATAAGGCGTGATTAACCATAATCCAATATAGAATA
TTAAAACACTGATATATATCATATTAATTTCAAACAAGTCATTTAGTTTATTGTTATTAC
TAAAAACAATTGCGGCATTAATCACACCTAAAGCGATATTGATTAATAAATGCGTATACG
ATAAACGAAAACCGATAGATGACAATTTATGATTGATGTAATTTTCAGTAATGATCCAAT
AAACACCGAAAAGACTAATTAAAATCATAAATTGGAATATATAAATGTAACTAAAATGAT
CAATGCTAAATGATGACGAAGCTAAACCAACCAGTACCTCGCCAAAGATAATAATTGTTA
GTAACGAAAAACGTTCTACTAAATGCATCATATTAACAGGTGATAATACAAGATATTTCT
GAAATGGAATAAGTCCTGTCGCTGCAATGAATACGCCTAAAAATCCAGGGATGTAATGGA
TACTTTGTGGTAGTACTAATGATAGAAATGATAAAAATGAAATCACAAAGGCTACGGTCG
CAAAAGCTTGACATGTACGCTTATCGCCATAATCTAATCCTGTACGTATATGTAATAAAT
ACTGTAATCCGATACTTAAATACATAATTGCCACGCATAAGAAGAATGGGAAGAATGTCT
TTTCAAAGTCCGGATATAGGCTGTTAGATAGGAAGACCATGATAAACATATTAAACATCA
TAAACGAGACGTCTTTGAATGTAACTTGACCAAATCGATTTGTAAAAAATGTTTGATGAG
ACCACATTAACCATAAGAACAAACTCATGACGATGTATTTGAAAAATAAATCAGCTGAAA
TGGAACCATTTTGTGTTGTTAAAATCACATGTGCAATTTTTTGAATGGCATAGACGAAAA
TTAAATCAAAGAACAACTCATGGAATCCTGCACGCTTTTCAGCTAAATGTTTTGGTGTTA
ATGCATTAACCATAAAATTTTAACTCCTTTAAGATGTGTAATTAATTTACTAAGTATACT
ATTTATTTTTTCTAGTGAATAGGGGCAGATTTGGCGATGAAGTGGAAGGAGAGGTGACAG
GGAGCTGGTTGCGGCATTAACAGTTATCAGCGATTTAATATTTGACTAGAGACGTCATGG
TTTGAAAAAGTAGATGGTGAAATTGATGGTGAAACAAGCTGTGAATAGCGATGCAATGAT
AGATAGCATTTAATTAGAGTCATTATGCGAAATGATTAATGATAATTTGTGGTAAATCAA
AGCATAATTTTGTACTATAGATGAGGATGATAGAGCATATTTAAGAGTGTGAAATGTTAA
AGTGAAACCGTTTACGTTTCCGATTGCCCAAGCAAATTACATCATTGTATAATATGATTT
GTTAAATGCATAACAAGAATGAAAATGTAACATACGTAGCAATTGGTTTCATAAATTGGA
TGTTAGTGGCGTATTGGTTCATTAGACGTATTAGTAATAAAATTGTATATATCATAAGGA
GATGAATATGACATGACGAGAGTCGTATTAGCAGCAGCATACAGGACACCTATTGGCGTT
TTTGGAGGTGCGTTTAAAGACGTGCCAGCCTATGATTTAGGTGCGACTTTAATAGAACAT
ATTATTAAAGAGACGGGATTGAATCCAAGTGAGATTAATGAAGTCATCATCGGTAACGTA
CTACAAGCAGGACAAGGACAAAATCCAGCACGAATTGCTGCTATGAAAGGTGGCTTGCCA
GAAACAGTACCTGCATTTACAGTGAATAAAGTATGTGGTTCTGGGTTAAAGTCGATTCAA
TTAGCATATCAATCTATTGTGACTGGTGAAAATGACATCGTGCTAGCTGGCGGTATGGAG
AATATGTCTCAATCACCAATGCTTGTCAACAACAGTCGCTTTGGTTTTAAAATGGGACAT
CAATCAATGATTGATAGCATGGTATATGATGGTTTAACAGATGTATTTAATCAATATCAT
ATGGGTATTACTGCTGAAAATTTAGTAGAGCAATATGGTATTTCAAGAGAAGAACAAGAT
ACATTTGCTGTAAACTCACAACAAAAAGCAGTACGTGCACAACAAAATGGTGGATTTGAC
AGTGAGATTGTTCCGGTATCAATTCCACAACGCAAAGGTGAGCCAATCGTTGTTTCAAAA
GATGAAGGTGTTCGAGGAGATGCCTCTGTTGAAAAATTAAGTCGTTTAAGACCAGCTTTC
AAAAAAGACGGTACAGTTACAGCAGGTAATGCATCAGGAATCAATGATGGTGCTGCGATG
ATGTTAGTCATGTCAGAAGACAAAGCTAAAGAATTAAATATCGAACCATTGGCAGTGCTT
GATGGCTTTGGAAGTCATGGTGTAGATCCTTCTATTATGGGTATTGCACCAGTTGGCGCT
GTTGAAAAGGCTTTGAAACGTAGTAAAAAAGAATTAAGCGATATTGATGTATTTGAATTA
AATGAAGCATTTGCAGCACAATCATTAGCTGTAGATCGCGAATTAAAATTACCTCCTGAA
AAGGTGAATGTTAAAGGTGGCGCTATTGCATTAGGACACCCTATTGGTGCATCTGGTGCT
AGAGTTTTAGTGACATTATTGCATCAACTGAATGATGAAGTCGAAACTGGTTTAACATCA
TTGTGTATTGGTGGCGGTCAAGCTATCGCTGCAGTTGTATCAAAGTATAAATAATAAGAA
AACAGGTTATCACAACAGTATTAATTACATGTTGGCATAACCTGTTTTTATTTGTTTATG
GATTTATTGGGTAATATTAGTCATTTGATGGTTTAATTGCAAATGCTCTAACAGGGAACC
CAGGTGCATCTTTTGGTTTAGGGCTGATAGCGTAAATGATGGCGCCACGAGTTGGTAATT
GATCTAAATTAGTTAATAACTCGACTTGGTATTTATCCTGACCAAGAATATAACGTTCGC
CAACTAAATCACCATTTTTTACAACGTCCACAGATGCATCGGTATCGAATGTTTCATGAC
CAACAGCTTCAACACGGCGTTCTTCAATTAAGTACTTCAAAGCATCTAATCCCCAACCCG
GTGCATGTTGTTGTCCGTTCGCATCTTTGTTTTCAAACGTTTCAATATTAGGCCAACGTT
TTGACCAATCGGTACGAAGTGCAACAAAAGTGCCAGGTTCAATAATACCATGCTCTTTTT
CCCATGCTTCTATATGCGCACGTGTTACGATGAAATCATTGTTGCTCGCTACTTCTGTTG
AAAAGTCTAATACAATTAACGGCAATACCAATTCTTTTAAATCAATGTCTTCTAAATAAC
GTTTGTTCTCGACAAAGTGGATTGGTGCATCAATGTGAGTACCATATTGCGTTACAATAT
TCCAACGTTGCACATAGAAACCATGATCTTTAACCGTGAATAAAGTTGAAACTTCGCCTT
TTTCAAACTCACTAAAACGTGGTATTTCTGGATCAAATGTATGCGTTAAATCAACCCAAG
TTGCTTGTTTTAAAGTATTTAATTGTTGCCATAAAGGATAGTGTGTCATAAAATCACCCG
TTTTTAGTTTATTATATGATAAATGCTGCGATTATTCTTGGCGTTTAGCTTTAACAGCAT
TCACAAGTACAGTCAATGCATCTTTAACTTCTTCTTCTTTTCGCGTTTTCAATCCACAGT
CAGGGTTTACCCAGAATAATGAGCGGTCGATTTGTTGTAGTGAACGATTGATTGCTGTAG
TAATTTCTTCTTTTGTTGGAATACGTGGACTATGAATATCATATACACCTAGACCAATAC
CTAAATCATAATTAATATCTTCAAAGTCTTTAATTAAATCACCATGGCTACGAGATGTTT
CAATTGAAATAACATCAGCATCTAAGTCATGAATAGCATGAATGATTTGACCGAATTGAG
AATAACACATATGTGTATGGATTTGAGTTTCATCACGAACTGAAGACGTTGCAAGTTTAA
ATGATAAAACAGCATCTTTAAGATATTGTTCGTGATATTCAGAGCGTAATGGTAAGCCTT
CACGTAATGCAGGTTCGTCAACTTGGATAACTTTGATTCCTGCAGCTTCAAGTGCTAATA
CTTCTTCGTTGATTGCTAAAGCAATTTGATCTTGAACAACTTTACGTGGTAAATCAACAC
GTTCAAATGACCAGTTTAGAATTGTTACAGGTCCAGTTAACATACCTTTAACTGGTTTAT
CTGTTAAGCTTTGTGCATAAACTGTTTCATCAACAGTTAAAGGCGCTGTCCATTTTACGT
CACCATAAATGATTGGTGGTTTTACGGCACGTGAACCATATGATTGCACCCAACCGAATT
TAGTTACTAAGAAACCTTGTAATTTTTCTCCGAAGAATTCTACCATGTCATTACGTTCAA
ATTCACCGTGAACTAATACATCTAAGCCGATGTCTTCTTGAATTTTAATCCATCGAGCAA
TTTCATTTTTTAAGAATGTTTCATATGCTTCGTCTGTAATGCGTTTATTTTTCCAATCTG
CACGGTATTTTCGAACTTCTCGGCTTTGTGGGAATGATCCAATAGTTGTTGTTGGTAAAT
CCGGTAAGTTCAAACGTTTTTGTTGTTGTTCAATACGTTGCGCGAATGGTGATTGTCTTG
AAGTACGCACGCTTTCGAAATCATAATCTAAGTTTTTGAATGATTGATTTTGGAAACGCT
CATAACGTGCTTTTAATTTATCATATTTAACACTATCGTTTTGATTAAATAGGCGACGCA
ATGCATCTAATTCGTCTAATTTTTCAGTTGCAAAGCTTAAGCCTTCGCCAACACTTGTAT
CTAATGTTTCATCATCTAAAGATACTGGAACATGTAATAATGAAGATGATGGTTGAATGA
CAAGCTCATTCGTGTGTGCTAACAATTTATCGATTAAGACTTTTTTAGATTCAATGTCAC
TTGCCCATACATTACGACCATCAATAATTCCAGCGTATAATGTTTTTGATTTATCAAAAT
CTCCTGCTTCAATTTGTTTAAGGTTATAGCCATTATCATGGACAAAGTCTAAACCTAAAC
CACCAACAGGTAAAGAACTTAAGAATTTAAGATGTGCACGTTCGAAGTATGTTTGAATGA
CTAATTTTTTAGCAACACCAGCTTTTTCGAAATAGTCATAAGCTTCATGTGTAATATTTT
CATAGCTTTCACTGTCGTCTGTAACTAAGATTGGCTCATCAACTTGAATGTACTCAGCAC
CTGCATCAATTAATGATTCAAACACTTCTTTATAAAGTGGTAATAACGTTTTAACTTTTT
CTTCAAAAGTTTGGTGACCGCCTTTTGATAATTTAACAAAAGTAATCGGACCAACAATGA
CAGGGTGAGCGTTAACGTTTAAAGATTGCGCGTATTTAAAGCGATCTAATAATACGTTGC
GACTCACTTTAGGTTCAACATTGTCCCATTCAGGTACGATGTAGTGATAGTTAGTGTTAA
ACCATTTTATAAGTGCACTTGCAACATGGTCTTTATTACCGCGAGCAATATCAAATAATA
AGTCATCATCGATAGTTCTACCTTGGAAACGTTCAGGGATGATATTGAATAATAATGACG
TATCTAAAATATGGTCATATAAAGAGAAATCACCAACTGGGATGCTATCTAAGTGATAGT
ACTTTTGTAATAATAAATTTTCTTTATGTAGATCTGTTAATGTTTGATCTAATTCTTCTT
TAGAAATCTTCTTTGCCCAATAACTTTCGATTGCTTTTTTCCATTCTCTTTTTCTACCTA
ATCTTGGGAATCCTAAGTTTGATGTTTTAATTGTTGTCATAATATTGCCTCCTTGTGAGC
AGTAATAGATTTTGAGTATGCTGCAAGTTCTAATGAATCTTCGACATTTTGAAACGGTGT
GATAATGTATAAACCATTAAAATATTCATGAACAGTATCGATTAAATCCTTTGAAAGCTT
AAGACTTAGTTCTCGTGTTTTGGCTTTATCATCTTTAACTGCTTCAAATTGTTGTAAAAT
TTCATCTGACATCTTGATTCCTGGCACTTCATTATGCAAAAAGAGTGCGTTTTTGTAACT
TGCGATAGGCATAATGCCTATGAAAAATGGTTTGTTCAAGTGCTTAGTGGCATGGTAAAT
TTCAATGATTTTCTCTTTGCTGTACACGGGTTGTGTTATAAAATAAGACATTCCGCTTTC
TATCTTTTTCTCTAGTCGTTTTACGGCACCATCTAATTTACGAACATTAGGGTTAAAGGC
GCCAGCGATGTTGAAGTGTGTACGTTTCTTCAGCGCATCACCGTCAGTGTTAATACCTTG
ATTAAATCTTAGAGCGAGTTCAGTTAATCCTTTAGAATTAACATCATAGACATTGGTTGC
ACCTGGTAAGTGACCAACTTTTGAAGGATCACCAGTTATGGCTAATATTTCGTTAACGCC
AATGAGCGATAATCCAAGTAAATGGGACTGCAAGCCGATTAAGTTTCGGTCTCGACATGT
AATATGTACGAGTGGTTCAATATTGTAATATTGTTTAATTAAGCTTGCAGCAGCAATGTT
GCTAATTCTGACAGTTGCCAATGAATTATCTGCGAGTGTTACCGCATCTACATTAGCTTT
ATCAAGTTTAGCGATATTTTCAAAAAATCTATCCGTGTCTAAATGTTTCGGTGTATCCAA
TTCGATAATAACGGTTGGACGTTCTTGAACCTTAGATGTTAATGATTGTCTAACTTTATT
TTGAGATGGATTGAATAGTGCTTTCTTTGGTATCGGAATCACTTTTTTGTCATTAACAGG
TTTAAGTGTCTGAATAGATTCTTTAATAAATTTGATGTGCTCAGGCGTTGTACCACAGCA
ACCACCAATTAAACGAACACCTTCGCGAATTAGATTTTGAGCAACTTGACCGAAATATTG
TGCATTGTCACTATACTTAAATTCACTATTTTCAATATCTAATAAGCTGGCATTTGGATA
ACAAGATAAGTATGCGTGCTCTGGTAATTCAATATGTGTGAAAGACTCTTGCATATGGTG
CGGGCCATGATGACAATTGAGTCCCACGATGTTTGCACCACATTGAACGAGTTGTTTTAA
TCCTTCATTGATTGCCTGACCATTAACTAAGTAATTTGTGTTTGAAGCGGTTAATTGAGC
AATGATTGGAATGTCGTATTTCTTTCTCGTTCGTGAAATGACATTTGTTAGCTCTTCTAG
GTCGTAATACGTTTCGAAAAGTAGCGCGTCAACGCCTTCTTCAATTAAGGTATCTATTTG
AATTTCAGTATGATAAAGAATAGTTTGTAAGCTGATATCCTCTTGTTTGATACCTCTAAA
CCCACCAACTGTGCCTAATATATACGTATCTTTATTTGCTGCTTTTTTTGCGATGCGTAC
GGCTGCTTGATGTATAGCTTTAACTTTATCTTCAAGACCGAATCGTTTTAACTTTTCAAA
ATTTGCACCATAAGTATTGGTTTGAATGACATCAGCACCAGCTTCGATATATGAACGATG
GATGCGTTCAACTTTATCTGGATGGCTAAGATTATATGCTTCTGGGCAGGTGTCTAACCC
TTCAGAGTATAAAATGGTTCCAATAGCGCCATCAGCTACTAAAACATTATCTTTCAATTG
TGTGAGGAATTGACTCATTGAATGCCTCCTTTAATGCGTATTTGATGTCTGCAATGAGTT
CATCAGAATCTTCGAGACCAACGCTTAATCGGAATAGACCGAAAGTGATACCACGTTCTT
GTCTCACTTCTTCAGGTAGTGCAGCGTGAGACATTGTTGCTGGATGTGAAAGGATCGTTT
CAACACCGCCCAGACTCACTGAAACGAGTGGTAATGTCAGTGCATCGACAAATTGTTGTG
CTTTAGACTCATCAGCTAAACGAAAGCCAATAACGGCACCGCCATTTTTAGCTTGTTCTA
AATGAGCAGCAGTGAGTCCCGGATAATAAACTTCTGAAATTTCATCTTGCTTTATTAAAA
ATGACACGATTTTTTGAGCGTTTTCGACAGATTGTTTAAATCTGATTGGAAATGTTTTTA
AATGTTTAGCAAGCGTCCAGCTATCTTGAGCAGATAACATATTGCCTGTACCATTTTGTA
TTAAATAAAGAGCTTCACTAATTGCCTCATTATTAGTAATGACAGCACCAGCAATTAAAT
CGCTATGTCCACTTAAAAATTTTGTAGCACTATGAATGACAATATCAGCGCCAAGTAATA
AAGGTGATTGACCTAACGGTGTCATAAATGTATTGTCCACAGCTACCAGTAGTTCATGCT
TTTCGGCTATTTTAGAAACAGCTTTGATATCAGTAATTTTAAAACAGGGATTCGATGGTG
TTTCGATATAAATTAATTTTGTGTTGGATTGAATGGCACCCTCGATTTGTTCGAGCTTGG
TAGTATCTACGGTTGTAAATTCAATATTAAAACGATTCAAAATTTGCTCAGTGAGGCGAA
AAGTACCGCCATATACATCATCGGGTAAGATGACATGATCACCAGATTTGAAAGTCAAAA
GTACTGCTGAAATAGCAGCAATACCTGATGCAAAAGCAAAAGCGAATTTTCCCTGTTCTA
ATCGTGCTAACTTCTCTTCTAAAAGTTCACGGTTAGGGTTGCCACTTCGTGCATAATCAT
ATTTAACATCACCACCAAGACTTGTTTGATGGAATGTTGAAGAATCATAGAGTGGTGGGT
TAGCTGAATGATATTCCACACCTCTACGCCAATCGAATATCACTTCTGTCTCTTTTGAAA
GTGTCATACAATCTCTCCAATCTGAGCTTTATCTAATGCTTGGATGATATCGCGTTCGAT
GTCTTCATAATTTTCAACGCCTAGTGATAAGCGGATTAAATACTCATCAATGCCACGTTT
ATCTTTTTCAGCATCTGGCATATCAACATGTGTTTGTGTGTAAGGGAAGGTCACTAATGT
TTCAGTGCCTCCTAAACTTTCTGCAAAAATACAAATATCTAAATTTTCTAATAATTTAGC
GACGCTATAGGCCTTGTTAAGTCTTAAACTAAGCATGCCAGTTTGCCCGCTATATAATAC
TTCGTCAATTGCTTGAAGTGACTGACATTTTTTAGCAAGTTTTCTTGCGTTTGATTGCGC
ACGCTCAATGCGTAAATGCAAAGTTTTAAGTCCACGTAATAACAAATAACTATCTATTGG
TGAAAGTGTTGCGCCAGTCATGTTGTGAAAATCAAACAACTGTTGCGCGAGTGATTCATC
TTTGACGGTTACGACACCTGCTAGTACATCGTTATGTCCACCAATATATTTCGTAGCTGA
ATGTAAGACTATATCAGCACCTTCTGCTAATGGTGTTGAAAGATAAGGTGTTAAAAAAGT
ATTGTCGATAATTGACAATAAGCCTTTAGCTTTACAAAGTTGATAGTACGGCTTTACATC
AATAGCAATCATTTGTGGGTTAGATATTGGTTCAATGAATAATGCTACTGTTTTATCAGT
GATTTCTTTTTCAACTTGTTCATAATCTGTAAAATCAACGTACTTAAATTTGATATTGTA
TTGTTGCTCGTAAAATTCAAATAATCTAAATGTGCCGCCGTATAAATCGAATGAAACTAA
AATTTCATCGTGTGGTTTAAATAAATTACATATTAATTGAATGGCTGACATTCCACTTGA
TGTAGCGAATGATGCAATACCATGCTCAAGTTTGGCAAAACAGGTTTCAAATGTTGAGCG
TGTAGGATTTTTAGTACGTGTATAATCAAATCCTGTCGATTGTCCTAGTTTTGGATGTTT
GTAGGCAGTAGATAAATGGATTGGATTCGCTATAGCACCGGTTGAATCATCAGTTAATGT
GATTTGGGCTAACTGTGTATCCTTCATATTAAGACCCTCCTGTAAGAAAAAATAAAAAGC
TTCCGTCCTTCGTACCCGAATGAATCGGATAAAAAGGACGAAAGCTTATGTTTCGCGGTA
CCACCTTTATTTGTTATTCCATCGCTGAAATAACCTTATTCAGTACGCATTAAAAGTAAA
TATGCTTACTGAACAATTATCACAATTAAAGTCAGTAAGTAAGGATATAGTAATGTGATA
TCCCATACTTATTAACAAAAAATCGTGCGTAAAGAATCCAGTACGCCATTTAACATCAAT
GTTAATACTGTATCGCTATAACGGGCGAACCCGTAGACACCTCATATTGGCATCAACACT
CCAAGGCCATTTTCAAACACGCTTTCAAAATCTTCTCTCAGCTACTAAAGACTCTCTGTA
TAAGCAGGGTGTGTTTTACTTTCCTCTTTATTGTGTTTACGTTTCATTAAACTGTTATAA
GATATTAATTAGCTTACAGAGTAAAAAAAGATTTGTCAACAATTATTCAGAAAATTTTGA
TTTAAAAGTTAATTTGTTTGTGAAATTGTAATTGGTATCTTGAAGTTGAAAAATGAATTA
TTTTTTAAATAAAGTGTGGTTAATGGTTGTCTGACTCATTTAGAATACATAAAATATATT
TAACTGTTGTTATCAAATAAAAAGTGATGTGAGTGAATTGTCAAAAAGTGAAGATCAACG
TATTACTAAAACAAAAGATGAACAAATTAAGCAAATAGATATATCGGATATCAAACCGAA
TCCGTATCAGCCCCGAAAAACTTTCGATGAAAATCATTTAAATGATTTGGCAGATTCAAT
TAAGCAATATGGTATTTTGCAACCAATTGTGCTTAGAAAAACAGTACAAGGCTATTACAT
TGTAGTTGGTGAAAGAAGGTTTAGAGCTTCGAAAATTGCTGGTCTAAAATACGTATCAGC
GATTATCAAAGATTTAACAGATGAAGATATGATGGAACTGGCGGTCATCGAAAATTTACA
AAGAGAAGACTTAAATGCGATTGAAGAAGCTGAAAGTTATCAACGTTTGATGACAGATTT
GAAAATTACACAACAAGAAGTAGCGAAGCGATTGAGTAAGTCGCGCCCGTATATAGCGAA
TATGTTGAGGTTATTACATTTACCGAAAAAGATTGCTGACATGGTAAAAGATGGGCGACT
GACAAGTGCACATGGACGAACGTTATTGGCAATTAAAGATGAACAACAAATGCTTAGGTT
AGCGAAACGGGTTGTTAAAGAAAAGTGGAGTGTTAGATATTTAGAAAATCATGTTAATGA
ATTAAAAAATGTTTCGTCAAAGTCGGAAACAGACAAAGTAGATATAACTAAGCCTAAATT
TATAAAGCAACAAGAACGACAGTTGCGAGAACAGTATGGCGCAAAAGTAGATATATCGAT
AAAAAAATCAGTCGGCAAAATCTCATTTGAGTTTGAATCACAAGATGACTTTGTGAGAAT
CATTGAACAATTAAATCGTAAGTATGGTAAATAGTTACACAATTTTATATAATATCACTT
TGTGAATCTATAGATATATCGATAGTTATCTATATTCTTTGAAGATGATGCGACTTCAGT
AGGTTGGAAGAATACAACAATATTAATAAAATTATTTGAGACTATATAGAAGGGAGTAAC
GCTAATTATGGATCAAGTTATGAGTATTATTTCATCGCTATTCGAACCATTAACTAAAAT
TGAAACATATGAAAGTGTCGCTACTAAATTAGCGATGATAATTATATATATTATCGTTGC
ATTAATCGTAATTAAAATACTAGATAAAATGATTGCCCAAGGATTTAAAATACAAAACAA
GAGTAAAAAGGGTAATAAAAAACGTTCCAAAACATTAATATCATTGGTGCAAAATGTTGT
TAAATATATCGTGTGGTTTATAGTTATCACTACCATTTTAAGTAAATTTGGCATTAGTGT
TGAAGGGGTAATTGCCAGTGCTGGTGTCGTAGGCTTAGCAGTAGGTTTTGGTGCTCAAAC
TATAGTTAAAGACGTAATTACAGGATTCTTTATTATATTTGAAAGCCAATTTGATGTAGG
TGATTATGTTAAGATAAATAACGGTGGTACAACTGTAGCAGAGGGAACAGTTAAATCAAT
TGGACTCCGTTCAACACGTATTAATACAATATCTGGAGAACTTACAATCTTGCCAAATAG
TAGCATGGGTGAAATAACGAATTACTCAATTACGAATGGAACAGCAATTGTTAAAATTCC
AGTATCTGTAGATGAAAATATTGATAATGTTGAGAAGAAATTAAACAAATTATTTACATC
TCTGCGTAGTAAATATTATTTATTTGTAAGTGATCCTGTTGTGATTGGTATTGATGCCTT
TGAAGATACTAGAGTAATATTAAGGGTTTCAGCAGAAACAATACCAGGTGAAGGTTTCTC
TGGTGCGCGTATTATTCGTAAAGAAGTACAAAAAATGTTTTTACAAGAAGGTATTAAGAC
ACCACAACCAATAATGACACCTTTTAATCATAGTGAAAACGGTGTTTAGTAGTTTATAAT
ACATGGAGGTCATATTTAATGGCGTCAAAATATGGAATAAATGATATAGTAGAAATGAAA
AAGCAACATGCGTGTGGAACCAATCGTTTTAAAATTATTAGAATGGGTGCTGACATTAGA
ATTAAGTGTGAAAATTGTCAACGAAGCATTATGATTCCACGTCAAACGTTTGATAAAAAA
CTAAAAAAAATCATCGTATCTCATGATGATACACAAAGATAGGAGAATGATTCATGGCTT
TAACAGCAGGTATCGTTGGCTTACCAAACGTTGGTAAATCAACATTATTTAATGCAATTA
CAAAGGCGGGTGCCTTGGCAGCAAACTATCCGTTCGCAACTATAGACCCAAACGTGGGTA
TTGTAGAAGTGCCAGATGCAAGACTACTTAAATTAGAAGAAATGGTTCAACCTAAAAAAA
CATTACCTACTACATTTGAATTTACAGATATTGCCGGAATTGTTAAAGGTGCTTCTAAAG
GTGAAGGTTTAGGTAATAAATTCTTATCACATATTAGAGAAGTAGATGCAATTTGTCAGG
TTGTTCGTGCTTTTGACGATGATAATGTAACACATGTAGCTGGTCGAGTTGATCCAATTG
ATGACATCGAAGTTATCAATATGGAATTAGTACTTGCAGACTTAGAATCAGTTGAAAAAC
GCTTACCTAGAATTGAAAAATTGGCACGTCAAAAAGATAAGACTGCTGAAATGGAAGTGC
GTATTTTAACAACTATTAAAGAAGCTTTAGAAAATGGTAAACCCGCTCGTAGTATTGACT
TTAATGAAGAAGATCAAAAATGGGTGAATCAAGCGCAATTACTGACTTCTAAAAAAATGC
TTTATATCGCTAATGTTGGTGAAGATGAAATTGGTGATGATGATAATGATAAAGTAAAAG
CGATTCGTGAATATGCAGCGCAAGAAGACTCTGAAGTGATTGTTATTAGTGCAAAAATTG
AAGAAGAAATTGCTACATTAGATGATGAAGATAAAGAAATGTTCTTAGAAGATTTAGGTA
TCGAAGAACCAGGATTAGATCGATTAATTAGAACAACTTATGAATTATTAGGATTATCAA
CATACTTTACTGCTGGTGTGCAAGAAGTACGTGCTTGGACATTTAAACAAGGTATGACTG
CACCTCAATGTGCTGGTATCATTCATACTGATTTTGAACGTGGATTTATCCGTGCCGAAG
TAACAAGTTATGATGACTATGTACAATATGGTGGCGAAAGTGGCGCTAAAGAAGCGGGCA
GACAACGATTAGAAGGTAAAGAATATATTATGCAAGATGGCGATATCGTTCATTTCAGAT
TTAATGTATAAACGATAGAGTGAAGTTAATTAAATAGAATATATGTAGAAGAGGCGGAAT
CAATTGTTCGCCTCTTTTAATTATGCTTATAATTTATTAAAAGAATGGAATAATTTTACT
CGCGTTAATAATATCTTGAGTGCTGAAAAATTGTTTGCCTTCGCCAGTATAAGCAGGCTC
TAAAACAAGATTAGCCTTTGCACAATAAAGCCATTCAGGATGAATGCCACTATTAAGTAT
CTCTTGGAATTCTTGAAAATCTTTAGACCAATCAATATTTAAATTCATTCCTTACCACCT
CACAGCTATTATAGAACATGCGTTCGCTTTTGTGAAGTGTATTTTTAAAAATATCATAGA
AAATTTCAAATGAATTAATGTCAAAAATGATATGAAGAGTAGTTTGAATTATTATTGTAA
AAAGTAATGGCGCATGATATAATTCTTTATTGTGAGTAATGAAAATTATTCCTTGCTTAT
CTGTTTTAAGATTGATAAGCCGTATAGACCACAAGGAGGTGCAAATATAAAATGAGAACA
TATGAAGTTATGTACATCGTACGCCCAAACATTGAGGAAGATGCTAAAAAAGCGTTAGTT
GAACGTTTCAACGGTATCTTAGCTACTGAAGGTGCAGAAGTTTTAGAAGCAAAAGACTGG
GGTAAACGTCGCCTAGCTTATGAAATCAATGATTTCAAAGATGGCTTCTACAACATCGTA
CGTGTTAAATCTGATAACAACAAAGCTACTGACGAATTCCAACGTCTAGCTAAAATCAGT
GACGATATCATTCGTTACATGGTTATTCGTGAAGACGAAGACAAGTAATAATTAGAGGGG
GCGTTTAAATGCTAAATAGAGTTGTATTAGTAGGTCGTTTAACGAAGGATCCGGAATACA
GAACCACTCCCTCAGGTGTGAGTGTAGCGACATTCACTCTTGCAGTAAATCGTACGTTCA
CGAATGCTCAAGGGGAGCGCGAAGCAGATTTTATTAACTGTGTTGTTTTTAGAAGACAAG
CAGATAATGTAAATAACTATTTATCTAAAGGTAGTTTAGCTGGTGTAGATGGTCGCTTAC
AATCCCGTAATTATGAAAATCAAGAAGGTCGTCGTGTGTTTGTTACTGAAGTTGTGTGTG
ATAGTGTTCAATTCCTTGAACCTAAAAATGCGCAACAAAATGGTGGCCAACGTCAACAAA
ATGAATTCCAAGATTACGGTCAAGGATTCGGTGGTCAACAATCAGGACAAAACAATTCGT
ACAATAATTCATCAAACACGAAACAATCTGATAATCCATTTGCAAATGCAAACGGACCGA
TTGATATAAGTGATGATGACTTACCATTCTAATAAAAATTAACGAAATTAAAGCGAAAAA
ATTATCAAAGGAGGCACACAATCATGGCAGGTGGACCAAGAAGAGGCGGACGTCGTCGTA
AAAAAGTATGCTATTTCACAGCAAATGGTATTACACATATCGACTACAAAGACACTGAAT
TATTAAAACGTTTTATCTCAGAACGCGGTAAAATTTTACCACGTCGTGTAACTGGTACTT
CAGCTAAATATCAACGTATGTTGACTACAGCTATCAAACGTTCTCGTCATATGGCATTAT
TACCATATGTTAAAGAAGAACAATAATATTTAATATATTATAACCCTCGTAGGCATAGGC
TTATGGGGGATTTTTTTATGCTTTGGGATATAGAAAAGGGACAGAAAAGGGTAAAAAAGA
GGAGGTGAAGTTTTGTGTTTGGGATTTGCACAAAGATATGTTTATATTACAAAAATAATA
TGAATTTAGATGAATAAAAAAAGAACTACGCATTTTAAATAAAATGCATAGCTCTTCTTT
TTCTTGCATACGAATTAAAATAACTCGCGAGACCTATAAGTCTCTTTCCTCACTAGATAG
TTTATACTTTTGGTCTGTTGAAGTCAATAATTTTATCTAAAGCTATAAAAAATCTTTTGA
TAGCTAATGCATTTTTATAATAGCTTTCGTTTCTTTTATATCGCTTTTGAAGTTGGTCCA
AATCGTGATATCTTGCTTGGATAATTGCATTACTACAAACTTGATTATGCAATTCTAGCG
TAGCGAAAGTATCTATGAAATTTTTTATTCCGAACATGTTTCTAGATATGCCTATATTAT
TCCCTTTTTCAAATAAATATTGAGGAGATCTACTGTCATAATTTAGATTTGCTATGATGG
GTTGGTTATGAGCTGATTTGTTTCTTATATTTTTAACTAAAGGCATTAAAATATTAGCAA
CTCTCAATTCTTCGTCATTGTACTTCTTGTAATAGAAGTTGAGAAACGAAACGAATTGAC
CTAGTTGCATGAATTCAATGCAAACCCATGCGGGTGGATTTTGATAGTATTTATTCAACT
TTGCGGGTAGTTGCCCTCTTTTATTCATATGCTTGAATATTTCGTTTTTATTTTTGGTTT
TGGTTTCCATAACTTCTTCTGGCGTTCTTGAATTTGTGTCAAAATTTGAATTGTTATATG
ATTTATCAATACATAAGAACTCATCTATTATTTTATAATTATCTTCTAGGTTATTTTCTG
TTATTAGTTTTAAGACTAGACACTTTAAACTATGTTCAATATCTAAAGTTAAATGCAACA
TTGTGTATCTTAATTTCATATCTATAGTTGCTAAATCTGATAAATAAGCAAATTCTATGA
AATAGCCGCCATTCTTTTTTTCGAAATTTTTTCGGAAATAAGCTAGTTTGAAGAAGTAAT
TATTTTTTCTAAGAATTTCATTTGCTTTTTCGGTGTCAATAATATTAAAAAATATATTCA
TCTGTTTTAATTTCGCTATTTGCTCATCAAAATTGAGCATAGGCTTAATTTCTGCTAGTG
TATCATCTTTTTCCAATATTAACTCCCCAATCATTCAAATTTATTCATCATATCTTTCGC
CATCTGATTAGTAACATGTGTGTATATCTCTAGATTTTTTTATAATCTGAATGACCTACA
TGCTCTTGCATTGCTTTTAAGTTAATTCCTAATTGAGCAAGTGTAGATATATGCGAATGA
TGTAATGTATGCGTCGTTATAGGTTTCTTAATAGGACTAATCTCAGTTGTCTCTTTGATA
GTGCCCTCTTTAATAATGTCGCTAATTTTGTTCGAGTCGATAGGGCCACCAGCCGTATTT
GTGAATATGTACTCTCTATCAATAAACTTATCATTCCACAGGTTTTCTTTTTTATTATTT
AAAATCAGTCTTTTAAGTAAGTCGATGCTATGGATAGTGAGGCCTATAGCTGTTACTTGT
TCTAGTTGTCTCTTTTACTCCGGATGCTCCCGTCATTTTTCAGTTATCCAATTAATTGTA
CCATCGATATCTAGCGTTTTATCTTCATAGTTTATATTTTCTCTCTTTATTGCAAGTAGC
TCACCGATACGCATGCCATTAGCAATTTGAAACTGTACCATAGCTTTTACCATTTTATAA
TTACGCTTTCTCGTTGGATATTTTTATACTTAATTACATAGTCGAAACAATCCGGTATTT
CTTTCACTACATTATCTTCTAAAGTGTTATTACGTTTAGCTAGTAACGCATCCCTATAGG
GATATCTATTTTATCTATTACACATATAACTTTGAATTGCTTACTATTTTAAATTAACAA
ATTCTATTCTCTTAGATTTACTCCAATTGTGTGTAGACGATTTATAGTTATTAAATTCAG
AGTGGTAGCAAATTAAAGTTAATCAAGAGTTAAGATGAATTTAATTCATGAACACGTCTA
TTATTTTTATAATTGTAGCAAATAAAGCTTTACATCAAGGAGGTAATTAAATATGTTCAA
AAAATATGACTCAAAAAATTCAATCGTATTAAAATCTATTCTATCGCTAGGTATCATCTA
TGGGGGAACATTTGGAATATATCCAAAAGCAGACGCGTCAACACAAAATTCCTCAAGTGT
ACAAGATAAACAATTCCAAAAAGTTGAAGAAGTACCAAATAATTCAGAAAAAGCTTTGGT
TAAAAAACTGTACGATAGATACAGCCAAAATACAATAAACGGAAAATCTAATAAAGCTAG
GAATTGGGTTTATTCAGAGAGACCTTTAAATGAAAACCAAGTTCGTATACATTTAGAAGG
TACATACAGAGTTGCTGATAGAGTATATACACCTAAGAGGAATATTACTCTTAATAAAGA
AGTTGTCACTTTAAAAGAATTGGATCATATTATAAGATTTGCTCATATTTCTTATGGCTT
ATATATGGGAGAACATTTGCCTAAAGGTAACATCGTCATAAATACAAAGAATGGCGGTAA
ATATACATTAGAGTCGCATAAAGAGCTACAAAAGAATAGGGAAAATGTAGAAATTAATAC
TGATGATATAAAAAATGTAACTTTCGAACTTGTGAAAAGTGTTAATGACATTGAACAAGT
TTGAAATTAAGTTAAATTAGTATATACAGTGTTTTATCGCTAATACTTTGAAAGTTAGGT
ATCTAAAGGTGCCTAGCTTTCTTTGTTATGATTAGCGCCATCATATAGAAAATTCTTTAA
TGACGTTTATGCCGAAATCTACAAAAATAATTTCTCTTTTATGGTTAATCAATATGTTTT
TACATTCGACAACCTTAAAATTAACTTCTTTCAATTCCATAATAAAGTCCCTATAAAATA
ACTTAGTTTAAAAACGATTCGTATCTTTCAGATTCAAATACCATCATTTTCTCCTAAGAC
TTACATTTTAATTACAATTATGTAAGTTGTTTTCAGAGACATCCTATTTTATATTTTGTC
AGAGGTGATCTTTTGAAAACGATTTTAAAAACAATAACATATCTTGCACTTACTATCATT
GGCGCTTATGCTGCTTTATTCATTTTAAAAACAATAGACTCTCATGGTATAACAGATCAA
TTTAACCCATTAGTAAAGGAAGATGTTTCTTATGTTAAAACGACAGAGGTGTCTACTAGA
ATGGATGATAAACTCCGAAGTTATAGTCAAAGTGCTTTTAATAAAGAAGGGAAAGAGACG
CAATTAATGTATACTGCTACATTTGATGTTAAACCGCATAGATACTTGAAAATTACACAT
AAAGGTCATCATGTAGAAACTTTTGAAGAAGTTGAAAAGGAAGAAGTACCAAAGAAAGCA
TTAGCCAAATTGAGGCGATAATAACGGGTTTATATTCCATGGTTCATTTTAAAGATGAGT
ACGAAATGAAGTGACACATGAAGAGTAATTTAAAAAAATTTGTAATAATTATGAATAGAA
TTAAAAACAAGGGGTAATACAATCTATATAGCATATAAGCTTTTGTTATGAGTTTCAAAA
AAAGGAAGAGAGAGTGATATTATGAAATTAAAATCATTAGCAGTGTTATCAATGTCAGCG
GTGGTGCTTACTGCATGTGGCAATGATACTCCAAAAGATGAAACAAAATCAACAGAGTCA
AATACTAATCAAGACACTAATACAACAAAAGATGTTATTGCATTAAAAGATGTTAAAACA
AGCCCAGAAGATGCTGTGAAAAAAGCTGAAGAAACTTACAAAGGCCAAAAGTTGAAAGGA
ATTTCATTTGAAAATTCTAATGGTGAATGGGCTTATAAAGTGACGCAACAAAAATCTGGT
GAAGAGTCAGAAGTACTTGTTGCTGATAAAAATAAAAAAGTGATTAACAAAAAGACTGAA
AAAGAAGATACAGTGAATGAAAATGATAACTTTAAATATAGCGATGCTATAGATTACAAA
AAAGCCATTAAAGAAGGACAAAAAGAATTTGATGGTGATATTAAAGAATGGTCACTTGAA
AAAGATGATGGCAAACTTGTTTACAATATCGATTTGAAAAAAGGTAATAAAAAACAAGAA
GTTACTGTTGATGCTAAAAACGGTAAAGTATTAAAGAGTGAGCAAGATCACTAAAATATG
TCGTAATACTAATGATAATAACATGTCTTAATTCATATTAATTATTAAAATACCCTCACA
ACGCAATGTAATATATCCAGTATAGATTTGAAAGGATATATGCCTAACGTGTTGTGAGGG
TTTAATTGCATCTATTTATCCATGCGAATATCGACTTCTTCTAAATGTTTCTGATATTCT
TTAACCTTACTTTCTAAAAACATTTCATATGGTGCATCAAAGAAGTCAGCTAAATGCATG
GCATCTTTAAATTTAGGTTCATGGTGATGATTCTCCCATTCCCAAATTTGATGTGCTTCA
TATTTAGTACCATATTTCTCATTTAATTGTTGTGCTAATTCGTCAATTTCTAAATTATGT
TTAGTTCGTAAGTTATATAAAATATGCATATTCATTGTTCATTAACCTCGCTTCTTGATT
TAAAATTCAAAGATGCTCTAATAATATGTGTATATTCTAGTCCTATAACATAAAATAATC
AAGCTATGAATTCGCCAGAAAAAATAATGTATTTGATATTGCCGGTACAGAGACTTTAAA
TAACGATAGCTACATTGAATAAAATTGATATTCAATTACTACTTTGAAAAATATTTAGAT
AAAAATAATTTGAATTTGTTTTAGAAAGTCTAATAACGGGTACTACTTAGAATAACGCAA
AATAAATAGAAAAAGGAGACTGAAAATTATGTTTGGATTTATTGGAATGTTAATTGTCGG
TGGCTTAATTGGATGGGCTGCTGGTGCTATTATGGGTAAAGATATCCCAGGTGGTATTTT
AGGTAATATTATCGCAGGTATTATTGGATCATGGTTAGGTGGAACATTATTAGGACATTG
GGGTCCTGAACTAGGAAGTATTTACATCTTACCAGCTTTAATTGGTTCAATTATCTTAAT
TGCACTGGTAACTTTAATTTTAAGAGCTGTTCGTAAAAAATAAAATATTCAACTTAGGTT
GAATTGAAATAAAGATGGCATTCAGTTGTCATCTTTTTTATTTGCGTGAAAATGGTCAAT
ATGTATTATAATATTTGAAAATGTAGGTAAGATAGGATTGAAAAGTAATAAATTAACATG
AGGAGAGGTTGGAAATAAAAAAACGAGTATTTGACAAATAAAAAAAGGATGACGTTGGGT
TGCGCCATCCAGGAGTATTATGTTCATGAATATAAAAGACTGTGTAGTCATTTAAGAACT
ACACCCATATAGTAACACATCACTTGATTAAAGACAATACTATTTTTAGAGTCATTAATT
TAAAATATGAATTAATTATTTTTTTAGAATAGAATATTAAGATTGATATCGAATTAGTAG
TCAAAGTGTTATGGTAGATATGAAATACATAAGGTAAGGAGTAATATTATGACGATTTAT
TTAGTTAGACATGGCGAATCAAAATCGAATTATGATAATAAACATTTTAGATCTTATTTT
TGTGGACAATTAGATGTGCCGTTAACGGATACTGGCACAAAAAGTGCAGACGTTTTATGT
GATTATTTTAAAGAGAAACAGATTAAACATGTATATGTTTCAGACTTATTAAGAACACAG
CAAACGTTTGAACATATTTTTCCATATGACATTGCATCAACGACTACGCCTCTATTAAGA
GAACGTTCACTTGGCGTATTTGAGGGTGAATATAAAGATGAAATCAGTGCGAATCCGAAA
TATGAAAAATATTTCAATGATCCAAACTTTAAAGACTTTCGTCATAGTTTTTCACAAAAA
GCGCCTGAAGGAGAAAGTTATGAAGATGTATATCAACGCGTAGAACATTTTATGAATCAT
GTTGTCAATGAAGATACACAAAAGGATGATATCGTCATTGTTGCACATCAAGTTGTCATT
CGTTGTTTAATGGTTTATTTTAATAACGTTTCACGGGAAGAAGCTGTGGATTTAAAAGTT
GAAAATTGCAAACCATATATCATTGAATAGAAGTATAGAGGTTCTGAAAAGCTGTGTTTT
ATAGCGGCCTTCAGAACCTTTTTTGCATTTGGAATTTAATGGGAATCATTCTTATCAACA
GACTTATCACCAATAGCTAATGTGATAATTGCGCTTACGAACAAAATAATTGAAGTTATA
AATGACGCTAATGTAAAAGGTGTAAATTGTGTGAGCGATAATATCAATGATAAAAAGAAC
CAAGAGATAGCCCCTAGAAATTGTAAAATAGCAGAAGAAATTCTAAAACTCATATAATCA
TATATAGCTAAAACAAGTGAAGGTAATGCGACTAATACCATTATAATGATGTTGAGGGTG
AATAAATATGGCTGTTCAAAAGTTACTGTGTTTGGTCCTGTTGGATGCATTGCTGCTAAG
AACAAGCAAACAATCGTCGATAAAATTGCTAAAATAATAAAAGTAATTCGAACTTTCATC
ATGACCATCCTTTGTTTATAGAGTCAATATAAGTATGGAATATGTTAGGGATATAGTCAA
ATGCGTCAATTAATGGGGATTTTAGGATGGATAGAGAATTTAAGACCAATAAAAAAACAG
GCTGGGACATAAATCAATGTTCTATGCTCTACGAAGTTATATTGGCAGTAGTTGACTGAA
CGAAAATGCGCTTGTAACAAGCTTTTTTCAATTCTAGTCAGGGGCCCCAACACAGAGAAT
TTCGAAAAGAAATTCTACAGGCAATGCGAGTTGGGGTGAGGGCCCTAACACAGAAGCTGA
CGAAAAGTCAGCTTACAATAATGTGCAAGCCGGGGTGGGACGACGAAATAAATTTTGCGA
AAATATCATTTCTGTCCCACTCCCAAAATGGTATGGTATTGGTTAAAATGTATTGTCTCA
ATGATTAGTCACTTTTAAAGATAAAGAATTGTCATGAATTAAAGCGCATGTAATGATGTG
TTACATGTCGCAATGATGGCATTCAGTTATTTATCGATAACATCACTCTTGATACCTTTA
GATTTTAAGAAATCTTTAATTTTATCTTGTTGCTTTTTATTAACATCACCGGCATATTTT
GTTGGCACATCGACAACATTGATTTTATTTTGCGGTTGATAGCTAAGCTTTTCAATATCT
TCATCAACATTGGCGATTGTACTATTTAAAGCTTTGAAGTAATTCATCATTAATTCAACG
GGTTTCTTATATTCTTTAGGAATATTGTTTTCAGTGACAAATTTCTTGAAATGCAAATCG
TTTTTAACAGCTAAGTTAGATAAGTGGCTAAGTGTTTCTGCTTGTTTTTCAGTCACTTTT
GTTTGACTGTCAATTTGTTTATCTAGTTTATGTTGCATTATATATTTGTTATCAAGTATA
TCGCTATTTACAGACAAATACTTTTCTATAGCTTGCTTCATCTCTGCATCACTAATATCA
CTATTTTTCTTATCTGAGTTAAAGATATCTTTTGTTTCTAATTTTTTAGCGCTTTTAGGT
GCATGGATGCCAGTACTTGTGTGATGATCTTCGTTATCAGATTGATCGGACGCGCAACCT
GTAAGAATTAATGTCGATGCTAAAAATGTACTTAGTAGTAATCTCTTTTTCATAATGTAA
TATAACTCCTTAGTTTATCTTTAATTGAAAAAATATGTATTCATGTTTAATAGAGTAACG
TTGAATTAGTTTGGAATGTCACGATGACCTTGCAATGACCATAGACGTAAATGATTACGT
GCATGAGTTGCTTTTTCTATCAATAATGCGTCGTTTTGAACGGCGTAAAGGATAGCATTA
TCTATAAATAACTGCATAATTGGTTGAATCAATTTAGAAGTAGGTATCGTACGTAAAAGC
ATAATGATTTCATTCACATACTTTTCCTTCTCAATATCATTTTTCATATTGATTTGTTTG
CAAGAGGTACATACTTTAAGCATTATCGCACATCTCGCTGTATATATTAAGTTTATCATA
ACATGATTTTATGTCAGGATAAAAAAATAACAGCATCTTAACAAATGTAAGATACTGTCA
ATGAAACTGTGAAAACTTTAGTTTCTGATAATATAGTCAAAGGCATTTAATGCTGCATTT
GCACCTGCGCCCATTGAAATAATAATTTGTTTGTTCTTCTGATCTGTGACATCACCAGCT
GCGAATATACCAGGAACATTCGTATTATTGTTACGATCAATAACAATTTCACCACGTTCG
TTTAATTCAACAGCATCTTTTAACCATGATGTGTTTGGAAGTAAACCAATTTGAACAAAG
ATACCATCTAAGTTAAGTAGATGTTCTTCGCCGGTGCTCATGTCTTCGTAACGTATACCT
GTAACATGGTCTTCTCCGACAACTTCAGTAGTTTTGGCATTTGTTTTGATATCAACATTT
GATAAAGAACGTAAACGATCTTGTAACACGTTGTCTGCTTTTAATTCGCTAGCGAATTCG
AATAATGTAACATGATTAACGATACCAGCAAGGTCAATTGCTGCTTCAACCCCAGAGTTA
CCGCCACCGATAACTGCTACGTCTTTATTTTCAAATAGAGGTCCGTCACAGTGAGGGCAG
AATGCAACACCTTTATTAATCAATTGCTCTTCACCTGGAATGTTTAGCTTACGCCAACCT
GCACCAGTAGCGATAATGACTGTTTTACTTTCTAAGATAGCACCGTTTTCTAATGTAACT
TTAATTGCTTCGTCAGTCTTTTCGATATCTGTAGCACGTATACCTGTCATTGCATCAATG
TCATATTGATCAATGTGCGCTGCTAAGTTAGAAGAAAATTCAGAACCAGTTGTTTCTTTA
ACAGTAATGAAGTTCTCAATACCAGCAGTATCATTAACTTGGCCACCGATACGATCAGCA
ACTATACCAGTACGTAAACCTTTACGTGCTGTGTAAATCGCTGCACTACCACTAGCAGGA
CCACCACCAACGATTAAGACATCATAAGGTTCTTTATTTTCAAACTCAGATGCATCTGCC
GTACTGCCTAGTTTCGAAAGAATATCTTGGATTGTCATACGACCATTGCCAAATTCTTCG
CCATTTAAAAAGACAGCAGGGACTGCCATGATGTTTTCAGATTCTTCACGGAACACTGCA
CCATCAATCATAGAATGCGTGATGTTAGGGTTGATCACACTCATTAAGTTAAGTGCTTGA
ACGACATCAGGACATTTTTGACATGTTAAACTAATGAATGTTTCAAAATGGAATGAACCT
TCTAAGTTTTTAATTTGGTCAATGATTGACTGTTTTTCTTTAGGTGCACGACCACTAACC
TGTAAAATTGCTAAAACAAGTGAGTTAAACTCGTGACCTAATGGAATACCTGCAAATGTT
ACACCTGTTTCTTCACCAGGACGATTGACTGAGAAACTTGGTGTACGTTTTAAAGACTTT
TCAGAAAGTGAAAGTCTAGGTGACATATCAGAAATTTCTGTTAATAATTCTTTGAGTTCC
TTAGATTTATCATCTGAACCAAGGCTGGCAACGAATTCAACGTTGCCCTCCATTAGTTCT
AATAGTTGTTTAAGTTGTTGTTTTAAATCAGCATTAAGCATGGTTGTAATGCCTCCTTAG
ATTTTACCTACTAAATCTAAACCAGGTTGCAATGTTTTAGCGCCTTCTTCCCATTTAGCT
GGGCATACTTCGCCAGGGTTTTTACGAACATATTGAGCTGCTTTGATTTTGTGAGCTAAT
GTACTAGCGTCACGGCCAATTCCGTCAGCGTTAATTTCAGATGCTTGTACAACACCGTCT
GGGTCGATAATGAATGTACCACGTTGAGCTAAACCAGTAGCTTCATCTAATACATCGAAA
TTACGAGTGATTGTTTGTGATGGGTCACCAATCATAGTGTAAGTGATTTTGCTAATTGCA
TCTGAATGGTCATGCCATGCTTTGTGTACGAAGTGAGTATCAGTTGATACTGAGAATACA
TTTACGCCTAATTTTTGTAATTCTTCATATTGGTTTTGTAAGTCTTCTAATTCAGTTGGA
CAAACGAATGAGAAGTCAGCAGGATAGAAGCATACTACGCTCCAAGAACCTTTTAAATCT
TCTTGTGTAACTTCTTTAAATTGATCTTTTTTTGGATCGAAAGCTTGCGCTGTAAATGGT
AAGATTTCTTTGTTAATTAATGACATAAATATCTTCCTCCTAAGAATTTAAGTATGAATT
AGAACTATCAATTGATTGTGCTTAATTATAATAATTCTAATCTCTTAGTTAGCATTATTA
CATTTTGATCCAGAATAGTCAACTGGATAACTTTGTAAAGTGAACGATTACTTTTAAAAT
AAAGAAAGATAATATAAAGTGCTTTGATAATGGATTTTGTAGTCGATGATTTAAAAGGTT
GTGTCTATATTTAATATCTTGATTTTAATGTAAAAAATGTAAAAAAAGAAGATTTGTATT
CTCAACTAAGTCAACCTTATTGATAATGGTGTGAGAATATTTGTTCGAGATGGATGAAGG
TAATGCGTGAGAAACTGGATTTTTTAAGTGCAAGACAATATTTTTAAAAGTTCAATTATT
AACTTATAAGCAAATAATTGCTATAAAAAAGTTTGGACGTGTACAATTGCAATATGAAGA
TTTTTAATTAACTGTAAAGTATCGAGGAGTGGATAACGTGTCAGATCATGTATATAATCT
TGTGAAAAAGCATCATTCTGTTAGAAAATTTAAGAATAAACCTTTAAGTGAAGACGTTGT
TAAGAAATTGGTAGAAGCTGGACAAAGCGCTTCGACGTCAAGTTTCCTACAAGCATACTC
AATTATTGGTATCGACGATGAGAAGATTAAAGAAAATTTACGAGAAGTTTCTGGTCAACC
TTATGTTGTAGAAAATGGCTATTTATTCGTCTTTGTTATTGATTATTATCGTCATCATTT
AGTTGATCAACATGCTGAAACTGATATGGAAAATGCATATGGTTCAACGGAAGGTTTGCT
AGTAGGTGCAATCGATGCAGCATTAGTTGCCGAAAATATTGCGGTAACTGCTGAAGATAT
GGGGTATGGTATTGTCTTTTTAGGATCATTAAGAAATGATGTTGAACGCGTTCGAGAAAT
TTTAGACTTACCTGACTATGTCTTCCCGGTATTTGGTATGGCAGTAGGGGAACCCGCAGA
TGACGAAAATGGTGCAGCCAAGCCACGCTTACCATTTGACCATGTCTTCCATCACAATAA
GTATCATGCTGATAAGGAAACACAGTATGCACAAATGGCAGATTACGATCAGACAATCAG
CGAGTACTATGATCAACGTACAAACGGGAATCGCAAAGAAACATGGTCGCAGCAAATTGA
GATGTTCCTAGGAAACAAAGCAAGATTAGATATGTTAGAACAATTGCAAAAATCAGGCTT
AATACAGCGATAGCAAGATACCAAAATAACCCGCCCCCTCTAGCTTAAAATGATAAGTAT
AGCTAGAGGGGGCGGGTATTTCTTGCAATGAATTAGTGTGAAGTTAATGCAGCATTATCA
TTTGATTCGAAAGTATCTTTGTCCCAATGTTTAGTTAACTTGGCGGTACCTGTACCAGCT
AGCATTGAATCGTTCACGTTTAATGCTGTTCTACCCATGTCAATCAATGGTTCAACGGAG
ATGAGCACGCCGGCTAAAGCGACTGGCAAGTTTAACGTTGACAACACCAATATGGATGCA
AATGTAGCCCCGCCACCGACGCCAGCAACGCCGAATGAACTAATAATCACGACAGCGATT
AACGTTACAATAAATTGTAAATCAATTTCTACATTAGCGACGGGTGCGACCATAATTGCA
AGCATGGCAGGATAAATGCCTGCACAACCATTTTGTCCAATCGACAATCCAAATGTCGCA
GCGAAATTGGCAATACCTTCCGGCACGCCTAGACGTCTTGTTTGTGTCTGTACATTCAGT
GGTAAGGCACCCGCGCTTGAGCGTGATGTGAATGCAAAGATTAATACTTCCAAAGTCTTT
TTAACATAGCGAATAGGGCTAATGCCTAACAGGCTTAAAATAATTAAGTGAATGATATAC
ATCGTAATTAATGCAGCGTACGATGCGATTAAGAATTTTCCTAAAGTCCAAATGGCGCCA
AAGTCACTTGTCGATAACGTGTTGGCCATAATTGCTAATACACCGTATGGCGTTAAACGT
AAGACGAATGTCACAATCGCCATTACTAGTGAATAGATAGCGTCAATCGCACGCTTAAGC
AATTCACCATGATCAGGTTGTTTGCGTGCTACGCGTAAATAAGCAAATCCTATAAACGAA
GCAAATATCACGACAGCAATCGTGGAAGTTGCACGTTGTCCAGTGAAATCTAAGAATGGA
TTTTTAGGCAATAATTCCAAAATTTGTTGCGGTAACGTATGTGCTGTTAAATCCTTTGCT
TGTTTAGCAATTTCGCTTCCACGTGCTTGTTCAGCGTTGCCAAGATTAATTGTTGATGCG
TCTAAACCAAACACCAAGGCATACACAACACCAACAATTGCAGCAATGGTGACAGTGCCA
ATTAAAAAGATAAAAATGAGACTACCAATTTTAGCAAATTTCTCTCCGATTTGAATTTTA
GTGAATGCAGCGACAATAGAAATGAAAATTAAAGGCATCACAATCATTTGCAACAAAGCA
ACGTAACCTTGTCCGACAATGTTGAACCAGTCACTTGTTGATGTAATAACATTCGAATGT
GTGCCATAGGCAAGATGTAGTAACACGCCAAATACAATGCCGATACCTAAAGCTGTAAAC
ACACGTTTCGCAAAAGATATATGTTTACGAGCCATCATGTGCAATATTACGATGAAAATC
ACCAATACAATAATATTGATCAGTGTAAGAAAAGCATTCATGAACGTCACTCCTCAAATT
TTAGAATATAATTCCGACTAGTATGCTAAGAATAATATTAATTTTAAATTATTTCAAGAG
GGCATTTGCAATTAAATGTAAACATGATGAAATTCGACCGTTGGCATAAGGGAATTTGTA
AACAAATCGTTTTGAATTCAGTAGAGAAAGGTGAAAAGGGTTAATAGCGTGATGAGCTAG
TCGATTAAAGTTGATATTTGAAAATGAAGCAAGGTATTAAATGCAATAAATTAAATAAGT
TGTCATTAAAGCATTAATAATAGAAATGATTTTAACGGGAAAAAAGTGATGAATATTTGG
AAAAGATATATATCGTGCACTGTCATGAGAGATAAGATATGAGAAAACAAATGTATCCTT
GAATCGAGATGTGGCTATGGCGGTTTGATAAAAATTGCTAACCTCATATTTATTGAATGA
AAAGATAATAAATGATCAACCTTGAAAAGACGCTTCGAACAAACACGTTGTAAAAAATTC
TGTCGAATCAAAATTAGCATCTTGTGAGGGCTCGTGTGTGCAGGTGGTAGTTCAAAAGCT
ACCGTAAACAAATATTTTTGTTTGAGCAAAAAGGCGTTTGTAGTAAATGTGAATATGAGT
GTGCACTTGTGCGATTCGTCAGTTACTAACACAGCCAAACATTTAAATTGAATGGGCTTA
TTAAGATGAATCTATTTAGGAATACACAGAAGCCATCCCATTTAAAAGTAACATACTACA
AAAATTTATTCAAAATTCAATATTAATCATAATGAATAATTAAAAAACCTGAAACAAATT
AGTTTGATATGCTCTCTTAAAAGTAGATATTGAAAGGAGTATATCAGCTTGTTTCAGGTT
TTATGAATTGAGTATTAAATTTGAAAATAAATTACAGTTCTATAGGTTTATAAAAGATCA
GTTTTTAAATCATAGAAATATATATTACTGAGTCTTAAACTTGTGTTCAAATCACAAGTT
TACAGGTTGAATAAACGTGCGAAGAAACCTTTTTTCTCTTCTTGAGGTTTAGGTTCTGCC
ATTTCAGACTGTGAAGCTGTGCTGTCATTTTCTGCTTTCGCTTCCAATGAATCGTTCGAA
GTAGCTTGTTTAGAAGCTTCTGCATGGGCTTCTGCTACTTGTTGTTCAGCATCATGTTGC
GCTTCTGCATCTACTGTAGCTTCTTTACTTGAAGTCTCAGCTGCTTTGTCATTTTTAGAC
TGCTCAACGCTGGCTTTTTCAATTGCTTCAGTTGCAGAAATTTGATCCTCTTTATCTACT
TTAGTAGCAGTGCCATCGCCTGCATTTTCTGCTTTAGTATCCGTCTTGGCGTCTGTTGAT
GTATTCACTCCAGCAACTTTCGAATCTTTACTGTCAGCTTTATCTTCAGTAACAGCATTA
TTTTCAACTTTATTTGTTGATTCAGCTAATGCTTTAGCTTGAGATGCTTGTGCTTCTTGG
ATAGCCTCTTGTGATGTTTGGATGGCTTTTAAGGATTCACTATTTGAATCGATTTTAGTT
GTAAGTTGATTTTGAAGTTCTTTTAATTCTTGTTGTTGCTGATGTACTTGATTCATCATT
TGACCAAGTAGGTGACGTTCTTCGCGCATTTTCTGGATTTCTAGACGTAAATCTTCTACT
AGTTGAGCGACATTTTGATTAGTAGGTAAGTTTTTGTCATCGTTTTTGACAATGACTTGC
AGGAAGTCTTTTTCTTTTTCTAATTCATCAAACGCTAGATCATAACTATTTGTTTGTTTT
ACTTTGTCGGCAATGTCTTTGAAAAGCTCGATATCTTCTTCTTTGAAATCAGTTGCTTCA
CGACCACGATATTCAGTCTTGCTTAGTTGGTAACCACGTTCTTCTAAATGTTGAACAATT
TTACGGACTTGCTTCTCACTTAGTTCTACGCGTTGTGCAAATTCTTTAGTTAACATACTT
TAAAGTCCTTTCTGCATATACTTTATGTATACTGACGTTTGTCTACGGGCAGTGAAACGT
CAGTCTTGCTTCATACATAGTTTAAACGTTATTGTTAGTGATTTCAAGTTTGTTTAAAAT
GGTTTACGTAAATCCATTTCTTCTAATAAAGCATAAATAATTTCACGTGCGATACCATTG
GCAAATACATACTTCAAAATATAATTAGATTTAACACTTGTACCGTAGATATCCTTTGTC
AGGTTAATATTTTTCTTTAAAAATAGGTCGACTTTTTTAGTGTGACCATCATTAGTTGGA
TGAATGTAATCAATTTCAGTTTGTCTTTCAAATTGATGTTCGTATAAAAACTGTCTACGG
TGTTCAATAATAAGCCCATTATCTTGTGTTAAATCTGCAGGTTCTTTAGGGACTTCCATC
ATTAAAAAGTTAATACTTCTAGAATGAACAAGGTTTGATAATAAGTTTAATTCATGTTCA
ATTTGATGTAATGTTTGCGTCATTAACTCATCATGGTTGGGTAGGTCTTTTGCGAATAAA
TAAATTAAAAATGCTGAATTGGTTGTGGCTTCATAATGTGCAGTTGCTAGACTGACAACA
ACATCGTTTTCTAAGCCTACTATAAAGACATAATCGTTTTCAGTTTTGTTGTTTTCTAAT
GAGCGTTTGATGATACGTTTATCTTCAGTTAAAGATAAATTTAACTTAGTATCGTAAAGT
TTAAGTGCTTCGTTGTAATGTGGATCTTTGACAGATTGAATGGTTTTAAATTCCATAAGA
ACACCTCCCCAATTTAAATAATATTATAGCATAATCGACTGCTGTAAAAGACTGTTCATA
AACTTTTAAATGGTATAAAAAACTGTACTATCTTAAATTAGACAGTACAGTAATCTCATT
TTGAATTCAGTGTGATAACTAAGCTTTGGGACCTTTAGATGCTTCAGCAAAATGTGTAAT
ATCAATCTCTTCATAAGCTGAATTATTTTCTTGCACTTCTTGATGTGATGATTTGTCACG
AACCGCTACAACTAACATTTTATCGTCTAAAATAAGTTGTTTATATTTTTCTAATTCATC
AGGCGCTAAGTTGTAGCGTGATAAAACTGCATGTTCACCATCTTCTCCTGTTAACAGTTT
AGTCATTCTATCACTAAATGTTCCACTTGTTGAGATAAGGGAGATTTCAGAGTCGTGTAA
GTCATTTAGGTGTAATTTACTTTTACTAATAATTGTTAGCTCTGATTCTAAATAACCTTC
AGATTTCTTTTGATTGATTACGTTGTATAATTCGCCAGTGTCATTTACTACAGTAATATC
TGCCATAGTTGTCGCCCCTTTAAAAATTTGTTTATTTAATCTTTTACCCTTCTTATTATA
AAGTAAAACCCTTACATTATTAAGTTATAAGTCTTCATTCGCATTAAACGTCTCTGTACA
TTTATAAAACTATTAAAAGATTACCTAAGCAGTTATTGAAAAAATGCCGAAAATTTGCTA
TTATCGTTAAATAATTTACATAAACTCATATAATCTAAAGAATATGGCTTTAGAAGTTTC
TACCATGTTGCCTTGAACGACATGACTATGAGTAACAACACAATACTAGGAGTAGCTTCA
GCCATTAAATTGTAACCATGATGGGTGATTTATATCATTTTATATGATGGTCACAGTTTA
TTTGATGAAACTTCTTTTACATTGATTGCATGACAAATTCGTTATGCATGTTCGTTCACT
CATAAACCCTGAAACTATTATTTAGTTTGGGGATTTTTTTGTATCTAGCACCAATTTAAG
AGCAAAATGTTTCACACAAATCTGAGGAGGTTTTAAGAGTGGAGTTACTAGGACAAAAAG
TAAAGGAAGACGGCGTTGTCATTGATGAGAAGATTTTAAAAGTCGATGGATTTTTAAATC
ATCAAATTGATGCAAAGTTAATGAATGAAGTTGGTCGCACTTTTTACGAGCAATTTAAAG
ATAAAGGGATTACTAAAATCTTAACCATTGAAGCTTCCGGTATCGCACCTGCAATCATGG
CTGCACTGCATTTTGATGTGCCATGTTTATTTGCGAAAAAAGCAAAACCTAGCACTTTGA
CGGATGGTTATTATGAAACATCTATTCATTCATTTACTAAAAATAAAACAAGTACGGTCA
TTGTTTCAAAAGAATTTTTATCAGAAGAAGATACTGTACTCATCATCGATGACTTTTTAG
CAAATGGTGATGCTTCATTAGGGTTATACGATATCGCACAGCAAGCGAATGCTAAGACAG
CTGGTATTGGTATTGTTGTTGAAAAGAGTTTCCAAAATGGGCATCAACGTTTAGAAGAAG
CAGGTTTAACAGTTTCTTCTCTCTGCAAGGTTGCTTCACTAGAAGGAAATAAAGTGACAT
TGGTGGGAGAAGAATAATGAAAAATTTAATCCTAAGTGTTCAACATCTTTTAGCTATGTA
CGCAGGTGCCATCTTAGTTCCAATCATTGTTGGTACAAGTTTGAAGTTTACACCTGAACA
AATCGCTTACTTAGTTACAGTAGATATATTTATGTGTGGGGTTGCCACATTTTTACAAGC
CAATAAAGTAACAGGAACAGGATTACCAATCGTTCTTGGATGTACATTCACGGCTGTTGC
GCCCATGATTTTAATTGGTCAAACGAAAGGAATAGATGTACTTTACGGTTCGCTATTTTT
ATCAGGGATATTAGTTATTATCATCGCGCCTTTCTTTTCACATCTTGTAAAATTCTTCCC
ACCTGTAGTAACGGGTAGTGTTGTTACTATCATTGGTATCAATTTAATGCCAGTAGCAAT
GAATTACTTAGCTGGAGGTCAAGGTGCAAAGGACTATGGAGATGTTAAGAACATTTTGTT
AGGTTTAATGACATTAATCATTATTCTTGTTTTACAAAGATTCACAACTGGATTTATTAA
GAGTATTGCCATATTAATTGGACTCTTTTTAGGAACGATAGGTGCTGGCTTACTTGGGAT
GGTCGATATTAATCAAGTCAATCATGCCGGTTGGTTAGGCATCCCAGTGCCGTTTAGATT
CTCAGGATTTAGCTTTGATGTGACATCGACTTTAGTGTTCTTTATTGTAGCTATCGTTAG
TTTAATTGAGTCGACAGGTGTCTATCATGCGTTAAGTGAAATTACCGGTAAGAAGTTAGA
AAGAAAAGATTTTCGTAAAGGTTATACTGCGGAAGGTCTAGCGATAGTGTTAGGTTCTAT
ATTCAATTCATTTCCGTATACAGCCTATTCGCAAAATGTAGGACTTGTTTCTTTATCCGG
CGCTAAGAAAAACAATGTTATATACGGCATGGTCGTGTTATTACTTATATGTGGTTGTAT
ACCTAAGCTTGGCGCATTAGCAAATATCATACCGCTACCTGTGTTAGGCGGTGCGATGAT
AGCTATGTTTGGCATGGTAATGGCATATGGTGTTAGTATATTAGGACATATCGATTTTAA
AAATCAAAATAATTTATTAATTATCGCTGTATCAGTAGGATTAGGTACTGGTATAAGCGC
TGTACCACAAGCATTTAAAGGTTTAGGTGAACAATTTGCATGGTTGACTCAAAACGGAAT
TGTTTTAGGCGCAATCTCTGCAATTATTCTTAATTTCTTTTTTAATGGAATAAAGTATAA
ACAAACAGAAGAAAATGTGAAATAATATAACTAATTAATTTGAAAAATGGAGGCTGTTTT
TAATGTGGGAAAGTAAATTTGCAAAAGAATCATTAACGTTTGATGATGTGTTATTAATTC
CAGCACAATCTGATATTTTACCGAAAGACGTTGATTTAAGCGTACAATTATCAGACAAAG
TTAAATTAAATATTCCAGTTATTTCTGCTGGTATGGATACTGTAACTGAATCTAAAATGG
CGATTGCTATGGCTCGTCAAGGTGGTTTAGGTGTTATTCATAAAAATATGGGCGTTGAAG
AACAAGCGGACGAAGTTCAAAAAGTAAAACGCTCAGAAAATGGTGTCATTTCAAACCCAT
TTTTCTTAACACCAGAAGAAAGTGTTTATGAAGCGGAAGCATTAATGGGTAAATACCGTA
TTTCAGGTGTACCAATTGTTGATAATAAAGAAGATCGCAACTTAGTAGGTATTTTAACAA
ACCGCGACTTACGTTTTATTGAAGACTTCTCAATTAAAATTGTAGATGTAATGACGCAAG
AAAATTTAATTACAGCTCCAGTGAATACAACACTTGAAGAAGCAGAAAAAATTCTCCAAA
AACATAAGATTGAAAAGTTACCATTAGTTAAAGACGGACGTCTAGAAGGTCTTATTACTA
TTAAAGATATTGAAAAAGTTATCGAATTCCCTAATGCAGCAAAAGATGAACATGGTCGTC
TACTTGTAGCCGCAGCAATCGGTATTTCAAAAGACACTGATATTCGTGCTCAAAAATTAG
TCGAAGCAGGTGTGGATGTCTTAGTTATCGATACAGCACATGGTCACTCTAAAGGCGTTA
TCGATCAAGTGAAACATATTAAGAAGACTTACCCAGAAATCACATTAGTAGCAGGTAACG
TAGCAACTGCAGAAGCAACAAAAGATTTATTTGAAGCGGGTGCAGATATTGTTAAAGTTG
GTATTGGCCCAGGTTCAATTTGTACGACACGTGTTGTAGCAGGTGTTGGTGTACCACAAA
TTACAGCAATTTATGATTGTGCAACTGAAGCACGCAAACATGGTAAAGCTATCATTGCTG
ATGGTGGTATTAAATTTTCAGGAGATATCATTAAAGCATTAGCTGCTGGTGGACATGCGG
TTATGTTAGGTAGCTTATTAGCAGGTACTGAAGAAAGTCCAGGCGCAACAGAAATTTTCC
AAGGTAGACAATATAAAGTATACCGCGGTATGGGTTCTTTAGGTGCGATGGAAAAAGGTT
CAAATGACCGTTACTTCCAAGAGGACAAAGCGCCTAAGAAATTTGTTCCTGAAGGTATCG
AAGGACGTACGGCATATAAAGGTGCGTTACAAGATACAATTTACCAATTAATGGGCGGTG
TGCGTGCTGGTATGGGTTATACTGGTTCACACGATTTAAGAGAATTACGCGAAGAAGCAC
AATTTACACGTATGGGTCCTGCTGGTTTAGCAGAAAGCCATCCACATAATATTCAAATTA
CGAAAGAATCACCGAACTACTCATTCTAATTAAGATAAAGGAGAACGACAAATATGGAAA
TGGCAAAAGAACAAGAGTTAATCCTTGTCTTAGACTTTGGTAGCCAATACAACCAATTAA
TTACACGCCGAATTCGTGAAATGGGCGTTTATAGTGAATTACACGATCATGAAATTTCAA
TTGAAGAAATTAAGAAAATGAATCCAAAAGGTATCATCTTATCAGGTGGTCCAAATTCAG
TTTATGAAGAAGGTTCATTTACAATTGATCCGGAAATATATAATTTAGGAATTCCAGTAC
TTGGTATTTGTTACGGCATGCAATTAACTACTAAATTATTAGGTGGTAAAGTTGAACGTG
CCAATGAACGTGAATACGGTAAAGCAATCATTAATGCGAAGTCAGATGAGTTATTCGCTG
GCTTACCAGCAGAACAAACTGTTTGGATGAGTCATTCTGATAAAGTTATTGAAATTCCAG
AAGGCTTTGAAGTTATCGCTGATAGCCCAAGCACAGACTATGCAGCAATCGAAGATAAGA
AACGTCGCATTTATGGTGTTCAATTCCATCCAGAAGTACGTCATACAGAATATGGTAATG
ATTTATTAAATAATTTTGTCCGTCGTGTTTGTGATTGTAAAGGTCAATGGACAATGGAAA
ACTTTATCGAAATCGAAATTGAAAAGATTCGTCAACGCGTAGGAGACCGTCGTGTATTAT
GTGCGATGAGTGGCGGCGTAGATTCATCTGTTGTAGCTGTACTATTGCATAAAGCAATTG
GTGATCAACTAACATGTATCTTTGTAGACCATGGCTTACTTCGTAAAGGTGAAGGCGACA
TGGTTATGGAGCAATTCGGTGAAGGTTTCAACATGAATATTATTCGTGTTAATGCGAAAA
ATCGCTTTATGAATAAATTAAAAGGTGTTTCAGATCCTGAACAAAAACGTAAAATCATTG
GTAATGAATTTGTATATGTGTTTGATGATGAAGCATCAAAACTTAAAGGTGTAGACTTCC
TTGCGCAAGGAACACTATATACAGACGTCATCGAATCAGGTACTAAGACAGCACAAACAA
TCAAATCACACCACAATGTTGGTGGATTACCAGAAGACATGGAATTCGAATTAATCGAAC
CAATCAATACATTGTTTAAAGATGAAGTACGTAAATTAGGTATTGAACTAGGTATTCCGG
AACATTTAGTGTGGAGACAACCATTCCCAGGACCTGGTCTTGGTATTCGTGTACTTGGAG
AAATTACTGAAGATAAACTAGAAATCGTTAGAGAATCAGACGCGATTTTACGCCAAGTGA
TTAGAGAAGAAGGTCTTGAAAGAGAAATTTGGCAATACTTCACAGTGTTACCAAACATTC
AATCAGTAGGTGTTATGGGAGACTACCGTACGTATGATCACACAGTAGGTATCCGTGCAG
TAACATCTATCGACGGTATGACAAGTGACTTTGCACGCATCGATTGGGAAGTCTTACAAA
AGATTTCAAGTCGTATCGTAAACGAAGTAGACCATGTTAACCGCGTAGTCTATGACATTA
CATCAAAACCACCAAGCACAATTGAGTGGGAATAATTATATATAATAAAACCACCTGTTT
GCACGGGTGGTTTTTAATTTGAGTAGTAGGAAAATTACAATAAGGACGGAAAAGGGGTAA
GGTGTTCTAAGTTTGCGTTTTAATTCATCAATAAGGCAATTTTCCGTGTTTATTTTTATA
TAAAATTTCATATTGTTTAGGATCTTCTTGTTTTAAATCATAAATTATAGTTTCGTCTAC
TATTTTTTCTAATTCAAGTGTATTAAAGCTCCAGTCATTTGTTGTTATTATAAATATTTT
TTGGACTGGGTTGTTATTTATATGATTAATTAGCCTAGGAGTATCTGTTTCTATTATTAG
AGCAGATTCTACAGGATAGTAAATAGCAAAGTCTCCGTGATAAATTGTGTTTCTTTCATA
GAGGTTAACCTCTAAGGTTAAATTACTCAATTTGAAGATTGTGTTTTGAGTTATATTTTT
AGGAATAATTCGATTATCTACTATTTGTTTTAGGTTGCCTATTGAACGAGTGTGTATCGT
CCCTTTTGTGTAATCGGAATTATTTAAAGCTCTTAAAACAGTTGTTAATTTATACTCGTT
AATATAACCCTTTACTAAAGCCATCCGTTTATCGCTACCTATAAAATCTTTCAGTTTTTT
GTTGAATTCATTTTTGTTGTGCATAATATTTTATCCTTTCCATTAGTTGATTGTTTTCAT
TTGTTCAAATCTCTATCCATTTACTCGGATACAGGGCTGTGTATTTGAAGAGTAATATTA
TGATTGGAATAACCAACGCGTTCCGTATTCGTTTTGAGTGACGCAGCTAGCTACGATAAT
AGTGAAATGTGGCTTATAACACATTGTGTAATTTATTGTGTGTTTTGTGATGTCTATATT
GGTTGCAGATTGTTGTATATTTCACTTAAAGGGCATTTATATAAAAAAAGAAGCCAGATG
ACGTATCATCTGACCTTCAGCTAAAACGCTGAGAATATGTCATTCTTCAAGAGAATGAAG
CCGGAATGGTTACCGGGAATTTGTAAATCAATTATATCAGATGTAATATTACAATTCAAT
TAGAAAAGAACTTTATCTTTAATTGCTTTTCGATTTCATTCATGTCATCTTCTGAAATTA
TTATCGTTCCAGTAGGATCAGAATCATTTATTTTGCTTATACGTCTTTTGCTTATTGTTG
TAATTGCTGATATATTAACGTATGTATCTTTCCCTTTGTGCTTGGAATAAACACCTATCA
CTCTATACAGTTCATTAGCTTTTTGATTTAAGTTAGACAAAAGCTTTTTATCTTTTGTGC
TAAGTTTAATGTCAATATCTCTATATTTTTGGGCTAATGCTTGTACTTTACTACTGATAT
CGATAATCTGTTTTTTAAATCTGTTGCTGTTAGATTTAGCACCGATTCGTTTAACTTCAA
ATAATTTTTATTACCTTTGGAAGAAAGTGGAACTATTGTAACTGTTTCTTTTCCTTTATT
GTCTTTGTTATCTAATATTACACAAAAATGATTACCAGAAAACTCACTTCCAATATTACT
CCCTAGTTTTACATATACCACTGTTCCTCTACTATATGATTTATAATATCTTTTTTTATT
GCTTGTAACATCGCTATGTATAGCAATTGAATAAAACTCTAGCCAATGAGGCATGTATAT
AACTTTCAAGTTTTTACTATCGGATTTTGAATAAGCTTGTTTTAGTTTTTTGTTTGACGT
ATTTAATTTACTATTTGCTTGATTGATATTTTTAGACATTAAATAATGTTCTCCTAATCA
ATTTATTCTTCTTTATATCAGCATTATTAGCACTGAAATTAACATGAATGGTACGAAAAT
AGATGTTACTATAAAACCAACAATTTTTATTAGGTGGAACTCATCAATTTTGTATTTAGC
AAATTTCGCAATGACCTCCTATTTATTCGCTTTTTATAGTTCATGTATGTGTAAAAAAGT
CTATATTGAACATCTAATTATAAGCGAATTCCTAATGCTAAAAGCAATCTAACTTACTTA
AATATTATTATGAGTTTCTATTGAAATTAAATAAATCTAAACTATTTCTTAGTCTCTCCA
TATCGTTGGAAGTTGGTTCTTTATATAATCAGATAAATTAGGATCTTCAAGTAATGTATC
TTTAAAAAGTTCAGTTTCTAAATCAACTCTAAAATTTGCTTTAAAACATCATTTTCCATT
TTTAAATGTTGAACTTCTTTGCGTAATTTTATTAACTCTTTTTCACCACTTTTTAAATTA
TCTTGATGATTGAAGGATCCAGTATTTTGGTGTTGTTTTATCGAATTTGAGAAAATTGAG
GGTTTTAAATCATACTCGCGTATAATTTCATTCTTAAGCTTACCATTTTCATATAATCTA
ACCACTTGTAACTTAAACTCTGAACTAAATGTTCTTCTTTCTTTTGTCATAATAAAATTG
ACTACTTTCTTAATTTAACAATATCTATTCTCATAGAATTTGTTCAATTAAGTGTAGACG
ATTCACTGACACATCATAAGTACGTATGGAATTTTGATCGTTCATTGTTATTGGTTTATG
TTTTAGGAAATGTGCTATTGAAGGGTTTAAAGATGATTGGAATTTCTTGGTTTCTTGACT
TATATAGTTATGAAAGAGGGCGTTGTCCTTTATTAAATTTCTGAGATCAGAAATGCTATA
AATAAAATGATTAAGATTTTTTGTTTTCATGTAATTTAAGAAATGGATTTGTTTTTTGTG
GGTTATTTTTAATTCTGTTCTGAAATGGTTTGAATTTTGCAGTTGCAAAAATGATAGCTG
CTTCTTTTGACAAAGTAATAGAACCTTTTTCTTCTGGTACCATGACAATCACTCCTTATG
TATTTTGTTTTTAATATTATAAAATAATTTTACTATACAAAATAGGTTGTGTAAATAGTT
TCTTATTGTTACCAAATGGTTTGTTTGAAAGCGTTATGCAATGCTAATAAACACTAATAT
CTTGTACTTATTTCCATTTGAATAAATTGTTAGCATTATTTTTATTTAAGTTTTGTAATG
TAATTTTTAAAAATACAGTTTACATGGAACGTTGTGGCATATATTCTGTATACAGAAGTG
TAAAAACACAATTGGGTTGGTAGTCCCAATGCAGTTTTAAAACTGTTAGTAACCTTCCTC
CTCGGGTCGTCCGTCATTTCTAATAAAACTAGAGGAGGGATAGCATGGAGCTATCTATTT
TTTACAATGGGCAATTTTTTGTAGCATTAGTAGAATATAGAATGGAAAATAAATCTAAAT
TTATCCAATACACATTTGGGAATGAACCTGATGATATAGAGGTATTGGATTTTATTCATC
ATCAATTAGTGGAAATGATTGATGATGTGCAAACTATTGTTTATACAAAAAATAAATCTA
GAAAAGTAAATCCGAAAAAGCTACAAAGACAAATTGCTAAGGAGCAAAAGAAACCTAAAT
ACTCTACCCAAGCACAAATAGCTATTAAGGAAGAATTAGAATTAAAGAAAAAGCAAAAGC
GGAAGCACAATAAAGAAAAACGTGATGCATTTCAAAAAAAGAAAAAGAGAAATTAAAAAG
GTTAAAGCAAAAGAGAAGCATAAGGGGCATTAGCAATACGACAAATAAATTAAAGCAAAA
TGATTTATAGGTGGTTGGGATGATTTTAATTAGTTCGTGTTTGATAGGCGAAAATGTAAG
ATACGATGGTGGCAATCAATTGGATGTTAGATTGAAAAAATTAATAGACAGCGGAAAAGC
TATTCACGCATGTCCAGAATTGCTTGGTGGATTGTTAATTCCTAGAGAACCTGCAGAAAT
CATTGGTGGAGATGGTTTTGATGTGTGGAATAACGCTGCAAAGGTTGTTACTATTTCTAA
CAAAGACGTAACTGACGATTATAAACATGGAGCGATAGTTACGCTAAAAATTTTGAAAAA
ATATCAATGTGATACAGTTATTTTAAAAGCAAATAGCCCATCATGTGGATCACAAGAGAT
ATATGATGGGAATTTTACAGGAAATAAGAAAAAGGGTGTAGGTGTAGTGACTGCTTTACT
CATTAATGAAGGTATAAAAGTTTATGATGAAAATACGTTTTTTGACCAAAACATGATTGA
AACGATAGTACATGAAAAGTAAGGATTGAGAATATAAGTAATGGACTAATTTATTAAGTT
GTGCTATTTCTTATAAAAATAATTTCAAAATCGTTTTAATAATAGTTTGGATGTGATAAT
ATATCAGTATAGATAATTTAGTTAACAGACCCATGAAAGTAGGAACCCCACCATACGGGA
ATTTCGAAATCATGGGTTTTTTGTTTTAAAGGATTGATGCAATAGATAAAGTAGCCATTC
TAATATATGGAGAATTTATCAACTAAAAATTAAAACAGATATGGGTTTTCTTCATTAAAT
CATTTTTCCATATAGAAACAGAGGCAACGCTACTGTCACCTCTGCTTGAAATAATTAGGT
TGAAATACTCTGGGTCTAAAGTCCACACCTAAATCACCCAAATCGCTCAAACTCTCAACC
CCAGACTACATCTCCAAATCCCCGAGCACCAATTCTTACCAAAGCATTGATATAAGTGCC
AATACTGGCAATGTACCTTGTTTGAAAAAGATACTAATATTGCTTGAAAGGCCACCATAA
ATAGCAACGCCAATGATATACACTAAAATAGCTGCGCATATTTCTTTTGAATTACTACTG
AAAAACAAACCGTATATTAGCAAAACTCCGATTAAACCGTTATATACGCCTTGATTCTTC
AAAAGTACGTTAATATTTTTGTCTTTCAATTTATCGACGCTTATATTAAATGTCTCGCTA
GTCTTTTTGGAAGTTGTAGCAATCGTTTCAAGGTACATAATATAGAAAAATTCTATTGCT
ACAAATATGACTAAAATTGTCGAGATGATGTTCACTGTAACGCTCCTTTAGTATTAAATA
TTTTCTTGTAAAAATGATTGCAGTGTTTGTGGTTGATCATTGACTAATTGTTGGAAATCA
TTGGATTCTTGGTCTAATAGTCCTCTTGCTCCTGCGTCGTACATTGATGCCAATAATGCA
CCAAAGCCTTTAGGTTCATCGTACATTTCTGCAAATGTCTCTAATGAAACGGGTTCATAT
TTAATTTCTGTGCCTGATGCCTCAGATAAAATAGCAGCAAGTTCCTTCATATCATAACTG
TAGCCTGATAATAAATAATGTTTGCCCCAAGTATCTGGATTTTTAATAATAGCAATGACA
CCTCTAGCAATATCATTTCTAGTAATATAATTAATACGACCATCACCAGCTGGATAAATC
AGTTTGTGCATCTTTATCAATTCTGGTAAATATGGTTTAAGTGGATCCATGTACATTGCC
ATTCTTACATACGTATAGTCAATGCCACTTGTTGCCAATAGACGTGCTGCATAACCAAAA
TAAGGACTCATATGGAATGGATTATTATGCTGATCTGCGTAATAACCTATGAAAATGATA
TGAGCAACGCCACTTTGCTTTGCCGCATATACTAAATTTTCCACTTCAGGAATACGTTTG
AATGATGGATGGATAATACTTGGAATAAACACAACGGTATCCATTCCTTTAAATGCTTCT
ACCATGCTTTCTTGATTAAAATAATCTAATTGTCGAACAGAAACTTTTCCACGCCAATCT
TCTGGAACTTTCTCAACATTTCTAACACCAATGTGAAAATGATCTATGTGATTTGCAATG
GCTTGATTTGTAATATGTGTGCCTAAATGACCTGTAGCACCTGTTAACATAATATTCATT
CACTTCATCTCCTAATCTTTATATACATAACATAATACTTATTCGATGGTTTTCAAAACA
TTTGATTTTATAAAAAATTGTAATCTGTATTTATTGTCGCCGTGTATAGTAAATCTGTAT
ATGTTATTAATGTTGGAAATGCCGTAATGACGCGTTTTAGTTGATGCGTGTCACCATGAT
CTTTGAAAATTTCGACATGGTAATGCGACGATATGGTGTCATTTTTGTGTCTGAAAGTTT
TACAGATTTTAAAATAAAAATGGTATAAAGTGTGAATTGTATAAAAAAGAGTCTCGACGG
ATAAGAATTGATTAATAACAGTTAGCATTTTATTAATTACCTTAACAATGATTCAAGTTT
AGTTAAATGAGGTTTAATTTGAAAGGGAATAGCGCCTCAATATAATATAGGTAGATTGTT
CATATTACGTAATTGAAAAATCAAATTTAAATAGATTGGGGCTAAAAATTATGAAATTTA
AAGCGATAGCAAAAGCAAGTTTGGCATTGGGAATGTTAGCAACAGGTGTAATTACGTCGA
ATACACAATCAGTACAAGCGAAAACAGAAGTAAAACAACAAAGTGAATCAGAGTTGAAAC
ACTATTATAATAAACCATTTTTCGAGCGTAAAAATGTGACTGGATATAAATATACTGAAA
ATGGTAAAGATTATATGGAAGTCGCAACAGATCATCAGTATTATCAAATATCGTTACTAG
GTCCGGATAAAGATAAATTTAAAGAAGGAAATAATCCAGGTCTAGATATATTTGTCGTTA
GGGAAGGTGACAGTAGGCAAGCTGCGAATTACTCAATTGGTGGCGTAACAAAAACAAACA
GTCAACCTTTTATTGACTATATACACACACCAATCCTTGAAATCAAGAAAGGCAATGAAG
ATGCACAAACAATTTATTACCAAATTTATAAAGAAGACATATCACTAAAAGAACTTGATT
TTAAATTAAGAAAGCAATTAATTAGTCAAAGTGGCTTGTATTCAAATGGTCTTAAACAAG
GTCAAATTACAATTACAATGAATGATGGCACAACACATACTATCGATTTAAGTCAAAAAC
TTGAAAAAGAACGTATGGGTGAGTCAATCGACGGCACTAAGATTAATAAAATTCTAGTAG
AAATTAAATAATACATTCTAATAGCAAAACGCTATGTTGAATAGTGCTTGTTATGGAAAC
TATGGAAGTTAAGCGACGTACTGTTGCTTAGCTTCTTTTTTTTGAGGGTCAAAGTTACCT
GACAACACACACAATCACACGCAGTTCTCATTATCTTTTGCTTAAATAGCTTAATCATAT
TTTATGAATAGTTAAAAACAGGTTAATGTGAATATCTGAATACAGCTCCTATAATATGGG
TGTATGGTTCAAATTACGTAATAAAACAATCTAATTATAATAGATTGGAGCATACAACTA
TGAAAATGAAAAATATTGCAAAAATAAGTTTGTTATTAGGAATATTAGCAACAGGTGTAA
ACACTACAACGGAAAAACCAGTTCATGCCGAAAAGAAACCTATTGTAATAAGTGAAAATA
GCAAAAAATTAAAAGCTTATTATAATCAACCTAGTATTGAATATAAAAATGTGACAGGTT
ATATCAGTTTCATTCAACCAAGTATTAAATTTATGAATATCATAGATGGTAATTCTGTTA
ATAATATTGCTTTAATTGGCAAAGATAAGCAACATTATCATACGGGTGTACATCGTAATC
TTAATATATTTTACGTTAATGAGGATAAGAGATTTGAAGGTGCAAAGTACTCTATTGGGG
GTATCACGAGTGCAAACGATAAAGCTGTCGACCTAATAGCAGAAGCAAGAGTTATTAAAG
CAGATCATATTGGTGAATATGATTATGACTTTTTCCCATTTAAAATAGATAAAGAAGCAA
TGTCATTGAAAGAGATTGATTTTAAATTAAGAAAATACCTTATTGATAATTATGGTCTTT
ACGGTGAAATGAGTACAGGGAAAATTACCGTCAAAAAGAAATACTATGGAAAGTATACAT
TTGAATTGGATAAAAAGTTACAAGAAGACCGTATGTCCGATGTTATCAATGTCACAGATA
TTGATAGAATTGAAATCAAAGTTAGAAAAGCATAACACACATACTTGACGACGAAATAAT
TTGAAATTGAAATAGAGAGGTTAAGTGACGATCAAACGTTGCTTAACTTCTTTTTAATGC
TTAAAAATCATTTCAAAGGCACATAGAAGCGCTATATTAATCTCAAAGTCACTCATTATT
TTTTGCTTAAATTACTTAATAATACTTCAATAATTGTTAAAAGGGGTTTAATGTGATTAT
CTTAGAACGCCATCTATAATGATGTTGTACGATTCAAATTACGTAAAAAGACAATCGAAT
ATAATATAGATTGGAGCATACAATTATGAAAATGACAACAATTGCTAAAACCAGTTTAGC
ACTAGGGCTTTTAACAACAGGCGCAATTACAGTAACGACGCAATCGGTCAAAGCAGAAAA
AGTACAATCAACTAAAGTTGACAAAGTACCAACGCTTAAAGCAGAGCGATTAGCAATGAT
AAACATAACAACAGGTGCAAATACAGGGACAACACAAGCAACTAACACAGAACAAGAACG
CACGCCTAAACTCGAAAAGGCACCAAATACTAATGAGGAAAAAAACTCAGCTTCCAAAAT
AGAAAAAATATCACAACCTAAACAAGAAGCGCAGAAATCGCTTAATATATCAGCAACGCA
AGCGCCTAAACAAGAACAATCACAAACGATAACCGAATCCACAACGCAGCAAACTAAAGT
GACAACACCTCCATCAACAAACACGCAGCAAACTAAAGTGACAATACCTCCATCAACAAA
CGCGCCACAACCAATGCAATCTACTAAATCAGACACACCACAATCTCCAACCATAAAACA
AGCACAAACAGATATAACTCCTAAATATGAAGATTTAAGAGCGTATTATACGAAACCGAG
TTTTGAATTTGAAAAGCAGTTTGGATTTATGCTCAAACCATGGACGACGGTTAGGTTTAT
GAATGTTATTCCAAATAGGTTCATCTATAAAATAGCTTTAGTTGGAAAAGATGAGAAAAA
ATATAAAGATGGACCTTACGATAATATCGATGTATTTATCGTTTTAGAAGACAATAAATA
TCAATTGAAAAAATATTCTGTCGGTGGCATCACGAAGACTAATAGTAAAAAAGTTGATCA
CAAAGCAGAATTAAGCGTTACTAAAAAAGATAATCAAGGTATGATTTCACGTGATGTTTC
AGAATACATGATTACTAAGGAAGAGATTTCCTTGAAAGAGCTTGATTTTAAATTGAGAAA
ACAACTTATTGAAAAACATGATCTTTACGGTAACATGGGTTCAGGAACAATCGTTATTAA
AATGAAAAACGGTGGTAAGTATACGTTTGAATTACACAAAAGACTGCAAGAGCATCGTAT
GGCAGATGTCATAGAAGGTACAAATATTGATAAAATTGAAGTGAATATAAAATAATCATG
ACGTTCTCTAAATAGCAGCTGACATCGGTAAAACAAGAAGTTAAGTGACAATGGTTTACA
TGTTACTTAGCTTCTTTTATTATGCGCAATGATGTAAAAAGACGAATATTCATTTGTTGG
TAAAAGTGGCATTTCTATGTCTTAAAAGTGACGAAACCTCAAATGTGCCAAGTGTTGAAT
CACATCAAAATCATTTTTATTTAACGAACATTATGGATTTCTTAATTTACTTAACGATGA
TTCAAATATAGTTAAACAAGGTTTAATGTGAATGGAGCAATACGCCATCTATAATAAAGC
TGTATGATTCAATGAAAGTAATCGAACAAATCTAATAATTACGAATGGAGCATACAACTA
TGAAAATAACAACGATTGCTAAAACAAGTTTAGCACTAGGGCTTTTAACAACAGGTGTAA
TCACAACGACAACGCAAGCAGCAAATGCGACAACACCATCTTCAACTAAAGTGGAAAAAC
CGCAACAAGCAGCAAATGCAACAACACCATCTTCAACTAAAGTGGAAGCACCAAAACAAA
CACCAAACGCGACAACACCATCTTCAACTAAAGTGGAAGCACCGCAACAAACACCGAACG
CGACAACACCGTCTTCAACTAAAGTGGAAACACCACAATCGCCAACCACAAAACAAGTAC
CAACAGAAATAAATCCTAAATTTAAAAATTTAAGAGCGTATTATACGAAACCAAGTTTAG
AATTTAAAAATGAGATTGGTATTATTTTAAAAAAATGGACGACAATAAGATTTATGAATA
TTGTTCCAGATTATTTCATATATAAAATTGCTTTAGTTGGTAAAGATGATAATAAATATG
GTGAAGGAGTACATAGGAATGTCGATGTATTTGTCGTTTTAGAAGAAAATAATTACAATC
TTGAAAAGTATTCTGTCGGTGGTATCACAAAGAGTAATAGTAAAAAAGTTGATCACAAAG
CAGGAGTAAGAATTACTAAGGAAGATAATAAAGGTACAATCTCTCATGATGTTTCAGAAT
TCAAGATTACTAAAGAACAGATTTCCTTGAAAGAACTTGATTTTAAATTGAGAAAACAAC
TTGTTGAAAATCATAATCTGTACGGTAACGTTGGTTCAGGTAAAATTGTTATTAAAATGA
AAAACGGTGGAAAGTACACGTTTGAATTGCACAAAAAACTACAAGAAGATCGCATGGCAG
ATGTCATAGATGGCACTAATATTGATAACATTGAAGTGAATATAAAATAATCATGACATT
CTCTAAATAGAAGCTGTCATCGGAAAAACAAGAAGTTAAGTGACAACGGCCTACATGTTG
CTTAGCTTCTTTTGTTATGTTCGATGATTTGAGAACCCGAATTTTCGATGGGTCCATATA
TGACGTGGAAGAGTCCTGAATTTATCTGTAAATCCCTATCTATCGGGTGTGGAGCACAAC
GGGATCAGTTTTATTTAACGAACATTATAGATTCCTTAATTTACTTAATAATGATTCAAT
GATTATTAAACATGGTTTAATGTGAAAGGTCAAATACGCCAACTATAATAAAGCTGTATG
ATTCAATAGACGTAAGCGAACAAATCTAATAATTACGAATGGAGCATACAACTATGAAAA
TGACAGCAATTGCGAAAGCAAGTTTAGCATTAGGTATTTTAGCAACAGGAATAATAACAT
CAACGCATCAAACTGTAAATGCGAGTGAACATGAAGCAAAATATGAAAATGTGACAAAAG
ATATCTTTGACTTAAGAGATTACTATAGTGGCGCAAGTAAGGAACTTAAAAATGTTACTG
GTTATCGTTATAGCAAAGGTGGCAAGCATTACCTTATCTTTGATAAACATCAAAAGTTCA
CTAGAATACAAATTTTTGGTAAAGATATAGAAAGACTTAAAACACGTAAAAATCCAGGTT
TAGATATATTTGTAGTTAAAGAAGCAGAAAATCGCAACGGCACAGTGTTTTCATATGGTG
GTGTCACTAAGAAAAATCAAGGTGCTTACTATGATTACTTAAACGCACCTAAATTCGTTA
TTAAAAAAGAAGTAGACGCAGGTGTTTATACGCATGTTAAAAGACACTACATTTATAAAG
AAGAGGTTTCACTTAAAGAACTCGACTTTAAATTGAGACAGTATTTAATTCAAAATTTTG
ATCTGTATAAAAAGTTTCCTAAAGATAGTAAGATAAAAGTGATAATGAAAGATGGTGGCT
ATTATACGTTTGAACTTAATAAAAAATTACAAACAAATCGCATGAGTGACGTCATTGACG
GTAGAAATATTGAAAAAATAGAAGCCAGCATTAGATAATTTAATGAAATATGGATAATGT
AAAATATGGATAGTATAGAGGAGTTAGGCAACATAAGTTGCTTAGCTTCTTTTTTGTGTT
GGAGAGATGAAAATGAAGCGCATCGTTGAATAATAAAAACACCAATAAAACTTGTGGAAA
TAGTTGATACCTATAGATGCGTGATGTCGCTTTAGTGACATGAAACAATGTGGAAAACAT
AATTAAATTGAGGGAAAGTGTGAATAGTTAAAAAATTAGCATTGTGTTATAAAAAATAAT
TAATACTGTTAGTATTTCATTAACTAACTTAACGTTGGTTCAAAAATAGTTAAAAAGAGG
TTAATTCATAGCGCAGTATCTCGCTTATATAATGATAGTAGATTGTTCGTATTACGTAAT
TGAATTAATCATATAAAAATATATTAAGACAAAATTTATAAATAGATTGGGAGAATAGTA
CTATGAAATTAAAAACGTTAGCTAAAGCAACATTGGCATTAGGCTTATTAACTACTGGTG
TGATTACATCAGAAGGCCAAGCAGTCCACGCAAAAGAAAAGCAAGAGAGAGTACAACATT
TATATGATATTAAAGACTTACATCGATACTACTCATCAGAAAGTTTTGAATTCAGTAATA
TTAGTGGTAAGGTTGAAAATTATAACGGTTCTAACGTTGTACGCTTTAACCAAAAGGGTC
AAAATCACCAATTATTCTTATTAGGAAAAGATAAAGAAGAATATAAAGAAGGCATTGAAG
GCAAAGATGTCTTTGTGGTAAAAGAATTAATTGATCCAAACGGTAGACTATCTACTGTTG
GTGGTGTAACGAAGAAAAATAACCAATCTTCTGAAACTAATACACCTTTAGTAGTTAATA
AAGTGTATGGAGGAGATTTACATGCATCAATTGACTCATTTTCAATTAATAAAGAAGAAG
[truncated: 2,442,522 more chars]
