# Supplementary material for: Characterisation of a Staphylococcus aureus Isolate Carrying Phage-Borne Enterotoxin E from a European Badger (Meles meles)
Source: Pathogens. 2023 May 12;12(5):704. doi: 10.3390/pathogens12050704 (PMC10220527; doi:10.3390/pathogens12050704)
Supplement: Supplementary file 1 [file pathogens-12-00704-s001.zip › Supplemental File 5 Genes identified within the three phages.TXT]

>>HLB-CONVERTING PHAGE_[00072 to 01109]_int-2_RVRS
TTACATGCTTTCTAAAATTTTAGTTGTTTTTTTGTTCTCCTCATTAAATTTTTCTTCTAA
CAAATGAGAATACACAGATGTAGTTATTGCTATATTTTTATGACCTAATCTTTTTGAAAT
GTAATGTATAGATACACCTTTTGCTAATAAATAAGAACAATGAGTATGTCTTAAAGCGTG
GGATGTAATGATTGGTATGTTGTTAACTCTACATGCTGATTTCAAAGCGTTATTGATAGC
TTGAAGGTTAATTATAGATCCGGCTTCTTTGAAAATGTAACCATCATAACTAATTGCAAA
TGAACTTATGATGTTCATGATGTGTTTCATATCAGATTTGGCGATACTTATATGTCTAGG
AGATGTATCAGTTTTACGTTCATCAATAAATATAGTATTTTTCACTTGGTTGATATGCTC
TATCTTTATGTTTCTTGCACCACTGACACGACAACCCGTACAAATCATTATAAACAGTGC
TAATGATGAACGAGTTCTCTTCTTTCTGACGTGAGTTTTTAGTATTTCATATTCGGTTAC
CGAGATGAACTTTTCCTTTTCTGATTTCGTAGGTTTCCCAGCTTTATAGTTAATTTTATA
AGCAGGGTTTTTAAAAATAAGCCCGTCATATAATGCGTCATCTAAAGCCGATCGAATAGC
ACCGTTTGTTTTTCTTATAGTTTCTTTAGCGTGTTCTTTTGAGTAGTCGTTTATAAATTT
TTGATAAACTTGCTTATTTATCTTTGATAACTCCATTTTACCTATTTTATGTTTTTGTAT
ATGTTGTAATGCATTTCTATAATGACGGTAGGTATTTTCTTTAACGACAGGTTCTTTATA
AGTTTTAATCCAATTTTTGAAGTATTCTTCAAGAGTTATACCGTTATCTATATTAAAACC
ACTTCTTAACTCATTCAGCTTGTCCAATCCAGCTGAATTAGCTTCTCTCTTTGTTCTAAA
ACCTTTCTTACGGTATCTTTTTCCTTCATGCTTAAATTCATATTGCCATTTTTTACCATC
GTAACAACGTGTTTTCAT
>>HLB-CONVERTING PHAGE_[04012 to 04731]_WT65_000273_RVRS
CTATAAAATAACTTTTCCAATTAACCTCACACTTTCGTTCCTGTAAAAGTGTAGATCATC
GTATTCTTTATTTAGTGAAACTAGAGTCAATCTATCATCTTCAACAAAGACTTTCTTAAC
GTACGCTTCTTCTTCAATGATGAAAATACCAATTTGTCCATTCTTTATATTGTGAGTTTT
CTCTACAAATATGATTTCTCCATCTTTAAACATAGGTTCCATAGAATCACCATTTACTTT
TAATGCTAAATCGTGCGCAGGGATAGGGGCTTTAACCATTTCAGTAAATAGCGTTTCATC
GTGTAAACGTTCTCCTACACCAGCAGAGACGCAACCATTGACGTTAACTGGAGTTTTCTC
CTGTTTATATGAATTAATATCTACAACGTTATCTCCTTTAGAATTCTGTTCTTCCAATTG
TTCATTTGCATAGTTAAGTACGTTTTCTTGGCGGGGAGGCGTGAGTTTGTTGTATATGGA
AGTGATGTCGTTTTTTTTGCTATTTCTTGCAGGGAACAAATCATCGATACTGATATTTAA
AATATGAGCGATTTCAAACAAATCATCTTGTTTAGGGGTTCTGTACCCTGTCTCATAATT
TGAAATAGTAGCTTTTTTAGTATTGAGTTTTTCTCCTAGCTGATCTTGAGTTAAGTTCAA
TTTAGTTCTATAGTATCTGATTTTATTACCTATAAATTTTGCTAATTCTTTTTTATCCAT

>>HLB-CONVERTING PHAGE_[04874 to 05092]_cro/hth_FRWD
ATGCAATGGAATTTAATAAAGTTGAGAAAAGAAAAAAGTGTACTCAAGAAGACTTAGCAA
ATCTTTTGAATATATCCATTGAGGGTTATCGTTTAAAGGAACTAGGTAAAACTCAATTTA
AAAATGATGAGATGTTCATTATTGCTGACTTTTTTGACGAAAATATTGGAGATATTTTTT
TGCCCACAAAGTACACGAATCGCAAACAAACATCTTAA
>>HLB-CONVERTING PHAGE_[05952 to 06092]_hypothet-phage-protein_SAXN108_0315&SAS1912a_FRWD
ATGTTACAAAAATTTAGAATCGCGAAAGAAAAAAATAAATTAAAACTCAAATTACTAAAG
CATGCTAGTTACTGTTTAGAAAGAAGTAACAACCCTGAACTGTTGCGAGCAGTTGCAGAG
TTGTTAAAAAAGGTTAACTAA
>>HLB-CONVERTING PHAGE_[06107 to 06742]_hypothet-phage-protein_RVRS
TTACTTTTTAGAATGTGAACAATAGGTCGATAAAAAACTTAATAAACAAACTATAGCAAC
TATCAATGAATTTTGAATATGTAAATCGTTCTCATTTATATAGTTTGTTACAAAGATTTG
AATGTCAGCACCTGCCGCAATGCCATTAGACCATCTTATTAACTTTTTGAAAGGATGTGG
AAAATTATTTTCGATACGTTTGACAAATTCATCGTGTCTCTTGTAGGTACTTTGCTCATT
TATTGGATAGGTCGAATTGATGGCTTCAGCCAAAGTAGAGATAGCAGTTGGATTGATATA
AAAATCTCTAATGGTCTGTTGTGCTTGAAGCACTATCTCATCATCAAACCTATAGAGTTC
CTTAAAAGATTTTATCGTTTCTTCAGAAAATAAATTTCTTTGAAATGCTAGAGATGAAAA
AGAATTACGCAAATTAAAATTCATTTCAATTAAGTTGTTTAGATGAAAGTCTACTTTGAA
GTCAGAAAATAAATTTATGTTGTTTCTATTAATTATATCTAATTGGTACTTAGGTTTTAA
AGATTGTTTAATTGCCATACTTTTAGAAATTTCAACATTACTAATTACGTTATTAATAGA
AAAACGAACATTTTTTAAAGGATCAATATACACCAA
>>HLB-CONVERTING PHAGE_[07113 to 07274]_DUF1270_FRWD
ATGAGCGACACATATAAAAGCTACTTAGTAGCAGTACTATGCTTCACAGTCTTAGCGATT
GTACTTATGCCGTTGCTATACTTCACGACAGCGTGGTCAATTGCAGGATTCGCAAGTATC
GCAACATTCATATTCTATAAAGAATACTTTTATGAAGAATAA
>>HLB-CONVERTING PHAGE_[07461 to 07721]_DUF1108_FRWD
ATGTATTACAAAACGGGTGACGTATGTCGAAAAATAATTAATGTAGATGGCTTTGATTTT
CAATTAAGAGTTAAGAAACGAGCATATAGCGTCGAAATAGTTGTTTTAAATCATGAGGGG
AATTCAATTGACGGGCTACTAGTTTCTGATGAGAACGATCTATACACAGCGTTAGATATT
TTGAAACAAAGTATTTATGAATGGATTGAAAATAACACAGATGAACAGGATAAACTAATT
AACTTAGTCATGAAATGGTAG
>>HLB-CONVERTING PHAGE_[07731 to 07952]_DUF2483_FRWD
ATGAAGCAGACTGTAACTTATATCATTCGTCATAGGGATATGCCAATTTATATAACTAAC
AAACCAACTGATAACAATTCAGATATTAGTTACTCCACAAATAGAAATAGAGCTAGGGAG
TTTAACGGTATGGAAGAAGCGAGTATCAATATGGATTATCACAAAGCAATCAAGAAAACA
GTGACAGAAACAATTGAGTACGAGGAGGTAGAACATGACTGA
>>HLB-CONVERTING PHAGE_[08753 to 09307]_ssbP_FRWD
ATGAAAATCACTGGTAGAACACAATACATTCAAGAAACTAATCAAGAGGCATTCATGAAA
GGTGGGGACTTTTTAGGAGCTGGAGAATTTACAGTAAAAGTTGCAAATGTCGAGTTTAAC
GACAGAGAAAACAGATACTTCACGATTGTTTTTGAAAACAACGAAGGTAAACAATACAAA
CACAACCAATTCGTCCCACCATTCCAACAAGATTATCAAGAAAAACAATATATCGAGTTA
CTTAGTAGATTAGGAATTAAATTGAACTTACCAGATTTAACTTTTGACACAGATCAATTA
ATTAACAAAATCGGAACTATTGTACTTAAAAATAAATTTAACGAGGAACAAGGCAAGTAT
TTTGTAAGACTCTCATATGTAAAAGTTTGGAATAAAGACGATGAAGTAGTTAATAAACCA
GAACCTAAAACTGATGAGATGAAACAAAAAGAACAGCAAGCAAATGGGAAACAGACGCCA
ATGAGTCAACAATCAAACCCATTCGCTAATGCTAATGGTCCAATAGAAATCAATGATGAT
GATTTACCGTTCTAG
>>HLB-CONVERTING PHAGE_[09320 to 09991]_hypothet-phage-protein_FRWD
ATGCAATACATTACAAGATACCAGAAAGACAATGACGGTACTTATTCCGTCGTTGCTACT
GGTGTTGAACTTGAACAAAGTCACATTGATTTGCTAGAAAACGGATATCCACTAAAAGCA
GAAATAGAGGTTCCGGACAATAAAAAGTTATCTATAGAACAACGCAAAAAAATATTCGCA
ATGTGTAGAGATATAGAACTTCACTGGGGCGAACCAGTGGAATCAACTAGAAAATTATTA
CAAACAGAATTGGAAATTGAAAAAGGTTATGAAGAAATCAGTCTGCGCGACTGTTCAATG
AAAGTCGCAAGGGAGTTAATAGAACTGATTATAGCGTTTATGTTTCATCATCAAATACCT
ATGAGCATAGAAACAAGCAAGTTGTTAAGTGAAGATAAAGCGTTATTATATTGGGCTACA
ATCAACCGCAACTGTGTAATATGCGGAAAGCCTCACGCTGACTTGGCACATTATGAAGCA
GTCGGTAGAGGCATGAACAGAAATAAGATGAATCACTATGACAAACATGTATTAGCGTTA
TGTCGCGAACATCACAACGAGCAACATGCGATTGGTGTTAAGTCATTTGATGATAAATAT
CAATTACATGACTCGTGGATAAAAGTTGATGAGAGGCTCAACAAAATGCTGAAAGGAGAG
AAAAATGAATAA
>>HLB-CONVERTING PHAGE_[10758 to 11543]_DNA-rep_FRWD
GTGGAGTCATTCCAGAACTTAGCAAAGAAACCAACTTTAAAGAAACAAATCATTGAACAA
GCGTTTGATTTGAAATGTGAGAACTGTGGACGTAAGTACGACTATTACAAATTTGATGAC
GGTTCAGAATTCAAACATGGTTGTGACTGCGAAATGATAGAGTACGCCAAACAATCAACT
GAAAACTATCACAAGAGAAACAGACGTAGAAAAGCAGAACGCATATTTAAACAATCGATA
ATGAACGAAGATCTAACGAAAGCAACATTTGATAATTACAATCCAACTAATAGCCAACTA
GAGTATGCAAAAAACTTATGCGAACGTTACGCAAACAATTTCACGTTAGACAATAAACAA
TCGCTACTAATCCAAGGCTCATTTGGTACAGGTAAATCACACTTATCAATGAGCATTGTT
AAATCAGTTAAAGCTAAAGGTTACACAGTGCTATATATGAACGTACCTCAATTGATATCA
ACGATAAAAAATACTTATAACAACCAAACTGCTATGACTGAACAGGAATTGGCTCAAATT
ATAAGTGATGTCGATTTAATGGTATTCGATGACTACGGTATCAACATGAATGAATTCGCT
ACTAGTAAGATGTTCGAGCTTATCGAAAGTAGAATAGGCAAACACAACATTTTTACTACC
AACTTGGACGAAAAAGAAATGACAAAAAACAAAGACTTACAACGTATATTTAGCAGAATC
ATGAGCAATACAACACTAATCAAGATGGACGGTCAAGATTACAGGACTAGAGGTTTAAAA
CTATGA
>>HLB-CONVERTING PHAGE_[11540 to 11698]_sri_FRWD
ATGATTACCAAAGAATTTTTAAAAACTAAACTTGAGTGTTCAGATATGTACGCTCAGAAA
ATCATAGACGAGGCACAGGGTGATGAAAATAAGTTATATAACCTATTTATCCAAAAACTT
GCAGAACGTCATACACGCCCCGCTATCGTCGAATATTAA
>>HLB-CONVERTING PHAGE_[11946 to 12350]_DUF1064_FRWD
ATGAGTAAATACAACGCTAAGAAAGTTGAGTACAAAGGAATTGTATTTGATAGCAAAGTA
GAGTGCGAATATTACCAATATTTAGAAAGTAATATGAATGGCACTAACTATGATCGTATC
GAAATACAACCGAAATTTGAATTACAACCTAAATTCGGGAAACAAAGACCGATTACGTAT
ATAGCCGATTTCTCTTTGTGGAAGGAAGGGAAACTGGTTGAAGTTATAGACGTTAAAGGT
AAGGCGACTGAAGTTGCCAACATCAAAGCGAAGATATTCAGATATCAGTATAGAGATGTG
AATTTAACGTGGATATGTAAAGCGCCTAAATACACAGGTCAAGAATGGATGGTATATGAG
GACTTAGTGAAAGTCAGACGTAAAAGAAAAAGAGAAATGAAGTGA
>>HLB-CONVERTING PHAGE_[12355 to 12540]_DUF3113_FRWD
ATGCAACAACAAGCATATATAAATGCAACGATTGATATAAGAATACTTACAGAAGTTGAA
TATCATCATTTTGAGGATGTGGATGATGAAAAAGATGCACTGGCAAAGCGCTTAGATGAC
AATCCGGATGAATTACTAAAGTATGACAGCATAACAATAAGACATGCATATATAGAGGTG
GAATAA
>>HLB-CONVERTING PHAGE_[12541 to 12897]_hypothet-phage-protein_FRWD
ATGAGTATCGTAAAGATTAACGGTAAACCATATAAATTTACCGAACATGAAAATGAACTG
ATTAAAAAGAATGGGCTAACTCCAGGAATGGTTGCAAAAAGAGTGCGAGGTGGCTGGGCG
TTGTTAGAAGCCTTACATGCACCTTATGGTATGCGCTTAGCTGAGTATAAAGAAAACGTG
TTAGCTAAAATTATGGAACGAGAGAGCAAAGAACGTGAAATAGCTAGGCAACGACGTAAA
GAGGCAGAGCTAAGAAGAAAGAAACCGCATTTGTTTAATGTGCCACAGAAACATCCAAGA
GGACGTTATGCGTGCTACCTGATGGAGAACGACATATTCGTGAAAGTTAAGAAGTAG
>>HLB-CONVERTING PHAGE_[12901 to 13143]_hypothet-phage-protein_FRWD
ATGACAGATAACGCACGCAAAGAATACCTAAATCAATTTTTCGGCTCTAAGAGATATCTT
TATCAGGATAACGAACGAGTGGCACATATCCATGTAGTGAATGACATTTATTACTTTCAT
GGGCATATCGTACCAGGTTGGCAAGGCGTGAAAAAGACATTTGATACAGCGGAAGAGCTT
GAAACATATATAAAGCAACATGGTTTGGAATACGAGGAACAGAAGCAACTGACTTTATTT
TAA
>>HLB-CONVERTING PHAGE_[13154 to 13564]_hypothet-phage-protein_FRWD
ATGATGAAAATCAAAGTTGAAAAAGAAATGAAAATAGACGAATTAATTAAGTGGGCGCGA
GAAAATCCGGAGCTATCATTTGGCAGAAAATATTATACAACAGACAAAAATGATGAAAAC
TTTATTTACTTCGGTGTTTTTAAAAATTGTTTTAAAATAAGCGATTTTATATTAGTTAAT
GCTACTTTTAGTGTCAAAGTTGAAGAAGAAGTAACCGAAGAAACTAAGTTTGATAGGTTG
TTTGAAGTGTATGAGATTCAAGAAGGAGTCTATAAATCCGCATTACACAAAGGTATCAGT
TTGAACGAACGTTTTGAAGACGACAATATTTTTCCTACCAAAGCATTCTACATCTTAAAC
GACGACTTAACTATGACGTTAATCTGGAAAGATGGGGAGTTGGTAGAATGA
>>HLB-CONVERTING PHAGE_[14186 to 14470]_phage-protein_UG86_01510_FRWD
ATGAACTATGAAACAGGGTTCCAACTAGGTGTAATGGAAGCTAGGTTGAAGGATATGAGA
AAACAACGTGATGAGTACAAGAAGCAACGAGATGAGCTTATCGTGGATATAGGTAAGTTA
AGAGAACGTAACAAAGAGCTAGAGAAGAAAGCAAGCGCATGGGATAGGTATTGTAAGAGC
GTTGAAAAAGATTTAATAAACGAATTCGGCAAAGATGATGAAAGAGTTAAATTTGGAATG
GAATTAAACAATAAAATTTTTATGGAGGAAGACACTAATGAATAA
>>HLB-CONVERTING PHAGE_[14463 to 14711]_DUF102455_FRWD
ATGAATAATCGCGAACAAATTGAACAGTCCGTTATCAGTGCTAGTGCGTATAACGGGAAT
GATACAGAGGGATTGCTAAAAGAGATTGAGGACGTTTATAAAAAAGCGCAAGCGTTTGAT
GAAATACTTGAGGGAATGACAAATGCTATTCAACACTCAGTTAAAGAAGGTATTGAACTT
GATGAAGCAGTAGGGATTATGACGGGTCAAGTTGTCTATAAATATGAGGAGGAGCAGGAA
AATGACTAA
>>HLB-CONVERTING PHAGE_[14704 to 15234]_dut_phi_FRWD
ATGACTAACATATTACAAGTGAAACTATTATCAAAAGACGCTAGAATGCCCGAACGAAAT
CATGAGACGGATGCAGGTTATGACATATTCTCAGCTGAAACTGTTGTACTTGAGCCACAA
GAAAAGGCAGTGATTAAAACAGATGTAGCTGTGAGTATACCAGAGGGCTATGTTGGGCTA
TTAACTAGCCGTAGTGGTGTAAGTAGTAAAACGCATTTAGTGATTGAAACAGGCAAGATA
GACGCGGGATATCACGGCAATTTAGGGATTAATATCAAGAATGATATGGAGCATGACGGC
ATAACATCATTATACGAAGATTTAGACGACAAACTAGTAAACACTTTAAATATAAAAGGT
AATTATATAAACGAAGGAGAAGGCGCTAGAAAGGTATATAAAATCAACAAAGGCGACAAA
CTAGCACAACTCGTTATCGTGCCTATATGGACACCTGAACTAAAGCAAGTGGAGGAATTC
GAGAGTGTTTCAGAACGTGGAGCAAAAGGCTTCGGAAGTAGCGGAGTGTAA
>>HLB-CONVERTING PHAGE_[15910 to 16059]_rinB_FRWD
ATGATTAAACAAATATTAAGACTATTATTCTTACTAGCGATGTATGAGCTAGGTAAGTAT
GTAACTGAGCTGGTATATATTATGATGACGGCTAATGATGATGTAGAGGCGCCGAGTGAT
TACGTCTTTCGAGCGGAGGTAAGTGAGTGA
>>HLB-CONVERTING PHAGE_[16059 to 16259]_Q4ZCN3_FRWD
ATGTGGATTACTATGACTATTGTATTTGCTATATTGCTATTAGTTTGTATCAGTATTAAT
AGTGATCGTGCAAGAGAGATACAAGCGCTCAGATATATGAATGATTATCTACTTGATGAA
GTAGTTAAAACTAAAGGATACAACGGATTAGAAGAATACAGGATTGAATTAAAGCGAATG
AATAACGATATTAAAAAGTAA
>>HLB-CONVERTING PHAGE_[16287 to 16703]_rinA_FRWD
ATGATAAAGATTGAGAAACACGATATCAAAAAGCTTGAAGAATACATTCAGCACATCGAT
AACTATCGAAGAGAGTTGAAGATGCGAGAATATGAATTACTTGAAAGTCATGAACCAGAT
AATGCGGGAGCTGGCAAAAGTAATTTGCCGGGTAATCCGATTGAACGATGTGCAATAAAG
AAGTTTAGTGATAACAGGTACAATACATTAAGAAATATAGTTAATGGTGTAGATAGATTG
ATAGATGAAAGTGATGAGGATACTCTTGAGTTATTAAGGTTTAGGTATTGGGATTGTCCT
ATTGGTTGTTATGAGTGGGAAGATATAGCACATTACTTTGGTACAAGTAAGACAAGTATA
TTACGTAGAAGGAATGCACTGATCGATAAGTTAGCAAAGTATATTGGTTATGTGTAG
>>HLB-CONVERTING PHAGE_[16935 to 17234]_nuc-HNH_FRWD
ATGATGACTAAAGACGAACGTATACGATTCTATAAGTCTAAAGAATGGCAAACAACAAGA
AAAAGAGTACTAGAAAGAGATAATTATGAATGTCAACAATGTAAGAGAGACGGTAAGTTA
ACGACATATGACAAAAGCAAACATAAGTCGTTGGATGTAGATCATATATTATCGCTAGAA
CATCATCCGGAGTTTGCTCATGACTTAAACAATTTAGAAACACTATGTATTAAATGTCAT
AACAAAAAAGAAAAGAGATTTATAAAAAAAGAAAATAAATGGAAAGACGAAAAATGGTAA

>>HLB-CONVERTING PHAGE_[17364 to 17708]_Phage-protein_SAXN108_0348_FRWD
ATGGAGATTATAGTTGATGAAAACTTAGTGCTTAAAGAAAAAGAAAGGCTGCAAGTATTA
TATAAAGACATACCTAGCAATAAATTAAAAGTAGTTGATGGTTTAATAATACAAGCAGCA
AGGCTACGTGTAATGCTTGATTATATGTGGGAAGACATAAAAGAAAAAGGTGACTATGAT
TTATTTACTCAATCTGAAAAGGCGCCACCATATGAAAGAGAAAGACCAGTAGCTAAACTA
TTTAATGCTAGAGATGCTGCATATCAAAAAATAATCAAACAATTATCGGATTTATTGCCC
GAAGAGAAAGAAGACACAGAAACACCATCTGATGATTACCTATGA
>>HLB-CONVERTING PHAGE_[17705 to 19366]_terL_FRWD
ATGATTAGTAATAAATACGTTGATGAATATATAAATTTGTGGAAACAAGGAAAGGTAATT
TTAAATAAAGAAAGAATTGATTTGTTTAATTATCTACAAACGCATATATATTCACGAAAT
GATGTATATTTTGATGAACAGAAAATCGAGGATTGTATCAAATTTATTGAAAAATGGTAT
TTTCCAACATTACCATTTCAAAGGTTTATCATAGCTAATATATTTCTTATAGATAAAAAT
ACAGATGAAGCTTTCTTTACAGAATTCGCTATTTTCATGGGACGTGGAGGCGGGAAAAAC
GGTCTAATAAGTGCAATCAGTGATTTCCTTTCTACGCCCCTACATGGAGTTAAAGAATAT
CACATCTCTATTGTTTCCAATAGTGAAGAACAAGCAAAAACATCGTTTGATGAAATCAGA
AACGTTTTAATGGAAAACAAACGAAATAAGACGGGTAAAACGCCAAAAGCTCCTTATGAA
GTTAGTCAAACAAAAATAATAAACCGTGCAACTAAATCAGTTATTCGTTATAACACATCA
AACACAAAAACCAAAGATGGTGGACGTGAGGGGTGTGTTATTTTTGATGAAATTCATTAT
TTCTTTGGTCCTGAAATGGTAAACGTTAAACGTGGTGGACTAGGTAAAAAGAAAAACCGA
CGAACATTTTATATTAGCACTGATGGATTCGTTAGAGATGGTTATATCGATTCAATGAAG
CGCAAAATTGCGAGTGTATTAAGTGGCAAGGTTAAGAATAGTAGGTTATTCCCTTTTTAT
TGTAAGTTAGATGATCCAAAAGAAGTTGATGACAGAAATATGTGGGAAAAGGCAAACCCA
ATGTTACATAAACCGTTGTCAGAATACGCTAGAACACTGCTAAGTACTATTGAAGAAGAA
TATAACGATTTACCATTCAACCGTTCAAATAAGCCTGAATTCATAACTAAGCGAATGAAT
TTGCCTGAAGTTGATCTTGAAAAAGTCATAGCCCCATGGAAAGAAATACTAGCGACTAAT
AGAGAGATACCAAATTTAGATAACCAAATGTGTATAGGTGGTTTAGACTTTGCAAATATC
CGAGATTTCGCAAGTGTAGGGCTACTGTTCCGAAAGAACGACGATTATATTTGGTTAGGA
CATTCTTTTGTAAGACAAGGGTTTTTGGATGATGTCAAATTAGAGCCACCTATTAAAGAA
TGGGAAAAAATGGGATTACTGACGATTGTCGATGATGATGTTATTGAAATTGAATATATT
GTTGATTGGTTTTTAAAAGCTAAGGAAAAATATGGACTTGAGAAAGTTGTGGCTGATAAC
TATAGAACTGACATTGTAAGGCGTGCGTTTGAAGCGGCAGGCATCGAATTAGATGTTATA
AGAAACCCAAAAGCAATACACGGCTTATTAGCCCCTCGAATAGATACAATATTTGCTAAA
CATAATGTGATATATGGAGATGATCCATTAATGCGTTGGTTTACAAATAACGTTGCTGTA
AAAATCAAGCCGGATGGAAATAAAGAGTATATCAAAAAAGATGAAGTCAGACGTAAAACG
GATGGATTTATGGCATTTGTTCATGCGTTATATAGAGCGGATGAAATTATTGAGTCAAAT
CTTGATGATGAACTTGAATTTTTAAATAGTTTGGATTTTTAG
>>HLB-CONVERTING PHAGE_[23340 to 23744]_ERS140266_RS12290_FRWD
ATGAGTATAAAAGTTAGTGGTGATAAGTCTTTAGATAGAGAATTAGAAAAGCGTTTCGGA
ACTCAAGCGATGTTAAAAGTTCAAGATAGGGCGCTAATTGCTGGTGCTAAAGTAATAGTT
GAAGAAGTAAAAAAACAACTAAAGCCATCAAAAGATACGGGCGCATTAATTAATGAGGTA
AGTTTTAGTAAACCTGAATGGATAAACGGAAAACGTACAATTACTGTTCATTGGAGAGGT
TCTAAAGACCGTTATAAAATCGTACATTTAATTGAAAATGGACACGTTCAAAAAGGGACA
GGTAAATTTATCAAACCTAAAGCTATGGGTGGTGTTAATAGAGCAATAAGACAAGGGCAA
AATAAGTATTTTGAGACGCTAAAAAGGGAGTTGAAAAAATTGTGA
>>HLB-CONVERTING PHAGE_[23741 to 24148]_ERS140266_RS12295_FRWD
GTGATTGATATTTTGTACAAAGTTCATGAAGTGATTAGTCAAGACAGAATTATTAGAGAG
CACGTAAATATCAATAATATTAAATTCAATAAATACCCTAATGTAAAAGATACTGATGTA
CCTTTTATTGTTATTGACGATATAGACGACCCAATACCTACAACTTTTACTGACGGAGAT
GAGCGCGCATATAGTTACATTGTACAAATAGATGTATTTGTGAAGTTTAACGACAAGTAT
AACGCGAGAATCATAAGAAATAAGATATCTAATCGTATTCAAAAGTTATTATGGTCTGAA
CTGAAAATGGGAAACGTATCAAATGGAAAACCTGAATATATAGAAGAATTCAAAACATAT
AGAAGCACTCGTGTCTATGAGGGCATTTTTTACGAGGAGGAGAAATAA
>>HLB-CONVERTING PHAGE_[24919 to 25059]_hypothet-phage-protein_FRWD
TTGAAATACACAACAGATCAAACGAGTATTGTATCAATCAACAGTGGTGGTCAAGTTACT
GCGGAAGCACAAGGTATTGCCACGGTTAAAGCAACTGTTGGTAATATGAGTGACACTATA
ACAATAAATGTAGAAGCATAA
>>HLB-CONVERTING PHAGE_[25109 to 25459]_Q7A4M4_phiNM3_FRWD
ATGGCAAAATTAAAACGTAACATTATTCAATTAGTAGAAGATTCAAAAGCAAATGAAATT
AAATTACAAACGTACTTAACACCACACTTCATTTCATTTGAAATTGTATACGAAGCAATG
GATTTAATCGATGATATTGAGGACGAAAATAGCACGATGAAGCCAAGAGAAATCGCTGAC
AGATTGATGGATATGGTTGTAAAAATTTACGATAACCAATTCACAGTTAAAGACCTAAAA
GAACGTATGCATGCACCTGATGGAATGAATACACTTCGTGAACAAGTGGTTTTCATTACG
CAAGGTCAACAAACTGAGGAAACTAGAAATTTTATCCAGAACATGAAATAA
>>HLB-CONVERTING PHAGE_[25510 to 25647]_Phage-protein_SAXN108_0361_FRWD
ATGATGGACTTAATTGAAAATGGTAAAGACGCTAACGAAGTTTTAAAAATGCCATTTCAT
TATGTGCTTTCCATATATCAAAATAAAAACAATGACATTTCTGAAGAAAAAGCAGAGGCT
TTAATTGATGCATTTTAA
>>HLB-CONVERTING PHAGE_[25704 to 30242]_tmpM-1_FRWD
ATGGGAGAAAGAATAAAAGGTTTATCTATAGGTTTGGATTTAGATGCAGCAAATTTAAAT
AGATCATTTGCAGAAATCAAACGAAACTTTAAAACTTTAAATTCTGACTTAAAATTAACA
GGCAACAACTTCAAATATACCGAAAAATCAACTGATAGTTACAAACAAAGGATTAAAGAA
CTTGATGGAACTATCACAGGTTATAAGAAAAACGTTGATGATTTAGCTAAGCAATATGAC
AAGGTATCTCAAGAACAGGGCGAAAACAGTGCAGAAGCTCAAAAGTTACGACAAGAATAT
AACAAACAGGCAAATGAGCTGAATTATTTAGAAAGAGAATTACAAAAAACATTAGCCGAT
TTTGAAGAGTTCAAAAAAGCTCAAGTTGAAGCTCAAAGAATGGCAGAAAGTGGCTGGGGA
AAAACCAGTAAAGTTTTTGAAAGTATGGGACCTAAATTAACAAAAATGGGTGATGGTTTA
AAATCCATTGGTAAAGGTTTGATGATTGGTGTAACTGCACCTGTTTTAGGTATTGCAGCT
GCATCAGGAAAAGCTTTTGCAGAAGTTGATAAAGGTTTAGATACTGTTACTCAAGCAACA
GGCGCAACAGGCAGTGAATTAAAAAAATTGCAGAACTCATTTAAAGATGTTTATGGCAAT
TTTCCAGCAGATGCTGAAACTGTTGGTGGAGTTTTAGGGGAAGTTAATACAAGATTAGGT
TTTACAGGTAAAGAACTTGAGAATGCCACAGAGTCATTCTTGAAATTCAGTGATATAACA
GGTTCTGACGGTGTTCAAGCCGTACAGCTAATTACCCGTGCAATGGGCGATGCAGGTATC
GAAGCAAGTGAATATCAAAGTGTTTTGGATATGGTAGCAAAAGCGGCGCAAGCTAGTGGG
ATAAGTGTTGACACATTAGCTGATAGTATTACTAAATACGGCGCTCCAATGAGAGCTATG
GGCTTTGAGATGAAAGAATCAATTGCTTTATTCTCTCAATGGGAAAAGTCAGGCGTTAAC
ACTGAAATAGCATTCAGTGGTTTGAAAAAAGCTATATCAAATTGGGGTAAAGCTGGTAAA
AACCCAAGAGAAGAATTTAAGAAGACATTAGCAGAAATTGAAAAGACGCCGGATATAGCT
AGCGCAACTAGTTTAGCGATTGAAGCATTTGGTGCAAAAGCGGGTCCCGATTTAGCTGAT
GCTATTAAAGGTGGACGATTTAGTTATCAAGAGTTCTTAAAAACTATCGAAGATTCACAA
GGCACAGTAAACCAAACTTTTAAAGATTCTGAAAGTGGTTCAGAACGATTTAAGGTAGCT
ATGAATAAACTGAAATTAGTAGGTGCTGACGTTTGGGCTTCTATTGAAAGTGCATTTGCT
CCAGTTATGGAGGGATTAATCAAAAAGTTATCTGTAGCTGTTGATTGGTTTTCGAGTTTA
AGCGATGGCTCTAAAAGATCAATTGTTATTTTTGGTGGTATTGCTGCTGCAATTGGTCCT
GTAGTTTTTGGATTAGGTGCATTCATAAGCACAATTGGGAACGCAGTAACTGTATTAGCG
CCATTATTAGCTAGTATTGCAAAGGCTGGCGGATTAATTAGTTTTTTATCAACTAAAGTG
CCTATTTTAGGAACTGTCTTCACAGCTTTAACTGGTCCAATTGGCATTGTATTAGGTGTG
TTGGCTGGTTTAGCAGTCGCATTTACAATTGCTTATAAGAAATCTGAAACATTTAGAAAT
TTTGTTAATGGTGCAATTGAAAGTGTTAAACAAACATTTAGTAATTTTATTCAATTTATT
CAACCTTTCATTGATTCTGTTAAAAACATCTTTAAACAAGCGATATCAGCAATAGTTGAT
TTCGCAAAAGATATTTGGAGTCAAATCAATGGATTCTTTAATGAAAATGGAATTTCCATT
GTTCAAGCACTTCAAAATATATGCAACTTTATTAAAGCGATATTTGAATTTATTTTAAAT
TTTGTAATTAAACCAATTATGTTCGCGATTTGGCAAGTGATGCAGTTTATTTGGCCGGCG
GTTAAAGCCTTGATTGTCAGTACATGGGAGAACATAAAAGGTGTAATACAAGGTGCCTTA
AATATCATACTTGGCTTGATTAAGTTCTTCTCAAGTTTATTCGCTGGTGATTGGCGAGGA
GTTTGGGACGCCGTTGTGATGATTCTTAAAGGAACAGTTCAATTAATTTGGAATTTAGTT
CAATTATGGTTTGTAGGTAAAATACTTGGTGTTGTTAGGTACTTTGGCGGGTTGCTAAAA
GGATTGATAGCAGGAATTTGGGACGTAATAAGAAGTATATTCAGTAAATCTTTATCAGCA
ATTTGGAATGCAACAAAAAGTATTTTTGGATTTTTATTTAATAGCGTAAAATCAATTTTC
ACAAATATGAAAAATTGGTTGTCTAATACTTGGAGCAGTATCCGTACGAATACGATAGGA
AAAGCGCAGTCATTATTTAGTAGCGTCAAATCAAAATTTACTAATTTATGGAATGCGACG
AAAGAAATTTTTAGTAATTTAAGAAATTGGATGTCAAATATTTGGAATTCCATTAAAGAT
AATACGGTAGGAATTGCAAGCCGTTTATGGAGTAAGGTACGTGGAATTTTCACAAATATG
CGCGATGGCTTGAGTTCCATTATAGATAAGATTAAAAGTCATATCGGCGGTATGGTAAGC
GCTATCAAAAAAGGACTTAATAAATTAATCGACGGTTTAAACTGGGTCGGTGGTAAGTTA
GGCATGGATAAAATACCTAAGTTACACACTGGTACAGAACACACACATACTACTACAAGA
TTAGTTAAGAACGGTAAGATTGCACGTGACACATTCGCTACAGTTGGGGATAAGGGACGC
GGAAATGGTCCAAATGGTTTTAGAAATGAAATGATTGAATTCCCTAATGGTAAACGTGTA
ATCACACCAGATACAGATACTACCGCTTATTTACCTAAAGGCTCAAAAGTCTACAACGGT
GCACAAACTTATTCAATGTTAAACGGAACGCTTCCAAGATTTAGTTTAGGTACTATGTGG
AAAGATATTAAATCTGGTGCATCATCGGCATTTAACTGGACAAAAGATCAAATAGGTAAA
GGTACCAAATGGCTTGGCGATAAAGTTGGCGATGTAATGGACTTTATTGATAATCCGGAT
AAGCTTTTAAATTATGTGCTCAAAGCGTTTGGTGTTGACTTTAGCTCTCTAACTAAAGGT
ATGGGAATTGTTGGCGACATAACAAAAGCGTCTTGGAATAAGATTAAAAGTAAGGCAATC
AATTGGATAAAAGAAGGATTAGAGAGCCAAGCGGGAGATGGTTCTGTGTTTGATGGTTTC
AGAATACTGCAACCTTATTCAGCACCGCCAAAACCTCCTAACCCCAATTATCCATTTAAC
GGAGGCGTTCATCATGGTGTTGACTATGATACGCCGATCGGCACTCCTATACGTACGCCA
ATGGGTGGGCGTGTTAGAAGTTGGTATGACAACTATGGTGGCGGTAAAGCAATTACTGTT
CAAAAAGGTCGAACATTCTTGTGGTTCATGCACTTATCTGAACAATTGCGTAGAACAGGT
GAACAAATTAAAGCTGGTCAATTAATTGGTAAATCAGGTAATACAGGTTCTATGACTAAT
TACCGCCATTTACATTTCCAAGTCAATCAAGGCGGAGAGTCCAATAGGTATTCAACAGAC
CCTATTCCTTGGTTACGGAAAAACGGCAAAACTAGTGGAAAGAATTCACCTGGAGGGAGT
GGTTCTGAAAATGCGCGCAGAGCGATTAGAACAGCTCAAAATATACTTGGAGGTCAATAC
AAAGCTAGCTGGATTACACACGAAATGATGCGTGTAGCAAGACGTGAATCCAATTATACA
GCTAATGCAGTTAATAATTGGGATAGCAACGCAAGAGCTGGTATACCTTCGAGAGGTATG
TTCCAAATGATAGATCCTTCATTTAGAGCGTACGCAAAATCGGGTTACAATAATCCTCTC
AACCCAACTCATCAAGCTATATCGGCTATGAGATATATTGTGGGTAAATGGGTACCAAGA
ACAGGCTCATGGAGAGCTGCGTTCAAACGCGCTGGTGATTACGCTTATGCTACTGGTGGC
AAAGTCTACAATGGATTGTATCACTTAGGAGAAGAAGGATATCCAGAATGGATAATACCT
ACTGATCCTGCACGTAAAAACGAAGCAATGAAGATGTTACATTATGCAGCTGCGGAAGTT
AGAGGGAAAAACGCAAGTAAGAATAAACGACCTAGTCAATTGTCTAGTGTGAATGGGTTT
GATGACCCAAGCTTATTATTGAAAATGATTGAACAACAGCAACAACAAATAGGCATATTG
TTACAAATCGCACAATCCAATGATGTTATTGCAAACAAAGATTATCAACCAATTATTAAT
GAAAATGATTTTGATAAAAAAGTGAATTCGACCATTGATAAAAGAGAAAGAAAAGAAAAT
GTAAGAGTGAGATTTAGGAAAGGGGGCGTTGTCACTTAATGA
>>HLB-CONVERTING PHAGE_[30242 to 31726]_Q8SDK3-tail_FRWD
ATGATAGATACTATTAAAGTAAACAACAAAACATTACCGTGGTTATATATCAAAAGAGGG
TTTGAAATACCCTCTTTTAATTATGTAGTAAAAACAGAAAACGTTGAAGGTCGTTCAGGT
TCTGTTTATAAAGGTAGAAAATTAGAGGGATATAGTTTTGAGTTGCCTTTATGTGTGCGT
AATGATTATTTGTCATCTGGTGGTGTTAAAAATCATGATGAAGTTTTACATGAACTAGTG
AAGTTTTTTAATTATAGCCAAGCTGTTAAGTTACAATTTGGTTCGAAAAAATGGTACTGG
AATGCTTATTTTGAAGGTCCAATAAACTTACCTAAAGAATTAACTACACCTGTACAATTT
ACAATAAAAGTTGTTCTTACTGATCCATATAAATACCATGAATCACGTAATGTAAACACA
GCCATATCTGACCAAGTTTCTGTTGTTAATAGTGGAACTGCTGACGCACCAATTATTGTT
GAAGCTCGAGCGCTCAAGCCAAGTAGTTACTTTATGATTACTAAAAACGATGAAGATTAT
TTTATGGTTGGAGATGATGAAGTCACAAATGAAGCAAAAGACTACATGCTCCAAATATTC
CATACTGAATTCAGAGATTTTAAAGGGTGGAATAAGATGGAAACTGGTGATATTCCAGAT
AAATATCTAGGTGGGAAAGTCGGAGGCGACTTTGTAATATCAAATGTCGGAGAAAGTTAT
AAAGCCACTAACTTCCCAAATGAAAAAGGTTGGGTAGGCGCTGGAACGAAACGAGGGCTA
CCAAGAGCAGTGAGTGACTTTCAAATAACATATAAGTGTATTGTAGAGCAAAGAGACAAA
GGAGCAGGAAGAACAGTCCAACACATCTATGATACTGACGGCAAATTAATTGCGGCTATT
GGTTATGAAAATAAATACCATGATAGAAAAATAGGTCACGTTGTAGTTACACTATTTAAT
CAAAATGGTGATCCATTGAAGATTTATGATTATCAAAATAAACCTTTGATGTATAAGAAA
GATAGGATTGTAGTTTATATAAGATTAAAAAGAATTGGAACGACATTCTATATAAAATCA
TGGAAATTCGACCATGTAAAAGATCCTGACAGATTGAAGCCTTTAGATGTTAACGAAAAA
GTTTGGGTTGATGGAGGGAAATTCTATCAACGTAAAATAAGTGCAATCTCGATTTATAGC
GCTAAATATAATGGCTATAAGTGGATGGAGATGAACGGGCTAGGTTCATTTAATACTGAG
ATTCTGCCAAAGCCAAAAGGTGCTAAAGAAATGATAATACAAAAAGGTGACTTAGTTAAA
ATTGATATGCACACAAAAAATGTTGTTATAAACGAAGAGCCTATGCTCTCACAAAAAACA
TTTGGTAGTAACTTCTTTAACATTGCATCGGGATATTCGGAGTTGATTATACAACCTGAG
AATATATTTGACACAAAAGTAAAATGGCAAGATAGATATTTATAG
>>HLB-CONVERTING PHAGE_[31742 to 36349]_ERS140266_RS14080_FRWD
TTGATACACGTTTTAGATTTTGATGACAAAATCATTGATTTCCTTTCGAACGACGATACT
GCTTTAATAATAGCTGAACACAAAAGAAATATTAATGATAATTCTGAAACATTGGATTTA
CTAATTTTATCCAGTCGTGCCGAACATTTTAGAGAACGACATAGAATTATTATAAGAGAC
TCAAATAAGCAATGGCGTGAATTCATCATTGATTGGGTGCAAGATACTTTGGACGGATAC
ACTGAAGTAGAGTGTACAGCTTCATATTTAACAGACATAACAACGGCAAAGCCGTTCACA
CCTGGAAAGTTTGAGAAAAAAACAACAACTGAAGCGTTGAAAGAGGTTTTAAACGATACA
GGTTGGCAAGTTTCTGAACAAACCGAATACGATGGCTTACGTACTACTTCATGGACCTCC
TATCAAACTAGATACGAAGTGCTAAAGCAACTTTGTACAACTTATAAAATGGTATTAGAT
TTTTACATCGAATTAGGTGCTAATACTGTTAAAGGTAGATATGTAGTATTAAGAAAGAAA
AACAGTTTATTTAAAGGTAAAGAAATTGAATATGGCAAGGATTTAATCGGATTAACTAGA
AAGATTGATATGTCAGAGATTAAAACCGCTTTGATTGCTATAGGACCTGAAAATGAAAAA
GGTGTGCGAACTGAAGTAGTTGTAACAGATGACAAAGCACAAGAACAGTTTAATTTACCT
ACACGTTATATTTGGGGGATTTATGAACCTCAAACCGATGTACAAAATATGACAGAGGAT
CGTTTGCGTTCTTTAGCAAGAACAGAATTAAATAAACGTAAGTCTGCAGTTATGTCATAT
GAAATCACTTCAATTGATTTAGAAGATGCATATCCACATGAAATTATAACTATTGGCGAT
ACAGTTAGAGTTAAAAACAGAGACTTCAATCCCCCGTTGTATGTTGAGGCAGAAGTTATC
GCCGAAGAATATAATATGATTTCGGATGATAGCAAATACACTTTTGGACAATCAAAAGAG
TTCAAAGAATCAGAATTACGAGAAGAATTTAATAAACGTTTAGATGTAATACGTCAAAAA
TTATCCGATAATATTTCAAACATTAACACAATTGTAGCTGAAACATTAGAGGGAGAATTA
CAATATTTTGAACGTAAAATAATTAAATCTGACACACCACCTGAAAACCCTGTAAATGAT
ATGCTTTGGCTTGATACAAGTAACCCAGAAGTAGCTGTATTACGCAGGTATTGGAATGGA
AAATGGATAAAAGCATCTCCAGAAAAAGCTGGGGATATTGGCGCAATTAGTAGAGAACAA
GCATTGTATAGTGAACTGAAAAACACATTCATTAATTTAACGATTCAGCATAGTAGGTTG
TTGAGAGAGGTTTCGGAAGTCATTGAATCAGAGTACTTAATTGATTCTGACCTAAAAAAA
GCAGTTAATGACAAATTAAATAACACCGTACAAGTTTTCAACAGAATAAAAGAAAATTTG
GATAGTATGACAGAAGAAACTGCAACTATCGGAAAACTTGTCGATACACAAGCTTTATTC
TTAGAATATCGCGAAAAGTTACAAGCGTTATACAATGCTATTGAAAATGCGAAAATCTCT
ATTGATGATCGTTTTAAATTATTACAGTCGCAGTATACAGATGAGAAATTTAACGAGGCA
ATGGATAAAGTAGCAGAAAGTATTGGTGGTCATTGGGACTCTAGCAAAAAGCAATTAAGT
GCTGAAATACCAAACAAGCAAGATTTGGAAAAGATGAGAGATGCTTTAATCGCTCAGCAA
AAAGGTACATTGTTACCAATTGATAAAAAGATAGAATCAATGCAGAAAGAAATAAAAAAC
TATGAAAACGGTATAGAAATTGCAATAAAAAAGAAACTTCAAGAGATTAACGATAATGGC
AATTTATACCGATATTCATCGCCATCAGTTTTTAAAGAAGCAAGCTATTATAAAGCTGAT
TTAATAACATCAGGCGATGATAAAGCTATTGCTTATAACAAAAAGAAATCTATTAATTTC
GGAACACTGAACTATCATAAGTGGCAAGAAAATGAAAAGTATACTTTTAGTTTCACAATA
AAGACAGATACTGACGGTGTAACAATTAACCAGTTAAACGACGGATATTATAATCATGAA
TGTAATATTAAGTTAAAAAAAGATGAGTGGGCTAGAAAATCTATTACATTTACGCCTACT
TATTCACTAGCAGATAATGGCATTACATTAACCTTAGATGTCGCTAGTACTGGAGCATGG
TATACAGGCTGGTTAGGTAGTTCGACAGAAATAGGCAAAGTATGGATAAAAGATTTCCAA
TTAGAAAAAGGCGATGTGGCGACTAGTCATAAAATGAACTCAAGTGATCAAGATGATGTA
TTTGGAAATGTTAATAATAAAGTAATTGAAAACTCAGCAAAGATAAGTGCTTTTGAAGAC
AAAATAAATCTTAAAGCTGATAAAACTGAAGTAACACAAACGCTTGATAAGAAGTTAGAA
CCAATTAAAAATGACATCAAAAAACAAACGTCACAAATCGAACTATTGCCTGACAGATTG
ACAGAAACAGTATCTAAAAAAATCTATGAGACAACTATTTCTGGATTAGTAAAACGTTTA
GAAACTGAAGAAGCTAAAAGAGAAACTTTGGCGAATAAAATTAATGACACAGTATCTATA
CAGAAATATCAATCGGGCATTGAAGAAGTTAAAAGCTATGCAGATGATAAATTAAGAGAT
GTGGCGAACACCCCAGAAATACAAGAAAGTATTAAACAAGCTAATGAACAAGCTCAAGAA
TCATTGAGAGAATATGTCAGAGCGCAAGACGAACTCAAATTACAGGAAGCAAATGCGTAT
ATTGACAATAAAATTTCTGAAGAAGAGCAAAGAGCCATTGAAGAAGCTCGTAGAAAGTTC
GAAGAAGCTAAATCACATGCTGAAAACAAAGCAGATGAAGCAAAAAGAATTGCGAATCAA
TACACTGAAAGCAGAGCTACAGACACACAACGACAAGCTCGAGCTTATACTGATGGTCAA
ATACTTAATTCTAATCGAGAAAGAGACCAAATTTTATCTCAATATGACACTAAAATCGCA
CAAAATGGTCACGACATTAATTTAAGAGCTACCAAAGATGAGTTTAATGCTTCTAAAAAA
ACACTATCAAGAGTGTTAGCAGATATCACTGTAAATGCTATGAAAGGTATCTATTTAAGT
TATGACGAAAATGGTGCGATTACTTCACATACCATAGATAAAGAGGGCGTGAAAATTAGT
GGCGATAAAGTTGATATTACAGCGAATAGAGAATTTAATGTAGTCGCAAATAATATTAAT
AACAAAGTTGGTAAAAATGACATTGTTAATAGCCTGAACTTATCAAATGAAGGTCTTGAC
ATCAATGTGAATAGAATTGGTATTAAAGGGGGAAATGCTAACCGTTATGTACAAGTTCAA
AATGATTTTATTGAACTTGGAGGAATCGTACAACGAACTTGGAAAGGCAAACGATCAACC
GATGATATATTCACGCGTCTTAAAGATGGACATCTAAGGTTTAGAAATAATACCGCAGGC
GGTTCACTTTATATGTCACATTTTGGTATTTCAACATATATTGATGGAGAGGGCGAAGAT
GGTGGTTCATCCGGTACTATTCAATGGTGGGATAAAACTTACAGTGATAGCGGTATGAAT
GGTATAACAATCAATTCTTATGGCGGTGTGGTCGCTTTAACATCTGACTACAATCGAATT
ATTATCGATTCATATGCTTCAGCTAATATTGAAAGTAGAGAAGCACCGATATATTTATCT
CCGAACACCAAAAATAAACCTGGTTTAAACCGCTTTGCATTCACATTATCAAACGCTGAT
AGTGCATACGAAACTGATGGCTATATCATGTTTGGTTCAGATGAAAACTATAAATACGGT
GCTGGATTAAGATTTTCTAAACGTAGCAATAAAGGATTGGTTCAAGTTGTTAATGGTGAC
TATGCCACAGGTGGAGACACTACAATTGAATCAGGTATGGGCAAATTCAACTTAGTTAAA
CGAAGAGATGGAAACAGTTATGTCAGCATTCAAAGTTATGATTTATTGGCAGTAGGTTCT
GATAATGCTGGCGATAGAGTCGCATCTAATTCTATTTATAAGCGTACTTATTCAGCACCT
GCTAACTTACACATTACTTCAGCTGGAACAATTGGGCGTGCTACTTCTGCCAAAAAGTAT
AAAATTTCAATCGAAAACCAATACATCAATGAAAACGAACAGTTCAGTCATTCAAAAGAG
ATTTTAAAACTTCCAATTCGTACATGGTTTGACAAATATGAATCGGAAATAATGGCTAAA
GAATTGGAAAGTGGTAAAAAGTTATCTGATGATACTTTTAAACTTAGTCGACATACTGGA
TTAATTGCGGAAGAGGTTGAAGAATTAGGGTTTAATGAATTTGTTATTTATGATGACAAC
GGAGAAATCGAAGGTATCGCATACGATAGACTTTGGGTTCATTTAATACCCATTATTAAA
AACCAGCAATCAAAAATCGAAAAACTGGAGGAATTAATAAATGGATGA
>>HLB-CONVERTING PHAGE_[36342 to 36494]_ERS140266_RS12330_FRWD
ATGGATGATAGAAATCAAGGTTTACAAGCCAATCCACAATATACAATTCACTATTTATCG
CAAGAAATCACAAGACTAACACAAGAAAATGCAATGTTAAAAGCATATATACAAGAACAA
AATGAGAAAAGCAAAAGTGCTGAGGAAGAGTAA
>>HLB-CONVERTING PHAGE_[36540 to 36827]_hypothet-phage-protein_(holA_Q4ZCS6)_FRWD
ATGGCAAATGAAATTATCAAAAAAACAGAAAGATTTATTTTAGTACAAATTGACAAAGAG
GGAACAGAGCGCGTTTTGTATCAAGATTTTGTAGGCAGTTTTACAACGTCCGATTCAGCT
AGTTATGCACAAGATTTTAAATCTGAGGAAAACGCTAAAAAGATTGCTGAAACTTTAAAT
CTTTTATATCAATTAACAGGTAATCAAAACAGTGCGAAAGTTGTGAAAGAAGTTGTGGAT
AGAACTGACTTGTCATCTGATAAATCAGTTGATAGCGAAACAATGTAA
>>HLB-CONVERTING PHAGE_[36883 to 37257]_Q7A4M7_phiNM3_FRWD
TTGGATGATATTCAGAAAATAAAAAAAGAGCTTTCTGAATTAGTTGAACGTGTGGATGAT
GTTGAAATATTAGCAAATGAAACAGCTGATCATGTGCTTGAACTTAGAGAGGAACATAAG
CAACATCATAATGAACTAAGAGAATCTCATAAAGAACTTAAAGACAAGCAAGATAAAGTT
GTAGATGAGAATTTAGAGCAAACAAAGATATTAAACAGAATTGAAGAAAGATATCAAACG
CAAGTAGATGTTGCGCAAAAAAATGAAGAAAAGACACTCGCCCAAAATAAATGGCTCGTA
GGTGCCATATGGGCGCTTGTAACAATTGTTATGATTGCAGTCATTACTGCATCAATTACT
GCGTTATTACCTTAA
>>HLB-CONVERTING PHAGE_[37384 to 37686]_holA-1_FRWD
ATGGATGCAAAAGTAATAGCGAGATATATTGTATTAATTTTAGCATTAGTAAATCAATTC
TTAGCGAACAAAGGTATTAGCCCTATTCCAGTAGACGATGAAACTATATCATCAATAATA
CTTACTGTTGTTGCTTTATATACTACGTATAAAGACAATCCAACATCTCAAGAAGGTAAA
TGGGCAAATCAAAAGCTAAAGAAATATAAAGCTGAGAACAAGTATAGAAAAGCAACAGGA
CAAGCACCAATTAAAGAAGTGATGACACCTACGAATATGAACGACACAAATGATTTAGGG
TAG
>>HLB-CONVERTING PHAGE_[37697 to 39151]_amidase-1_FRWD
ATGTTGATAACAAAAAACCAAGCAGAAAAATGGTTTGATAATTCATTAGGAAAGCAGTTC
AACCCTGATTTGTTTTATGGATTTCAATGTTACGATTACGCAAATATGTTTTTTATGTTG
GCAACAGGCGAAAGGTTACAAGGTTTATACGCTTATAATATTCCATTTGATAATAAAGCA
AGGATTGAAAAATACGGGCAAATAATTAAAAACTATGATAGCTTTTTATCGCAAAAGTTG
GACATTGTCGTTTTCCCATCAAAGTATGGTGGCGGAGCTGGACACGTTGAAATTATTGAG
AGCGCAAATTTAAACACTTTCACATCGTTTGGCCAAAATTGGAATGGTAAAGGTTGGACA
AATGGCGTTGCGCAACCTGGTTGGGGTCCTGAAACTGTTACAAGACATGTTCATTATTAC
GATGACCCAATGTATTTTATTAGATTAAATTTCCCTGACAAAGTAAGTGTTGGGAATAAA
GCTAAAAGCGTAATTAAGCAAGCAACTGCCAAAAAGCAAGCAGTAATTAAACCTAAAAAA
ATTATGCTTGTAGCCGGTCATGGTTATAACGATCCTGGAGCAGTAGGAAACGGAACAAAC
GAACGCGATTTTATCCGTAAATATATAACGCCTAATATTGCTAAGTATTTAAGACATGCC
GGTCATGAAGTTGCATTATATGGTGGCTCAAGTCAATCACAAGACATGTATCAAGATACT
GCATACGGTGTTAATGTAGGCAATAAAAAAGATTATGGCTTATATTGGGTTAAATCACAG
GGGTATGACATTGTTCTAGAGATACATTTAGATGCTGCAGGAGAAAGCGCAAGTGGTGGA
CATGTTATTATCTCAAGTCAATTCAATGCAGATACTATTGATAAAAGTATACAAGATGTT
ATTAAAAATAACTTAGGACAAATAAGAGGTGTAACACCTCGTAACGATTTACTAAATGTT
AACGTATCAGCAGAAATAAATATAAACTATCGTTTATCTGAATTAGGTTTTATTACTAAT
AAAAATGATATGGATTGGATTAAGAAAAACTATGACTTGTATTCCAAATTAATAGCCGGT
GCGATTCATGGTAAGCCTATCGGTGGTGTGATAGCTAGTGAGGTTAAAACGCCAGTTAAA
AACGAAAAGAATCCACCAGTGCCAGCAGGTTATACACTCGATAAAAATAATGTACCGTAT
AAAAAAGAAACTGGTTATTACACAGTTGCCAATGTTAAAGGTAATAATGTGAGGGATGGC
TATTCAACTAATTCAAGAATTACAGGTGTATTACCTAATAACGCAATAATCAAATACGAC
GGCGCATATTGCATCAATGGGTATAGATGGATAACTTATATTGCTAATAGTGGTCAACGA
CGTTATATTGCGACTGGAGAGGTAGACAAGGCAGGTAATAGAATAAGCAGTTTTGGTAAG
TTTAGTGCAGTTTGA
>>HLB-CONVERTING PHAGE_[40725 to 40876]_sprX_N/A
ACATGCATCAACTATTTACGTCTATCCTTGTTCACCCAAGCATGTCACTGGGTGGTTTTA
TGTCTTATATAGAGAACTTAGTTTTCTTACTACTCCCCCGTAGTATCGAGATGACTTTAG
CATCCCATATAATAATTTATGGGATGTTTTTT
>>SEE-PHAGE_[00113 to 01318]_int-1_RVRS
CTAACTTGGAATGTTTTCGAGTTTTTGAGTTAGTTCTCTATCCATTTTTTCAGTTACATG
AGTATATATGCGAATGGTTGTTTTTTCATCTACATGTCCTACCCTTTTCATAATTGCTTT
TAAAGAAACATTCATTTCTACTAATAAAGTTATGTGTGTATGTCTAAATGTGTGCGTGGT
AACTTTCTTATTCATATTTAAAGCTTTTGTAGTTTTCTTAAGCACACCGGCGATTTGATT
ATTACATAAAGGATTCCCTTTTTTTGTTGTGAATATGAACCCTCTGTCAACATAGCTCGA
ATTCCATCTTTTCAACATTTTGTTTTCCAGTATTATCTTTTTAAAAATTTCTACGGTTCT
AGAATTGATGCTGATACTTCTTTTTGAACTTATAGTCTTTGTAGTGTCTTTGTATCCGAA
TCCTTCCTCGTATTTAATGCGGTGAATTGTACCTGTTATATTGATAGTTTTGTTTAATAA
ATCTATATCTTTTTCCTGCAGTGCTTGTAGTTCTCCTATGCGCATACCAGTTAAAGCCTG
TACTTCTAAGATGCTGGCAATTAAAATGCGATTTCGCTTGTGTAACTTATTATCATTTAG
TATATGATCACGTATCTGTAGGACTTGGTTCATTTCTAAATAGTTGTACATTTTAGATTC
ATCTTTTTCGATATCCTCTATTGTTTTTCTTCTTTTAGGAATTTTGACATTAGTTAACAA
ATATTCATTTGGATAATTGTAAAATTTAACTGCATATTTAATAGCTCCTTTCATATCTCC
GAGTTGACGGGTTACTTGATTTTGAGAATAGATATCTGATAATTTATTAATAAATATCTG
CATATATTTTGTATCTAGTTTGTTTAAAAGCAAGTTCTCAGAGCTGTATCGTTTAATGTT
TCTAATTCTTATTTTTATATTATTAAGAGTAGTCAACTTTGAACCTGATGTTTTTATATG
ATATTCAAGCCATTCATCTAATAGCGCGTGAAAAGTCAAAGTTTTTAATTCGCTTGACGA
CTTGTTGTTCAGTTTTTCTTTTATTTTTTCTTCTAAACGAAACATTGCTTCTTTTTGAGA
TTGTTTTGTATTCTTGTTCAACACAACACTTACGCGCTTCCATTTATCTGTGTATGGATC
TTTATACTTCTCGTAGTATCTGTATTTAGTTTCGTTATTTTTGTTTTTAAATTTTTCAAT
CCACAT
>>SEE-PHAGE_[01317 to 01447]_int-neighbour_FRWD
ATGTTTATACCTCCTGCAAGAACGTATGTTCTATAAAATATTAAAAAATAATAAGGGTAG
TCGGGCTACCCGTAATTTAGTACTAGGTACTAAATGTGTTATAATAAAATAAAAAGTAGG
TGATGTTATGA
>>SEE-PHAGE_[01623 to 02507]_hypothet-phage-protein_RVRS
TTATTTTGAATAATGCTCATCTATCAACACTTTTATGCATGATAGTATGATTTGACAATC
CGCTTTTGAAACTTCGCCAGGATTTGAATGAGAAACTGAATTTCTTAAAGAATAAGTTAT
ATCAATTCTTTTATGCATTCTATAGTTTATTTTTCCTTCGCTAAGTAATCGTTGTCCTAA
GTAGTTCATCATGGTGTCGCTACTGTCTTTACTGTTTAACTTAACCTTTTCTTTATCGCA
TATAGCCATTAATAAAGTTTCTAATGCAACACTTAATGTTGCAGCTGCAGGTAAAAACAA
CTTTCGTTTATAACATTCTTCAGCTTGTGCCATTTGATATTCGAAGTCGCTATTGTATTT
TGGACTATCGAAGTTTGATATTAACCCTTCATAATCCAAATGTGAATATGGACTAACCTT
ATCGTGATTATAATTATCTAGAGACTTTTTGTTTTCATTTGACCATTTTTTATAGTCGTT
TTCTGCTTCATATTGACCCTCAATAGTTAAATTTGAACCTGAATAAATTAAACGAATAGG
TTCAATTTTGAAAACTTGTTTAGACGTCAAATTTTCATAATAGTACTTGAGAAAAATGTC
GAATCTTTTTCGTTTTTCACTTTCCATCAACAATCTTTTTATATTTTTATAATCCTCTTC
TCTTACTATTATTTTTTCTTCAGGATTTTGATAGTTGTCAACAATAACTAAAAATTTTGG
AGCATCAAAAACGTCTTTGTCGACGTCGAATAAAATAAAACTTAAATAATTTTCAAACTT
TATTAAAGGGAGAGCGTTCTGGATCTCGTCTCCTAAAAAATCGTAGTGAGATGCTTGAGT
TTTGTATCCTTCTATATAGGTATCTTTCAATTTTTGTATGTTCAT
>>SEE-PHAGE_[03040 to 03501]_DUF955_RVRS
TTATATTTCCTTATATTTAAAAACTCTCAACGGCTCAAACGTAATAGAATACTCGCCATA
GTGAGTTCCAATACCATATATCTTTTTATATTGTTCTATAGCTTCTAGTATGTATGATTC
ACTCAACTGCAGATACTCTGACAACTCATACAAGTTTCGTACGCCATAATTGTATGCTTC
TACAATTTCATGTAGCGGTACAGCTGAAGTAAAGCCATGTCTACGTGCATAATTTTCAAA
TTTTCTATTAATCCATTTTGATTGGTCTAAAATGTTGCCATACGTCAACTTGTGGTGGGC
AAGTTCCTCATATAACACTTCTGCTTTACGTACTTCTGATAAATTACGCCTTATATAAAT
TTTTCCGTTCATATAGCATCCAGGTTGGAAATTTGGAAGCTGGTCAGTTTCTTCTATCTT
TATTTTTTCGTTATTTATGCAAAGTTCTTCGTATAATCCCAA
>>SEE-PHAGE_[03514 to 03843]_phage_regulatory-protein_SAS0897_RVRS
TTATTTGTCTCTATTTCTAACCCATTCAATGAATCTATTTACTTCTTCAATCTCTTCTTC
AGTTAATCCCTCCTTATCAAAATGAGCAGCAATTGTTTCTTGATGTATATCTTTTTTTGA
TTCAGTAATTCTTGATTTCGGTACATTGAAGTAATCTGCAAGTTGTTGAATTCTTTTAAT
TCGTGGATATTTAGTTTGTTGAATCCAATTGGAGACTGTAGGTTGAGAAACTCCAATAGC
TTCAGCAAGTTCTCTCTGATCAATATTTTTATCATTCATAAGTTCTTGAAGGTTTTCAGA
TAAAATTTTTCTGACTTTATTATTCTCCAT
>>SEE-PHAGE_[03995 to 04195]_phage_regulatory-protein_SAS0898_FRWD
GTGGACGACATGCCGGAACAATTATCCGTAAGAAAATGGAGACTTGTAAGGGACTTGAAA
CAGCAAGAAGTAGCAGATATATTGGGCGTCAATGCAAAGACAGTTGGTCATTGGGAAAAG
GATGGCACTAATTTAAGTAATGTTACAGTTTACGCTTTAGCAAAGTTATATGATATTGAG
GTAGACCAGATAAAGGTCTAA
>>SEE-PHAGE_[04283 to 04459]_hypothet-phage-protein_FRWD
ATGAACGAAGAAAAATTAAAGATGATTCTCTTACTTCTTGAAGATATACCAAGAGACGAA
TGGAATCGATTAGTAAATGAAGTAAATAATCAATACAGTTACCAAGCTGACAAGGTAGGA
CTTGCCAGTGATAACTGTCAACAAATAGCAAATAACTATAAGCACTATGGATTTTAA
>>SEE-PHAGE_[04456 to 04695]_hypothet-phage-protein_RVRS
TTAAGATGGATAAGGACTATCGTTATTCTTTTCACCTTTAACGTTAATGTCGAAATACAA
AACATGATCTAAACTGACAACTCTATCTTTTGGATGAATGATGTGTAGAGTTTTGCTTTC
AGCATCTTTTATATGTTCTTGTACTTTAATAACTTCACCATTAATTAAATGTAAATCTAA
AGAAGTAACGATTTCTTTATCTAAATATTGAGTGAGCAATCTCTTATGTATACTTATCAC

>>SEE-PHAGE_[04742 to 04957]_hypothet-phage-protein_FRWD
ATGAACAAAAAATCAGAAGGGTTAGACATAATCATACCAAGGATTTTCAGAAGAGATCAT
GCGTCAGTAGAATCTTTAACAGAAAATGAACGTCGACTAAGAAAGGAAATATTAGGAAGT
ATTAAAAAAGGTGATTACAGCTACTTAGAAATAAACAAAGTTTTCTATGCATTAGATAGA
GAACTTCAATACAGAGCGAATAATAACAAACTTTAA
>>SEE-PHAGE_[04982 to 05245]_dbp_FRWD
ATGCCAAAAATCATAGTACCACCAACACCAGAAAACACATATAGAGGCGAAGAAAAATTT
GTGAAAAAGTTATACGCAACACCTACACAAATCCATCAATTGTTTGGAGTATGTAGAAGT
ACAGTATACAACTGGTTGAAATATTACCGCAAAGATAATTTAGGTGTAGAAAATTTATAC
ATTGATTATTCACCAACAGGCACTCTGATTAATATTTCTAAATTGGAAGAGTATTTGATC
AGAAAGCATAAAAAATGGTATTAG
>>SEE-PHAGE_[05277 to 05387]_hypothet-phage-protein_RVRS
CTACTTAATAGCAGTACTGTGCTTCACAGTCTTAGCGATTGTGCTTATGCCATTGCTGTA
CTTCACTACAGCATGGTCAATTGCAGGATTCGCAAGTATAGTGACATTCAT
>>SEE-PHAGE_[05498 to 05821]_hypothet-phage-protein_FRWD
ATGACCTTACAACAAAAAATACTATCACATTTTGCAACATATGACAATTTCAATTCTGAT
GATGTTGTTGAAACTTTTGGGATATCTAAAACACATGCAAAATCCACACTTTCAAAACTT
AAGAAAAAAGGAAAGATTGCAATGGAAAGTTGGGGTGTCTGGCGTGTTATTGAATCGCAA
TTGCATTTAAGTGTAGTCGAACGTAAAAAAGAAATTTTAGAAGAACAATTTGAATTGTTA
GCAAGATTAAATGAACAAAGTGATGACCCTAGAGAAATAGAAGAACGTATCAAGTTAATG
ATTCGTCTAGCTAACCAATTTTAA
>>SEE-PHAGE_[05836 to 06198]_hypothet-phage-protein_FRWD
ATGGCAGTATTAGAAGGTATTTTTGAAGAATTAAAACTATTAAATAAGAACTTACGTGTG
TTAAACACTGAACTATCAACTGTAGATTCATCAATTGTACAAGAGAAAGTTAAAGAAGCA
CCAATGCCAAAAGAAGAAACAGCTCAACTGGAATCAATTGAAGAAGTTAAGGAAACTTCT
GCTGATTTGACTAAAGATTATGTTTTATCAGTAGGAAAAGAGTTCCTTAAAAAAGCAGAC
ACTTCTGATAAGAAAGAATTTAGAAATAAACTTAACGAACTTGGTGCGGATAAGCTATCT
ACTATCAAAGAAGAGCATTATGAAAAAATTGTTGATTTCATGAAGGCGAGAATTAATGCA
TGA
>>SEE-PHAGE_[06195 to 07361]_Q4ZCH8_FRWD
ATGAAACTAGATCACTCAAATAGAGCTCATGCAAAGCTTAGTGCAAGTGGAGCAAAACAA
TGGCTAAACTGTCCACCGAGTATTAAGGCAAGTGAAGGTATTGCAGATAAAAGTTCAGTT
TTTGCTGAAGAAGGTACATTCGCTCATGAGTTAAGTGAGTTATATTTCAGTCTTAAATAT
GAAGGCCTAACACAGTTTGAGTTTAATAAAGCTTTTCAAAATTATAAGCGAAATCAATAT
TACAGTGAAGAGTTGCGCGAATATGTTGAAGAGTACGTAGCTAATGTAGAAGAAAAGTAT
AACGAGGCTTTGAGTAGAGATGACGATGTAATAGCTTTATTTGAAACAAAATTGGATTTA
GGTAAATACGTCCCTGAATCTTTTGGTACTGGTGATGTCATTATATTTTCAGGTGGTGTA
CTTGAAATTATTGACCTTAAATACGGTAAAGGCATTGAAGTTTCAGCTATAGATAATCCT
CAACTTAGATTATATGGCTTGGGCGCATATGAACTGCTTAGTTTAGTGTATGACATTCAT
ACAGTTCGCATGACTATCATACAACCTCGAATAGATAACTTTTCTACTGAAGAGTTACCA
ATCTCAAGATTACTTCAATGGGGAACCGATTTTGTTAAACCCTTAGCCAGACTTGCTTAT
AACGGTGAAGGGGAGTTTAAAGCAGGTAGTCATTGTAGATTCTGTAAGATAAAGCATTCA
TGTAGAACACGTGCAGAATACATGCAAAATGTGCCTCAAAAGCCACCACATTTGTTAAGT
GATGAAGAGATTGCAGCTCTTTTATATAAACTGCCTGATATCAAAAAATGGGCTGATGAA
GTAGAACAATATGCACTAGATCAAGCGAAAGAAAATGATAAAAACTATCCTGGTTGGAAG
CTTGTAGAAGGTCGTTCGCGAAGAATGATAACTGATACAAAAGCAACGCTTGAAAAGTTA
GTTGAAGCGGGTTATAAACCTGAAGATATTACAGAAACCAAGTTACTTAGCATAACGAAA
TTAGAAAAATTAATTGGTAAAAAAGCATTTTCTAAAATTACAGAGGACTTTATAGAAAAG
CCACAAGGTAAATTAACACTTGCTACCGAGTCTGATAAACGACCAGCTATAAAGCAATCT
GCTGAAGATGATTTTGACAAACTATAA
>>SEE-PHAGE_[07387 to 07944]_DUF2815-hypothet-phage-protein_FRWD
ATGAAAGCAAAAGTATTAAATAAAACTAAAGTGATTACAGGAAAAGTAAGAGCATCATAT
GCAAATATTTTTAAACCACGCAGTATGCAAGAAGGTCAAGAAGCAAAGTATTCCATCAGT
TTAATCATTCCTAAGTCAGATACAAATACGATAAAAGCTATTGAACAAGCTATAGAAGCT
GCTAAAGAAGAAGGAAAAGTTAGTAAGTTTGGAGGCAAAGTTCCTGCAAATTTAAAACTT
CCATTACGTGACGGAGACACTGAAAGAGAGGATGATGTGAATTATCAAGATGCTTATTTC
ATTAATGCATCAAGCAAACAAGCACCTGGTATTGTTGACCAAGACCGAAATAGATTAACG
GATTCAGGAGCTGTTGTAAGTGGTGACTATATTAGAGCTTCAATCAATCTATTTCCATTC
AATACAAATGGTAATAAGGGTATTGCAGTTGGATTGAACAATATTCAACTTGTAGAAAAA
GGCGAACCTCTTGGCGGTGCAAGTGCAGCAGAAGATGATTTCGATGAATTAGACACTGAT
GATGAGGATTTCTTATAA
>>SEE-PHAGE_[08003 to 09964]_pol_phi12/phi2638A_FRWD
TTGAAATTTATGAATATAGATATTGAAACATATAGCAGTAATGATATTTCGAAATGTGGT
GCCTATAAATATACAGAAGCTGAAGATTTCGAAATCTTAATTATAGCTTATTCAATAGAT
GGTGGAGCGATTAGTGCGATTGACATGACTAAAGTAGATAATGAGCCTTTCCACGCTGAT
TATGAGACGTTTAAAATTGCTCTATTTGACCCTGCTGTAAAAAAGTATGCATTCAATGCT
AATTTCGAAAGAACTTGTCTTGCTAAACATTTTAATAAACAGATGCCACCTGAAGAATGG
ATTTGCACAATGGTTAATTCAATGCGTATTGGCTTACCTGCTTCGCTTGATAAAGTTGGA
GAAGTTTTAAGACTACAAAACCAAAAAGATAAAGCAGGTAAAAATTTAATTCGTTATTTC
TCTATACCTTGTAAGCCAACAAAAGTTAATGGAGGAAGAACAAGAAATTTGCCTGAACAT
GATCTTGAAAAATGGCAACAATTTATAGATTACTGTATTCGAGATGTAGAAGTAGAAATG
ACAATTGCTAATAAAATTAAAGACTTTCCAGTAACTGCAATTGAACAAGCATATTGGGTT
TTTGACCAACATATAAACGACAGAGGTATTAAGCTTTCTAAATCATTGATGTTAGGAGCT
AATATGCTCGATAAGCAGAGTAAAGAAGAATTGCTTAAACAAGCTAAACATATAACAGGT
ATAGAAAATCCTAATAGTCCTACACAGTTATTGGCTTGGTTAAAGACTGAACAAGGATTA
GATATACCTAATTTACAAAAGAAAACGGTTCAGGATTACTTAAAAAGAGCAACAGGAAAA
GCTAAAAAAATGCTAGAAATTAGATTGCAAATGTCTAAAACCAGTGTAAAAAAATACAAC
AAAATGCATGACATGATGTGCAATGATGAACGAGTAAGAGGTCTGTTTCAATTCTACGGT
GCCGGTACTGGAAGATGGGCAGGTAGAGGTGTACAACTTCAGAATTTAACAAAGCATTAT
ATTTCAGATACTGAATTAGAAATAGCAAGAGATCTTATTAAAGAACAACGTTTTGACGAT
TTAGATTTATTACTCAATGTTCATCCTCAAGACTTATTAAGTCAATTAGTTAGGACGACA
TTTACTGCTGAAGAAGGTAATGAACTAGCAGTAAGTGATTTTTCTGCAATAGAGGCAAGA
GTCATAGCATGGTATGCAAAAGAACAATGGCGTTTAGATGTGTTCAACACACACGGAAAG
ATATATGAAGCGTCGGCTTCTCAAATGTTTAATGTCCCGGTAGAAAGCATAACTAAAGGC
GACCCTCTCAGACAAAAAGGAAAAGTGTCCGAATTAGCTTTAGGTTATCAAGGTGGCGCC
GGAGCTTTAAAAGCGATGGGTGCATTGGAAATGGGCATTGAAGAAAATGAATTACAAGGT
TTAGTTGATAGTTGGCGTAACGCAAATCCTAACATAGTTAATTTTTGGAAGGCTTGCCAA
GAGACTGCAATTAATACTGTAAAATCTCGAAAGACGCACCATACACATGGACTTAGATTT
TACATGAAAAAAGGTTTTCTAATGATTGAATTGCCTAGTGGAAGAGCTTTAGCTTATCCG
AAAGCTTCAGTTGGTGAAAATAGTTGGGGTAGTCAAGTTGTTGAATTTATGGGCTTAGAT
CTTAACCGTAAATGGTCAAAGTTAAAAACGTATGGTGGGAAGTTAGTCGAGAATATTGTT
CAAGCAACTGCAAGGGATTTACTTGCGATTTCTATAGCAAGGCTTGAAGCATCAAGATTT
AAAATAGTTGGACATGTTCATGATGAAGTAATTATAGAAATACCTAAAGATTCAAATGGA
CTTAAGGAAATCGAAACTATCATGAATAAGCCTGTTGATTGGGCAAAAGGATTGAATTTG
AATAGTGACGGATTTACTTCTCCGTTTTATATGAAGGATTAG
>>SEE-PHAGE_[09977 to 10162]_hypothet-phage-protein_FRWD
ATGCAACATCAAGCTTATATCAATGCTTCTGTTGACATTAGAATTCCTACAGAAGTCGAA
AGTGTTAATTACAATCAGATTGATAAAGAAAAAGAGAATTTGGCGGACTATTTATTTAAT
AATCCAGGTGAACTATTAAAATATAACGTTATAAATATTAAGGTTTTAGATTTAGAGGTG
GAATGA
>>SEE-PHAGE_[10159 to 10563]_dbp_FRWD
ATGGCTAGAAGAAAAGTTATAAGAGTGCGTATCAAAGGAAAACTAATGACATTGAGAGAA
GTTTCAGAAAAATATCACATATCTCCAGAACTTCTTAGATATAGATACAAACATAAAATG
CGCGGCGATGAATTATTGTGTGGAAGAAAAGACTCAAAATCTAAAGATGAAGTTGAATAT
ATGCAGAGTCAAATAAAAGATGAAGAAAAAGAGAGAGAAAAAATCAGAAAAAAAGCGATT
TTGAACCTATACCAACGAAATGTGAGAGCGGAATATGAAGAAGAAAGAAAGAGAAGATTG
AGACCATGGCTTTATGATGGAACGCCACAAAAACATTCACGTGATCCGTACTGGTTCGAT
GTCACTTATAACCAAATGTTCAAGAAATGGAGTGAAGCATAA
>>SEE-PHAGE_[10563 to 10817]_hypothet-phage-protein_FRWD
ATGAGCATAATCAGTAACAGAAAAGTAGATATGAATGAAATGCAAGACAATGTTAAGCAA
CCAGCACATTACACATACGGCGACATTGAAATTATAGACTTCATCGAACAAGTTACGGCA
CAGTACCCACCACAATTAGCATTCTCAATAGGTAATGCAATCAAATACTTGTCTAGAGCA
CCGTTGAAAAACGGACACGAGGATTTAGCAAAGGCGAAGTTTTACGTCCAAAGAGCATTT
GATTTGTGGGAGTGA
>>SEE-PHAGE_[10823 to 11065]_hypothet-phage-protein_FRWD
ATGACAGGTAGCGCACACAAAGAATACTTAAACCAATTTTTCGGCTCTAAGAGATATCTG
TATCAGGATAACGAACGAGTGGCACATATCCATGTGGTAAATGACACTTATTACTTTCAT
GGGCATATCGTACCAGGTTGGCAAGGTGTGAAAAAGATGTTTGATACAGCCGAAGAGCTT
GAAACATATATAAAGCAACATGGTTTGGAATACGAAGAACAGAAGCAACTAACTTTATTT
TAA
>>SEE-PHAGE_[12402 to 12650]_DUF1024_FRWD
ATGAATAACCGTGAACAAATAGAACAATCAGTGATCAGTGCTAGTGCGTATAACGGCAAT
GACACAGAGGGATTACTAAAAGAGATTGAAGACGTGTATAAGAAAGCGCAAGCGTTTGAT
GAAATACTTGAGGGTTTACCTAATGCTATGCAAGATGCACTCAAAGAAGATATTTATCTT
GATGAAGCAGTAGGGATTATGACGAGTCAAGTTGTCTATAAATATGAGGAGGAGCAGGAA
AATGAGTAT
>>SEE-PHAGE_[12643 to 12816]_hypothet-phage-protein_FRWD
ATGAGTATTAGTGTAGGAGATAAAGTATATAACCATGAAACAAACGAAAGTCTAGAGATT
GTGCAATTGGTCGGAGATATTAGAGATACACATTATAAACTGTCTGATGATTCAGTTATT
AGCATTATAGATTTTATTACTAAACCAATTTATCTAATTAAGGGGGACGAGTGA
>>SEE-PHAGE_[12817 to 13098]_hypothet-phage-protein_FRWD
GTGGAATGGAAACGATTAAAAAATGTGGTGCCGCACCCAGTTATCAAAAATAAAAATTTA
AAGTCGGTATACGTAACAAAAGATAATGTGAAAGAGGTTCAAAAAGAATTAGGTTTCTTT
GAAATTTTTAATGAAGAAGTGTTATTAACTGGATTTTTATCATTTCAAAGGATACCTATT
TACATTATTTGGATTAATCCTAAATCTCATAAGACGCCTAGATATTACTTTGCTAACGAG
CATGGGATTGAAAGATATTTTGAATTTTTGGAGGACGAGTAA
>>SEE-PHAGE_[13099 to 13260]_hypothet-phage-protein_FRWD
ATGCTTGAAATCATCGACCAACGTGATGCATTGCTAGAAGAAAAGTATTTAAACGACGAC
TGGTGGTACGAGTTAGATTATTGGTTGAATAAACGCAAGTCAGAAAATGAACAGATTGAT
ATTGATAGAGTGCTTAAATTTATTGAGGAATTAAAACGATAG
>>SEE-PHAGE_[13275 to 13808]_hypothet-phage-protein_FRWD
ATGAATAATTTAACAGTAGATCAATTAAAAGAACTTTTACAAATACAAAAGGAGTTCGAC
GATAGAATACCAACCAGAAATTTAAATGACACAATAGCTAGTATGATTATTGAATTTGCG
GAGTGGGTTAACACACTTGAGTTTTTTAAAAATTGGAAGAAACAACCAGGTAAGCCATTA
GATACACAATTAGATGAGATTGCTGATTACTTAGCTTTCAGTTTGCAATTAACTCTGACT
ATTGTTGATGAAGAAGATTTGGAAGAGACTACTGAGGTTATGGTTGATTTGATTGAAAAT
GAAGTTACTTTACCTAAACTACATTCAGTTTATTTTGTTCATGTAATGCATACGCTAACA
GAACAATTTGTAAAAGGTATTGATAATAGCATTGTACAAGTTTTAATAATGCCGTTTTTG
TACGCCAATACTTACTATTCAATTGATCAACTCATTGACGCATACAAAAAGAAAATGAAA
AGGAACCACGAAAGACAAGATGGAACAGCAGACGCAGGAAAAGGATACGTGTAA
>>SEE-PHAGE_[13845 to 14090]_hypothet-phage-protein_FRWD
GTGAGCGACATGTTAGAAATATTTTTAATAGGGTTTGGCGTTTATCTCTTTTATCGCATA
GCAATTATTTTTCTTAAGAGTAAAAAGACTATACACACAAACATATATGAAATGTTAATG
CTTGCTACTATCTTTATGATATCTACATTTGCTTATAAACATCAAAAGACGCATATCTTA
ATAGCATTTTTAGTAATGTTTTTTATGAGTAAGCTCAAACAAGTTCAAGGGAGCTATGAG
GAATGA
>>SEE-PHAGE_[14087 to 14293]_DUF138110(?)_FRWD
ATGACACAATACTTAGTCACAACATTCAAAGATTCAACAGGACGTAAACATACACACATA
ACTAAAGCTAAGAGTAATCAAAGGTTTACAGTTGTTGAGGCAGAGAGTAAAGAAGAAGCG
AAAGAGAAGTACGAGAAACAAGTTAAAAGGGATGCAGTTATTAAAGTGGGTCAGTTGTTT
GAAAATATAAGGGAGTGTGGGAAATGA
>>SEE-PHAGE_[14290 to 14442]_rinB_FRWD
ATGATTAAACAAATATTAAGACTATTATTCTTACTAGCGATGTATGAGCTAGGTAAGTAT
GTAACAGAGCAAGTATATATTATGATGACGGCTAATGATGATGTAGAGGCGCCGAGTGAC
TTTGAAAAAATCAGAGCTGAAGTTTCATGGTAA
>>SEE-PHAGE_[14467 to 14568]_hypothet-phage-protein_RVRS
TTATATTAATGTGTTTAGCAATAGCACTGGAGGTGTTGTAAATATGTGGATTGTCATTTC
AATTGTTTTAGCTATATTTTTATTGATCTTGTTAAGTAGCAT
>>SEE-PHAGE_[14510 to 14710]_Q4ZCN3_FRWD
ATGTGGATTGTCATTTCAATTGTTTTAGCTATATTTTTATTGATCTTGTTAAGTAGCATT
TCTCATAAGATGAAAACCATAGAAGCATTGGAGTATATGAATGCTTATCTTTTCAAGCAG
CTAGTAAAAAATAATGGTGTTGAAGGTTTAGAAGATTATGAAAATGAAGTTGAACGAATT
AGAAAAAGATTCAAAAGTTAA
>>SEE-PHAGE_[14763 to 17210]_virE_FRWD
ATGTTAGACAAAGTCACTCAAATAGAAACAATTAAATATGATCGTGATGTCTCATATTCT
TATGCTGCTAGTCGCCTATCCACACATTGGACTAATCACAATATGGCTTGGTCTGACTTT
ATGCAGAAGCTAGCACAAACAGTTAGAACTAAAGAAGATTTAACTGAGTACAATAAAATG
TCTAAGTCCGAACAAGCAGATATAAAAGATGTTGGCGGATTTGTCGGCGGTTATTTAAAA
GAAGGTAAAAGACGTGCTGGTCAAGTCATGAATCGTTCAATGCTAACACTTGATATCGAT
TATGCTGCTCAAGATATGACCGACATATTATCTATGTTTTATGATTTTGCATATTGTTTA
TATTCAACACATAAGCATAGAGAGATAAGTCCAAGACTGCGTTTAGTGATTCCTTTAAAA
CGGAATGTAAATGCAGATGAGTATGAAGCTATTGGACGTAAAGTGGCAGATATCGTTGGC
ATGGATTACTTCGATGATACAACTTATCAACCACATAGGTTAATGTATTGGCCTTCAACT
AGCAATGATGCAGAATTTTTCTTTACCTATGAAGATTTACCTTTGTTAGACCCAGATAAA
ATATTAAATGAATATGTTGATTGGACTGACACATTAGAATGGCCAACGTCTTCAAGGGAA
GAGAGTAAGACTAAAAGATTAGCAGATAAGCAAGGCGACCCAGAAGAAAAGCCGGGAATT
GTTGGCGCATTTTGTAGAGCTTATACGATAGAAGAAGCTATAGAAACTTTTATTCCTGAC
TTATACGAAAAACATTCTACTAACCGATATACCTATCATGAAGGCTCAACTGCAGGTGGA
TTGGTGTTATACGAAAACAACAAGTTTGCCTATTCTCATCATAATACGGATCCCGTAAGC
GGTATGCTTGTGAACAGTTTTGATTTAGTACGCATACACTTATATGGTGCTCAAGATGAA
GAAACTAAAACAGATACTCCGGTTAATCGACTACCTAGTTATAAAGCAATGCAGCAAAGA
GCGCAAAATGATGAAGTTGTTAAAAAGCAATTAATTAATGACAAAATGTCTGATGCAATG
CAGGATTTCGACGAAATAGAAAATAACGATGATGTATGGTCTGAGACGTTAGAAATTACT
TCGAAAGGTACTTTCAAAGCTAGTATTCCAAATATAGAAATTATATTGCGTAATGATCCA
AATTTAAAAGGAAAAATAGCCTTTAACGAATTTACGAAACAAATTGAATGTTTAGGGAAA
GTGCCATGGAATACTAATTTTAAGACACGTCAATGGCAAGACGGTGATGATAGCAGTTTA
AGAAGTTATATCGAAAAGATTTATGACATACACCATTCAGGTAAAACAAAAGATGCCATT
ATAAGCGTAGCAATGCAAAATGCTTATCATCCAGTAAGGGATTATCTAAATAAAATATCG
TGGGATGGACATAAACGTCTTGAAAAGTTATTTATCAAATACTTAGGTGTTGAAGACACT
GAAGTGAATAGAACAACTACCAAAAAAGCATTGACTGCTGGAATCGCTCGAGTAATGGAG
CCTGGATGTAAATTTGACTATATGCTTACACTTTATGGTCCTCAAGGTGTAGGTAAATCT
GCTTTGCTAAAAAAATTAGGTGGTGCATGGTTTTCTGACAGTTTAGTTTCTGTTACAGGT
AAAGAAGCTTATGAGGCCTTACAAGGCGTTTGGCTAATGGAAATGGCAGAACTTGCAGCT
ACAAGAAAAGCTGAAGTTGAAGCTATTAAGCATTTCATATCTAAACAAGTTGACCGATTT
CGTGTTGCTTATGGGCATTATATTGAAGATTTTCCAAGGCAATGTATTTTCATTGGTACA
ACTAATAAAGTTGATTTCTTAAGAGATGAAACTGGTGGAAGACGTTTTTGGCCAATGACT
GTAAATCCAGAGAGAGTTGAAGTGAACTGGTCTAAAATAACCAAAGAAGAGATCGACCAA
ATTTGGGCAGAAGCTAAATATTATTATGAACAAGGAGAAGATTTGTTCCTTAACCCTGAA
CTAGAAGAAGAAATGCGTTCAATTCAAAGTAAACATACTGAAGAATCTCCATATACAGGT
ATTATTGATGAATATCTTAACACGCCAATCCCAAGCAATTGGGAAGACTTAACTATCTTT
GAAAGAAGACGATTTTATCAAGGTGATGTTGATATGTTACCAACAGGAAATGTAGATTAC
ATTGAAAGAGACAAGGTCTGTGCGCTTGAAGTGTTTGTTGAATGTTTTGGTAAAGATAAG
GGAGATAGCAGAGGATCTACGGAACTTAGAAAGATTTCAAACATCTTAAGACAATTAGAC
AATTGGTCTGTATATGATGGTAATAAAAGTGGGAAAATTCGATTTGGAAAAGATTATGGT
GTACAGATAGCTTATGTAAGAGATGAAAGTTTAGAGGATTTAATATAA
>>SEE-PHAGE_[17313 to 17417]_hypothet-phage-protein_RVRS
TCATTTTTGGTGATGCAACATTGATGCAACAAATGATACAACACCTATTTCCTTTCTCGC
TGTAGGGTTCAACCCTGTTTGTTTCCAATGTTGCATCAAATTCAC
>>SEE-PHAGE_[17551 to 17841]_nuc_Q4ZCF7_FRWD
ATGAAAGAATCGACATTAGAAAAATATTTAGTGAAAGAGATAACAAAGCTAAACGGTTTA
TGTTTAAAATGGGTCGCACCTGGAACAAGAGGTGTGCCAGATAGAATTATTATTATGCCA
GAAGGAAAAACATATTTTGTAGAAATGAAGCAAGAAAAAGGAAAGTTGCATCCTTTACAA
AAATATGTGCATAGACAATTTGAAAATAGAGATCATAAAGTATATGTGTTATGGAATAAA
GAACAAGTAAATACTTTTATCAGAATGGTAGGTGGAACATTTGGCGATTGA
>>SEE-PHAGE_[17822 to 19189]_dhlC-1_FRWD
GTGGAACATTTGGCGATTGACTTCAAACCACATAGCTATCAAAAGTATGCAATAGATAAA
GTTATTGATAATGAGAAATACGGTTTGTTTTTAGATATGGGGCTAGGGAAAACAGTATCA
ACACTTACAGCATTTAGTGAATTGCAGTTGTTAGACACTAAAAAAATGTTAGTCATAGCA
CCTAAACAAGTTGCTAAAGATACATGGGTTGATGAAGTTGATAAGTGGAACCATTTAAAT
CATCTGAAAGTGTCTTTAGTCTTAGGAACACCTAAAGAAAGAAATGATGCATTAAACACA
GAGGCTGATATCTATGTAACCAATAAAGAAAATACTAAATGGTTATGCGATCAATATAAA
AAAGAATGGCCATTTGATATGGTTGTAATTGATGAACTGTCTACATTTAAAAGTCCTAAG
AGTCAAAGGTTTAAATCTATTAAAAAGAAATTACCACTCATTAATAGATTTATAGGATTA
ACAGGAACACCTAGCCCAAATAGTTTACAGGATTTATGGGCTCAAGTTTATTTGATAGAC
AGAGGCGAAAGACTTGAGTCTTCATTCAGTCGTTATCGAGAAAGGTACTTTAAACCAACA
CATCAAGTTAGCGAACATGTTTTTAACTGGGAGCTAAGAGACGGATCTGAAGAAAAGATA
TATGAACGAATAGAAGATATATGTTTAAGCATGAAAGCGAAAGATTATCTAGATATGCCT
GACAGAGTTGATACTAAACAAACAGTAGTCTTATCTGAAAAAGAAAGAAAAGTATATGCA
GAATTAGAAAAAAACTATATTTTAGAATCGGAAGAAGAAGGAACAGTTGTAGCTCAGAAT
GGGGCATCATTATGTCAAAAACTACTTCAACTATCTAACGGTGCAGTTTATACAGATGAT
GAAGATGTAAGACTTATACATGATAAGAAGTTAGATAAGTTAGAGGAAATCATAGAGGAG
TCTCAAGGCCAACCAATATTATTGTTTTATAACTTCAAACATGATAAAGAAAGAATACTT
CAAAGGTTTAAGGAAGCAACCACATTAGAGGATTCAAACTATAAAGAACGTTGGAATAGT
GGAGACATTAAGCTGCTTATAGCACATCCAGCAAGTGCAGGGCATGGATTAAACTTACAA
CAAGGTGGGCACATTATTGTTTGGTTTGGACTTACATGGTCATTGGAATTATACCAACAA
GCAAATGCAAGATTATATAGACAAGGACAAAATCATACGACTATTATTCATCACATCATG
ACCGATAACACAATAGATCAAAGAGTATATAAAGCTTTACAAAATAAAGAACTAACGCAA
GAAGAATTGATGAAAGCTATTAAAGCAAGAATAGCTAAGCATAAGTAA
>>SEE-PHAGE_[19202 to 19639]_rinA=Q4ZCF5_FRWD
ATGGGGAACACAATATATGATATCAAGCCAGGAACATTTAAATATATTGAATCAGAAATA
TATAATTTAAATGAGAACAAGAAAGAAATAAAAAGATTGAGGTTGGAAATACTTAATCCT
ACGAAGGAACAAGATTCCAATATTGTATATGGACCATTACAAAAAGGCGAACCAGTTAGA
ACAACTGAACTAATGGCAACTAGATTATTAACTAATAAGATGTTACGAAACCTAGAAGAA
ATGGTCGAAGCAGTTGAGAGTGAATACTTAAAGTTGCCTGAAGATCATAAGAAAGTAATA
AGGCTGAAGTATTGGAATAAAGAAAAGAAGTTAAAGATGGAACAGATAGGACATGAATGC
CATATGCATCGTAATACTGTTACTACTATACGAAAGAACTTTGTTAAAGCGGTAGCGTAT
CATGCAGGTATCAAATAA
>>SEE-PHAGE_[19796 to 20110]_nuc-HNH_FRWD
ATGACCAAGCATAATAACATTTATAAGCATGGTCGTAAGTCATATCAATACGATTGGTTC
TATCATTCAAAAGCATGGAAGAAGTTAAGAGAGATAGCATTAGATAGAGATAATTATCTT
TGTCAAATGTGTTTACGCGAAGATATTGTAACAGATGCAAACATTGTGCATCACATTATT
TATGTTGATGAAGATTTTAACAAAGCTTTAGACTTAGATAATCTAATGTCAGTTTGTTAT
AGCTGTCATAACAAAATTCATGCAAATGATAATGACAAAAGTAGTCTTAAGAAAATTAGA
GTTCTAAAAATTTAA
>>SEE-PHAGE_[20238 to 20543]_terS_FRWD
ATGAAATTAACAAAAAAACAGCTAAAAGAATATATAGAGGATTACAAAAAATCTGATGAC
ATATTAATTAACTTGTATATAGAAACATATGAATTTTATTGTCGGTTAAGAGATGAACTT
AAAAATAGTGATTTGATGATAGAGCATACAAACAAGGCTGGTGCGAGCAATATTGTTAAG
AATCCATTAAGCATAGAACTGACAAAAACAGTTCAAACACTAAATAACTTACTCAAGTCT
ATGGGTTTAACAGCAGCACAAAGAAAAAAGATAGTTCAAGAAGAAGGTGGATTTGGTGAC
TATTAA
>>SEE-PHAGE_[20533 to 22224]_terL2_FRWD
GTGACTATTAAAGTTTTAAATGAACCTTCACCAAAACTATTAACAACATGGTATGCAGAG
CAAGTCACTCAAGGGAAAATAAAAACAAGCAAATATGTTAGAAAAGAATGTGATAGGCAT
CTTAGATATTTAGAAAATGGAGGTAAATGGGTATTTGATGAAGAATTAGCGCATCGTCCT
ATTCGATTTATAGAAAAGTTTTGTAAACCTTCCAAAGGATCTAAACGTCAACTTGTATTA
CAGCCATGGCAACATTTTATTATCGGCAGTTTGTTTGGTTGGGTTCATAAAGAAACAAAA
CTGCGCAGGTTTAAAGAAGCTTTGATATTTATGGGGCGAAAAAATGGTAAAACAACTACT
ATATCTGGTGTTGCTAACTATGCTGTTTCTCAAGATGGAGAAAACGGCGCTGAAATCCAT
CTTTTAGCAAACGTAATGAAACAAGCTAGAATATTATTCGATGAATCTAAGGCGATGATA
AAAGCTAGCCCAAAGCTTGATAAAAATTTCAGAACATTAAGAGATGAAATCCATTATGAC
GCAACGATATCAAAAATTATGCCCCAAGCATCAGATAGCGATAAGTTAGATGGATTGAAT
ACACACATGGGGATTTTTGATGAAATTCATGAATTTAAAGACTATAAATTGATTTCAGTT
ATAAAAAACTCAAGAGCTGCAAGGTTACAACCTCTTCTCATCTACATTACGACAGCAGGG
TATCAATTAGATGGTCCACTTGTTGATATGGTAGAAGCGGGAAGAGACACCTTAGATCAA
ATCATAGAAGACGAAAGAACTTTTTATTATTTAGCATCTTTGGATGATGACGATGATATT
AATGATTCGTCGAACTGGATAAAAGCAAATCCCAACTTAGGTGTCTCTATAAATTTAGAT
GAGGTGAAAGAAGAGTGGGAAAAAGCTAAGAGAACACCAGCTGAACGTGGAGATTTTATA
ACCAAAAGGTTTAATATCTTTGCTAATAATGACGAGATGAGTTTTATTGATTACCCAACA
CTCCAAAAAAATAATGAAATTGTTTCTTTAGAAGAGCTGGAAGGCAGACCGTGCACGATT
GGTTATGATTTATCAGAAACAGAGGACTTTACAGCCGCGTGTGCTACTTTTGCGTTAGAT
AATGGTAAAGTTGCAGTTTTATCGCATTCATGGATTCCTAAGCACAAAGTTGAATATTCT
AACGAAAAAATACCCTATAGAGAATGGGAAGAAGATGGCTTATTAACAGTGCAAGATAAG
CCTTATATTGACTACCAAGATGTTTTAAATTGGATAATTAAGATGAATGAGCATTATGTA
GTAGAAAAAATTACTTATGATAGAGCGAACGCATTCAAACTAAATCAAGAGTTAAAAAAT
TACGGGTTTGAAACGGAAGAAACAAGACAAGGAGCTTTGACCTTGAGCCCTGCATTGAAG
GATTTAAAAGAAATGTTTTTAGATGGGAAAATAATATTTAATAATAATCCTTTAATGAAA
TGGTATATCAATAATGTTCAGTTGAAACTAGACAGAAACGGAAACTGGTTGCCGTCTAAG
CAAAGCAGATATCGTAAAATAGATGGCTTTGCAGCATTTTTAAACACATATACAGATATT
ATGAATAAAGTTGTTTCTGACAAGGGTGAAGGAAACATAGAATTTATTAGTATTAAAGAC
ATAATGCGTTAA
>>SEE-PHAGE_[22229 to 23467]_portal_FRWD
GTGAATGTTATCGCAAAAGAGAATATTGTCACACGCATAAAGAAAAAATTGATAGACAAT
TGGATTGATCAGTCAGCTTCTAAGCTTTATGACTTTAGCCCATGGAAAAATAAATCTTTT
TGGGGTGTAATCAATAATACGCTTGAAACTAATGAAACGATATTTTCAGCTATTACAAAG
TTATCTAATTCGATGGCTAGTTTGCCCTTGAAAATGTATGAAGATTATAAAGTAGTTAAT
ACAGAAGTATCTGATTTACTTACAGTGTCACCGAATAATTCTCTGAGCAGTTTTGATTTT
ATTAATCAAATTGAAACAATCAGAAATGAAAAAGGTAATGCATATGTGCTAATTGAACGA
GACATCTATCATCAACCATCAAAGCTTTTCTTATTAAATCCAGATGTTGTTGAAATGTTA
ATTGAAAACCAATCACGTGAACTTTATTATTCAATTCATGCTGCCACTGGAAACAAATTG
ATTGTTCACAATATGGACATGTTGCATTTTAAACACATCGTGGCATCTAATATGGTTCAA
GGTATTAGTCCGATTGATGTGTTGAAGAATACAACTGATTTTGACAATGCAGTAAGAACC
TTTAATCTTACAGAAATGCAAAAACCAGATTCTTTTATGCTTAAATATGGTTCCAATGTA
AGTACAGAAAAAAGGCAGCAAGTGTTAGAAGATTTCAAACAGTACTATGAAGAAAACGGT
GGAATATTATTCCAAGAGCCTGGTGTTGAAATCGAACCTTTACCTAAAAAATATGTCTCT
GAAGATATAGTGGCAAGCGAGAATTTAACAAGAGAAAGAGTAGCTAACGTTTTTCAATTG
CCCTCAATATTCTTAAATGCAAGATCAAATACAAATTTCGCGAAAAATGAAGAGTTAAAC
AGATTTTACTTGCAGCATACCTTATTGCCAATCGTCAAACAGTATGAAGAAGAATTTAAT
CGAAAACTACTTACTAAAACAGATAGAGAAAAAAATAGGTATTTTAAATTTAACGTTAAA
TCTTATTTAAGGGCTGATAGTGCAACACAAGCAGAAGTGTACTTTAAAGCAGTTCGTAGT
GGCTATTACACTATAAATGACATTAGAGAGTGGGAGGATTTACCACCAGTTGAAGGTGGA
GACAAGCCACTAATAAGCGGAGATTTGTATCCGATTGACACGCCACTTGAATTAAGAAAA
TCTTTGAAAGGTGGTGATAAAAATGTCAATGAAAGCTAA
>>SEE-PHAGE_[24235 to 25398]_macp_FRWD
ATGCCGACATTATATGAATTAAAACAATCCTTAGGTATGATTGGACAACAATTAAAAAAT
AAAAATGATGAATTGAGTCAGAAAGCAACAGATCCAAATATTGATATGGAAGACATCAAA
CAACTAGAAACAGAAAAAGCAGGTTTACAACAAAGATTTAACATTGTTGAAAGACAAGTG
AAAGACATTGAAGAAAAAGAAAAAGCGAAAGTTAAAGACACAGGAGAAGCTTATCAATCT
TTAAATGATCATGAGAAGATGGTTAAAGCTAAGGCAGAGTTTTATCGTCACGCGATTTTA
CCAAATGAATTTGAAAAACCTTCAATGGAGGCACAACGTTTATTACACGCTTTACCAACA
GGTAATGATTCAGGTGGTGATAAGCTCTTACCAAAAACACTCTCTAAAGAAATTGTTTCA
GAACCATTTGCTAAAAACCAATTACGTGAAAAAGCTCGTCTAACTAACATTAAAGGTTTA
GAGATTCCAAGAGTTTCATATACTTTAGACGATGATGACTTCATTACAGATGTAGAAACA
GCAAAAGAATTAAAATTAAAAGGTGATACAGTTAAATTCACTACTAATAAATTCAAAGTA
TTTGCTGCAATTTCAGATACTGTAATTCATGGATCAGATGTAGATTTAGTAAACTGGGTT
GAAAACGCACTACAATCAGGTCTAGCAGCTAAAGAGCGTAAAGATGCCTTAGCAGTAAGT
CCTAAATCTGGATTAGAACACATGTCATTTTACAATGGATCTGTTAAAGAAGTTGAGGGA
GCAGACATGTATGATGCTATTATTAACGCTTTAGCAGATTTACATGAAGATTACCGTGAT
AACGCAACAATTTATATGCGATATGCGGATTATGTCAAAATTATTAGTGTTCTTTCAAAT
GGAACAACAAATTTCTTTGACACACCAGCAGAAAAAGTATTTGGCAAACCAGTAGTATTT
ACAGATGCAGCAGCTAAACCTATTGTGGGAGATTTCAATTATTTTGGAATTAACTATGAT
GGAACAACTTATGACACTGATAAAGATGTTAAAAAAGGCGAATATTTGTTTGTATTAACT
GCATGGTATGATCAGCAACGTACATTAGACAGTGCATTCAGAATTGCAAAAGCAAAAGAA
AATACAGGTTCATTACCCAGCTAA
>>SEE-PHAGE_[25346 to 25456]_hypothet-phage-protein_FRWD
GTGCATTCAGAATTGCAAAAGCAAAAGAAAATACAGGTTCATTACCCAGCTAAGCCCCAA
AAGGTTAATGTAACAGCTAAGGCTAAATCAGCTGTAATATCAGCCGAATAG
>>SEE-PHAGE_[25467 to 25745]_DNA-pack_FRWD
ATGAGTTTAGAAGAAATTAAATTGTGGTTGAGAATTGACTATAATTTCGAAAATGATTTA
ATTGAAGGTCTCATTCAATCGGCTAAGTCTGAGTTACTATTAAGTGGGGTTCCAGATTAT
GACAAAGATGACTTGGAATACCCGCTTTTTTGTACAGCGATTAGATATATCATTGCAAGA
GATTATGAAAGTCGTGGGTACTCAAATGACCAATCTAGAAGCAAGGTTTTTAATGAAAAA
GGATTGCAAAAAATGATTCTGAAATTAAAAAAGTGGTAG
>>SEE-PHAGE_[25757 to 26089]_hypothet-phage-protein_FRWD
ATGGAATTTAATGAATTTAAAGATCGCGCATATTTTTTTCAATATGTAAATAAAGGGCCG
TATCCAGATGAAGAGGAAAAAATGAAATTGTATAGTTGCTTTTGTAAAATATATAATCCT
TCTATGAAAGATAGAGAAATTTTAAAAGCGACTGAATCAAAGTCAGGACTAACCATAATT
ATGAGGTCTTCTAAAACTGAATATCTACCACAAACAAATCACTTGGTTAAGATTGACAGA
GGTTTATATTCCGATAAATTATTCAACATTGAAGAAATCAGGATTGATACACCAGATATA
GGCTATAATACAGTTGTTTTATCAGAAAAATGA
>>SEE-PHAGE_[26086 to 26487]_hypothet-phage-protein_FRWD
ATGAGTGTAGAAATTAAAGGAATACCTGAAGTGTTGAAGAAATTAGAATCGGTATACGGA
AAACAAGCAATGCAAGCTAAGAGTGATAGAGCTTTAAATGAAGCATCCGAATTTTTTATA
AAGGCTTTAAAGAAAGAATTTGAGAGTTTTAAAGATACGGGTGCTAGCATAGAAGAAATG
ACTAAATCTAAGCCTTATACAAAAGTAGGAAGTCAAGAAAGAGCTGTTTTAATTGAATGG
GTAGGCCCTATGAATCGCAAAAACATTATTCACTTGAATGAACATGGTTATACAAGAGAT
GGAAAAAAATATACACCAAGAGGTTTTGGAGTTATTGCAAAAACATTAGCTGCTAGTGAA
CGGAAGTATAGAGAAATTATAAAAAAGGAGTTGGCCAGATAA
>>SEE-PHAGE_[26488 to 26883]_DUF2479_FRWD
ATGAGTAATTTAGAGAAATCTGTAGCTATAAATTTAGAAAACACAGCGCATTATGAAAAT
ATTTCAAATCTAGATATAACTTTTAGAACAGGAGAGAGTGAATCTTCTGTTCTTCTTTTT
AATATTACTAAAAATAATCAACCGTTATTATTGAGTGAAGAAAATATCAAAGCACGAATA
GCGATTCGAGGTAAAGGAGTCATGGTAGTTGCTCCACTAGAAATATTAGATCCATTTAAA
GGTATTTTAAAATTTCAATTACCTAATGATGTAATTAAACGAGATGGAAGTTATCAAGCT
CAAGTTTCGGTTGCAGAATTAGGTAATTCAGACGTGGTAGTTGTCGAGAGAACTATCACA
TTTAACGTTGAAAAAAGTTTGTTTAGCAAGATTCCCTCTGAAACAAAACTACACTATATT
GTTGAGTTTCAAGAATTAGAAAAAACTATTATGGATCGCGCGAAAGCAATGGACGAGGCT
ATAAAAAATGGTGAAGATTATGCGAGTCTGATTGAAAAAGCTAAAGAAAAAGGTCTATCA
GATATTCAAATAGCAAAATCTTCAAGTATAGATGAATTAAAGCAACTTGCTAATAGCCGT
ATAATCGATTTGGAAAATAAAGCTCAGTCTTATTCAAGAACATTTGATGAGCAAAAGCGA
TATATGGATGAGAAACATGAGGCTTTCAAGCAATCGGTAAATAGCGGAGGTTTAGTCACA
AGTGGTTCAACATCGAATTGGCAAAAAGCTAAGATTACTAAAGATGATGGTAAGATAATG
CAGATTACTGGATTTGATTTTAATAATCCAGAACAAAGAATAGGAGATTCGACTCAATTT
ATTTATGTTTCGCAAGCTATAAATTATCCAAGAGGTGTTAGTACTAACGGTACTGTCGAA
TATTTAGTAGTAACTTCAGATTACAAGCGTATGACTTACCGACCGAACGGTACAAATAAA
GTGTTTATTAAAAGAAAAGAAGCGGGTTCATGGTCTGAGTGGTCAGAATTAGCTATTAAT
GATTACAATACACCTTTTGAAACTGTTCAAAGTGCTCAATCAAAAGCTAATATGGCCGAA
AGTAACGCTAAATTATACGCAGATGACAAGTTTAATAAAAGGTATTCGATTATTTTTGAT
GGAACAGCAAATGGTGTGGGCTCTACATTGTACTTAAATGAGAGTTTAGACCAATTTATT
CTGTTGATTTTTTATGGGACTTTTCCAGGTGGTGACTTTACAGAGTTTGGCAGCCCTTTT
GGAGGAGGAAAGATTTCATTGAATCCATCAAATCTTCCAGATGGTGATGGAAATGGCGGA
GGTGTTTATGAGTTTGGATTAACTAAATCTAGTCGTACATCTTTAACGATATCGAACGAT
GTTTATTTTGACTTAGGAAGTCAAAGAGGTTCTGGTGCCAATGCAAATAGAGGAACAATC
AACAAAATTATAGGAGTGAGAAAATAA
>>SEE-PHAGE_[26918 to 27559]_matp1_FRWD
ATGGCAGAAGGACAAGGTTCTTATAAAGTAGGTTTTAAAAGATTATACGTTGGAGTTTTT
AACCCAGAAGCAACAAAAGTAGTTAAACGCATGACATGGGAAGATGAAAAAGGTGGTACA
GTTGATCTAAATATCACAGGTTTAGCACCAGATTTAGTAGATATGTTTGCATCTAACAAA
CGTGTTTGGATGAAAAAACAAGGTACTAATGAAGTTAAGTCTGACATGAGTATTTTTAAC
ATCCCAAGTGAAGATTTAAATACAGTTATTGGTCGTACTAAAGATAAAAATGGTACATCT
TGGGTAGGAGAGAATACAAGAGCACCATACGTAACAGTTATTGGAGAATCTGAAGATGGT
TTAACAGGTCAACCAGTGTACGTTGCGCTACTTAAAGGTACTTTTAGCTTGGATTCAATT
GAATTTAAAACACGAGGAGAAAAAGCAGAAGCACCAGAGCCAACAAAATTAACTGGTGAC
TGGATGAACAGAAAAGTTGATGTTGATGGTACTCCACAAGGTATTGTATACGGGTATCAT
GAAGGTAAAGAAGGAGAAGCAGAATTCTTCAAAAAGGTATTCGTTGGATACACTGACAGT
GGAGAACATTCTGATGATTCTTTAGGTTCATTACCCAGCTAA
>>SEE-PHAGE_[27651 to 28106]_matp_FRWD
ATGACTAAAACTTTAAAGGTTTATAAAGGAGACAGTGTTATTGCTTCTGAGCAAGGCGAG
GGGAAAGTATCTGTAACTTTATCTAATTTAGATGCTGATACAACTTACCCAAAAGGCACT
TACCAAGTGTCATGGGAAGAAAATGGCAAAGAATCTAGTAAAGTTGATGTACCTCAATTT
AAAACTAATCCAATTTTAGTGTCAGGCGTATCATTTACACCAGAAACTAAATCAATCACG
GTAAATGCTGATGACAATGTTGAACCAAACATTGCACCAAGTACAGCAACGAATAAAACG
TTGAAATATACAAGTGAACATCCAGAGTTTGTTACTGTTGATGAGAGAACAGGAGCAATT
CACGGTGTAGCTGAGGGAACTTCAGTTATCACTGCTACGTCTACTGACGGAAGTGACAAG
TCTGGACAAATTACAGTAACAGTAACAAATGGATAA
>>SEE-PHAGE_[28164 to 28514]_hypothet-phage-protein_FRWD
ATGATTAAATTTGAAATTAAAGACCGTAAAACAGGAAAAACAGAGAGCTATACAAAAGAA
GATGTGACAATGGGCGAAGCAGAAAAATGCTATGAGTATTTAGAATTAGTAAATCAAGAG
AATAAAAAAGAAGCACCTAACGCAACAAAAATGAGACAAAAAGAGCGACAGTTATTAGTA
GATTTATTTAAAGATGAAGGATTGACTGAAGAAGATGTTTTGAACAAGATGAGCACTAAA
ACTTATACAAAAGCCTTGAAAGATATATTTCGAGAAATCAATGGTGAAGATGAAGAAGAT
TCAGAAACTGAACCAGAAGAGATGGGAAAGACAGAAGAACAATCTCAATAA
>>SEE-PHAGE_[28556 to 28714]_hypothet-phage-protein_FRWD
ATGGAGCAGTATGGGTGGACATTAACTGAAGTCAGAAAACAGCCGTATGTAAAACTTTTA
GAAATACTTAATGAAGAGAATAAAGAAGAGACTGAAGAAAAACAAAGTGAACAAAAAGTC
ATTACAGGTACGGATTTAAGAAAACTTTTTGGAAGCTAG
>>SEE-PHAGE_[28728 to 34928]_tmpM_FRWD
ATGAATGAAAAAGTAGAAGGCATGACCTTGGAGCTGAAATTAGACCATTTAGGTGTCCAA
GAAGGCATGAAAGGTTTAAAGCGACAATTAGGTGTTGTTAATAGTGAAATGAAAGCTAAT
CTGTCAGCATTTGATAAGTCTGAAAAATCAATGGAAAAATATCAGGCGAGAATTAAGGGG
TTAAATGATAGGCTTAAAGTTCAAAAAAAGATGTATTCTCAAGTAGAAGATGAGCTTAAA
CAAGTTAACGCTAATTACCAAAAAGCTAAATCCAGTGTAAAAGATGTTGAGAAAGCATAT
TTAAAGTTAGTAGAAGCTAATAAAAAAGAAAAATTATCTCTTGATAAATCTAAAGAAGCC
TTAAAATCATCAAATACAGAACTCAAAAAAGCTGAAAATCAATATAAACGTACAAATCAA
CGTAAACAAGATGCGTATCAAAAACTTAAACAGTTGAGAGAAGCTGAGCAGAAGCTTAAG
AATAGTAACCAAGCTACTACTGCACAACTAAAAAGAGCAAGTGACGCAGTACAGAAGCAG
TCCGCTAAGCATAATGCACTTGTTGAACAATATAAACGAGAAGGCAATCAAGTTCAAAAA
CTAAAAGTGCAAAATGACAATCTTTCAAAATCAAATGATAAAATTGAAAGTTCTTACGCT
AAAGCTAACATTAAGTTAAAGCAAACAGAAAAAGAATTTAATGATTTAAACAATACTATT
AAGAATCATAGCGCTAATGTCGCAAAAGCTGAAACAGCTGTTAATAAAGAAAAAGCTGCT
TTAAATAATTTGGAGCGTTCAATAGATAAAGCTTCATCCGAAATGAAGACTTTTAACAAA
GAACAAATGATAGCTCAAAGTCATTTCGGCAAACTTGCTAGTCAAGCGGATGTCATGTCA
AAGAAATTTAGTTCTATTGGAGATAAAATGACTTCCCTGGGACGTACGATGACGATGGGC
GTATCTACACCGATTACTTTAGGGTTAGGTGCAGCATTAAAAACAAGTGCAGACTTCGAA
GGGCAAATGTCTCGAGTTGGAGCGATTGCGCAAGCAAGCAGTAAAGACTTGAAAAGCATG
TCTAATCAAGCAGTTGACTTAGGAGCTAAAACAAGTAAAAGTGCTAACGAAGTTGCTAAA
GGTATGGAAGAATTGGCAGCTTTAGGCTTTAATGCCAAACAAACAATGGAGGCTATGCCA
GGTGTTATCAGCGCAGCAGAAGCAAGTGGTGCAGAAATGGCTACAACTGCAACTGTAATG
GCTTCAGCGATTAACTCTTTCGGTTTAAAAGCATCTGATGCAAATCATGTTGCTGATTTA
CTTGCGAGATCAGCAAATGATAGTGCTGCAGATATTCAATATATGGGAGATGCATTAAAA
TATGCAGGTACTCCAGCAAAAGCATTAGGAGTTTCAATAGAGGACACTTCTGCAGCAATT
GAAGTTTTATCTAACTCAGGTTTAGAGGGGTCTCAAGCAGGTACTGCATTAAGAGCTTCG
TTTATTAGGCTAGCTAATCCAAGTAAAAGTACAGCTAAGGAAATGAAAAAATTAGGTATT
CATTTGTCTGATGCTAAAGGTGAGTTTGTTGGAATGGGCGAATTGATTAGACAGTTCCAA
GATAACATGAAAGGCATGACGAGAGAACAAAAATTAGCAACAGTGGCTACAATAGTTGGC
ACTGAAGCAGCAAGTGGATTTTTAGCCTTGATTGAAGCGGGTCCAGATAAAATTAATAGC
TATAGCAAATCATTGAAGAACTCTAATGGTGAAAGTAAAAAAGCAGCTGATTTGATGAAA
GATAACCTCAAAGGTGCTCTGGAACAATTAGGTGGCGCTTTTGAATCGTTAGCAATTGAA
GTTGGTAAAGATTTAACGCCTATGATTAGAGCAGGTGCGGAAGGATTAACAAAATTAGTT
GATGGATTTACACATCTTCCTGGTTGGCTTAGAAAGGCTTCGGTAGGTTTAGCGATTTTT
GGTGCATCTATTGGCCCTGCTGTTCTTGCTGGTGGCTTATTAATACGTGCAGTTGGAAGC
GCGGCTAAAGGCTATGCATCATTAAATAGACGCATTGCTGAAAATACAATTCTTTCTAAT
ACCAATTCAAAAGCAATGAAATCTTTAGGTCTTCAAACCTTATTTCTTGGTACTACTACA
GGAAAAACGTCAAAAGGTTTTAAAGGATTAGCCGGAGCTATGTTGTTTAATTTAAAACCA
ATAAATGTTTTGAAAAATTCTGCAAAGCTAGCAATTTTACCGTTCAAACTTTTAGGAAAA
GGGATAGGATTAGCTTCTAAAAGTGTTTTTGCCTTTAATGGTGGAGCAAGAGGTTTAGGC
ATAGCTTTACGTTTTATTACGGGTCCTATTGGTGCTACAATAACTGCTATTACAATTGCT
TATAAAGTTTTTAAAACCGCATATGATCGTGTGGAATTGTTCAGAAACGGTATTAACGGT
TTAGGAGAAACTATAAAGTTTTTTGGTGGCAAAATTATTGGCGGTGCTGTTAGGAAGCTA
GGAGAGTTTAAAAATTATCTTGGAAGTATAGGCAAAAGCTTCAAAGAAAAGTTTTCAAAG
GATATGAAAGATGGTTATAAATCTTTGAGTGACGATGACCTTCTGAAAGTAGGAGTCAAC
AAGTTTAAAGGATTTATGCAAACCATGGGCACAGCTTCTAAGAAGGCATCTGATACTGTA
AAAGTGCTAGGAAAAGGTGTTTCAAAAGAAACAGAAAAAGCTTTAGAAAAATACGTACAC
TATTCTGAAGAAAACAACAGAATCATGGAAAAAGTACGTTTAAACTCGGGTCAGATATCA
GAAGACAAAGCAAAAAAACTTTTGAAAATTGAAACGGATTTATCTAATAACCTTATAGCT
GAAATAGAAAAAAGAAATAAAAAGGAACTCGAAAAAACTCAAGAACTTATTGATAAGTAT
AGTGCATTCGATGAACAAGAAAAGCAAAACATTTTAACTCGAACTAAAGAAAAAAATGAC
TTGCGAATTAAAAAAGAGCAAGAACTCAATCAGAAAATCAATGAATTGAAAGAAAAAGCT
TTGAGTGATGGTCAGATTTCAGAAAATGAAAGAAAAGAAATTGAAAAGCTTGAAAATCAA
AGACGTGATATCACTGTTAAAGAATTGAGTAAGACTGAAAAAGAGCAAGAGCGTATTTTA
GTAAGAATGCAAAGAAACAGAAATGCGTATTCAATAGACGAAGCGAGCAAAGCAATTAAA
GAAGCAGAAAAAGCAAGAAAAGCAAGAAAAAAAGAAGTGGACAAGCAATATGAAGATGAT
GTCATTGCTATAAAAAATAACGTCAACCTTTCTAAGTCTGAAAAAGATAAATTGTTAGCT
ATTGCTGATCAAAGACATAAAGATGAAGTAAGAAAAGCAAAATCTAAAAAAGATGCTGTA
GTAGATGTTGTTAAAAAGCAAAATAAAGATATTGATAAAGAAATGGATTTATCCAGTGGA
CGTGTATATAAAAATACTGAAAAGTGGTGGAATGGTCTTAAAAGTTGGTGGTCTAACTTC
AGAGAAGACCAAAAGAAGAAAAGTGATAAATACGCTAAAGAACAAGAAGAAACAGCTCGT
AGAAACAGAGAAAATATAAAGAAATGGTTTGGAAATGCTTGGGACGGCGTAAAAACTAAA
ACTGGTGAAGCCTTTAGTAAAATGGGCAGAAATGCTAATCATTTTGGCGGCGAAATGAAA
AAAATGTGGAGTGGAATCAAAGGAATTCCAAGCAAATTAAGTTCAAGTTGGAGCTCAGCC
AAAAGTTCTGTAGGATATCACACTAAGGCTATAGCTAATAGTACTGGTAAATGGTTTGGA
AAAGCTTGGCAATCTGTTAAATCGACAACAGGAAGTATTTACAATCAAACTAAGCAAAAG
TATTCAGATGCCTCAGATAAAGCTTGGGCGCATTCAAAATCTATTTGGAGAGGCACATCA
AAATGGTTTAGCAATGCATATAAAAGTGCAAAGGGCTGGCTAACGGATATGGCTAATAAA
TCACGCTCGAAATGGGATAATATTTCTAGTACAGCATGGTCGAATGCAAAATCCGTTTGG
AAAGGCACATCGAAATGGTTTGGTAACTCATACAAATCTTTAAAAGGTTGGACTGGGGAT
ATGTATTCAAGAGCCCACGATCGTTTTGATGCAATTTCAAGTTCGGCATGGTCTAACGCT
AAATCAGTATTTAATGGTTTTAGAAAATGGCTATCAAAAACATATGATTGGATTAGAGAT
ATTGGTAAAGACATGGGAAGAGCTGCGGCTGATTTAGGTAAAAATGTTGCTAATAAAGCT
ATTGGCGGTTTGAATAGCATGATTGGCGGTATTAATAAAATATCTAAAGCCATTACTGAT
AAAAATCTCATCAAGCCAATACCTACATTGTCTACTGGTACTTTAGCAGGAAAGGGTGTA
GCTACCGATAATTCGGGAGCATTAACGCAACCGACATTTGCTGTATTAAATGATAGAGGT
TCTGGAAACGCTCCAGGCGGTGGAGTTCAAGAAGTAATTCACAGGGCTGACGGAACATTC
CATGCACCCCAAGGACGAGATGTGGTTGTTCCACTAGGAGTTGGAGATAGTGTAATAAAT
GCCAATGACACTCTGAAGTTACAGCGGATGGGTGTTTTGCCAAAATTCCATGGTGGTACG
AAAAAGAAAAAATGGATGGAACAAGTTACTGAAAATCTTGGTAAAAAAGCAGGGGACTTC
GGTTCTAAAGCTAAAAACACAGCTCATAATATCAAAAAAGGTGCAGAAGAAATGGTTGAA
GCCGCAGGCGATAAAATCAAAGATGGTGCATCTTGGTTAGGCGATAAAATCGGCGATGTG
TGGGATTATGTACAACATCCAGGGAAACTAGTAAATAAAGTAATGTCAGGTTTAAATATT
AATTTTGGAGGCGGAGCTAACGCTACAGTAAAAATTGCTGAAGGCGCGTACTCATTGCTC
AAAAAGAAATTAGTAGACAAAGTAAAATCGTGGTTTGAAGATTTTGGTGGCGGAGGCGAT
GGAAGCTATCTATTTGACCATCCAATTTGGCAAAGGTTTGGGAGTTACACAGGTGGACTT
AACTTTAATGGCGGTCGTCACTATGGTATCGACTTTGGTATGCCTACAGGAACGAACATT
TATGCTGTTAAAGGCGGTATAGCTGATAAAGTATGGACTGATTACGGTGGCGGTAATTCT
ATACAAATTAAGACCGGTGCTAACGAATGGAACTGGTATATGCATTTATCTAAGCAATTA
GCAAGACAAGGCCAACGTATTAAAGCTGGTCAACTGATAGGGAAATCAGGTGCTACAGGT
AATTTCGTTAGAGGAGCACACTTACATTTCCAATTGATGCAAGGGTCGCATCCAGGGAAT
GATACAGCTAAAGATCCAGAAAAATGGTTGAAGTCACTTAAAGGTAGTGGCGTTCGAAGT
GGTTCAGGTGTTAATAAGGCTGCATCTGCTTGGGCAGGCGATATACGTCGTGCAGCAAAA
CGAATGGGGGTTAATGTTACTTCGGGTGACGTAGGAAATATCATTAGCTTGATTCAACAC
GAATCAGGAGGAAATGCAGGTATAACTCAATCTAGTTCGCTTAGAGACATCAACGTTTTA
CAGGGCAATCCAGCAAAAGGATTGCTTCAATATATCCCACAAACATTTAGACATTATGCT
GTTAGAGGTCACAACAATATATATAGTGGTTACGATCAGTTATTAGCGTTCTTTAACAAC
AGATATTGGCGCTCACAGTTTAACCCAAGAGGTGGTTGGTCTCCAAGTGGTCCAAGAAGA
TATGCGAATGGTGGTTTGATTACAAAGCATCAACTTGCTGAAGTGGGTGAAGGAGATAAA
CAGGAGATGGTTATCCCTTTAACTAGACGTAAACGAGCAATCCAATTAACTGAACAGGTT
ATGCGCATCATCGGTATGGATGGCAAGCCAAATAACATCACTGTAAATAATGATACTTCA
ACAGTTGAAAAATTGTTGAAACAAATTGTTATGTTAAGTGATAAAGGAAATAAATTAACA
GATGCATTGATTCAAACTGTTTCTTCTCAGGATAATAACTTAGGTTCTAATGATGCAATT
AGAGGTTTAGAAAAAATATTGTCAAAACAAAGTGGGCATAGAGCAAATGCAAATAATTAT
ATGGGAGGTTTGACTAATTAA
>>SEE-PHAGE_[34928 to 35752]_holA_Q4ZCS6_FRWD
ATGCAATCTTTTGTAAAAATCATAGATGGTTACAAGGAAGAAGTAATAACAGATTTTAAT
CAGCTTATATTTTTAGATGCAAGGGCTGAAAGTCCAAACACCAATGATAACAGTGTAACT
ATTAACGGAGTAGATGGTATTTTACCGGGCGCAATTAGTTTTGCGCCTTTTTCATTAGTA
TTAAGGTTTGGCTATGATGGTATAGATGTTATAGATTTAAATTTATTTGAGCATTGGTTT
AGATCTGTGTTTAATCGCAGACATCCTTATTATGTTATTACTTCTCAAATGCCTGGTGTT
AAATATGCAGTGAATACAGCTAATGTTACATCTAATTTAAAAGATGGTTCTTCAACTGAA
ATTGAAGTAAGTTTAAATGTTTATAAAGGGTATTCTGAATCAGTTAATTGGACCGATAGC
GAGTTCTTATTCGACTCTAATTGGATGTTTGAAAATGGAATTCCTCTTGATTTCACACCT
AAATATACTCATACATCAAATCAATTTACTATTTGGAACGGTTCTACTGATACGATAAAT
CCACGATTCAAGCACGATTTGAAAATATTAATTAATTTAAATGCGAGTGGAGGATTTGAA
CTGGTTAACTATACAACAGGTGATATTTTTAAGTACAACAAAAGTATAGATAAAAACACT
GATTTTGTTTTAGATGGTGTGTATGCATATCGAGATATAAATAGAGTGGGAATTGATACA
AATAGAGGCATTATAACATTAGCGCCAGGTAAAAATGAATTTAAGATTAAAGGAGACGTC
AGTGATATTAAAACTACATTTAAGTTTCCTTTTATTTATAGGTAG
>>SEE-PHAGE_[35761 to 37344]_stp_Q8SDP1_FRWD
ATGGATTATCATGATCATTTATCAGTAATGGATTTTAATGAATTGATTTGTGAAAATTTA
CTAGATGTAGATTATGGTTCTTTTAAAGAATATTATGAACTGAATGAAGCTAGGTACATC
ACCTTTACAGTTTATAGAACTACTCATAATAGTTTTGTTTTTGATTTATTGATTTGTGAA
AACTTCATAATTTATCATGGTGAAAAATATACAATTAAGCAGACAGCGCCAAAGGTTGAA
GGTGATAAAGTTTTTATTGAAGTTACGGCATATCACATAATGTATGAATTTCAAAATCAC
TCAGTGGAATCAAATAAGCTTGATGACGACAGTAGCGAAACTGGTAAAACGCCAGAATAC
TCTTTAGATGAGTACTTAAGATATGGATTTGCAAATCAAAAAACTTCGGTCAAAATGACC
TATAAAATAATTGGAGATTTTAAGCGAAAAGTACCGATTGACGAATTAGGTAACAAAAAC
GGCTTAGAATACTGTAAAGAAGCGGTAGACCTGTTTGGCTGTATAATTTACCCAAATGAT
ACAGAGATTGGTTTTTATTCTCCTGAAACATTTTATCAAAGAAGCGAGAAAGTGATTCGA
TATCAATATAATACTGATACTGTATCTGCAACTGTCAGTACATTGGAATTAAGAACAGCT
ATAAAAGTTTTTGGAAAAAAGTATACAGCTGAGGAAAAGAAAAATTATAATCCTATTAGA
ACAACTGACATTAAATATTCAAATGGTTTTATAAAAGAAGGTACTTATCGTACCGAAACA
ATTGGGTCTAAAGCTACTATTAACTTTGATTGCAAGTATGGTAATGAAACAGTTAGATTT
ACAATAAAAAAGGGCTCTCAAGGTGGAATATATAAGTTGATTTTAGACGGCAAGCAAATT
AAGCAAATTTCTTGTTTTGCTAAGTCGGTTCAGTCTGAAACAATAGATTTAATAAAAAAT
ATTGATAAAGGCAAGCACGTTTTAGAAATGATATTTTTAGGAGAAGACCCCAAAAATAGA
ATTGATATATCTTCAAATAAAAAAGCTAAGCCTTGTATGTATGTTGGAACTGAAAAATCA
ACAGTCTTAAATTTAATTGCTGATAATTCAGGTCGCAATCAATACAAAGCAATTGTCGAC
TACGTCGCAGATAGTGCAAAGCAGTTTGGGATTCGATATGCTAATACGCAAACAAATGAA
GATATCGAAACACAGGATAAGCTGTTAGAATTTGCAAAAAAGCAAATAAATGATACTCCT
AAGACTGAATTAGATGTTAATTATATAGGTTATGAAAAAATAGAGCCAAGAGATAGCGTA
TTTTTTGTTCATGAATTAATGGGATATAACACTGAATTAAAGGTTGTTAAACTTGATAGG
TCACATCCATTTGTAAACGCAATAGATGAAGTGTCTTTCAGCAATGAAATAAAAGATATG
GTACAAATTCAACAAGCACTTAACAGACGAGTTATTGCACAAGATAATAGATATAACTAT
CAAGCAAATCGTATAAATCATTTATACACTAGTACTTTGAATTCTCCTTTCGAGACAATG
GATATAGGGAGTGTATTAATATAA
>>SEE-PHAGE_[37344 to 37634]_hypothet-phage-protein_FRWD
ATGGCAACAGAAGAAGTTAAAATCAAAGCGCTACTTGAAAACGATAAACAGTACTTTCCA
GCTACACATTGGAAAGCTATAAATGGGATACCTTATGCAGGCAGTAGTGATATTGATGGA
TTGCCTCAAGACGGTATCATTTCGGTAGATGATAAAAATAAATTAGATAATTTAAAAATA
GGCGAAGTAGGAATTATTCAAAATAGCATTGTACAGAAATCCCCAAACGGTAAATTGTGG
AAAATAACAGTTGACGATAGTGGGAAACTTGGTACAGTGCTATTTTATTAG
>>SEE-PHAGE_[37650 to 39560]_mitp1_FRWD
ATGGAAAATTTGTATTTAATAAAGGATTTGGGAGCTTTAGCAGGTCGAGATTATAGAGCT
AAAGAAATTCAAAACCTGCAAAGAATAGAGCAATTTGCGCTTGGCTTGACAACAGAGTTT
AAGTTGCATCAGAAAGCTAAAACAATTCAACACTTCGCTGAGCAAATTTATTATAATGGT
AGATCGCAAGCAGCAGTAAACAAATCTTTACAAAGTCAAATTAACGCACTTGTTGTGGCA
CCACGTAATAACAGTGCTAATGAGATTGTTCAAGCTCGAGTTAATGTAAACGGCGAAACC
TTTGACACATTAAAAGAACATTTAGACGATTGGGAAACCAAAACTCAAATTAATAAAGAG
GAAACTATAAGAGAATTAAATAAGACCAAACAAGAAATTCTTGATATCGAGTATCGTTTT
GAACCTGATAAGCAAGAGTTTTTATTTGTGACAGAACTTGCACCTCTTACAAATGCAGTA
ATGCAATCCTTCTGGTTTGATAATAGAACAGGCATAGTATACATGACACAAGCTAGAAAT
AATGGCTATATGCTAAGTCGTTTAAGACCTAATGGTCAATTTATAGACAGCTCATTGATT
GTAGGTGGGGGTCATGGTACACATAACGGTTATAGATATATTGATGATGAGTTATGGATT
TATAGTTTTATCTTAAATGGTAATAATGAGAATACATTAGTTCGTTTCAAGTATACGCCT
AATGTGGAAATTAGCTATGGCAAGTATGGTATGCAAGATGTATTTACAGGACACCCAGAA
AAACCCTACATCACCCCTGTCATAAATGAAAAAGAAAATAAAATTCTATACAGAATTGAG
AGACCTAGAAGTCAGTGGGAACTTGAAAACTCAATGAATTATATAGAGATAAGAAGTTTA
GACGATGTTGATAAAAATATTGATAAAGTTTTGCATAAAATCAGTATCCCTATGAGACTA
ACAAACGAAACCCAACCAATGCAGGGTGTGACTTTTGATGAAAAATACTTGTATTGGTAT
ACAGGAGACAGTAATCCAAATAATAGAAACTATTTAACGGCTTTCGATTTAGAAACAGGA
GAAGAAGCGTATCAGGTTAATGCTGACTATGGTGGAACACTAGATTCATTTCCTGGCGAA
TTTGCGGAAGCAGAAGGTTTGCAAATATACTATGACAAAGATAGTGGTAAAAAAGCTTTG
ATGCTAGGTGTTACTGTCGGTGGTGATGGAAATAGAACACATCGTATTTTCATGATTGGG
CAAAGAGGTATTTTAGAAATACTTCACTCAAGAGGCGTTCCTTTTATCATGAGTGACACA
GGTGGTAGAGTTAAACCTTTACCAATGAGGCCTGATAAACTTAAGAATCTTGGGATGTTA
ACAGAGCCAGGTCTTTACTATTTATACACTGATCATACAGTTCAAATCGATGATTTCCCA
TTACCAAGAGAATGGCGTGATGCAGGTTGGTTCTTGGAAGTTAAGCCACCACAAACTGGC
GGTGATGTAATTCAGATATTGACGCGTAATAGTTATGCAAGGAATATGATGACTTTTGAA
AGGGTGCTTTCTGGAAGAACTGGAGACATTTCGGACTGGAATTATGTGCCTAAAAATAGT
GGTAAATGGGAGAGAGTACCTTCATTCATCACAAAAATGTCAGATATTAACATAGTAGGC
ATGTCGTTTTATTTAACTACGGATGATACAAAACGTTTTACAGATTTTCCAACTGAACGT
AAAGGGGTAGCTGGTTGGAACTTATATGTAGAAGCTTCAAACACAGGTGGCTTTGTTCAT
AGGCTAGTTCGTAATAGTGTTACAGCATCTGCTGAGATACTATTGAAGAACTATGATAGT
AAAACAAGTTCAGGGCCATGGACTTTACACGAAGGGAGAATTATAAGTTAA
>>SEE-PHAGE_[41026 to 41415]_mitp2=DUF29770_FRWD
ATGCAAATATTAGTTAACAAGCGTAATGAGATAATTTCATACGCTATCATTGGTGGCTTT
GAAGAAGGTATTGATATTGAAAATTTACCAGAAAATTTCTCTCACGTTTTTAGACCTAAA
GCCTTTAAATATTCAAATGGGGAAATAGTTTTTAACGAAGATTATTCAGAAGAAAAAGAT
GACTTGCATCAACAGATTGACAGTGAAGAACATAACACAGTCGTTTCTGATGACATCTTA
CGAAAAATGGTTGCTAGTATGCAGAAACAAGTTGTTCAAAGTACAAAGTTATCGATGCAA
GTTAATAAGCAAAATGCACTAATGGCAAAACAACTTGTGACACTTAATAAAAAATTAGAA
GATGTTAAAGGAGAGATGGAAAATGCTTAA
>>SEE-PHAGE_[42349 to 43122]_entE_FRWD
ATGAAAAAAACAGCATTTATACTACTTTTATTCATTGCCCTAACGTTGACAACAAGTCCA
CTTGTAAATGGTAGCGAGAAAAGCGAAGAAATAAATGAAAAAGATTTGCGAAAAAAGTCT
GAATTACAAGGAATTGCTTTAAGCAATCTTAGGCAAATTTATTATTATAATGAAAAAGCT
ATAACTGAAAACAAAGAGAGTGATGATCAGTTTTTAGAGAATACTTTGTTATTTAAAGAT
TTTTTCACAGGTCATCCATGGTATAACGACTTATTAGTAGATCTTGGTTCAAAAGATGCT
ACTAATAAATATAAAGGGAAAAAAGTAGACTTATATGGTGCTTATTATGGATATCAATGT
GCTGGAGGCACACCAAATAAAACAGCATGTATGTATGGGGGTGTAACATTACATGATAAT
AACCGATTGACCGAAGAAAAAAAAGTACCAATTAACTTGTGGATAGACGGAAAACAAACT
ACAGTACCTATAGATAAAGTTAAAACAAGCAAAAAAGAAGTAACTGTTCAAGAGCTAGAT
CTTCAGGCAAGGCATTATTTACACGAAAAATTTGGTTTATATAACTCAGACAGCTTTGGC
GGTAAGGTGCAAAGAGGCTTGATTGTGTTTCATCCTTCTGAAGGGTCCACGGTAAGTTAT
GATTTGTTTGATGCTCAAGGGCAATATCCAGATACACTATTAAGAATTTACAGAGATAAT
AAAACTATTAATTCAGAGAACCTCCATATTGATTTGTATTTATACACAACTTGA
>>SEE-PHAGE_[43403 to 43483]_A8YYB5_FRWD
ATGTCTGATTTTGAAATGCTAATGGTTGTATTAACGATCATCGGTTTAGTATTAATCAGT
AATCAAGACCATAAAAAATAA
>>SEE-PHAGE_[43685 to 44122]_holA-3_FRWD
ATGGATATTAACTGGAAATTGAGATTTAAAAATAAAGCAGTATTAACAGGTTTAGTTGGT
GCATTGTTGCTATTTATCAAGCAAATTACAGATTTATTCGGATTCGATTTATCAACTCAA
TTAAATCAAGCTAGTGCGATTATAGGGGCTATCCTCACGTTACTTACAGGTATTGGCGTT
ATTACTGATCCAACGTCAAAAGGCGTCTCAGATTCATCTATAGCACAGACATATCAAGCG
CCTAGAGATAGCGATAAAGAAGAACAACAAATTACGTGGAAATCATCACAAGACCGTAGT
TTAACGCCCGAATTAAGCACGAAAGCCCCAAAAGAATATGATACATCACAACCTTTCACA
GACGCCTCTAACGATGTTGGTTTTGATGTGAATGAGTATCATCATGGAGGTGGCGACAAT
GCAAGCAAAATTAACTAA
>>SEE-PHAGE_[44103 to 45548]_amidase-3_FRWD
ATGCAAGCAAAATTAACTAAAAAAGAGTTTATAGAGTGGTTGAAAACTTCTGAGGGAAAA
CAATTTAATGCGGATTTATGGTATGGATTTCAATGTTTTGATTATGCTAATGCTGGTTGG
AAAGTTTTGTTTGGATTACTCCTAAAAGGTGTAGGTGCAAAAGATATTCCATTCGCTAAC
AACTTCGACGGATTAGCTACTGTATACCAAAATACACCGGACTTCTTAGCACAACCTGGC
GACATGGTGGTATTCGGTAGTAACTACGGTGCTGGATATGGTCACGTTGCATGGGTTATC
GAAGCAACTTTAGATTATATCATTGTATATGAGCAGAATTGGCTCGGCGGTGGCTGGACT
GACGGAATTGAACAGCCCGGCTGGGGATGGGAAAAAGTTACAAGACGAAAACATGTTTAT
GACTTCCCTATGTGGTTTATCCGTCCTAACTTCAAAAGTGAAATAGCTCCACGATCAGTT
CAATCTCCTACACAAGCACCTAAAAAAGAAACAGCTAAGCCACAACCTAAAGCGGTAGAA
CTTAAAATCATCAAAGATGTAGTTAAAGGTTACGACCTACCTAAACGTGGTGGTAATCCT
AAAGGTATTGTCATTCATAATGACGCAGGAAGCAAAGGGGCAACAGCAGAAGTGTATCGA
AACGGATTGGTTAACGCACCTTTATCAAGATTAGAAGCAGGTATTGCGCATAGTTATGTA
TCAGGTAACACAGTGTGGCAAGCTTTAGATGAATCGCAAGTAGGTTGGCATACTGCTAAC
CAATTAGGCAATAAATATTAATACGGTATTGAAGTGTGTCAATCAATGGGAGCAGATAAC
GCGACGTTCTTAAAAAATGAACAGGCAACTTTCCAAGAGTGCGCTAGATTGTTGAAAAAA
TGGGGGTTACCAGCAAACAGGAACACAATCCGATTACACAATGAATTCACTTCAACGTCA
TGCCCACACAGAAGCTCGGTATTGCACACTGGTTTTGACCCAGTAACTCGTGGTCTATTG
CCAGAAGATAAACGACTACAACTTAAAGACTACTTTATCAAGCAGATTAGGGCGTACATG
GACGGTAAAATACCGGTTGCCACTGTCTCTAATGAGTCAAGCGCTTCAAGTAATACAGTT
AAAGCAGTTGCGAGTGCATGGAAACGTAATAAATATGGTACTTATTACATGGAAGAAAGC
GCTAGATTCACAAACGGTAACCAACCAATCACAGTGAGGAAAGTGGGGCCATTCTTATCA
TGTCCAGAAGCTTACCAATTCCAACCTGGTGGATATTGTGATTATACAGAAGTGATGTTA
CAAGATGGCCACGTTTGGGTAGGATATACATGGGAGGGGCAACGTTATTACTTGCCTATT
AGAACATGGAATGGTTCTGCCCCGCCTAATCAGATATTAGGTGACTTATGGGGAGAAATC
AGTTAA
>>XIS-PHAGE_[00019 to 01404]_int-9_RVRS
ATGAAAGTAGCAATTTATACCAGAGTAAGTACACTTGAACAAAAAGAAAAAGGACACTCT
ATTGAAGAACAAGAAAGAAAATTAAGAGCTTACAGCGACATAAACGACTGGAAGATTCAT
AAAGTATATACTGACGCAGGATACTCCGGAGCTAAAAAAGACAGACCCGCTTTACAAGAA
ATGTTGAATGAAATAGATAATTTTGATTTGATCTTAGTCTATAAACTAGATCGATTAACT
CGAAGTGTTAAAGACTTACTAGAGATACTAGAATTGTTTGAGAATAAAAACGTGTCGTTT
AGGAGCGCAACAGAAGTATATGACACAACTTCTGCTATGGGACGTTTGTTCGTAACATTA
GTAGGCGCTATGGCAGAGTGGGAGCGTACAACAATTCAAGAGCGTACTGCAATGGGTAGA
CGTGCATCGGCTAGAAAAGGATTAGCTAAAACTGTCCCCCCTTTCTATTACGACAGAGTA
AATGATAAATTTGTACCTAATGAATATAAAAAGGTATTACGATTTGCAGTAGAAGAAGCG
AAAAAAGGTACAAGTTTAAGAGAAATTACTATGAAGTTGAACAACTCTAAATACAAAGCA
CCCTTAGGTAAAAACTGGCACAGATCAGTTATACGTAGTGCTCTTTTAAGTCCGGTAGCT
AGAGGTCATCTTGTTTTCGGTGATATATTCGTCGAAAATACCCACGAAGCTATTATAAGT
GAAGAAGAGTATAAAGAAATAAAACAAAGGATAAGTGAAAAAACTAACTCTACAATCGTA
AAACATAATGCCATTTTTAGAAGCAAACTATTATGTCCTAACTGTAACCAAAAATTAACT
TTAAACACAGTCAAGCATACACCTAAAAATAAAGAAGTTTGGTATTCTAAATTATACTTT
TGTGTTAATTGTAAAAATACCAAAAACAAAAATGCATGTAACATAGACGAAGGCGAGGTC
TTGAAACAATTTTACAATTATCTAAAACAATTTGATTTAACATCATATAAAATCAAAAAC
CAACCTAAAGAAACTGAAGATGTCGGCATCGATATTGAAAAGTTGAGAAAAGAACGCGCT
AGATGTCAAACACTTTTTATAGAGGGTATGATGAATAAAGATGAAGCCTTTCCAATAATA
AGTCGTATTGACCAAGAAATACGTGACTATGAAAATCGTAAGAGTGATGATAAAAGTAAA
AGTTTTGATTATGAGAAGATTAAAAATTTCAAGTATTCATTGCTAAACGGTTGGGAATTA
ATGGAAGATGAGTTGAAAACCGAATTCATAAAGATGGCAATCAAAAATATTCATTTTGAA
TATGTAAGAGGAATTAAAGGGAAGCGCCAGAACTCATTGAGGATTACAGGTATAGAGTTT
TATTAA
>>XIS-PHAGE_[01515 to 01715]_xis_FRWD
TCAAACATTATTTGACGAAATAGCTAAGCTGTCTAATGTATATAAGTCTCTTAATAAACA
GTAAGCAAAATCGGATTCTTCATTACATACCGAATATTCATCATAAACACTGACTGCATC
TTCTAAGACATTTTTTAAAATTCTAATGTCTTCATTCGTTAAAACTAATTCATTGAAATT
ATGATTGTTTTTAAATGTCAT
>>XIS-PHAGE_[03569 to 03796]_dbp_FRWD
TTAACCGTTATTTTTAGTTAAAAAAATAATATCATCGTAAGATATGTCAAATTTTTCTTC
TATCTTTTTTAACTGCGGAACATTAGGAAAAGTCTTTCCTTTTTCCCAGTTATACCACAC
ATCAGCAGACACGCCAACCTTAGCACCAGCCTTAGCTTGAGTTAAGTCAAATTTTGCTCT
CAATGTCTTTAACGTTACTGGTTCTTTTTTAACGATGATTTGCGTCAT
>>XIS-PHAGE_[04624 to 04767]_hypothet-phage-protein_FRWD
TTATCGATTAATCTCTTTAAGCAACTCTGCAACTGCTCGCAACAGTTCAGGGTTGTTTCT
TGTTTCTAAATTACTGTTTGCATGTTTTAGTAAATTGAGTTTTAATTTACTTTTTTCTTT
CGCTATTCTAAATTTTTGTAACAT
>>XIS-PHAGE_[04777 to 05379]_WT65_000277_RVRS
ATGGATAATATAAATCTCACTCAACGACAATTAGATTTAATAAAGAAAAATCAAGCCATC
TTGTCTAAGTTGCCTATTGAAACTTACGCTAAAGTCGTAAATACTATGAATGATCTTAGA
ATCAACCAATCGAAATTATCTGATTGGGCTTCCTATATGCATCGAGTAACTAAGAATCAT
CCAATGTTCAAAACTAATTTATTTTCTGAAAAAATTCTTGATGAATTCATAAGTTCTAAC
AGCTTTCCGGAGGATGAAGTCCGCAAAGTTAGCACTCATTTGAGAAATTCTTTTGTCGAT
ACTGTCGATGTCCCTGTTCTTGGTAAAACCGTCGATTCTGCCCATCCAATAGATGACGTA
AATACTGAGAAATACAATAGTGTATTCAATGAATCGCTCAATCATATTTTTATTTCTCCT
TCTGCAAAATTTATAAAAAAGGTTTCTGTCGGTTCTGCTATCGGAGTAACATCTCCGGTT
ATGGTTAGAACGATACTTGACCAATATGTGAACTACTTTATGCTTTTTAATGTAATAGCA
ACTCTTTTAACACTTTACGTAATTGCTAATTACTTAGATGATGAGAACTCAAACGATGAT
TAG
>>XIS-PHAGE_[05751 to 05879]_hypothet-phage-protein_FRWD
TTACTCATTTTCTTTTTTCTCCTCTTTGGTCGTTTCATCGTTTATCAAACCTTGCATTTC
CATTAATTTTTGAGGTATACCAGCTTTTAACTGGATTTCGTATAACATTTGTTGAATGTG
TGGTGGCAT
>>XIS-PHAGE_[05892 to 06002]_hypothet-phage-protein_RVRS
ATGAAAGTTGCGATACTTGCGAATCCTGCAATTGACCACGCTGTAGTGAAGTATAGAAAC
GGCATGAGTACAATTGCTAAGACCGTGAAGCACAGTACTGCTAATAGGTAG
>>XIS-PHAGE_[06040 to 06360]_hypothet-phage-protein_FRWD
TTATCTTATTATCAAAGATGTTTCATAAATTATGCCTTTTGGCTCGCCTGGTACTACTAT
TTGGCCGACAAAAAAATATTGATGCGCTCTTCTTCTGTATGATTTCTTAAGTTTTAAATT
GTGTAATACTATGTCACCGGTATGTCTGTCTACATATTCAACAAGATAATTTTTGTTTTG
AACCGACATGTAAATATATGGATTGTTGTACTTCTCTCTGTATTCAGTAATCGTCTTAAC
TTCATCATCACTTAACACAGCTTGTTCTGCTTTTCTTTCCCATTCCACACTAGGTTCAAC
GTGTTCTTCGAACCAAGTCAT
>>XIS-PHAGE_[06453 to 06713]_DUF1108_FRWD
CTACCATTTCATGACTAAGTTAATTAGTCTGTCTTGCTCGTCTGTGTTCTCTTCAATCCA
TTCATCTATTGCTTGGTTAAATAAGTCTGACGCCATATTTAAGTCATACTCATCTACGAC
ATAAGCATGTTTAATTGGTACGTTGTTCATATCTTTAACTTGTATTGATATGCCCATATG
ACCTTTTAAAATGAATAGCTTAAAATCGAATCCGTTAACATGAATATTTTTGCGTATGAT
TTCGCCTATTTCGTAATACAT
>>XIS-PHAGE_[06728 to 07207]_hypothet-phage-protein_FRWD
TCACTTAATCACCAGGCTTTCTGTTACCTTTAATTCAATGCCAGGAATATCTTTCCCAGC
TTTCAAATCATCGATTAGTTGCTTAGAATTAAGTTTCGGGGCTTGTGATAGCCAATAATC
CTTTGGAATAAGTTTTTCATCGATAATATTTTTACTAGCCCCGTTTTTGCGCTTGTAAAT
ATGATTAGTAGCTGTGCGGTAACTATCTACTTCCTGTGTTTCTAACATCTCTTTTAAGTA
ATCTTTTAATCGATCAGTTAAATTTTGTTTTTGTTTTTTTAAATTTTGAAGTCGCTTAAT
CTCTTTATCTATGACATCTATGTCACCTAATGTTTCACGTCTCCAATTGACAATGTTATC
TACTTTGACGTTCATTTCTGCTTTGATAGAATCTAATGTGTCTTTTAATAATGTTTGGTC
TAATTCATCTTGATTAGACAACTCTTTAAATGCTTCTGATAGCTCATATAGATTAGCCAT

>>XIS-PHAGE_[08954 to 09718]_BDS-53E_001736_FRWD
TTAGTCATCACTCAATTCTTTTTCCATTTGTGCTATGACATCATCAGTAGTTTCTTTTTT
AGAGTTACGAGGTTTCAATTTGTTTTCAGCACTTTCTTTATCTGAAACGCCTTCTTTATT
CCAGTTCTTTAATACAGTTAATAGATAATTTAGACCTTTGTTATTTTCTTTACAGTAATC
GGTAGCGACTTTTACTATTTCGAACTGATCTTGCTTAAATGATTTAATTTCGTGTTCTAA
CTGTTCTGCTTTTAAAGGGTTTTGTATAATTTCTAAATTGGTACTAATATACTTAAATGA
CTTTGAGACGTCGTCTGTCTCTCTATGTTTGTTAGTCTCTGTAGTAATCTCTGTTAAGGA
TTCTTGAGTTTCTTCACTATCCATTCTTGAGTTTCTTAAGTTTCCATTCTTAAGTTTCTT
AAGAATCCATTCTGAAACTTCTTTAGTATCGACTTTATAATGTAAAGTGGGTGCGCCGTT
CGCTTTTTTCAAAGCGGTTTCAGCGAATCCAAATGATTTTAATTTATTAGTAGCACGTCT
TACTTGGTATTCAGTCAGATGTAATTCTTCGAACCATTCAACATATGATTTGTAAAAATA
ACCATCCTTCCTATTAGTTCTATCTGACCAATAAATCATCTGATTTAACAATGCTGCACT
TGGATAATCTTCAGTAATCTTCAAGTAAATAACAGGTATAGGTATGACGTTGTTTTGTCC
ACTAAATTGCGAAATAATGGATGATATATAATCTCTGTTATTCAT
>>XIS-PHAGE_[09718 to 10074]_hypothet-phage-protein_FRWD
TCATTCGTTATCGCCCCCAAATTCTGCCAACTTATTCATGAAGTTATCTAGCGCTATTTT
TCTTTGTCTGACATATTCGGGGTCATTCTGCATTTTCCATTGGTGTGTGGCGGTTTCGTT
ATCTACTGGCTCGATAGATACTTTTTTAGGTGCCTTACGCATGATTGCTGGTAAGTTAGG
CGGGTACGGGTTGTTACTGTTGATATATCCATCTACCGCTTTTACAGTTGGTTGATAATC
TCCGTTTTGACTTAATACATCAATCCACATTTCTAACTTTGGTTTATCAAAATCGATGTT
GTATACGTACCTAACTTTTTTAATAATTTCTAATGCTTGTGTTTTGCTCATCGGCAT
>>XIS-PHAGE_[10071 to 11312]_dhlC-2a_FRWD
TCATGTGAAAAACCTCTGAGTCTTCTTGTAATACTCAAATTCAATTATTCCGGTTTCGCC
GTCTTTGTTTTTGGCTATGTTACATTCAACAATAGATTTGCCAGTGATACTGTCATCTTC
GTCACGGTTATAATAATCATCACGGTAAAGTAGCATTGCTAAACTCGCATCTGCTTCTAT
TCCGCCTGATTCTTTCATGTCCGATAGCATTGGTCTTTTATCCTGTCTAGACTCGACACC
ACGATTCAGTTGTGAAAGTAGTACGATGATTGCGCCTGTCTCGTTAGCGATTATCTTTAA
GTCACGTGATATCTTTTCTACTGCTACACGTCTATCAACTTTCGCATCAGTATCCATCAG
TTGAAGATAATCTATAAAAATAACTTGTTGCCTGTCTGAATGCCTCATTGCTTGTGCTCG
CACATCTTGCGGTGTGATATTACTTTTATCAGAAATATCGATGCCTAATTTCATGATTTT
ATCCATCGCATTTGTTAACTTCGTTAAGTCGTCCGGTGTTAAGTTCCTGATTTCTTTTAT
CTTGGTTAACTCAATACCAGTAATTGTTGATAACATACGTTTCAATACTGATGTGCCAGT
TGTTTCGAGACTAAAGAAAGATGTTTTATATCCATTTTGTGCTATGTTCAGCATCATGTT
TAATGCAAAACCTGTCTTACCCACTGAGGGACGCGCTGCGATGACGATTAATTGTGATGG
CTCTAATCCCCCTATTTTGTAATCCATGAGCTTATAACCGGTCTTAATTTGCTTCTTAGG
GCTATCGCTGTATAACTCTTCGACAAACTCCTCAACAAACTTCTTGGTTCCATCTTCTTT
TTTGTTAGTAATCGTTTTTAAATTCTTGAGTTCATCAATCAAGTTGTTAAAGTTTTGGTT
CGTAGGTTGTTGTTTGAACTCAGTGACCAATTCATTTGCTTTGTTGAGTTGATAACTTTC
CAATAATTCTTGTTGATATCGTTCAAAGAAGCCGTATCCAATGAAATCGGAGTTGTAAAG
TTTAGTTATAGTATCTGCATCTAAAAACTCTTTATCTTTAGTTGCTTTTAAATAGATTTC
TTGATGATCTATCTTTCCGACGTCCATTACATAATTGAAAAAGGTTTTAAACTTTTCGTT
CGTAAACATGTAATCTTTAACTCTTATCTTTTCTAGTACGTCCGGTTGTTTAAGTAGCGT
AGCGATTATTGTGCTTTCAATTTCGAATTGCCCATAATTCAT
>>XIS-PHAGE_[11309 to 11524]_hypothet-phage-protein_FRWD
TTAACACTCCTTTATGTGTGTTTTCTTCCAGTTGATTTCATTCATAACTTTCTCTTCAAC
TCTGTCGTAATCATCGAAAGGCGATAACTCGTTATTGTTCAACAATCTATTGACCGCCCA
ACCAATCTCGATATATACATTTGCTACAATCGGGTCATTTTGCTTTGTCTCTTCATACAT
CGATTTCAATAAGCTTTTGAATTGCATGATATTCAT
>>XIS-PHAGE_[11527 to 11748]_DUF3269_FRWD
CTAAATATCAAATATCGTTGCTTGTAAACCTAGCTCTTGCTCATATAGAAGTCCGTGAGC
GCCTTTGAATCGTTTTAGGTCACTATCATTCATAATTTTCTTTTCGTCGCTGAAATGGGC
TCCTGTGAGCGAATAAACTTCATTTACGTTGTCTTTATACTTGATGACCTTAATATCTTC
CGTGCCATCTTCTCGGTATAAGTAATATTTTTCTTTCGGCAT
>>XIS-PHAGE_[11759 to 12163]_DUF1064_FRWD
TCACTTCATTTCTCTTTTGCGTTCTCGTCTTGCTTTAATTAATTCCTCGTACGTAATCCA
TGTTTTGCCTGTGTACTTAGGTGCTTTACATATCCAATTGAGTTTTATGTTTCTATATTT
ATGTCTGAAAATTTTAGCTTTAAGTTTTGCTACTTCGGTTGGCATACCTTTAATGTCGAT
AACTTCAATCAGTTTTCCATCGAGATATAACGCGAAGTCTGCAATATATTCAATCTTTCG
TTGTTTATCTAATTTTGGTAATAGTTCAAATTTCGGTTGTAGTTCGATACGATCATAGTT
AGCGCCATTCATATTACTTTCTAAATATTGGTAATATTCACATTCTACTTTGCTATCAAA
TACAATTCCTTTGTACTCAACTTTCTTAGCGTTGTATTTACTCAT
>>XIS-PHAGE_[12168 to 12353]_DUF3113_FRWD
TTATTCCACCTCTACATTTACATTTCTAATTTTTAAATTGTCATACTCTAGTATTTCGTC
TGGATTGTTATATAAGTAATCTGCCAACACTTCTTTTTCTTTATCCACATCATCAAAATG
CTGATATTCAACTTCTGTAGGTATCCTTATATCAATCGTTGCGTTTATATATGCTTGTTG
TTGCAT
>>XIS-PHAGE_[12354 to 12722]_hypothet-phage-protein_FRWD
CTACTTCTTAACTTTCACGAATATGTCGTTTTCCATCAGGTAGCACGCATAACGTCCTCT
TGGATGTTTCTGAGGTACATTAAACAAGTGTGGCTTCTTTCTTCTTAGCTCAGCCTCTCT
CTTTCGCTCTCTTTCCAATTTGCGTTCGAGTCTAGCTTGTTCCAGTCTTTCTATTGTTTT
CTTTTCTCTGTACTCGCTTAAACGCATGCCTTCTGGTGCGTCCATTGCTTCATGTAGTTC
CCAACCGTCTTTCACTCTTTTAGAAACCATTCCAGGTGTTATACCGTGACTTTCAATTAA
TTCCATTTCAAATTTACTGAACCTATAAGGTTTATCGTGTATCCTTACAATTCTTGCTGT
TTTCGCCAT
>>XIS-PHAGE_[12726 to 12968]_hypothet-phage-protein_FRWD
TTAAAATAAAGTTAGTTGCTTCTGTTCCTCGTGTTCCAACCCATGTTGCTTTATATATAT
TTCGAGCTCTTCGGTTGTATCAAACGTCTTCTTCACACCTTGCCAACCTGGCACGATATG
CCCATGAAAGTAATAAGTACCATTCACTACATGGATATGTGCCACTCGCTCGTTATCCTG
ATACAGATATCTCTTAGATCCAAAGAATTGATTTAGGTATTCTTTGCGTGCGTTATCTGT
CAT
>>XIS-PHAGE_[14235 to 14747]_dut_phi_FRWD
TTACACTCCGCTACTTCCGAAGCCTTTTTCTCCACGTTCTGAAACACTCTCGAATTCCTT
CACTTGCTTTAGTTCGGGCGTAAAGATAGGTACAATAACTAACTGTGCTATACGTTCTCC
TTTTTCGATACGGTAACTACCTAGCTTATATAAATGACGTTCTTTTTCGAAAATTTTTTC
GTTATCAATATCTCTTAAAAAGATAGTTTGCATTTTGTCATCTTCATGGTCATTCTTGAT
ATTAATCCCTAAATTACCATGATATCCCGCATCTATCTTGCCTGTTTCAATCACTAAATG
CGTTTTACTACTTACACCACTACGGCTAGTTAATAACCCGACATAGCCCTCTGGAATGCT
TACAGCTACATCTGTTTTGATCACTGCCTTTTCTTGTGGCTCAAGTACGACAGTTTCAGC
TGAGAATATGTCATAACCTGCATCTGTCTTATGATTTCGTTCGGGCATTCTAGCGTCTTT
TGATAATAGTTTCACTTGTAGGATGTTAGTCAT
>>XIS-PHAGE_[14829 to 15463]_ERS140266_RS07770_FRWD
ATACATCGCTAATAAGAATAATAGTCTTAGTATTTGTTTAATCATCTTACGACTCCTCAA
TAAGTGTGATTGATTCAATTGCATTCGCCTTAACACATGATACCTGTTTGATTAAATTTT
CCGCATAAATGTAACCGTTACAACTCATCGCATCATTAGCGTAATCTTCAAAAGGTCTTC
TTATTTTCGCAAAATAAAATTCACCTGAAATAGTTTTAATTTTAACTTCCGTCATTTCCC
ACACTCCCTTATATTTTCAAACAACTGACCCACTTTAATAATTGCGTCCCTTTTTACTTG
TGCCTCATACTTCTCTTTCGCTTCTTCTTTACTCTCTGCCTCAACAACTGTAAACCTTTG
ATTGCTCTTAACTCGAGTTATGTGCGTATGCTTACGTCCTGTTGAATCTTTGAATGTTGT
GACTAAGTATTGTGTCACTTCTTATCACTCCTTTGAATGATTCTAAGTTTTTCTACGAAT
AAAAGTATTAGTACAACACTCAATGTAGCCAACATATTTTTTTGCTTTGCAAAATCTACT
ATAACGATTAAGACTAATAACATTCCAATTCTGCATGTAAATAAATCTAATTCTTTGTAC
AAAACCATATATCTGTTGAGTAAATTGTTAAATAT
>>XIS-PHAGE_[15419 to 15592]_rinB_FRWD
CTACTCTGACACCTCCGCCCTCATCAAATCAGACTGATCACTCAACTTTGCGAAGTCACT
TGGCGCCTCTACATCATCATTAGCCGTCATCATAATATATACTTGCTCAGTTACATACTT
ACCTAGCTCATACATCGCTAATAAGAATAATAGTCTTAGTATTTGTTTAATCAT
>>XIS-PHAGE_[15593 to 15739]_rinM_FRWD
TTAATCTTCAAAATGTCTCAATCTACTTCTTAATATCTCTATCTCCCGCTCTTTAACTTT
CACATCGCCTTTTAACTGTTCAGTTTGCAACATCACGCCAAACAATAAGATGACTATTAA
TATAATTGCTATGATTAACCACATCAT
>>XIS-PHAGE_[15763 to 16185]_rinA_FRWD
TCACTCTTCCCCTAACTCTTCCGCCAATCTAGATATGATTTTCCTTTTGATTCTATGAGC
AGTTCTATCAGAAATGTGTATGTCATCACAAACTTTCACTAATTCCTTTTTATTAAAATA
ATACTCTTGAATGAACTCGCGTTCTTTCCTACTTGATGTGTTGATTATACGTTCAATCGC
ACTCTTAAACTCAAGGATTTTACCTCTTCGTATACTACAAAGATAATTAGTTACTGCCAT
TTCTGTTTTCGATGTATTAGACGGTACAAATTCCCCGCCTATATTTGTATCTGTTGGAAT
CCATGGTGTCATTATTTCACTTCTTAAATCTTCGAGTTGCTTATGATAATTAGGATAATC
ACACAACTCATCTTCTAACTTTCGAACTGTTGATAATTTTAATCCATATTTCTTTTTAGT
CAT
>>XIS-PHAGE_[16298 to 16813]_terS_FRWD
TTAACTTTCGTCATCGTACTCACCAATATTAATTTCAATATTCTTCTGAGTAATTTCTTT
TTTATCGATATACGCACCATGTACTTTTAGTATGTGGTCAATAGATCTCTGACGCTCTTC
AAAAGTTGGTGTGATTGTGTAAGTAACCTCTTTTTCCACTTCATCGTTTAAATGGTCATA
TTTCTTACTGTAAGCCTCTTGAGGTTCTCCTCTAGCAATAGAAGCAGATAACGCTAAAGC
TTCTGTAATACTCATTAAACGCTCTTCTTGTATCTGTTCTAATCGTTCTTTAATATATTC
CGAAACATTAACATTTCTTAACAATCGACTTGCTAAAGACTCTGCTGTTTTCTTACTATA
ACCTGCTGAAATTGCTGCTTTTTTACCATTACATCCATTCATTATATATTCATCTGCGAA
TCTCTTTTGTTTTTCGTTCATTTCATTTACCACCAACTCTCGCGCTATACGCTTTTTAAA
ATTAAAAAAGAGATTGGCTATAATCAGCCAACCCAC
>>XIS-PHAGE_[16915 to 17055]_hypothet-phage-protein_FRWD
TCAAACAATCTTTGACATCTTCGAATAAACTATCTTTAATTGTTGATTGGACTTTTCTAA
GCCATAGTATACGCCTAGGATATTTCCAGTCTTGCAATGCTTTGAGTACAACTTTTTGTA
TAACGCCGTGAGACTTACCGC
>>XIS-PHAGE_[18088 to 19629]_A4ZFA8=portal_FRWD
TCATTCCTTTTTATCAACAGTATCTTTTGTGCTATCGTCTTGTTCATCGTCATTGATATT
TCTAGGGTCTTGATACATATTCTTTTGAGCCTTTTTAATAGATTCTTTCTCATCTTCTTC
TATTTTCTTGACTTCTAATTCAGGGTCTTGGAAGAACGAGAATAGAGACATTAAAGTTGT
TTGGCTAATCTTCCCGCCAGAATCAATATAAGCTTTTAATTCTTCAATCAATGATTTAGG
TAAGTTTCTGTTGTATACGTATCTAACAGTATTGAAATCTTTGTTAGCGTCAATCGACCG
TGTATTTTTAAGTATTGTCTCTAACAACTTAGCACGACGTCTTAACCCTTTAGTAAACAA
TCCTTCTTTAGTTTTAGTACGTTGTTCTAATCCAAATAATTTGTATTTCATTGCCTCACC
TGAAGTCGTGCCGCTAAAGTTATCATCTTTCATGTTAGGCGTATTGGTAAACATGTGTAT
ATCACTGTTTAAACGGTCTTTATAAGCTTCTGTACCTTGCACATCGTATTGCTTATAAAT
ATAACCACCGTCAACAGAGCCTTCTGTTTCTCTACCTTCGCTATCAGCATAAACAGTCGG
TTCTAAAAATAACACGTTAGCTTCCTTTTGTTTTCTAACTTCTACAGGATCTAAATTTAA
ATTACCTTTAATAAGTAACATAGCGTCATTTAAATCACTCATATAGTTAGCAGTATCTGA
TTCAGCATTATCATACAAATCAATTAAAGTGATTACTTTCTCGTAATCCCCTTTTCTTCT
TTCGTTATTGCTAAATTCTGTAATAGGCATACGTTCGAAAGAGTGTGATTCAAAACTGTT
TTCACGTGGTGTGAGTTTCCACCCGTTTGTTCTACTGGTAAGATATCTATAAACGCCGTG
CGAAGTGAATAAATCAACGGTAAACACTTCATCTTCGTCAGTCTTGTCTATTGGTTTGGT
TCTTAAATATCTAACGCCTGCAATACTGTTACGTTCAACTGTGTTGTCATATATGATAAA
AGTGCTCATTGCATCAATCTTATATAAACGCGTTTCATCATCTTGATTTCTAATCATCAA
CTCATAAGCTTTGCCATAAATTGATAAGTCTAATCCTAAAGATCTATTGTGCGACTCAAC
ATCATTCAAATCATTGAACGCCTCAATAGCTTCTAATACATCTTTGTCATCATCTTGATA
TTGAATTGGATTACCCAAGAAATAGCCGTTGATAAAATCGCTAATATAAGATGCGTAATC
ATGCGCTACACGGTTATCTGCCATGTACTCTTCTTTGCGTCGTGTTAACTCAACTAAGTT
CTTAGTTTTACCTTCGTAATAATCACTTAACACTTTCAATCTAGGTCGTTGGTAATCCAT
GTGATGTTTAATGTATTTACTCACTTCATTAACGTGTTGCAATAAATCGGATTCCGTCCC
GTCATATGTGTAAACAACATTGGCTTCATCATTAAATAAGTAATTTATGTTTCCCCGTAG
ATCTGTATCTGTTTCAAATTCGTTTACTTTTAACAT
>>XIS-PHAGE_[19630 to 20626]_micp/hmp_FRWD
TCAATCACCGCTTTTCACTTTCCCTCCGAAGTATTTTGTTTTTTCGTTTCTTGCTTGGTT
TTTTCGGCCACATAGACTTAGGTAGTAAAGCGCAATCTGAACGACAATTGATATGCATAG
GGTAGAAATTAACACCAATTTTAGCGTCTTTAACTTTGAATATTTCTCCGTTAAGCCCTT
TACATACTTTAGTTGTTCTATTATCGATTTTTGCAATATACATATAATATCCTTCTGGTG
AAATTTCTTTCATGCTGTCAATGCTTGATTGTGCGTGAACACGTGCTGATTCTGTATAAA
GCAATGATTTGATTGCTGCGGTCTTTTGTCTTGCTGTTCCTTCGAATTCATTTAAGTGCT
TGCGCATATCTTTAACATATTCGTTAGGATGTCGACCTCTAATAACTACATTAGCAATTA
TTTCTTCTACTTCTTGTTTCATTGCTTCGGTATTAGTCCATAATCGCTCTGACCAAACGA
CACCATGAAATTGTGTATCAACGATTGTATCTATAACTTCTTTAGCTACTTGTACACCTT
CACCTAAAATACCTGCTTGATCACTGAACACACGATAAGCTGTTGATTCGAAATATTCCC
TCATCGATAATTCAGTTTGAGCTGTTGCATAAGCAATTAAGAATTCTATTTGAATCTTTA
ACATCTGTTCTCTAGATACATACATCTTAGTGTTATACTTCTTTAATTCTTCATTTGCTC
TATCGCTAAAGTCCTTGTTTTCGACCAATCTTTTTGCTTCTTCTTGAAACGCTTTTACAT
CGAACTCATCAATAATCTTTTGTGCTTCTTGTAATGTAACGCCTGCAAAATCTCCGTACT
TAACAATAAACGCATTGATCTCTTTTTCAATGCGCTTAATCATCATATTCAATATACGTT
CTATTTCTTCAGCTTTAGTTTTATCACGCTTCAACTCATTCTCGATTGCTTTGCGTCCGC
GTTCTTCCCAATATTCTTGAGTGTTTTTGTTAGGCAA
>>XIS-PHAGE_[20699 to 20869]_hypothet-phage-protein_FRWD
TTAAAAGAGAGGTTCATTATATTTCGATTTTTCTTTATCGGCTAATACTGCCGACCTTAC
ACTGTCTAATTTTGCATCAATAATAACTGTTTCGTTTCGCTTTTGTAACTCTTTACGTAT
ACCTTTTAATTCTCTTGCTATGTCTCTAAGGTATTTGTCAGTATTGCTCAT
>>XIS-PHAGE_[20978 to 21598]_scaf=DUF4355_FRWD
TTAATTTTTAATAATTCTTTTTTGTCTAGCTATTTCAGCTAAGTTTTGCGGTTTATTTTT
AGTCGAGTGATTAAATGAATCTCCACCAGTCAATGGCGATTGTCTAGCGTTAACCTTAAC
CGCTTCATTAACCGCTTTTTTTACTGCATTAGAAAAAGCTTCAACATTCAATTTAGTTTG
TTCAGCAGTGTCAGTTACAACCAAATTGACAACCTCGTCTGATGAATCAACTTCCGCTTC
ACTCAACATTTTTCGTGCTTCTGAACGCATTTCGTTTAATTGTTTTTCTGAACGTAATTG
TTCCAGCTCTTTTTCCATTTGTTCGCGTTCATATTCATCTTTTTGCTCCTTGTTCATTTT
CGCTAATTTAGCAGCTTCTTTAGCAGCTTCTGCTGCTTTTTCTTTTGCATACTCATCAGC
TTTTTTCTTTTCGTGGGCTACACGACGTTCAAGTATTTCATCAACTTTCTTTTGTTGCTC
TGGCGTGAAGGTTATTTCAGTACCTTCGTCATTTTCTTTCTTATCAGGATTTCCTTTTTT
ACCATCTCCGCCTGGTTCGTCCGGATCTTCTGATTGGTCTGCAAAAAATTGCAAATTAAA
CTTAAGTTTATTTTCTTCCAT
>>XIS-PHAGE_[21612 to 22586]_macp_FRWD
TTAAACTTCTCCTGGAACTGAAGTTGGTTTTTCATCAGCAGGAACTAACTTAGCAAACGC
TTTATCATCAGCGATATGCAATGCTACATGCATAGTTGCACGTAATGCCACCATATCTTG
TTCAAACAAGTTTACAGGTGTTCCATCTTCGTTTTTAACTGTAGATAATTGTGCAGTTTC
ATCGATTTTGTATTCGATTAATTGAGGGATACCGTAAATCAACTTATCAAAGTCACCAGT
GATTAATTCACCGCGTTTTAAGTTACTTGATTTAAGGTTAACCACAGGTAGACCATCTAA
CGTATCACTGTTACGGTCATAAATACGTTCCTTAGTTTCAGGATCTACAATTTTACGTAA
CAAGCTTCTGTTTTGTGTTTTTGAGATAAACGCATTTGCTTCTAATTCGTCATCTTCAAG
TAATGCCTCTAAATCAATAATGTTATCTTGTGTGAAGTCACCTTTAATAACCTTATTAGT
TTTTTCAATTGATTGTGCAATTGATTTACCGAATGGATTGTTACCTTGATTCAAAATACC
TGCCTCGTCAAACTTTTTATAGAAAGCTTCAGCAATCATAGGTTTCATTTCTTCGAAGAA
CTGTGAATAAGTGTAATTCAAGAATTCTTTTGTTACAGGTAAGATAACCCCTAATTTAAA
TGCTCTCATTGTAGCATTAACCCATGTTGCTTTAGATGTTTCGATTTTTTGACCTTCGCC
TACCCAGTAAGCACCTGGTTTATCAGCCCAAAAAGTAAACTTCTTCTCAGTACCTTCCAT
TGGTTCGTACTTACCTAATTGCATGATTTTAGAGTTTTCCATAACCTCTTGTAAGATAGG
TGTTGTGAATTCATTCATCAACGTGCCATCTTTCTTTTCGTGCATCATTACATTGTCAGG
GTTAAAATCTTGTGGTTTAACATTGTTACTTGCAAAATGTTGCAAGTTTAATTTTAATTT
TTGTGTTTGTTCCAT
>>XIS-PHAGE_[22608 to 22895]_BDS-53E_001712_FRWD
CTACACAAGTGACTCAAAAGCACTAATAATTTCAGCTTTTGTTTGTTTTTCGTCAACATC
TAAACTAGCAAGACTCGCTATTTCAATAAGTTCCTTTTTTGTTAACTTATCGTCAACAAC
GTAAATCATTTGCTCATTACGTTTATTTTCAACGCTGGCTAAAGACTTTATACGTTCATC
TGTAGGATCATAACCTTTGCGAGGGTAGACATGCCCTTTCATATAGACATGTCTGTTATC
TTCTAAATCTGTAAAATCTACTTTAACAATTCCAATGATTTCGGGCAT
>>XIS-PHAGE_[23894 to 24277]_hypothet-phage-protein_FRWD
TTAAAATGTTTTGTAAGATATCGTTACTGATGTGTGTAGCAATTCTTGATTGGTAGTATC
ATCAACTAACTGTGTGATGTTAGTATCGTCTTCTTCAAAGTCATAATTGTTTGTTTTAAC
GCTAGGTGTTAAATCATCAATACATCTTTTAACGAGTTCGTCATGATGTCCTAAATCATC
GCTTACACTCCAAATATCAATAACTAAATTCGTGTCGCCAGAATAACTATCAAAGGTGTA
CTTGCTTCTGTTTGACTCCGGCATTTTTATGACAAAAAAAGGATACGGAATCTCTTGTTG
CATCTCTTTACGAGAAATAACAGGGAATCCATATCCTTGTAGCGTTTCATACGCTTTATT
ATAAAGTTGTAAGTTCGGTGTCAT
>>XIS-PHAGE_[24938 to 25303]_DUF3647_tmchap_FRWD
TTACGCTTCCGCTGGTTTCTCTTCCGCTTCCACTACTTCTACTAGGTTTCGGGTCATAGG
TCGCTTTCCCAACTCCGTTAAAATATCCGAACCGAATTCTTCTAGTCCGATATTTTCTGC
TATTTCATCTAGTGCTTCATCAATGTTATTAATAGTAATTGCTTGTTTTTTTAAGTGAGA
TGTAGCTGCAATTAAAACTTCGCCAATCACAACAGGATTTCCACTTTCTAAACCTACAGG
CAACATTGATACACCTTGACCAATAGAAGCTTGCTCTACTTTTAAACCCAATCTGTTATC
AATCTCTCTTAAAAATTTAAAACCAAAGCTTAACTCTAGTGACTTTCCATTAATTTCTAC
ATTCAT
>>XIS-PHAGE_[25333 to 25677]_hypothet-phage-protein_FRWD
CTATTGCTTATTAAATTCTGCTATAACTTTAAAGAATTCATTATTTTGTGGTTCGTATTC
ATCACGTTCGCTACTAAATCTTATATCTTTACCTTCATTAAGCCGTTGGATATTTTCTTC
ATAAGGCAATACGTCGTTTGCGTTGTTAAAAACATATTCCTCTTTAGGTTTATTTTCTGT
CCCAACATTTTTAGTAGCTGCAGCATCACGAATAGCAAACGCAAGTTTGTAACGTTCGAA
TTCTTGGGTTAGCATTTCATATTCTTTCGCATACATTCGATAGTTATATTCTGTTAATGT
CATTTGCTCAATAACATTTAAATCTGTAATACCAAGTGTTGACAT
>>XIS-PHAGE_[25694 to 29158]_tmpM68_FRWD
TTATAAGTAATACTCAGAATTGCGTTTAGCATTTCTGCCGTTAACAATACTAGTAAGTGC
GTCGTTATTAATATCAAGTTCAACTTTTACAGTTTTCATGTTTGGCGATGTTTCAATTGA
ATGTGTGTGTTGGACTTGTGCGTTGATATTGCCACCAAGATTGCTTAAGTTACCAGTAAT
ACTAGAAATGTCAGGTGCATTTAACGTAGGTTGAAATGCATCAACTACTTTATCAGCAAC
ATTAGAAACGTTACGAATAACTTTACTTGAATGATTATCTATACCTTTGACGAAACCTAA
CATTGAATACATACCAACATCCATGAATTCACGTGAAGGTGAGTGAATACCCAAAGCACT
TTTAGCTGCATCTAAAGCTTTCTTAGCAACATTTTTAGCTGCATCTACTAATTGACCAGC
CATTTGACCAATACCTCTAATTAAACCACGGATCATATCAGCACCTGCTGACACAAAATC
TCCTATAAAGCTTTTTATTTTATTTACTGCATTTGTCATACCTTGACTAACTTTATTTAC
TACGTTAACAAATCCTTGAACCACTTTATTAACAAAGTTAATTAGCGTACTTGTTATAGT
AGATACCCATTGCATGCCTTTAGTCACGATGAAGTTCCAAGCTTGAGACATTTTGTCCGA
TATAGTTGATACAACTTGTGTGAATATACTTACTACTTTGTTCCAAATAGTTGTTAAAAT
ACCAGATAGGAAACTCCAAATTGTATTCCAGATATTTGAAATAAAACTCCATGCCGCTTG
TAATGCAGTAGATATAGCTGTAGTAATAGCATTCCATACTGTTGTTGCTACGCTAACTAT
TGTGTTCCACAACGTTTGTAAGAAAGTCCAAATAGCGTTCCAAATTGTCATTGCGATAGT
CATGATTGTTGTAAACACAGTAGTTATTACAGTGACTAACAAATTCCAAATCGTAGTAGC
GATTGTAATTATCGTGTTCCAGATTGTACTTAAGAATGTCCAAATAGCTGTCCATATCGT
CATAACTATTGTCATTATCGTCGTGAAAACAGTTGTAATGATTGTAACTAAAAGGTTCCA
TACTGTTGTTGCAATAGCGATAATTCCATTCCAAAGTCCTTGTAAATAAGCGACAATTTG
ATTCCAAACAATCATTATAAAATTGTATACATTAGTTACTGCTGTAGTGATAGCTTTTAA
AATAGCATTCCATACAACCGAAGCTACAGCTTTTAATACATTCCAAACATTAACCATAAA
CGTTTTTATCGCATTCCAAGCATTTATAATAAAGTTTCTGAATCCTTCATTTTTATTCCA
CAATAAAACGAATATAGCTATTAATGCAGCGATTACACCAATTACTATTGTTATTGGACC
ACCCAAAATACCAAACACAGTTACTAGTCCTGTGATAGCATTTCTAATTAATCCAATCTT
ACCGAATAACAATTGGAATATAGCTGTAACTAATTTTATTGGACCTTTTAATGATGTCAT
TGCCTTACTTAATACTAAAGTTCCTGTTTTAGCCCAACCAAACTTAGTTACTAATGCGAC
TAATCTTGCTGCTAATGGCCCCAGAAAATCCATTACCGCTAATATTGGAGCAATTAAAAA
TCTAAATGCACCAACTAAAGTTATAATGACGCCAACTAATTGTGCTGTAGCTGGATGCGC
CTCAAACAAGTTAGCTATCCAACCAGTTATTGCTACTGCAACGCGTAATACTGCACTAGC
TATAGGAGCCATCGCTGTTGCGAATGCAACTAATCCTCTTGCAATGTTCCCAATTAATTG
CATTATTAGTGGTCCATTAGTTTGTATATAGCTGACAAAATCTTTAAATCCTTGAGATTG
TCCTACTTGTTCAGACCATTCCCTAAACTTAGCTGTCATTTGTTCAAGAGATTGGAATAT
GCCAGTTGATGATCCACTGAATGCATTCATCAAATTGTTAATTCCAACGAAAACATTTTT
AAAAATATTACCAATGATAGGTAAGTTTGTTTTTGTGTATTCAATAAAACGAGTTATCGA
ATTTTCTCCAGCTGCACTATTAGCCCAGTTAGAGAAAGATTGACCTAATCTATCCAACCA
ATCAGCCGACCATTGAAACAGTGGTGCTAATTGCGTGAATACATTGACTAATCCGTCACC
GAAACCGCCTGCAGCACTTAATAGCTTATTAAATACCGAAACACCAGTTGTATTCATCAT
ATTGAAGAACCTTGATGCTACACCGCTATTTTGAGCCCATTTAAGCGCACTTTGAGACGC
CTCTTCCATTCCTCTTGAAATACCACTAAAAAATGGTTGTAAGCTCTGCATTGCAGTTTT
AACAGTATTTAAACCATTCGCAAGAGTTGTGAAGATAGCGGATTGATTTTGCTTTATAAT
ATCAGTCCACGCTGACTTTACGCCATCTAACGCTTTTTTGTATTCATTTGTTGCTGAGCT
AGCCTGTAAAGTGCCATCATTAAGCATCTTTATAGCGCTGATAGCCATTGCGCCAAAGGC
TACAAAACCAGCACCAGCTATTGCTACTGCACCACCTAAAGCGAGTACACCGCCAGTTAA
CACTTTGATAGCGTTTAATAGCGCAAATACTACAGGGACTACGCTCGCTATTACAGGTAT
TAAGATACTAAAAGATGATGTAAGTAATCCACCAACCATATTAGAACCTACAGTACCGAA
CACACGGAACATATTAGCTAAATTCCCCATCTGTCTTTGAAAATTGTCGTTTGCTTTTAT
TATGTAGGCATAAGCTTTCTTTAAACCATTAGTATCGACATCTACCTTTGTTGTTTTTTT
GTTTGGCAATGCGTCTAATGATTTTTTAAACGCATAAATAGTTGGTATAGAAAGCCCTGT
ATCTACATCTAGCCGAGACCTAGTTTTGTTTGGAATACTTTTAAGCTCTTCTTTAGTGCG
TTTGATTTTAGAGTTAGCAACACCATTGTCCACGTCTATAATAGCTTTGGCTTTAGATCT
ATTAAAAGCTTCTAAACTAGATTTAGACACTTTCAATACTCGATTGAATTTACTGTTATC
AGCATTGACGTCAATATTGACACGTTTCTTTTCTAATTCTGATAATTTAGCTTCTGCTTC
AGCGATATCTTTAGTTAACTTTTGTTTTTGTAGTTTAACCTCAGGGCTAGCTTCTTTGGA
GTTTAGTTTATCTAGCTCAAAGTTTGATTCTAATACTTTTTGTTGTAAATCTTGTATATT
AGCATCTAGTTTAGCTTTTGCTTGCTTGTTGCTAAATGCATCTAAAGACTTTTTAGCAAC
TTTGATAGTTTTTTGTAAATTTTTATCGTTAGCATTTAGTTCGACATCTTTAGTTTGGTC
TGCTACTCGTTTGAATCTTTGCACAGACTTAACCGCACTATCAATTTGCTTTTTGAATTT
AGCTACACTTGCTTCAATAGTCGCTTTAATTTTATATTCCGTCAC
>>XIS-PHAGE_[26905 to 27024]_hypothet-phage-protein_RVRS
GTGAATACATTGACTAATCCGTCACCGAAACCGCCTGCAGCACTTAATAGCTTATTAAAT
ACCGAAACACCAGTTGTATTCATCATATTGAAGAACCTTGATGCTACACCGCTATTTTGA

>>XIS-PHAGE_[29171 to 30118]_stp_FRWD
CTACTTATAATAAAATTTCAAATCAAACTGAACTTTTTGAACTGTTTGATTAAACTCAAA
TTTATTAGCTCCGTATTTAAATTTTGGTTGGGCTATGTTCGTTTCAGTGCTTATTTCGAC
ACCGTTTTTATAAACTCGGAAGCTATCATAAACAATTCTGTCTCCAGCTTTTAGTTTGAT
CCCTTCGATTTTCATTATTTCAGCATGCGTTAAGTTCCATACAAACGATTCTGTATCTTC
GCCCAAAATAATTGTTATCTTTTTATACATGTTGAATTGGTCGTTAGGAGCACTACCATG
ATAGTAAACTGCACCTTTGCTCAAATTTTCAAATGTATACTTTCTTTTGTCTCCGCCTGC
ATGCCAATCAATATTAAAATCAAACGACCACAATCCAACCTTTTTGTTTTCTTCTAACTC
TAGGCTTGTTCCAATACTTTCACCGTATGGTAATTCTGTAGTTTCGAATTTTAGTTCAAA
AGAAACTTTATTACCTTTTTGTTTAGGGTTTATAACTCCGTTAAAAATAACTTTATACTG
TTTACCATTTACATAAATTTGTTGATCGTGTCTTGAATATTCATAATCCGGGAAGTTGTT
TTTATCTAATTTCACGTAATCATCAGAAGTTGGTTGAGTAAACCTGTAATTCAACTCTTC
TTTTCTTCTTATTTCTCGTAAATACATAGGTTCTATGTCTGTCGTTAACGAATACAACAT
ATCTCGCATATAAGCAATGTCTGAACGATTTTTAACTTTACAAAAACAAGGAACAACTAT
ATCTCTACTGATATAATTGCTCCCCATTAATATACGACCATTCATGTTTTCTTTATCTTG
ATACTTTGTGTTGATTTGCATGCTATCAATTACTATATCGTTAACGATAAACCCGTATTC
ACTTAATTTGATTACAGTACCATCTTTTTTAGTTAATTCTATGTCCAT
>>XIS-PHAGE_[30127 to 32028]_Q2FX67=pep_FRWD
TTATCCATAAAACTGATAATAATTTTTAATAAGTTCATACATAATAACTTCGTGGCCTCG
TTCATTCGGATGTAACCCGTCAGGCATGCTGGATTTTCTAAATGCAGGATTATAAGGTTT
GAAATAGTCTGTATGATATGCATCATATACAGGCACGTCTAATTCACTGCAAGCCAAAAC
TTGAGCATTTACATAGTCTTCAAGTGTTAACCCTAATTTATTTTTATCCGTGTCTTTACG
GCGTATTTTAGTGCCATCCATAGGACATTGTCTTGTAGCTGTCATGACTAATATTTTAGC
TTGTGGGTTATTTTCTTTTATAATGTTAATAGCACTACAGAAAGCGCCATAAAAGGTTTT
TAAATCTATTTTACTATCTCCAATCGGCACTCCTTGCCAATAACCGTGAAGCCAGTCGTC
ATCAGTACCTTGAACTATGATTAAATCAGCTCTTATTTGTTCTGCCTGACGATATATACT
GTTTTCTGTTTTGTCTGTACCAATTGGCACGGTAGCCATCGTAGCACCACCCCTTGCAAG
GTTCGTTGTTTTAGCTTTTAACTTTTTACCTAACATTTCGGTGAAATTTGTTTTCGCATG
TGATCCTCTAGCTACAGAATCGCCAATTGTTCCAATTGTTTTTATATCTTTAATATTTGA
TTTATCTACAAAATCATGAACGATAGTTCCGTCAGATGTGGTTACAGTTTTAGAACCCAC
TTTCTTTTGCTTATCTTCAATCAAATCTGTTTTGCTCATTAAATCAAGCGTGGATTTTGC
TATAGATGCAACTTTTGACTTTAAGTTTTCTGCTGCTTTACTAGGATTTGAAAGGTTAAC
GTCGTTTAAACCAGAAACATAGTTAGCCGCAGTATTCACCTTTTTCATATAACGTTGTTC
CCTACTGAATTCGCCAAGCGTTACATCTTGCTTAACAATCACATTATTTATATCCCTGAT
TGTTTTAATTTCTACTATACGCACTAGGTCGTTAAGTCCTAAAACAGCAGACTTTATTTG
AACTATATCCCCAGGTTGTGGGTCTGCTTCAGGATAAGCTTCTCTTAACACCAAAAAGTC
CAAAGACAAAGATTGTTTTAAAGACTTTTTTAATCTTGATTGCAATTCTTTATCCATAGT
TTCTTGGTCAGTCACTTTACCATCTTTAAATGGTTCTGCGTGTATATCACCATATATTTC
AGCTAATGCGCTTCTGGCCTCCATAACAAGGCCAGCGTGTTCGAATGTTTCTTCTCCTGA
ATAATTACCATATCCTCTGATAAAAGTTGCGAAATTACTTGCATCTTCTTCCAGTTTTAT
AGCGTTAGCGTTAACTTCATCAGAAATAAAATAAGACGCTTTCTGATTTGCAAAAGGCGT
CAATACAAACTTATATCTATCTTTCTTTTTGTCATACGTTATTTTATATTCTAAACCGAA
ATGTTCTAATCCCTTTTTAAACATTTCTAACCTTGTGTCACCTTCACCGCCGTTTTCAAA
CTTTGAAGACTTAACTTTGCCCTCGACTTCAAAAATCATTCCAGTACCTTGAAACACAAT
GTTAAAATATCTTTCTACTGTAAAAGATCCTGTTACATTAACATAAATCCTATCAATCAT
TAACTTGTCTATAGGAATCTCTCTAGCAGTACATTCAACCAGTTGTCTGTCGCCTTCTGA
TTTCCTATCAATGACAGTTATTACATATTCTTTCTTGTCATTTTCACCTTCGACATGACT
AACAATCCATCTTTTCCCTATAGCGTTAATAACTTCATAAGTGTATTTGTTTTCGAGAAT
ATCAAAAGTTAACACACCGTCAGCATTAACTTTTTTCACTAAAGTTGTTTCTACTGGTAC
AGGTGCGCCATTACCTTTAGGTGGTCTTACAATTATTGTCAT
>>XIS-PHAGE_[37236 to 39128]_hydr_FRWD
TTATTTATATTTATCTCTTATAAAGTAGATACCTTTTAAGCCGATTTGTTTATATAGCTT
AGCGATTGTACTAGCTTGATGTTGGCACCACTCTATAGCAGTAGCGTATTGGTGCGTAGC
TGGATTCTTAGGATTCCATCTGATTCTGTACAGTGTATTCTGTCCTTTGTTGATGTAATC
CTTTCTTACGAAGCTAGCACCGCCCATGATTGCTTTTGCTGGAGATGTCCAACCTTTATT
CCTAGCAAACGTCATTGCGTAGTTAGGATTGTTGTCGTAAGCGCCAATACCGAAGTAGTT
GTATACTCCATCTTTTCCGTTTGCGAAGTTACTTGTTCCATATCCACTTTCTAAGAAAGC
GTGTGCGATCAAATAAATTTCATTAATGTTGTGCTTTTTACAAGCTTCTGCGAACGCTTT
ACCTTGATTATTCAATGTCCCCTTACCTTTAAGTATCTTATTAAGCGAACTAACTGAAAC
ACCTTGATACTTGCCTAAATTAAGCATTTGGTAGAATTGTGTGTTACTTTCCCATATTCG
CTTAACATTCATTGCTGAACTTGTTTGTGCTCGTGTAGCGTTAGCCCAGCCCCAAGCATT
AGATTTTTTCGGGTTACCTCTTGCCATTTGTCTATCCAGTGCTTGTTTGAATGTATAAGG
GCTCGTTTCAGTTATAATCTGCGGTTGTTTAGATGCCGAGCCATTGTTAGCTGTTGGTGA
TGAGTCTCTTACATTCGCTATATCAGCGTTTTTATTATCTACCATAACTTTTATTCTAGA
TTTTGTTACAGTTGGTTTTGTTATGGAGTTTAATAATTTTTCTCTGTTTTTAAATATATT
AAGCAACGTCTTTTCTAACGCTTCGTATTTGTCTTTGGGAGGAACACCGTTGTCAATCAT
ATTCCAATTAACATGTTCCAACATCGAGCGCCAAATGCTACCATCTACTTTAAGATTTTC
AATACTTAGAGGTATCTCGTACTCAACCATCATGTCTACCGCTACACCCATTGCGTAAAT
TTCATTGAAAATAAATTCATTTTTACTCGCGCTATAATCTTCGCATACGTCTATAACTAT
ATAATCAGGTTCATTAGGAACCTTAAATACCGCTCTTCTAGGAGCCCAAATATTATGTCT
ATCAACATAAAAGTGGGGATATTCTACATCCTGTTTATATTTCTTTCTACTGTTATATAA
ACTTTCTACCGAGCTCATTGTTTGTGCATTTCTAATCATTATTCCTTTAGGTTTTTCGAG
TCGTCGATTACCTTCTACTATAAAGTGATAAATATATTCTGGATAATTAACTTCTTGACT
GGAAATCGTGTACTTTATAGTTGTTACATCTTTCCAAATCGGAACTTTTTTATTATTTTT
TTCGTTATCATCACTATCATCTTCCGGTTTAGGTACCGGTGTAGTTTTGTCTGGATGATA
TGGTGGTCTAACAAAATGTGTTACTCCTCCAGGCCCATCGTGATAAGTATGTTTGATTTT
ATAGGGAGGGCTGCCAGACCAATTAGCTGTATACCAATTCTGATCTACTGAAACAAACGT
ATTTTTATCAGCTGGACCAACAACTATCGCTACATGACCCGGGTTTCTATTAGCCCAAAC
TGCCCAATCTCCCGGCTTAGGCGTAAAACTAGCTGTGTTTCTATAAATTTTAAAATCTCT
ACCGCGATAATTGGATTTTTGAGCCATAGCATTTGCGTTGCCCCAAGTTCTGAACCCCCA
ATATCGTTCTAAAATGTAGTTAGGAACATCCCAACACTGCCCGCCGTATGCTCCGTCAAC
ATCTATAACTCTTCTGTTTTTAGCCATATACAGTGCCCAGTCTACTACTTCGCTTGCTGT
AGGTTTCCTATCTTTTGGATTAGGTAATCCCAT
>>XIS-PHAGE_[39141 to 40379]_tailfiber-2_FRWD
TCACCCCTTAATTAAGTAAAGTGTATTAGGGTCTTTTTGATACAAATAATTATATTCTGT
TTCACTGCCTGTCCAAATATTCAGTGACGGCTGCGAAGAACCGATAGGTTGATAAAGTTT
ATCTGCTTCCTCTTTTGTAAAAGCATTTGATGATAAAAGATAACGTTCATCATGACTGTG
ATTTATGTCTGATTTTTTTGATAAAGCATTTTCTAATCCTTCAATCTGTTTGATTGTATG
ACTATGATTTTTATCTGCATACAAACTGTTTAATGATTGCTTGAATCCCTCAAAATCTTC
TGTACTAACTTTTGAGCCAATCTGTTGCAATACACTTTCTGAAATAGAGTTGTTTTGTAT
TGCTTCTGCTAATTCTCTTAATGTATTCATAGATTCAGGCGCGCTATCAACTAGTTCAGC
AATTTTTGAATCCGTATACGTTTTAGAGTCGTTGAGAGTTGTATCTTTGATTTTTTCAAC
TTCTTGCAATTTATTTTCTAACCCTTCAACATTTGCGATATTGATTTTGTCCAATAACTC
AGGTTCTGCTTTGATATTTGTATCTTTACCATCAATTTGCCACATTTTAGTGTCAGGATT
GATTGATACTACAGTACCGTTTTTACCGGGTACGCCTTGTTCTCCTTTTTTACCTGCTTC
ACCTTTTGCACCAGGTTGTCCCGGTTCGCCTTTATCACCTTTCGCACCTTTAAATCTACT
TTCATTCTTTTCGATGTAAGAAATGACATCTTTATCTATTTTCTCTTTAAAGTCTTTGCT
CAATAAATCTGTCGCGTTATCTTTTAAGATTCTCGTAATAGCATCATCTACCAATTTAAC
ATCGATTTCTTTTGCTACAGCAGATTCAATACCACTATCAATGATATTGAAAGAAAAGTT
CGCGACATGTATTTTTTGTTCTTCTTTCTCTAAAAACAGCTTACAACGTACATAACCAGC
GTGTTTGATAACCTTTTTAGGTATCTTGTAGGTAAGGAACCCTTTTACAACATCGTCGAT
AATAAGGGGCTCATTTTTGAATATAGAGCCATCTTCCATAAACAAATGCAATCTAGGTGT
TAAGCCATGCGCTTTTAGATCGATACGACCTTGTTTGTCATTGATACCTATTCTTATAGA
TGCTGTATTTTCATCTTCAGTGTAAAATCGACAGCCAATGTCACCTAAGTCAACACCATC
ATTTTTTATTCTCGTTTCAACATCTTTTATTTTGTACAT
>>XIS-PHAGE_[39215 to 39343]_hypothet-phage-protein_RVRS
TTGAATATAGAGCCATCTTCCATAAACAAATGCAATCTAGGTGTTAAGCCATGCGCTTTT
AGATCGATACGACCTTGTTTGTCATTGATACCTATTCTTATAGATGCTGTATTTTCATCT
TCAGTGTAA
>>XIS-PHAGE_[40385 to 40780]_hypothet-phage-protein_FRWD
TTATTCAATGGTCAATGTCGGAGATCCTGAATAAACATCACTTATAGTGACATACAACAT
CCCTGAAGGATTACTAAAGTTGATATTTTTACTTGCAACTCCGCTATTGACTCCTGATAT
TCCTAAATCACTTGAACCTAAATTAGTTTGCGAAACCCTCATTATACCGCTACGTACATT
TTCTATTGTCACCTGATAACTTTTATTAGGTTCAACTCCGTTTATTGTCCATTTTGCTGT
TGATTCTTCTATGCTATCCGGATATTTATTTTTAGGTAAGGGTTTAATTACAAAAGATGA
AGGCTTTTTCCATACTTGGATATTTCCAGCATATACTTTTGTATATTCTTCACCTTCGTA
AATAAACTTCTTTACATTTTTAAAATTACCTTCCAT
>>XIS-PHAGE_[40836 to 41273]_holA-3_FRWD
TTAGTTAATTTTGCTTGCATTGTCGCCACCTCCGTGATGATACTCGTTCACGTCAAAACC
GATTTCATTAGAGGTGTCTGTAAATGGTTGTGATGTGTCGTACTCTTTCGGTGCTTTTGT
ACTTAATTCCGGTGTTAAGCTAGTATCTTGTGAAGTTTTCCAAGTGACTTGTTGTTCTTC
TTTGCTACTATCTCTAGGCGCTTGATATGTCTGTGCTATTGATGAATCAGCAACACCTTT
TGACGTTGGGTCAGTAATAACGCCAATCCCTGTAAGTAGCGTGAGGATAGCACCTATAAT
CGCGCTGGCTTGATTTAATTGAGTTGATAAATCGAATCCGAATAAATCTGTGATTTGTTT
GATAAATAACAACAATGCACCAACTAAACCTGTTAATACTGCTTTATTTTTAAATCTCAA
TTTCCAGTTAATATCCAT
>>XIS-PHAGE_[41254 to 42700]_amidase-3_FRWD
CTAACTGATTTCTCCCCATAAGTCACCTAATATCTGATTAGGCGGGGCAGAACCATTCCA
TGTTCTAATAGGCAAGTAATAACGTTGCCCCTCCCATGTATATCCTACCCAAACGTGGCC
ATCTTGTAACATCACTTCTGTATAATCACAATATCCACCAGGTTGGAATTGATAAGCTAC
CGGGCATGATAAGAATGGTCCTACTTTTCTTACAGTGATTGGTTGATTACCGTTTGTGAA
TCTAGCGCTCTCTTCCATGTAGTAAGTGCCATATTTATTTCGTTTCCATGCACTCGCAAC
TGGTTTAACTGTATTACTTGAAGCGCTTGACTCATTAGAGACAGTGGCAACCGGTATTTT
ACCATCCATGTACGCCCTAATCTGCTTGATAAAGTAGTCTTTAAGTTGCAACCGCTTGTC
TTCTGGCAATAGACCGCGAGTTACTGGGTCAAAACCAGTGTGTAAAACCGAGCTTCTGTG
CGGGCATGATGTTGAAGTGAATTCGTTGTGCAACCTAATTGTGTTCCTGTTTGCTGGTAA
TCCCCATTTTTTCAACAATCTAGCGCACTCTTGGAAAGTTGCCTGTTCATTTTTTAAGAA
CGTAGCATTATCTGCGCCCATTGATTGACACACTTCAATACCGTAACCATATTTATTACC
TATTTGATTCGCTGTATGCCAACCTACTTGAGATTCATCTAAGGCTTGCCAAACTGTGTT
ACCTGATACATAACTATGCGCAACACCTGCTTCTAATCTTGATAAAGGTGCGTTAACTAA
TCCGTTTCGATACGCTTCTGCTGTTGCCCCTTTGCTTCCTGCGTCGTTGTGAATAACTAT
AAACTTAGGATTACCACCCCGTTTAGGTAGGTTATAACCTTTGACCACATCTTTGATGAT
TTTAAGTTCTACCGCTTTAGGTTGTGGCTTAGCTGTTTCTTTTTTAGGTATTTGCGTAGG
AGATTGAACTGATCGTGGTGCTGTCTCACTTTTAAAGTTCGGGCGGATAAACCACATAGG
GAAATCGTAAGCATGTTGTCGTCTTGTAACTTTTTCCCAACCCCAGCCGGGTTGTTCGAT
TCCGTCAGTCCAGCCACCGCCTAGCCAATTCTGCTCATATACAATGATATAATCTAAAGT
TGCTTCAATTACCCATGCTACGTGTCCGTATCCTGCACCGTAATTACTACCGAACACAAC
CATGTCACCGGGTTGTGCCAAAAAGTCCGGTGTATTTTGGTATACAGTAGCTAGTCCATC
GAAATTGTTTGCAAATGGTATATCTTTTGCACCTAAACCTTTTAGAAGTAATCCAAACAA
AACTTTCCAAGCAGCATTGGCATAATCAAAGCATTGAAATCCATACCATAAGTCTGCATT
GAATTGTTTTCCCTCAGAAGTTTTCAACCACTCTATAAACTCTTTTTTAGTTAATTTTGC
TTGCAT
