# Supplementary material for: Characterisation of a Staphylococcus aureus Isolate Carrying Phage-Borne Enterotoxin E from a European Badger (Meles meles)
Source: Pathogens. 2023 May 12;12(5):704. doi: 10.3390/pathogens12050704 (PMC10220527; doi:10.3390/pathogens12050704)
Supplement: Supplementary file 1 [file pathogens-12-00704-s001.zip › Supplemental File 6 Sequences of the three phages.TXT]

>>HLB-CONVERTING PHAGE_FULL SEQ Consensus (2xNanoporen polished&Illumina):RC
CCAGTTTGGATACACACATCCCCTGTAATGCCAATGTTTATAGGATTTAGAGTCCCTAAT
GGGTCCCTAAATTACATGCTTTCTAAAATTTTAGTTGTTTTTTTGTTCTCCTCATTAAAT
TTTTCTTCTAACAAATGAGAATACACAGATGTAGTTATTGCTATATTTTTATGACCTAAT
CTTTTTGAAATGTAATGTATAGATACACCTTTTGCTAATAAATAAGAACAATGAGTATGT
CTTAAAGCGTGGGATGTAATGATTGGTATGTTGTTAACTCTACATGCTGATTTCAAAGCG
TTATTGATAGCTTGAAGGTTAATTATAGATCCGGCTTCTTTGAAAATGTAACCATCATAA
CTAATTGCAAATGAACTTATGATGTTCATGATGTGTTTCATATCAGATTTGGCGATACTT
ATATGTCTAGGAGATGTATCAGTTTTACGTTCATCAATAAATATAGTATTTTTCACTTGG
TTGATATGCTCTATCTTTATGTTTCTTGCACCACTGACACGACAACCCGTACAAATCATT
ATAAACAGTGCTAATGATGAACGAGTTCTCTTCTTTCTGACGTGAGTTTTTAGTATTTCA
TATTCGGTTACCGAGATGAACTTTTCCTTTTCTGATTTCGTAGGTTTCCCAGCTTTATAG
TTAATTTTATAAGCAGGGTTTTTAAAAATAAGCCCGTCATATAATGCGTCATCTAAAGCC
GATCGAATAGCACCGTTTGTTTTTCTTATAGTTTCTTTAGCGTGTTCTTTTGAGTAGTCG
TTTATAAATTTTTGATAAACTTGCTTATTTATCTTTGATAACTCCATTTTACCTATTTTA
TGTTTTTGTATATGTTGTAATGCATTTCTATAATGACGGTAGGTATTTTCTTTAACGACA
GGTTCTTTATAAGTTTTAATCCAATTTTTGAAGTATTCTTCAAGAGTTATACCGTTATCT
ATATTAAAACCACTTCTTAACTCATTCAGCTTGTCCAATCCAGCTGAATTAGCTTCTCTC
TTTGTTCTAAAACCTTTCTTACGGTATCTTTTTCCTTCATGCTTAAATTCATATTGCCAT
TTTTTACCATCGTAACAACGTGTTTTCATGTGCTCCCTCCTCAAAATTGGCAAAAAATAA
TAAGGGTAGGCGGGCTACCCTTATATGATAAATACTTGTTAGAGTTAGTGGATTCAACAT
ATATTTATCAGAATAAAGATAAAAAGTTATTTAAAAAATGCGCTAAAATAGCTACTTCTA
ATCTTTTAGTTTTTAAATACACTAAACCGAATATTAAAGCTGCGTAAAAATACGGAAGAT
ATCCAATTAGTGTATCAGAGTCATGTGCGTATGCAAATAATGCACTAGATATAATAAGGC
CTAAAAAAAGGTGTTTTCTGAACATGATTGTTAATATGAAACCACGGAAAATCAATTCTT
CTGCTATTGCAGGTATAACAGCTATACTTAACAGCGACACCAAAAATGTTTGGTTTTGTA
TATCCATGTCTAGTTCCTCTTGGTTAGTGGGAACAGGAAAAATATGTGTGTAAAGAGTAT
CCAATCCGATAACTAGTAAAAAGGCACACACGATGTATACAACATGGTTGAGTGTTAACT
TTTTAAACGTAACTAGTCTAAAGCCAGCGAATTTAGCAATAACACTTACTATTATCAATA
GAAATAATGAGCTAAATGCATGATGGGAACTTAATTCTAAGCTAATGAGCAATAGCAAGG
AAATGACGACGGCCTTTACTACTGACATAAAATAATTTTCTCTTGTTACTGATAAATCAT
CTTGAAAAACTTCTTTGAATCTTTGCATTTTTAATTATTCTCTCCTTATAGTGTGTATTC
TTAGTATTTTTTTGAGTGTTTATTAGGTACGCGTCTAGTGTTTTTAACCAGCTCCTTTAT
ATGAGGTTTTCGCTTACTATATAATCTTACCGACAAGCTTGAAGTCGTCTATATAACTTT
ACCAATAATATAAAACTCATCGTCTTTAGTTAGAGGGTTATCCGACATTTAGCACTAGGT
ACTAAATATGATATAATAAAATAAAAAGTAGGTGATATTTTGCAAATTTTACTATTGTTA
ATTACAACTGGAATACCAAGTTTTTATACTTACTACGCTTTATCCAATAAGGATTTGGTG
TATTTCAATATTGATAACAAGAAAATTATTCTCACTTTCTTCTCTATAGTTTCTGTTTTT
ATATTTTTATTAACTCTTAGTCTGTTTTCAGGACAAAACAACGTAAACCAGCTATTTCAA
AAGTTAACTTTTACAAAAACATTGTCTGCACTAATAGTAAGTATATTAATAATCATCATA
TTAACAGAGTTCGCGTATACAAAAATTATAGAAATATACAATACTTTTAGTAATCATAAC
CGTAAAAGTAATAATTAAAAAAGGTTGAAACGCTACCTGTACATCTATTAAAGTATGAAG
ATAATAAATATAAAATGTTCATAACTGTAAAAGATTTCGAAGGTAACATAATTGAAAAAG
GATTCCTTGATAACTATTCAAGAATACACAATCGAAATATATTACTTGATACTAGATTTA
ATGCTAATTACGAAGACTTCAAAAAATTGTCTGAATACAATGATTCATATTTAGATTTTG
AAAACCAAGTTAAATTAGAATATCTATATATCGATAAGAAAAAATTAATTATTTCTTCTT
AAGTTCTTAGATTAAACTTTCAATTTGACTACTAGTTAGTTTTTGATCACTTCCGGACTC
GCCATTTCTAATTTCACCTTTATTCTCACTCATGCTCTCACCACCATTCAACGTCTACAC
TAGTAGGCGTTTTTGATTTTTATATTATTTCAAGATGTTTAATAAATATGAATATAATAA
AGAAAATAGCACCTATAATAAAAAAGAGAGAGGTAATTAATATACAGGTAACTGTACTTT
CATCAATTGATATCTTATAGATTGAAATAAAAAGCAGTACAATAGTTGCTATCAAAAACC
AAATTAAAATAAACGTGAAAATCATAATTTTTTTAATCTCTCCCTTGTTAAAATTCCAAT
TTTCTAATCCACATGAACTTAAAGGTTAAATAATAAAATAAATATATAAGACTTAATGTT
AAGATTAGTTTTTTTATTTTCATTTCTCCTTTGTTTATGTTTATATAAAAGTGCCATATA
GGCGCTGTTAATCACATTTTAGTTCTTTCGGTAATTTTAGACTCCATAACTCTTTGACGT
GACTCTTTAGCTTGTTGAATCATATCTTTAAATTCTTGACCGTCTATAAAAGATTTAACT
TCTTCTATTTGCTCTTGAGTAAGCTCTTTACCACCAGTATTAATGTGTAAGTGTTCAATT
TCTTCATAAGAACTCATTTTTTCGCCTCCTGTTCTTCAAATTCACTTTGAGTTAAAGGTA
AATCGTTATTCAATCTATAAGTCAATTCTTCTTCGGTGTAAAAAGGAATTTTAACCAATT
CCCAATCTTCAATGTTAAAGTCAATTTCTTTTAATTCCATGTTTAATCCTCCTGTAAAAT
GATTTTTCTATTATTTATAGTAATTATTTGTAAAAGTTAAAATATGCTCTTTCATTTCAT
TCTCAGTTATTTTTCCATCTTTATAAGCTGTTTGACATTCTTTTATAAATTTTATCAAAT
CATCTTCTTTGGGTTTATTCTTTAATGATTTACCAACCTTATAAGCGCCGTATAACGCCG
GCGTCCATACGGCTGCTGTTGTTTTTAAGCCAACTTTTTGCATTTTACCACCTACATTTT
GCAATTTGTTACCGGTAGTTTCAGCTTTATCAGCTAAGTTTTGCCAAAAGGCTGATTTTT
CTATATATTTCTTATTTTTTGTAATTTCTTTTTCTATTTTTTTCTTTTCTCTTTTAGTTA
AATCTGCGTTTAACTTTTCTTCAAGTTTTTCAATTTCATCGAACCATTTGGCATTAATAT
CATTTCTTTCAATATCGCTAAATTTTTTACTCATTTTCATTTCTCCTTTAACTATAAAAT
AACTTTTCCAATTAACCTCACACTTTCGTTCCTGTAAAAGTGTAGATCATCGTATTCTTT
ATTTAGTGAAACTAGAGTCAATCTATCATCTTCAACAAAGACTTTCTTAACGTACGCTTC
TTCTTCAATGATGAAAATACCAATTTGTCCATTCTTTATATTGTGAGTTTTCTCTACAAA
TATGATTTCTCCATCTTTAAACATAGGTTCCATAGAATCACCATTTACTTTTAATGCTAA
ATCGTGCGCAGGGATAGGGGCTTTAACCATTTCAGTAAATAGCGTTTCATCGTGTAAACG
TTCTCCTACACCAGCAGAGACGCAACCATTGACGTTAACTGGAGTTTTCTCCTGTTTATA
TGAATTAATATCTACAACGTTATCTCCTTTAGAATTCTGTTCTTCCAATTGTTCATTTGC
ATAGTTAAGTACGTTTTCTTGGCGGGGAGGCGTGAGTTTGTTGTATATGGAAGTGATGTC
GTTTTTTTTGCTATTTCTTGCAGGGAACAAATCATCGATACTGATATTTAAAATATGAGC
GATTTCAAACAAATCATCTTGTTTAGGGGTTCTGTACCCTGTCTCATAATTTGAAATAGT
AGCTTTTTTAGTATTGAGTTTTTCTCCTAGCTGATCTTGAGTTAAGTTCAATTTAGTTCT
ATAGTATCTGATTTTATTACCTATAAATTTTGCTAATTCTTTTTTATCCATTTTCTTACC
TCCTTTAAATGTACGTATAGTATATCCCAAATATTTTTGGTATTCAACTAAAAAATACAC
GAAAAGCAAACTTTTTTGTTGACTATAGTACACGAATCGTGTATAGTGAGATTTGTAAGC
AGGAGGTGACAACATGCAATGGAATTTAATAAAGTTGAGAAAAGAAAAAAAGTGTACTCA
AGAAGACTTAGCAAATCTTTTGAATATATCCATTGAGGGTTATCGTTTAAAGGAACTAGG
TAAAACTCAATTTAAAAATGATGAGATGTTCATTATTGCTGACTTTTTTGACGAAAATAT
TGGAGATATTTTTTTGCCCACAAAGTACACGAATCGCAAACAAACATCTTAATAGGAGGG
CACAATGGAACAAATCACGTTAACCAAAGAAGAGTGTGTCGAACAATGCATCAATAAAGA
CTTAAAACTTTTAGATTATCGAGTTCAACAAATTTTAGAAGGTGTTCTATCAGAAAGTAC
CACATACGGTGATGCAAGAAATAAATTAGAAACATTGAAAATTATTGCTGAATCTCATTT
TAAAACCGAACATGCTTCAGTTATTTACAAATTAGCATTGAAAAAGTTAGACAAAAAAAT
CAACACCACTCCAATTAAAGAGTGACGAATGAAATTAGAATTGTATTGATTTAATCGCCG
AAGATTTAAAAGCTTTTCGATTATATTCATCGTTTTGTATGAAGAACATATCGATTGAGT
TATAAAAACCCATTACACCTACATGTATATCGTAAGTACTTAGTGTTCTTGGACATTTAT
AATCGCCGTTCCAATTGTCTTCATAAACAACTTTAGAATAGAAGTCATCTTTAATCATAT
AGCTGACAATACCTGTTATTACAGTCTTGTCATAAATATCTATCGATGAGCCATCAACAA
ATTCTAGTGTATAGATTTTTTTCATAATACCACCTCCTTCCATTGGGAGACATCTAAATT
ATACACGAAAGGAGCAGATTTAATTGGAAGTTCAAAACAAAAAAGTCATCTATTACTACT
ATGACGAAGAAGGTAATAGACGACCCGTAAATATTCAATACAACGATGGGTACGACTTAA
TGATAGAACCGCGTTTTATTGAAATGACGCTTGAAAGACATCCGCATTTAAAAAATAACT
TTTATGGATTAATAGATGGAAAAGAATTTAAGTTAGATTAAATTTTTGGAAATGCAAAGG
AGGCACAACAAATGTTACAAAAATTTAGAATCGCGAAAGAAAAAAATAAATTAAAACTCA
AATTACTAAAGCATGCTAGTTACTGTTTAGAAAGAAGTAACAACCCTGAACTGTTGCGAG
CAGTTGCAGAGTTGTTAAAAAAGGTTAACTAAATTAGGCCTTATTATTACTTTTTAGAAT
GTGAACAATAGGTCGATAAAAAACTTAATAAACAAACTATAGCAACTATCAATGAATTTT
GAATATGTAAATCGTTCTCATTTATATAGTTTGTTACAAAGATTTGAATGTCAGCACCTG
CCGCAATGCCATTAGACCATCTTATTAACTTTTTGAAAGGATGTGGAAAATTATTTTCGA
TACGTTTGACAAATTCATCGTGTCTCTTGTAGGTACTTTGCTCATTTATTGGATAGGTCG
AATTGATGGCTTCAGCCAAAGTAGAGATAGCAGTTGGATTGATATAAAAATCTCTAATGG
TCTGTTGTGCTTGAAGCACTATCTCATCATCAAACCTATAGAGTTCCTTAAAAGATTTTA
TCGTTTCTTCAGAAAATAAATTTCTTTGAAATGCTAGAGATGAAAAAGAATTACGCAAAT
TAAAATTCATTTCAATTAAGTTGTTTAGATGAAAGTCTACTTTGAAGTCAGAAAATAAAT
TTATGTTGTTTCTATTAATTATATCTAATTGGTACTTAGGTTTTAAAGATTGTTTAATTG
CCATACTTTTAGAAATTTCAACATTACTAATTACGTTATTAATAGAAAAACGAACATTTT
TTAAAGGATCAATATACACCAATATCACCACCTTATTGTTTAATAACAATATTATACACG
AAAGGAAAGATAGAAATGCCACACATCCTAAACGTAACTATTCCAATACCTGAAACACAT
GTACTTATCACAAAAGATGAATATGATGAGTTAATTGGTTACTCATTAGATCCGGTTTGG
AACATGAGTGACTTAAAGAAGAAATTAAAAATTGCATCTGATGAAACAATAAAAGACAGA
TTATTATTTCATCCTAGATTTGAAAAAGAATTGAAAGCTAAAGGAATCGCACATTACCCT
GATGAAAATTTTAACCGTTGGAGATTCAACGCAAGAAAGATGAATAAATTTGTCGATGAG
CATTTCAATGAAATTTATAAGGAGAGAATAAAATGAGCGACACATATAAAAGCTACTTAG
TAGCAGTACTATGCTTCACAGTCTTAGCGATTGTACTTATGCCGTTGCTATACTTCACGA
CAGCGTGGTCAATTGCAGGATTCGCAAGTATCGCAACATTCATATTCTATAAAGAATACT
TTTATGAAGAATAAAAAAACTGCTACTCACAAAAGTGAATAGCAGTGCATACAACATTGA
GTTAATTATACATGTATGCATAAAAGGAAGTCAATATAAATCATTGGTAAATACTGCTAC
TTGTTGGCGCAAATAGCAGTCCAAGTGATTAGCAAATTAATGTAAGTTCAATATAAAACG
AAATAAAGGAAGTGTCAACAATGTATTACAAAACGGGTGACGTATGTCGAAAAATAATTA
ATGTAGATGGCTTTGATTTTCAATTAAGAGTTAAGAAACGAGCATATAGCGTCGAAATAG
TTGTTTTAAATCATGAGGGGAATTCAATTGACGGGCTACTAGTTTCTGATGAGAACGATC
TATACACAGCGTTAGATATTTTGAAACAAAGTATTTATGAATGGATTGAAAATAACACAG
ATGAACAGGATAAACTAATTAACTTAGTCATGAAATGGTAGGAGGTTGCTATGAAGCAGA
CTGTAACTTATATCATTCGTCATAGGGATATGCCAATTTATATAACTAACAAACCAACTG
ATAACAATTCAGATATTAGTTACTCCACAAATAGAAATAGAGCTAGGGAGTTTAACGGTA
TGGAAGAAGCGAGTATCAATATGGATTATCACAAAGCAATCAAGAAAACAGTGACAGAAA
CAATTGAGTACGAGGAGGTAGAACATGACTGAACAAACTAATCAAGATGTCGATATTTTA
ACGCAACTAGGTATAAAAGACATCAGCAAACAAAATGCAAACAAGTTTTATAAATTTGCG
ATATACGGCAAGTTCGGTACTGGTAAAACTACGTTTTAACAAAAGATAACAATGCCTTAG
TACTAGATATAAATGAGGACGGAACAACGGTAACAGAAGATGGGGCAGTTGTGCAGATTA
AGAATTATAAGCATTTTAGTGCAGTGATTAAAATGCTGCCTAAAATTATTGAACAACTAA
GAGAAAACGGAAAACAAATTGATGTTGTAGTGATTGAAACAATCCAAAAGTTACGTGATA
TCACTATGGACGACATCATGGACGGTAAATCAAAGAAACCGACATTTAATGATTGGGGCG
AGTGTGCTACACGCATTGTAAGTATTTATCGTTATATTTCTAAATTACAAGAACATTATC
AATTTCATCTTGCTATAAGCGGACACGAGGGCATTAACAAAGACAAAGATGATGAGGGAA
GTACTATCAATCCAACAATCACGATAGAGGCACAAGACCAAATAAAAAAAGCAGTCATCA
GTCAATCTGACGTGTTAGCAAGAATGACAATAGAAGAACATGAGCAAGACGGTGAAAAAA
CTTATCAATATGTACTTAACGCTGAACCATCAAACTTATTCGAGACAAAGATAAGACACT
CAAGCAACATCAAAATTAACAACAAACGTTTCATTAATCCAAGTATTAACGATGTTGTAC
AAGCAATTAGAAATGGTAATTAAAAATTAATTAAAAGGACGGTATAAAAATTATGAAAAT
CACTGGTAGAACACAATACATTCAAGAAACTAATCAAGAGGCATTCATGAAAGGTGGGGA
CTTTTTAGGAGCTGGAGAATTTACAGTAAAAGTTGCAAATGTCGAGTTTAACGACAGAGA
AAACAGATACTTCACGATTGTTTTTGAAAACAACGAAGGTAAACAATACAAACACAACCA
ATTCGTCCCACCATTCCAACAAGATTATCAAGAAAAACAATATATCGAGTTACTTAGTAG
ATTAGGAATTAAATTGAACTTACCAGATTTAACTTTTGACACAGATCAATTAATTAACAA
AATCGGAACTATTGTACTTAAAAATAAATTTAACGAGGAACAAGGCAAGTATTTTGTAAG
ACTCTCATATGTAAAAGTTTGGAATAAAGACGATGAAGTAGTTAATAAACCAGAACCTAA
AACTGATGAGATGAAACAAAAAGAACAGCAAGCAAATGGGAAACAGACGCCAATGAGTCA
ACAATCAAACCCATTCGCTAATGCTAATGGTCCAATAGAAATCAATGATGATGATTTACC
GTTCTAGGACGTGGTTTAAATGCAATACATTACAAGATACCAGAAAGACAATGACGGTAC
TTATTCCGTCGTTGCTACTGGTGTTGAACTTGAACAAAGTCACATTGATTTGCTAGAAAA
CGGATATCCACTAAAAGCAGAAATAGAGGTTCCGGACAATAAAAAGTTATCTATAGAACA
ACGCAAAAAAATATTCGCAATGTGTAGAGATATAGAACTTCACTGGGGCGAACCAGTGGA
ATCAACTAGAAAATTATTACAAACAGAATTGGAAATTGAAAAAGGTTATGAAGAAATCAG
TCTGCGCGACTGTTCAATGAAAGTCGCAAGGGAGTTAATAGAACTGATTATAGCGTTTAT
GTTTCATCATCAAATACCTATGAGCATAGAAACAAGCAAGTTGTTAAGTGAAGATAAAGC
GTTATTATATTGGGCTACAATCAACCGCAACTGTGTAATATGCGGAAAGCCTCACGCTGA
CTTGGCACATTATGAAGCAGTCGGTAGAGGCATGAACAGAAATAAGATGAATCACTATGA
CAAACATGTATTAGCGTTATGTCGCGAACATCACAACGAGCAACATGCGATTGGTGTTAA
GTCATTTGATGATAAATATCAATTACATGACTCGTGGATAAAAGTTGATGAGAGGCTCAA
CAAAATGCTGAAAGGAGAGAAAAATGAATAAGTTACTAATAGATGACTATCCGATACAAG
TATTACCGAAATTAGCTGAATTAATAGGGTTAAACGAAGCAATAGTATTGCAACAAATTC
ATTATTGGTTAAACAACTCAAAACATAAATACGATGGTAAAACTTGGATTTTTAATTCTT
ATCCAGAATGGCAAAAGCAATTTCCATTTTGGAGCGAGAGAACTATAAAAAGGACATTTG
GGAGTTTAGAAAAACAAAATTTATTGCATGTAGGTAACTACAACAAGGCTGGATTTGACC
GTACAAAATGGTATTCAATCAATTATGAAACATTAAACAAACTAGTGGCACGACCATCGG
GACAAAATGGCCCGACGATGAGGACAAATTGGCACGATGCAAGAGGACAAAATGACCCGA
CCAATACCATAGATTACACAGAGACTTCTTCAGAGACTACTTCAAATAATAGCGCAACTG
ACGTTACGCATGAGCAATTTGAGGAATGGTGGAAACTTTACGACAAGAAGAAAGATAAGA
AAATGTCTTTTACAAAATTCAAATCATGCTTAAAGAAACATTCTTTTGAACAAATCATGC
AAGGTACTCGAGAGTATTTAAAAACTATTACAGACAAACAATATAAAAAGTACCCCAAAA
CGTTCTTAACTAATGAAAGTTATATGAATGATTATAGCGAAGAGATTAAAGAAGAAGTAA
ACAATCAATATGTAGATGCGTTTCAGCGTGCATCACAATCAAGTATAGAAAATTTACCGT
TTTAAAGGAGTGAGAAAGTGGAGTCATTCCAGAACTTAGCAAAGAAACCAACTTTAAAGA
AACAAATCATTGAACAAGCGTTTGATTTGAAATGTGAGAACTGTGGACGTAAGTACGACT
ATTACAAATTTGATGACGGTTCAGAATTCAAACATGGTTGTGACTGCGAAATGATAGAGT
ACGCCAAACAATCAACTGAAAACTATCACAAGAGAAACAGACGTAGAAAAGCAGAACGCA
TATTTAAACAATCGATAATGAACGAAGATCTAACGAAAGCAACATTTGATAATTACAATC
CAACTAATAGCCAACTAGAGTATGCAAAAAACTTATGCGAACGTTACGCAAACAATTTCA
CGTTAGACAATAAACAATCGCTACTAATCCAAGGCTCATTTGGTACAGGTAAATCACACT
TATCAATGAGCATTGTTAAATCAGTTAAAGCTAAAGGTTACACAGTGCTATATATGAACG
TACCTCAATTGATATCAACGATAAAAAATACTTATAACAACCAAACTGCTATGACTGAAC
AGGAATTGGCTCAAATTATAAGTGATGTCGATTTAATGGTATTCGATGACTACGGTATCA
ACATGAATGAATTCGCTACTAGTAAGATGTTCGAGCTTATCGAAAGTAGAATAGGCAAAC
ACAACATTTTTACTACCAACTTGGACGAAAAAGAAATGACAAAAAACAAAGACTTACAAC
GTATATTTAGCAGAATCATGAGCAATACAACACTAATCAAGATGGACGGTCAAGATTACA
GGACTAGAGGTTTAAAACTATGATTACCAAAGAATTTTTAAAAACTAAACTTGAGTGTTC
AGATATGTACGCTCAGAAAATCATAGACGAGGCACAGGGTGATGAAAATAAGTTATATAA
CCTATTTATCCAAAAACTTGCAGAACGTCATACACGCCCCGCTATCGTCGAATATTAAGG
AGTGTTAAAAATGCCGAAAGAAAAATATTACTTATACCGAGAAGATGGCACGGAAGATAT
TAAGGTCATCAAGTATAAAGGCAACGTAAATGAAGTTTATTCGCTCACAGGAGCTCATTT
CAGCGACGAAAAGAAAATTATGACTGATAGTGACCTAAAACGATTCAAAGGTGCTCACGG
GCTTCTATATGAGCATCAGTTAGGTTTGCAGTCAACGATATTTGATTATTTATAAGAGGT
GCACGATGAGTAAATACAACGCTAAGAAAGTTGAGTACAAAGGAATTGTATTTGATAGCA
AAGTAGAGTGCGAATATTACCAATATTTAGAAAGTAATATGAATGGCACTAACTATGATC
GTATCGAAATACAACCGAAATTTGAATTACAACCTAAATTCGGGAAACAAAGACCGATTA
CGTATATAGCCGATTTCTCTTTGTGGAAGGAAGGGAAACTGGTTGAAGTTATAGACGTTA
AAGGTAAGGCGACTGAAGTTGCCAACATCAAAGCGAAGATATTCAGATATCAGTATAGAG
ATGTGAATTTAACGTGGATATGTAAAGCGCCTAAATACACAGGTCAAGAATGGATGGTAT
ATGAGGACTTAGTGAAAGTCAGACGTAAAAGAAAAAGAGAAATGAAGTGATTTAATGCAA
CAACAAGCATATATAAATGCAACGATTGATATAAGAATACTTACAGAAGTTGAATATCAT
CATTTTGAGGATGTGGATGATGAAAAAGATGCACTGGCAAAGCGCTTAGATGACAATCCG
GATGAATTACTAAAGTATGACAGCATAACAATAAGACATGCATATATAGAGGTGGAATAA
ATGAGTATCGTAAAGATTAACGGTAAACCATATAAATTTACCGAACATGAAAATGAACTG
ATTAAAAAGAATGGGCTAACTCCAGGAATGGTTGCAAAAAGAGTGCGAGGTGGCTGGGCG
TTGTTAGAAGCCTTACATGCACCTTATGGTATGCGCTTAGCTGAGTATAAAGAAAACGTG
TTAGCTAAAATTATGGAACGAGAGAGCAAAGAACGTGAAATAGCTAGGCAACGACGTAAA
GAGGCAGAGCTAAGAAGAAAGAAACCGCATTTGTTTAATGTGCCACAGAAACATCCAAGA
GGACGTTATGCGTGCTACCTGATGGAGAACGACATATTCGTGAAAGTTAAGAAGTAGATC
ATGACAGATAACGCACGCAAAGAATACCTAAATCAATTTTTCGGCTCTAAGAGATATCTT
TATCAGGATAACGAACGAGTGGCACATATCCATGTAGTGAATGACATTTATTACTTTCAT
GGGCATATCGTACCAGGTTGGCAAGGCGTGAAAAAGACATTTGATACAGCGGAAGAGCTT
GAAACATATATAAAGCAACATGGTTTGGAATACGAGGAACAGAAGCAACTGACTTTATTT
TAAGGAGTTGGAAATGATGAAAATCAAAGTTGAAAAAGAAATGAAAATAGACGAATTAAT
TAAGTGGGCGCGAGAAAATCCGGAGCTATCATTTGGCAGAAAATATTATACAACAGACAA
AAATGATGAAAACTTTATTTACTTCGGTGTTTTTAAAAATTGTTTTAAAATAAGCGATTT
TATATTAGTTAATGCTACTTTTAGTGTCAAAGTTGAAGAAGAAGTAACCGAAGAAACTAA
GTTTGATAGGTTGTTTGAAGTGTATGAGATTCAAGAAGGAGTCTATAAATCCGCATTACA
CAAAGGTATCAGTTTGAACGAACGTTTTGAAGACGACAATATTTTTCCTACCAAAGCATT
CTACATCTTAAACGACGACTTAACTATGACGTTAATCTGGAAAGATGGGGAGTTGGTAGA
ATGATGCAAACCTATAAAGTAAGTCTTTGTATCAAGTTCTTAGCATCTAAATGTGATTAC
AAAATAAAAAAGCATTGTTTTGTGCAAAGTACGAATGAGGTTGAAGGCGCGTATATGGCA
TTAAAACTGACTCGTAAAAAGCTCCCATTCAAAACTGCAAGCATAGAGGTCGAAAAAGTG
GAGGTAGTAGAATGATGCCGAAATATCGAGTATGGGACACCGAAACAAAAAAGATGTGTG
AGGTTGTGGCGTTAGATCTTCACAATAGCGAAGTTAGTTATTCAACAAAAGAAAATGAAT
ACGGCAAGGTTATAAAGGAGTTTATAAAGACTGAGAAAATGGCAGATGTAGAACTTATGC
AGTCAATTGGTATAAATCTGTGGGGAAGAGAATTATACGAGGGCGATATATTAAAAGTCG
TATCAACGAAACTGTGGGGCATCGAACGGGATAAAACATACATTTATTTAGATGCTACAG
GCGTAGTCACTCGAAACGCTATTGGTACTATGATTGGCGACGTACAGCTAATGAGAGTTT
TTGATGCTGAAGAAGTTCGTGAAACGCCAACTATTGAATACCTAGGCAATAAGTTTGAAA
ATCCGGAGTTACTGGAGGAGATAGAATGAACTATGAAACAGGGTTCCAACTAGGTGTAAT
GGAAGCTAGGTTGAAGGATATGAGAAAACAACGTGATGAGTACAAGAAGCAACGAGATGA
GCTTATCGTGGATATAGGTAAGTTAAGAGAACGTAACAAAGAGCTAGAGAAGAAAGCAAG
CGCATGGGATAGGTATTGTAAGAGCGTTGAAAAAGATTTAATAAACGAATTCGGCAAAGA
TGATGAAAGAGTTAAATTTGGAATGGAATTAAACAATAAAATTTTTATGGAGGAAGACAC
TAATGAATAATCGCGAACAAATTGAACAGTCCGTTATCAGTGCTAGTGCGTATAACGGGA
ATGATACAGAGGGATTGCTAAAAGAGATTGAGGACGTTTATAAAAAAGCGCAAGCGTTTG
ATGAAATACTTGAGGGAATGACAAATGCTATTCAACACTCAGTTAAAGAAGGTATTGAAC
TTGATGAAGCAGTAGGGATTATGACGGGTCAAGTTGTCTATAAATATGAGGAGGAGCAGG
AAAATGACTAACATATTACAAGTGAAACTATTATCAAAAGACGCTAGAATGCCCGAACGA
AATCATGAGACGGATGCAGGTTATGACATATTCTCAGCTGAAACTGTTGTACTTGAGCCA
CAAGAAAAGGCAGTGATTAAAACAGATGTAGCTGTGAGTATACCAGAGGGCTATGTTGGG
CTATTAACTAGCCGTAGTGGTGTAAGTAGTAAAACGCATTTAGTGATTGAAACAGGCAAG
ATAGACGCGGGATATCACGGCAATTTAGGGATTAATATCAAGAATGATATGGAGCATGAC
GGCATAACATCATTATACGAAGATTTAGACGACAAACTAGTAAACACTTTAAATATAAAA
GGTAATTATATAAACGAAGGAGAAGGCGCTAGAAAGGTATATAAAATCAACAAAGGCGAC
AAACTAGCACAACTCGTTATCGTGCCTATATGGACACCTGAACTAAAGCAAGTGGAGGAA
TTCGAGAGTGTTTCAGAACGTGGAGCAAAAGGCTTCGGAAGTAGCGGAGTGTAAAGACAT
CTTAGATCGAGTCAAGGAGGTTTTGGGGAAGTGAGTATAACAATAATACTTTTGATAGTT
TTGGGTTATATGATTTTCTGTGTTTTAATCGAAGGATATTTAAACACTAATAATGCTAAT
CGTGCATCTATGTATAAGTGGGGAGCGATTATAACTCTCGCTATAACACTTATTTTTGCA
GATGCGTACAACAAAACTCCTATTTTAATTCTGTTTTTGGTAATAAATTTCGTAGAAAAA
CTTAGAATCATTCAGAGGAGCGATAAGAAGTGAGTAAGAAGGAAACGTATTATGTTATAG
AGGTTAATAAGGAAATTTATTTATATGATTATTATGCAGGTGGATATGATTTTACTGACG
ACATTAGGCATGCGAGAAAATATCTAGATGCTAAAAAAGCAAGAGATATTGCCAGAAAAT
CAGGCGGAAAAGTATTATATTACAGAATTACGCATGAGGTTATAGGCTAATGCAATACTT
AGTCACAACATTCAAAGATTCAACAGGAAGTAAACATACGCACATAACTAAAGCTAAGAG
CAATCAAAGGTTTACAGTTGTTGAGGCAGAGAGTAAAGAAGAAGCAAAAGAGAAGTATGA
GGCGCAAGTTAAAAGAGGTGCAGTTATTAAAGTGGGTCAGTTGTTTGAAAATATAAGGGA
GTGTGGGAAATGATTAAACAAATATTAAGACTATTATTCTTACTAGCGATGTATGAGCTA
GGTAAGTATGTAACTGAGCTGGTATATATTATGATGACGGCTAATGATGATGTAGAGGCG
CCGAGTGATTACGTCTTTCGAGCGGAGGTAAGTGAGTGATGTGGATTACTATGACTATTG
TATTTGCTATATTGCTATTAGTTTGTATCAGTATTAATAGTGATCGTGCAAGAGAGATAC
AAGCGCTCAGATATATGAATGATTATCTACTTGATGAAGTAGTTAAAACTAAAGGATACA
ACGGATTAGAAGAATACAGGATTGAATTAAAGCGAATGAATAACGATATTAAAAAGTAAT
TTATATTATCGGAGGTATTGCATTGAATGATAAAGATTGAGAAACACGATATCAAAAAGC
TTGAAGAATACATTCAGCACATCGATAACTATCGAAGAGAGTTGAAGATGCGAGAATATG
AATTACTTGAAAGTCATGAACCAGATAATGCGGGAGCTGGCAAAAGTAATTTGCCGGGTA
ATCCGATTGAACGATGTGCAATAAAGAAGTTTAGTGATAACAGGTACAATACATTAAGAA
ATATAGTTAATGGTGTAGATAGATTGATAGATGAAAGTGATGAGGATACTCTTGAGTTAT
TAAGGTTTAGGTATTGGGATTGTCCTATTGGTTGTTATGAGTGGGAAGATATAGCACATT
ACTTTGGTACAAGTAAGACAAGTATATTACGTAGAAGGAATGCACTGATCGATAAGTTAG
CAAAGTATATTGGTTATGTGTAGCGGACTTTTACCCTATGTAAGTCCGCATTAAAACAGT
TTATTATGTTAGTATCAGATTAATATTTAAAGTTATTAAATGCTAATACGACGCATGAAC
AAGAGGCGCATCTCTATGTGATGTGTCTTTTTATTTATGAGGTATGAACATGTTCAAACT
AATTGTAAATACATTACTACACATCAAGTATAGATGCGTCTTGATACTACTTAAGTTATA
TAAGGTGAAACATTATGATGACTAAAGACGAACGTATACGATTCTATAAGTCTAAAGAAT
GGCAAACAACAAGAAAAAGAGTACTAGAAAGAGATAATTATGAATGTCAACAATGTAAGA
GAGACGGTAAGTTAACGACATATGACAAAAGCAAACATAAGTCGTTGGATGTAGATCATA
TATTATCGCTAGAACATCATCCGGAGTTTGCTCATGACTTAAACAATTTAGAAACACTAT
GTATTAAATGTCATAACAAAAAAGAAAAGAGATTTATAAAAAAAGAAAATAAATGGAAAG
ACGAAAAATGGTAAATACCCCCGGGTCAAAAAAATCAAAAGCGATCAAAACGCTTGGGGA
ACGGGGAGGGGCTCGACTTCGCGATAATTTTAAAAATCCATGTACAACCCCCCTCTTATA
ACTATTTTAAGGCAGGTGATGAAATGGAGATTATAGTTGATGAAAACTTAGTGCTTAAAG
AAAAAGAAAGGCTGCAAGTATTATATAAAGACATACCTAGCAATAAATTAAAAGTAGTTG
ATGGTTTAATAATACAAGCAGCAAGGCTACGTGTAATGCTTGATTATATGTGGGAAGACA
TAAAAGAAAAAGGTGACTATGATTTATTTACTCAATCTGAAAAGGCGCCACCATATGAAA
GAGAAAGACCAGTAGCTAAACTATTTAATGCTAGAGATGCTGCATATCAAAAAATAATCA
AACAATTATCGGATTTATTGCCCGAAGAGAAAGAAGACACAGAAACACCATCTGATGATT
ACCTATGATTAGTAATAAATACGTTGATGAATATATAAATTTGTGGAAACAAGGAAAGGT
AATTTTAAATAAAGAAAGAATTGATTTGTTTAATTATCTACAAACGCATATATATTCACG
AAATGATGTATATTTTGATGAACAGAAAATCGAGGATTGTATCAAATTTATTGAAAAATG
GTATTTTCCAACATTACCATTTCAAAGGTTTATCATAGCTAATATATTTCTTATAGATAA
AAATACAGATGAAGCTTTCTTTACAGAATTCGCTATTTTCATGGGACGTGGAGGCGGGAA
AAACGGTCTAATAAGTGCAATCAGTGATTTCCTTTCTACGCCCCTACATGGAGTTAAAGA
ATATCACATCTCTATTGTTTCCAATAGTGAAGAACAAGCAAAAACATCGTTTGATGAAAT
CAGAAACGTTTTAATGGAAAACAAACGAAATAAGACGGGTAAAACGCCAAAAGCTCCTTA
TGAAGTTAGTCAAACAAAAATAATAAACCGTGCAACTAAATCAGTTATTCGTTATAACAC
ATCAAACACAAAAACCAAAGATGGTGGACGTGAGGGGTGTGTTATTTTTGATGAAATTCA
TTATTTCTTTGGTCCTGAAATGGTAAACGTTAAACGTGGTGGACTAGGTAAAAAGAAAAA
CCGACGAACATTTTATATTAGCACTGATGGATTCGTTAGAGATGGTTATATCGATTCAAT
GAAGCGCAAAATTGCGAGTGTATTAAGTGGCAAGGTTAAGAATAGTAGGTTATTCCCTTT
TTATTGTAAGTTAGATGATCCAAAAGAAGTTGATGACAGAAATATGTGGGAAAAGGCAAA
CCCAATGTTACATAAACCGTTGTCAGAATACGCTAGAACACTGCTAAGTACTATTGAAGA
AGAATATAACGATTTACCATTCAACCGTTCAAATAAGCCTGAATTCATAACTAAGCGAAT
GAATTTGCCTGAAGTTGATCTTGAAAAAGTCATAGCCCCATGGAAAGAAATACTAGCGAC
TAATAGAGAGATACCAAATTTAGATAACCAAATGTGTATAGGTGGTTTAGACTTTGCAAA
TATCCGAGATTTCGCAAGTGTAGGGCTACTGTTCCGAAAGAACGACGATTATATTTGGTT
AGGACATTCTTTTGTAAGACAAGGGTTTTTGGATGATGTCAAATTAGAGCCACCTATTAA
AGAATGGGAAAAAATGGGATTACTGACGATTGTCGATGATGATGTTATTGAAATTGAATA
TATTGTTGATTGGTTTTTAAAAGCTAAGGAAAAATATGGACTTGAGAAAGTTGTGGCTGA
TAACTATAGAACTGACATTGTAAGGCGTGCGTTTGAAGCGGCAGGCATCGAATTAGATGT
TATAAGAAACCCAAAAGCAATACACGGCTTATTAGCCCCTCGAATAGATACAATATTTGC
TAAACATAATGTGATATATGGAGATGATCCATTAATGCGTTGGTTTACAAATAACGTTGC
TGTAAAAATCAAGCCGGATGGAAATAAAGAGTATATCAAAAAAGATGAAGTCAGACGTAA
AACGGATGGATTTATGGCATTTGTTCATGCGTTATATAGAGCGGATGAAATTATTGAGTC
AAATCTTGATGATGAACTTGAATTTTTAAATAGTTTGGATTTTTAGAAAGGAGGTGCAAA
ATGGGAATCTTAGGAAAAATTTTTAATCGTCGCGAAGATTTAAAGTGGATGTTTGACTAT
GACGTAATCGAAGATTTGTCTAATCAAGCATATGTTAAAAGATTAGCACTAGATAGTTGT
ATAGAATTTTTAGCAAAGGCAGTAGCACAAAGTCAATTCAAAGTATTAAAAGGTTTTAAA
TCGCAAATGAATGACACATATTATAAATTGAATGTTAAACCTAACACAGACATGTCTAGT
GATACATTTTGGCAACATGTCATGTATAAATTGATTTACGACAATGAAGTTCTAATCATT
GTATCAGACAAAAAAGAATTATTGATTGCTGATAGCTTTTACCGCAAAGAATACGCTTTA
TATGATGATATTTTCGAAAGTGTTGAAGTAAAAGAATATACATTTAACCGTTCTTTTAAA
ATGGATGAAGTTATTTATTTAAAATTTAACAACAATCAAATCATGCATTTAGTTGAATCA
TTATTTGAAGATTACGGAAAAATATTCGGACGAATGATTGACGCACAAATGAAAAATTAT
CAAATACGAGGCATAGTCAAAACAGAAAGTAGCTCTATGGAAAAAGGACAACGAGAGCTA
ATGAATGCTTTTATGAAAAAGATGTTTAAGTCATTTAGTGAGAATCAAATTGCAATAGCT
CCGTTAACTAAAGGTTTTGATTATGAAGAACTTTCAAACGGTAAATCAAACAATATGGCA
TTTAATGAAATGTCAGACTTATTAAAAGATGCAATTAAAAATGTCGCGCTGATTATCGGC
ATTCCACCAGGTCTTATTTATGGTGAAACAGCAGATCTTGAAAAGAATATGAAGATTTTT
GAAAAGTTTTGCTTAAATCCATTACTTAAGAAAATTGAAAACGAATTGAATGCAAAGCTA
TACAACCGAAAAGAATATTTAGACGGTAATCGAGTTGTAGTAATTGGTGTTAATAAAAAA
TCGCCACTTGAATATTCAGAAGCAATTGACAAGCTTGTAAGCAGTGGTTCATTTACACGT
AATGAAGTAAGAATAATGTTAGGTGAAGAACCGTCTGACAATCCTGAATTAGACGAATAT
CTAGTGACGAAGAACTACGAAAAAGCAAACGAAAATGGTAGTACATTGAAAGGTGGTGAT
GAAAAATGAAGATAAACGTTAAAGGTGCAATTATTCCAAATGATGACAAATGGATTTATG
AAATGTTAGAAATGGATGCTACTTCTCCAAAAGACATTGCTGATTCACTTCCTGATACTA
ATGAAGATATTAACGTTATTATCAACAGTGGTGGCGGTGATGTATATAGTGGTAGCGAAA
TTTACACATCATTAAAAACGTATCCTGGTAAAGTTAACATTAAAATTGTTGGTGTTGCAG
CAAGTGCCGCCTCAGTAATTGCTATGGCGGGTGATCATATTGAAATAAGTCCGACAGCAC
AAATGATGATTCATAATGCTTGGACGATGGCAATGGGTGACATAAACGAAATGCAGAAAA
CAGTTGATATGTTAGATGGTGTAAACAGAGGTATTGCTAATGCATACATCAATAAAACCG
GTAAAACAGAAGATGAAATATTAAGTCTTATGAACAAAGAAACTTGGTTCAACGCACAAG
ACGCAGTTGAACATGGGTTTGCTGACAGTAAAATGTTTGATGAAACAGCACCGCGGTTGG
TGGCTAATTCAGGACAAATGCTATCAGATGATGTAATAAATCGTGTTACTGCATTAGTAA
GTAAAACACCAGAAATGAAAATCGATATTGACGCTATAGCAAATAAGGTAATTGAAAAAA
TGAATATTAAAAACGAGAAACCTAAAAACACTATTAACGAAAGTGGTTTTAATAGGTTTC
TTTTTTAATGCAAAAATGGGAGGTCATAAAATGACAGTTAAATTAAGTGATGATTTTAAA
AATGCTCGTACAGAGTTTTTAGAAGCAGTAAAAAATGGTGAGTCTCAAGAAGTACAAGGT
CAGTTATATTCTGATATGATTAATGAATTATTTGAAGAAGCTAGAGCGCAAGCTAAAGCA
GAAGCAGAGGGGATTTTAAATATGCCGACTGCCGATAAAAAGTTGAATGCTGAACAACGC
AAGTTTTTCAATGAAATTAATAAAGAAGTTGGTTACAAAGAAGAGAAACTAATCCCGCAA
GAAACAATTGATCGTATTTTTGAAGATTTAACAACGGCACATCCGTTATTACAAGTCATT
GGGTTGAAAAATGTTGGATTACGTTTAAAATTCTTGAAATCTGAAACTAAGGGCGAAGCT
GTTTGGGGTAAAATTCACGGCGAAATTAAAGGCCAGTTAGATGCAGCGTTTAGTGAAGAA
GAAGCAATTCAAAACAAGTTGACTGCTTTTGTTGTAATTCCAAAAGATTTAAAAGACTTT
GGTCCTGCATGGATTGAATCATTCGTGAAAATTCAAATTGAAGAGGCTTTTGCAGTTGCA
TTAGAAGCAGCATTTTTAAATGGAACAGGTAAAGATCAACCAATTGGTTTGATTCGACAA
GTTCAAGAGGGTGTGTCTGTTTCAGGTGGCCAATATCCTAAAAAGGAAATTACATCTACA
TTAACTTTTAAAGACCCTAAAACTACAGTTTTAGAGTTGACGAAAGTATATAAACACCAT
TCAACAAATGAAAAGGGCAAAGCAGTTGCAGTTAAAGGTAAAGTGCACATGGTTGTTAAT
CCTAGTGATGCTTTTGATATTCAAGCACAATACACACACCTAAATGCTCAAGGTGTATAT
GTTACTGCATTACCTTTTAACTTGAATATTGTTGAGTCACTAGCACAAGTTTCTGGCGAA
GCAACTACATTTGTAGAAGGTCGTTATCATGCATACTTAGGTGGAGGAATTAACATCAAG
AAGTTTGATCAAACGCTAGCTTTGGAAGATTTAGAGCTATACACTGCAAAGCAATTTGCT
TATGGTAAAGCTTTTGATAACAAAGCTGCAGCGGTTCACAAATTGGCGTTAGCAACATCT
GAGCCTGTAGATAGTGGCGAAACATTATAAACATAAAGAGGTGATAAGATGAGCGAAGTA
ATGAAACATGCTGTAGTCAGACCCTATACAGATATCGCTCATAAATATCATAAATACAAC
ATCTATGATATTTATCCGGCTAAGGGGTACGAGGAGACTCGAATTGACTTGTTAACTAAT
AACGAAGTCAATAAATACAATCAGGTTTATATCAAAGCTTTAGACAAACTTTCTAAAAAT
GAACTATTAGAAATTGCAGAAAGAAATAAAGTGGAAATACCTAAAAGCGCATTGAAAAAT
GAAATTATTGATTTATTGAATGCGTAGGTGATTTCATGGATGAACTTGTTCAAGATTTTA
AAGATATGGAAAAAATTGACCATACAAGTGAAGACAGTTATATTGAAAAACTTTTGAAAA
GATCTTACGAAAAGTTACAAAGAGATTATGGCAAGTTTGATATCGATAAAAACTTGATTG
GTAGAGAATTGGTATTAAATCGTGCCCGTTATGCTTATCAAGATCTACTAGAATACTTTA
ATGAAAACTATAGAGTTGATTTAATCGACTTTGGCATTAGCCTTGTGGAGGTTGAGGACG
ATGAGGAAACCATTTAAAAAACCTAAAATCACGACAAGACGATTAAAAACACGTGTTCAC
TTTTATAAGTACATTGAAAATGATGGTCCTGAAGCTGGAGAAAGCGAAGAAAAACTTTTA
TATAGTTGTTGGGCTAGCGTTGATGGTGTATGGTTGCGCGAATTAGAGCAAGCTATTGCA
AATGGAACGCATAACGACGTCAAGTTATATATTCGTGACCCACAAGGCGATTATTTGCCT
AATGAAGAGCATTATTTAGAAATTGAATCAAAGTATTCTACAAATCGATTGAATATTAAG
CAGATATCTCCGGACTTAGATAACAAAGATTTTATTATGATTCGTGGAGCGTATACATCA
TGAGTATAAAAGTTAGTGGTGATAAGTCTTTAGATAGAGAATTAGAAAAGCGTTTCGGAA
CTCAAGCGATGTTAAAAGTTCAAGATAGGGCGCTAATTGCTGGTGCTAAAGTAATAGTTG
AAGAAGTAAAAAAACAACTAAAGCCATCAAAAGATACGGGCGCATTAATTAATGAGGTAA
GTTTTAGTAAACCTGAATGGATAAACGGAAAACGTACAATTACTGTTCATTGGAGAGGTT
CTAAAGACCGTTATAAAATCGTACATTTAATTGAAAATGGACACGTTCAAAAAGGGACAG
GTAAATTTATCAAACCTAAAGCTATGGGTGGTGTTAATAGAGCAATAAGACAAGGGCAAA
ATAAGTATTTTGAGACGCTAAAAAGGGAGTTGAAAAAATTGTGATTGATATTTTGTACAA
AGTTCATGAAGTGATTAGTCAAGACAGAATTATTAGAGAGCACGTAAATATCAATAATAT
TAAATTCAATAAATACCCTAATGTAAAAGATACTGATGTACCTTTTATTGTTATTGACGA
TATAGACGACCCAATACCTACAACTTTTACTGACGGAGATGAGCGCGCATATAGTTACAT
TGTACAAATAGATGTATTTGTGAAGTTTAACGACAAGTATAACGCGAGAATCATAAGAAA
TAAGATATCTAATCGTATTCAAAAGTTATTATGGTCTGAACTGAAAATGGGAAACGTATC
AAATGGAAAACCTGAATATATAGAAGAATTCAAAACATATAGAAGCACTCGTGTCTATGA
GGGCATTTTTTACGAGGAGGAGAAATAAATGAAAGTAAAACAAGCAAGTGCGCCTAAAGC
GTATATAAATATTACTGGTTTAGGTTTCGCTAAATTAACAAAAGAAGGCGCAAAGCTAGA
ATATAGTGATATTACAAAAACTAGAGGATTACAAAAAATCGGCGTTGAAACTGGAGGAGA
CTTAAAAACAGCATATGCTGATGGTGGTCCAATCGAATCAGGGAACACAGACGGAGAAGG
TAAAATTTCGTTACAAATGCATGCTTTCCCTAAAGAGATTCGCAAAATAGTATTCAATGA
AGAGTATGATGAAGACGGTGTTTATAAAGAAACTCAAGGTAAACAAAACAACTATGTAGC
AATTTGGTTCAGACAAGAGCGACGAGATGGCACATTTAGAACAGTGTTATTACCTAAAGT
TATGTTTACAAATCCTAAAATTGATGGCGAAACTGCTGAGAAAGATTGGGATTTCTCAAG
TGAAGAGGTTGAAGGTGAGGCACTTTTCCCTTTAATTGATAATGAAAAGTCAGTACGTAA
GTATATCTTTGATTCAGCTAACATGACAAATCATGATGGCGACGGTGAAAAAGGCGAAGA
GGCTTTCTTAAAGAAAATTTTAGGTGATCAATATACTAGAAATGCGTCAGAGGATAACGG
CGAAACTTTGTAACGCAACCGGCTTCATCGGAAACTGCGATAAAGTCGGTTAATATACCA
GATAGTATTAAAACACTAAAAGTTGGCAACACATATGATTTAAATGTTGTAGTAGAGCCA
TCTAATCAAAGTAAGTTGTTGAAATACACAACAGATCAAACGAGTATTGTATCAATCAAC
AGTGGTGGTCAAGTTACTGCGGAAGCACAAGGTATTGCCACGGTTAAAGCAACTGTTGGT
AATATGAGTGACACTATAACAATAAATGTAGAAGCATAAGAGGGGGCAACCCCTCTATTT
TATTTGAAAATAAGGAGAGTATTATAAAATGGCAAAATTAAAACGTAACATTATTCAATT
AGTAGAAGATTCAAAAGCAAATGAAATTAAATTACAAACGTACTTAACACCACACTTCAT
TTCATTTGAAATTGTATACGAAGCAATGGATTTAATCGATGATATTGAGGACGAAAATAG
CACGATGAAGCCAAGAGAAATCGCTGACAGATTGATGGATATGGTTGTAAAAATTTACGA
TAACCAATTCACAGTTAAAGACCTAAAAGAACGTATGCATGCACCTGATGGAATGAATAC
ACTTCGTGAACAAGTGGTTTTCATTACGCAAGGTCAACAAACTGAGGAAACTAGAAATTT
TATCCAGAACATGAAATAAAGCCTGAAGATTTAACATATAAAGCAATGTTGAAAAATATG
GATACTCTCATGATGGACTTAATTGAAAATGGTAAAGACGCTAACGAAGTTTTAAAAATG
CCATTTCATTATGTGCTTTCCATATATCAAAATAAAAACAATGACATTTCTGAAGAAAAA
GCAGAGGCTTTAATTGATGCATTTTAACCTTAACCGTTTGGTTAGGGTTATTTTTTTGAA
CTTTTTTAGAAAGGAGGTAAAAAATGGGAGAAAGAATAAAAGGTTTATCTATAGGTTTGG
ATTTAGATGCAGCAAATTTAAATAGATCATTTGCAGAAATCAAACGAAACTTTAAAACTT
TAAATTCTGACTTAAAATTAACAGGCAACAACTTCAAATATACCGAAAAATCAACTGATA
GTTACAAACAAAGGATTAAAGAACTTGATGGAACTATCACAGGTTATAAGAAAAACGTTG
ATGATTTAGCTAAGCAATATGACAAGGTATCTCAAGAACAGGGCGAAAACAGTGCAGAAG
CTCAAAAGTTACGACAAGAATATAACAAACAGGCAAATGAGCTGAATTATTTAGAAAGAG
AATTACAAAAAACATTAGCCGATTTTGAAGAGTTCAAAAAAGCTCAAGTTGAAGCTCAAA
GAATGGCAGAAAGTGGCTGGGGAAAAACCAGTAAAGTTTTTGAAAGTATGGGACCTAAAT
TAACAAAAATGGGTGATGGTTTAAAATCCATTGGTAAAGGTTTGATGATTGGTGTAACTG
CACCTGTTTTAGGTATTGCAGCTGCATCAGGAAAAGCTTTTGCAGAAGTTGATAAAGGTT
TAGATACTGTTACTCAAGCAACAGGCGCAACAGGCAGTGAATTAAAAAAATTGCAGAACT
CATTTAAAGATGTTTATGGCAATTTTCCAGCAGATGCTGAAACTGTTGGTGGAGTTTTAG
GGGAAGTTAATACAAGATTAGGTTTTACAGGTAAAGAACTTGAGAATGCCACAGAGTCAT
TCTTGAAATTCAGTGATATAACAGGTTCTGACGGTGTTCAAGCCGTACAGCTAATTACCC
GTGCAATGGGCGATGCAGGTATCGAAGCAAGTGAATATCAAAGTGTTTTGGATATGGTAG
CAAAAGCGGCGCAAGCTAGTGGGATAAGTGTTGACACATTAGCTGATAGTATTACTAAAT
ACGGCGCTCCAATGAGAGCTATGGGCTTTGAGATGAAAGAATCAATTGCTTTATTCTCTC
AATGGGAAAAGTCAGGCGTTAACACTGAAATAGCATTCAGTGGTTTGAAAAAAGCTATAT
CAAATTGGGGTAAAGCTGGTAAAAACCCAAGAGAAGAATTTAAGAAGACATTAGCAGAAA
TTGAAAAGACGCCGGATATAGCTAGCGCAACTAGTTTAGCGATTGAAGCATTTGGTGCAA
AAGCGGGTCCCGATTTAGCTGATGCTATTAAAGGTGGACGATTTAGTTATCAAGAGTTCT
TAAAAACTATCGAAGATTCACAAGGCACAGTAAACCAAACTTTTAAAGATTCTGAAAGTG
GTTCAGAACGATTTAAGGTAGCTATGAATAAACTGAAATTAGTAGGTGCTGACGTTTGGG
CTTCTATTGAAAGTGCATTTGCTCCAGTTATGGAGGGATTAATCAAAAAGTTATCTGTAG
CTGTTGATTGGTTTTCGAGTTTAAGCGATGGCTCTAAAAGATCAATTGTTATTTTTGGTG
GTATTGCTGCTGCAATTGGTCCTGTAGTTTTTGGATTAGGTGCATTCATAAGCACAATTG
GGAACGCAGTAACTGTATTAGCGCCATTATTAGCTAGTATTGCAAAGGCTGGCGGATTAA
TTAGTTTTTTATCAACTAAAGTGCCTATTTTAGGAACTGTCTTCACAGCTTTAACTGGTC
CAATTGGCATTGTATTAGGTGTGTTGGCTGGTTTAGCAGTCGCATTTACAATTGCTTATA
AGAAATCTGAAACATTTAGAAATTTTGTTAATGGTGCAATTGAAAGTGTTAAACAAACAT
TTAGTAATTTTATTCAATTTATTCAACCTTTCATTGATTCTGTTAAAAACATCTTTAAAC
AAGCGATATCAGCAATAGTTGATTTCGCAAAAGATATTTGGAGTCAAATCAATGGATTCT
TTAATGAAAATGGAATTTCCATTGTTCAAGCACTTCAAAATATATGCAACTTTATTAAAG
CGATATTTGAATTTATTTTAAATTTTGTAATTAAACCAATTATGTTCGCGATTTGGCAAG
TGATGCAGTTTATTTGGCCGGCGGTTAAAGCCTTGATTGTCAGTACATGGGAGAACATAA
AAGGTGTAATACAAGGTGCCTTAAATATCATACTTGGCTTGATTAAGTTCTTCTCAAGTT
TATTCGCTGGTGATTGGCGAGGAGTTTGGGACGCCGTTGTGATGATTCTTAAAGGAACAG
TTCAATTAATTTGGAATTTAGTTCAATTATGGTTTGTAGGTAAAATACTTGGTGTTGTTA
GGTACTTTGGCGGGTTGCTAAAAGGATTGATAGCAGGAATTTGGGACGTAATAAGAAGTA
TATTCAGTAAATCTTTATCAGCAATTTGGAATGCAACAAAAAGTATTTTTGGATTTTTAT
TTAATAGCGTAAAATCAATTTTCACAAATATGAAAAATTGGTTGTCTAATACTTGGAGCA
GTATCCGTACGAATACGATAGGAAAAGCGCAGTCATTATTTAGTAGCGTCAAATCAAAAT
TTACTAATTTATGGAATGCGACGAAAGAAATTTTTAGTAATTTAAGAAATTGGATGTCAA
ATATTTGGAATTCCATTAAAGATAATACGGTAGGAATTGCAAGCCGTTTATGGAGTAAGG
TACGTGGAATTTTCACAAATATGCGCGATGGCTTGAGTTCCATTATAGATAAGATTAAAA
GTCATATCGGCGGTATGGTAAGCGCTATCAAAAAAGGACTTAATAAATTAATCGACGGTT
TAAACTGGGTCGGTGGTAAGTTAGGCATGGATAAAATACCTAAGTTACACACTGGTACAG
AACACACACATACTACTACAAGATTAGTTAAGAACGGTAAGATTGCACGTGACACATTCG
CTACAGTTGGGGATAAGGGACGCGGAAATGGTCCAAATGGTTTTAGAAATGAAATGATTG
AATTCCCTAATGGTAAACGTGTAATCACACCAGATACAGATACTACCGCTTATTTACCTA
AAGGCTCAAAAGTCTACAACGGTGCACAAACTTATTCAATGTTAAACGGAACGCTTCCAA
GATTTAGTTTAGGTACTATGTGGAAAGATATTAAATCTGGTGCATCATCGGCATTTAACT
GGACAAAAGATCAAATAGGTAAAGGTACCAAATGGCTTGGCGATAAAGTTGGCGATGTAA
TGGACTTTATTGATAATCCGGATAAGCTTTTAAATTATGTGCTCAAAGCGTTTGGTGTTG
ACTTTAGCTCTCTAACTAAAGGTATGGGAATTGTTGGCGACATAACAAAAGCGTCTTGGA
ATAAGATTAAAAGTAAGGCAATCAATTGGATAAAAGAAGGATTAGAGAGCCAAGCGGGAG
ATGGTTCTGTGTTTGATGGTTTCAGAATACTGCAACCTTATTCAGCACCGCCAAAACCTC
CTAACCCCAATTATCCATTTAACGGAGGCGTTCATCATGGTGTTGACTATGATACGCCGA
TCGGCACTCCTATACGTACGCCAATGGGTGGGCGTGTTAGAAGTTGGTATGACAACTATG
GTGGCGGTAAAGCAATTACTGTTCAAAAAGGTCGAACATTCTTGTGGTTCATGCACTTAT
CTGAACAATTGCGTAGAACAGGTGAACAAATTAAAGCTGGTCAATTAATTGGTAAATCAG
GTAATACAGGTTCTATGACTAATTACCGCCATTTACATTTCCAAGTCAATCAAGGCGGAG
AGTCCAATAGGTATTCAACAGACCCTATTCCTTGGTTACGGAAAAACGGCAAAACTAGTG
GAAAGAATTCACCTGGAGGGAGTGGTTCTGAAAATGCGCGCAGAGCGATTAGAACAGCTC
AAAATATACTTGGAGGTCAATACAAAGCTAGCTGGATTACACACGAAATGATGCGTGTAG
CAAGACGTGAATCCAATTATACAGCTAATGCAGTTAATAATTGGGATAGCAACGCAAGAG
CTGGTATACCTTCGAGAGGTATGTTCCAAATGATAGATCCTTCATTTAGAGCGTACGCAA
AATCGGGTTACAATAATCCTCTCAACCCAACTCATCAAGCTATATCGGCTATGAGATATA
TTGTGGGTAAATGGGTACCAAGAACAGGCTCATGGAGAGCTGCGTTCAAACGCGCTGGTG
ATTACGCTTATGCTACTGGTGGCAAAGTCTACAATGGATTGTATCACTTAGGAGAAGAAG
GATATCCAGAATGGATAATACCTACTGATCCTGCACGTAAAAACGAAGCAATGAAGATGT
TACATTATGCAGCTGCGGAAGTTAGAGGGAAAAACGCAAGTAAGAATAAACGACCTAGTC
AATTGTCTAGTGTGAATGGGTTTGATGACCCAAGCTTATTATTGAAAATGATTGAACAAC
AGCAACAACAAATAGGCATATTGTTACAAATCGCACAATCCAATGATGTTATTGCAAACA
AAGATTATCAACCAATTATTAATGAAAATGATTTTGATAAAAAAGTGAATTCGACCATTG
ATAAAAGAGAAAGAAAAGAAAATGTAAGAGTGAGATTTAGGAAAGGGGGCGTTGTCACTT
AATGATAGATACTATTAAAGTAAACAACAAAACATTACCGTGGTTATATATCAAAAGAGG
GTTTGAAATACCCTCTTTTAATTATGTAGTAAAAACAGAAAACGTTGAAGGTCGTTCAGG
TTCTGTTTATAAAGGTAGAAAATTAGAGGGATATAGTTTTGAGTTGCCTTTATGTGTGCG
TAATGATTATTTGTCATCTGGTGGTGTTAAAAATCATGATGAAGTTTTACATGAACTAGT
GAAGTTTTTTAATTATAGCCAAGCTGTTAAGTTACAATTTGGTTCGAAAAAATGGTACTG
GAATGCTTATTTTGAAGGTCCAATAAACTTACCTAAAGAATTAACTACACCTGTACAATT
TACAATAAAAGTTGTTCTTACTGATCCATATAAATACCATGAATCACGTAATGTAAACAC
AGCCATATCTGACCAAGTTTCTGTTGTTAATAGTGGAACTGCTGACGCACCAATTATTGT
TGAAGCTCGAGCGCTCAAGCCAAGTAGTTACTTTATGATTACTAAAAACGATGAAGATTA
TTTTATGGTTGGAGATGATGAAGTCACAAATGAAGCAAAAGACTACATGCTCCAAATATT
CCATACTGAATTCAGAGATTTTAAAGGGTGGAATAAGATGGAAACTGGTGATATTCCAGA
TAAATATCTAGGTGGGAAAGTCGGAGGCGACTTTGTAATATCAAATGTCGGAGAAAGTTA
TAAAGCCACTAACTTCCCAAATGAAAAAGGTTGGGTAGGCGCTGGAACGAAACGAGGGCT
ACCAAGAGCAGTGAGTGACTTTCAAATAACATATAAGTGTATTGTAGAGCAAAGAGACAA
AGGAGCAGGAAGAACAGTCCAACACATCTATGATACTGACGGCAAATTAATTGCGGCTAT
TGGTTATGAAAATAAATACCATGATAGAAAAATAGGTCACGTTGTAGTTACACTATTTAA
TCAAAATGGTGATCCATTGAAGATTTATGATTATCAAAATAAACCTTTGATGTATAAGAA
AGATAGGATTGTAGTTTATATAAGATTAAAAAGAATTGGAACGACATTCTATATAAAATC
ATGGAAATTCGACCATGTAAAAGATCCTGACAGATTGAAGCCTTTAGATGTTAACGAAAA
AGTTTGGGTTGATGGAGGGAAATTCTATCAACGTAAAATAAGTGCAATCTCGATTTATAG
CGCTAAATATAATGGCTATAAGTGGATGGAGATGAACGGGCTAGGTTCATTTAATACTGA
GATTCTGCCAAAGCCAAAAGGTGCTAAAGAAATGATAATACAAAAAGGTGACTTAGTTAA
AATTGATATGCACACAAAAAATGTTGTTATAAACGAAGAGCCTATGCTCTCACAAAAAAC
ATTTGGTAGTAACTTCTTTAACATTGCATCGGGATATTCGGAGTTGATTATACAACCTGA
GAATATATTTGACACAAAAGTAAAATGGCAAGATAGATATTTATAGAAAGGGGGTTATAA
CTTGATACACGTTTTAGATTTTGATGACAAAATCATTGATTTCCTTTCGAACGACGATAC
TGCTTTAATAATAGCTGAACACAAAAGAAATATTAATGATAATTCTGAAACATTGGATTT
ACTAATTTTATCCAGTCGTGCCGAACATTTTAGAGAACGACATAGAATTATTATAAGAGA
CTCAAATAAGCAATGGCGTGAATTCATCATTGATTGGGTGCAAGATACTTTGGACGGATA
CACTGAAGTAGAGTGTACAGCTTCATATTTAACAGACATAACAACGGCAAAGCCGTTCAC
ACCTGGAAAGTTTGAGAAAAAAACAACAACTGAAGCGTTGAAAGAGGTTTTAAACGATAC
AGGTTGGCAAGTTTCTGAACAAACCGAATACGATGGCTTACGTACTACTTCATGGACCTC
CTATCAAACTAGATACGAAGTGCTAAAGCAACTTTGTACAACTTATAAAATGGTATTAGA
TTTTTACATCGAATTAGGTGCTAATACTGTTAAAGGTAGATATGTAGTATTAAGAAAGAA
AAACAGTTTATTTAAAGGTAAAGAAATTGAATATGGCAAGGATTTAATCGGATTAACTAG
AAAGATTGATATGTCAGAGATTAAAACCGCTTTGATTGCTATAGGACCTGAAAATGAAAA
AGGTGTGCGAACTGAAGTAGTTGTAACAGATGACAAAGCACAAGAACAGTTTAATTTACC
TACACGTTATATTTGGGGGATTTATGAACCTCAAACCGATGTACAAAATATGACAGAGGA
TCGTTTGCGTTCTTTAGCAAGAACAGAATTAAATAAACGTAAGTCTGCAGTTATGTCATA
TGAAATCACTTCAATTGATTTAGAAGATGCATATCCACATGAAATTATAACTATTGGCGA
TACAGTTAGAGTTAAAAACAGAGACTTCAATCCCCCGTTGTATGTTGAGGCAGAAGTTAT
CGCCGAAGAATATAATATGATTTCGGATGATAGCAAATACACTTTTGGACAATCAAAAGA
GTTCAAAGAATCAGAATTACGAGAAGAATTTAATAAACGTTTAGATGTAATACGTCAAAA
ATTATCCGATAATATTTCAAACATTAACACAATTGTAGCTGAAACATTAGAGGGAGAATT
ACAATATTTTGAACGTAAAATAATTAAATCTGACACACCACCTGAAAACCCTGTAAATGA
TATGCTTTGGCTTGATACAAGTAACCCAGAAGTAGCTGTATTACGCAGGTATTGGAATGG
AAAATGGATAAAAGCATCTCCAGAAAAAGCTGGGGATATTGGCGCAATTAGTAGAGAACA
AGCATTGTATAGTGAACTGAAAAACACATTCATTAATTTAACGATTCAGCATAGTAGGTT
GTTGAGAGAGGTTTCGGAAGTCATTGAATCAGAGTACTTAATTGATTCTGACCTAAAAAA
AGCAGTTAATGACAAATTAAATAACACCGTACAAGTTTTCAACAGAATAAAAGAAAATTT
GGATAGTATGACAGAAGAAACTGCAACTATCGGAAAACTTGTCGATACACAAGCTTTATT
CTTAGAATATCGCGAAAAGTTACAAGCGTTATACAATGCTATTGAAAATGCGAAAATCTC
TATTGATGATCGTTTTAAATTATTACAGTCGCAGTATACAGATGAGAAATTTAACGAGGC
AATGGATAAAGTAGCAGAAAGTATTGGTGGTCATTGGGACTCTAGCAAAAAGCAATTAAG
TGCTGAAATACCAAACAAGCAAGATTTGGAAAAGATGAGAGATGCTTTAATCGCTCAGCA
AAAAGGTACATTGTTACCAATTGATAAAAAGATAGAATCAATGCAGAAAGAAATAAAAAA
CTATGAAAACGGTATAGAAATTGCAATAAAAAAGAAACTTCAAGAGATTAACGATAATGG
CAATTTATACCGATATTCATCGCCATCAGTTTTTAAAGAAGCAAGCTATTATAAAGCTGA
TTTAATAACATCAGGCGATGATAAAGCTATTGCTTATAACAAAAAGAAATCTATTAATTT
CGGAACACTGAACTATCATAAGTGGCAAGAAAATGAAAAGTATACTTTTAGTTTCACAAT
AAAGACAGATACTGACGGTGTAACAATTAACCAGTTAAACGACGGATATTATAATCATGA
ATGTAATATTAAGTTAAAAAAAGATGAGTGGGCTAGAAAATCTATTACATTTACGCCTAC
TTATTCACTAGCAGATAATGGCATTACATTAACCTTAGATGTCGCTAGTACTGGAGCATG
GTATACAGGCTGGTTAGGTAGTTCGACAGAAATAGGCAAAGTATGGATAAAAGATTTCCA
ATTAGAAAAAGGCGATGTGGCGACTAGTCATAAAATGAACTCAAGTGATCAAGATGATGT
ATTTGGAAATGTTAATAATAAAGTAATTGAAAACTCAGCAAAGATAAGTGCTTTTGAAGA
CAAAATAAATCTTAAAGCTGATAAAACTGAAGTAACACAAACGCTTGATAAGAAGTTAGA
ACCAATTAAAAATGACATCAAAAAACAAACGTCACAAATCGAACTATTGCCTGACAGATT
GACAGAAACAGTATCTAAAAAAATCTATGAGACAACTATTTCTGGATTAGTAAAACGTTT
AGAAACTGAAGAAGCTAAAAGAGAAACTTTGGCGAATAAAATTAATGACACAGTATCTAT
ACAGAAATATCAATCGGGCATTGAAGAAGTTAAAAGCTATGCAGATGATAAATTAAGAGA
TGTGGCGAACACCCCAGAAATACAAGAAAGTATTAAACAAGCTAATGAACAAGCTCAAGA
ATCATTGAGAGAATATGTCAGAGCGCAAGACGAACTCAAATTACAGGAAGCAAATGCGTA
TATTGACAATAAAATTTCTGAAGAAGAGCAAAGAGCCATTGAAGAAGCTCGTAGAAAGTT
CGAAGAAGCTAAATCACATGCTGAAAACAAAGCAGATGAAGCAAAAAGAATTGCGAATCA
ATACACTGAAAGCAGAGCTACAGACACACAACGACAAGCTCGAGCTTATACTGATGGTCA
AATACTTAATTCTAATCGAGAAAGAGACCAAATTTTATCTCAATATGACACTAAAATCGC
ACAAAATGGTCACGACATTAATTTAAGAGCTACCAAAGATGAGTTTAATGCTTCTAAAAA
AACACTATCAAGAGTGTTAGCAGATATCACTGTAAATGCTATGAAAGGTATCTATTTAAG
TTATGACGAAAATGGTGCGATTACTTCACATACCATAGATAAAGAGGGCGTGAAAATTAG
TGGCGATAAAGTTGATATTACAGCGAATAGAGAATTTAATGTAGTCGCAAATAATATTAA
TAACAAAGTTGGTAAAAATGACATTGTTAATAGCCTGAACTTATCAAATGAAGGTCTTGA
CATCAATGTGAATAGAATTGGTATTAAAGGGGGAAATGCTAACCGTTATGTACAAGTTCA
AAATGATTTTATTGAACTTGGAGGAATCGTACAACGAACTTGGAAAGGCAAACGATCAAC
CGATGATATATTCACGCGTCTTAAAGATGGACATCTAAGGTTTAGAAATAATACCGCAGG
CGGTTCACTTTATATGTCACATTTTGGTATTTCAACATATATTGATGGAGAGGGCGAAGA
TGGTGGTTCATCCGGTACTATTCAATGGTGGGATAAAACTTACAGTGATAGCGGTATGAA
TGGTATAACAATCAATTCTTATGGCGGTGTGGTCGCTTTAACATCTGACTACAATCGAAT
TATTATCGATTCATATGCTTCAGCTAATATTGAAAGTAGAGAAGCACCGATATATTTATC
TCCGAACACCAAAAATAAACCTGGTTTAAACCGCTTTGCATTCACATTATCAAACGCTGA
TAGTGCATACGAAACTGATGGCTATATCATGTTTGGTTCAGATGAAAACTATAAATACGG
TGCTGGATTAAGATTTTCTAAACGTAGCAATAAAGGATTGGTTCAAGTTGTTAATGGTGA
CTATGCCACAGGTGGAGACACTACAATTGAATCAGGTATGGGCAAATTCAACTTAGTTAA
ACGAAGAGATGGAAACAGTTATGTCAGCATTCAAAGTTATGATTTATTGGCAGTAGGTTC
TGATAATGCTGGCGATAGAGTCGCATCTAATTCTATTTATAAGCGTACTTATTCAGCACC
TGCTAACTTACACATTACTTCAGCTGGAACAATTGGGCGTGCTACTTCTGCCAAAAAGTA
TAAAATTTCAATCGAAAACCAATACATCAATGAAAACGAACAGTTCAGTCATTCAAAAGA
GATTTTAAAACTTCCAATTCGTACATGGTTTGACAAATATGAATCGGAAATAATGGCTAA
AGAATTGGAAAGTGGTAAAAAGTTATCTGATGATACTTTTAAACTTAGTCGACATACTGG
ATTAATTGCGGAAGAGGTTGAAGAATTAGGGTTTAATGAATTTGTTATTTATGATGACAA
CGGAGAAATCGAAGGTATCGCATACGATAGACTTTGGGTTCATTTAATACCCATTATTAA
AAACCAGCAATCAAAAATCGAAAAACTGGAGGAATTAATAAATGGATGATAGAAATCAAG
GTTTACAAGCCAATCCACAATATACAATTCACTATTTATCGCAAGAAATCACAAGACTAA
CACAAGAAAATGCAATGTTAAAAGCATATATACAAGAACAAAATGAGAAAAGCAAAAGTG
CTGAGGAAGAGTAATCTTCAGCACTATTTTTATACAAAAATTTAAGGAGGTCATTTAATA
TGGCAAATGAAATTATCAAAAAAACAGAAAGATTTATTTTAGTACAAATTGACAAAGAGG
GAACAGAGCGCGTTTTGTATCAAGATTTTGTAGGCAGTTTTACAACGTCCGATTCAGCTA
GTTATGCACAAGATTTTAAATCTGAGGAAAACGCTAAAAAGATTGCTGAAACTTTAAATC
TTTTATATCAATTAACAGGTAATCAAAACAGTGCGAAAGTTGTGAAAGAAGTTGTGGATA
GAACTGACTTGTCATCTGATAAATCAGTTGATAGCGAAACAATGTAACTATAGTAAGTTT
TGACTAGTTCGCTCATAGCTTTCTTAGAAAGTAGGTGTAGTTTTGGATGATATTCAGAAA
ATAAAAAAAGAGCTTTCTGAATTAGTTGAACGTGTGGATGATGTTGAAATATTAGCAAAT
GAAACAGCTGATCATGTGCTTGAACTTAGAGAGGAACATAAGCAACATCATAATGAACTA
AGAGAATCTCATAAAGAACTTAAAGACAAGCAAGATAAAGTTGTAGATGAGAATTTAGAG
CAAACAAAGATATTAAACAGAATTGAAGAAAGATATCAAACGCAAGTAGATGTTGCGCAA
AAAAATGAAGAAAAGACACTCGCCCAAAATAAATGGCTCGTAGGTGCCATATGGGCGCTT
GTAACAATTGTTATGATTGCAGTCATTACTGCATCAATTACTGCGTTATTACCTTAAGGG
AGGTGGACAAAATGAGTTGGGCAAGATGGTTGTCATGCTATTTGTATGGTCGCAAATGTA
AATAATGTTTTTGGTCAGTGCTTCGGCACTGGCTTTTTATTTTGCTAAAAAAGGAGTGAG
CAAATGGATGCAAAAGTAATAGCGAGATATATTGTATTAATTTTAGCATTAGTAAATCAA
TTCTTAGCGAACAAAGGTATTAGCCCTATTCCAGTAGACGATGAAACTATATCATCAATA
ATACTTACTGTTGTTGCTTTATATACTACGTATAAAGACAATCCAACATCTCAAGAAGGT
AAATGGGCAAATCAAAAGCTAAAGAAATATAAAGCTGAGAACAAGTATAGAAAAGCAACA
GGACAAGCACCAATTAAAGAAGTGATGACACCTACGAATATGAACGACACAAATGATTTA
GGGTAGGTGTTGACCGATGTTGATAACAAAAAACCAAGCAGAAAAATGGTTTGATAATTC
ATTAGGAAAGCAGTTCAACCCTGATTTGTTTTATGGATTTCAATGTTACGATTACGCAAA
TATGTTTTTTATGTTGGCAACAGGCGAAAGGTTACAAGGTTTATACGCTTATAATATTCC
ATTTGATAATAAAGCAAGGATTGAAAAATACGGGCAAATAATTAAAAACTATGATAGCTT
TTTATCGCAAAAGTTGGACATTGTCGTTTTCCCATCAAAGTATGGTGGCGGAGCTGGACA
CGTTGAAATTATTGAGAGCGCAAATTTAAACACTTTCACATCGTTTGGCCAAAATTGGAA
TGGTAAAGGTTGGACAAATGGCGTTGCGCAACCTGGTTGGGGTCCTGAAACTGTTACAAG
ACATGTTCATTATTACGATGACCCAATGTATTTTATTAGATTAAATTTCCCTGACAAAGT
AAGTGTTGGGAATAAAGCTAAAAGCGTAATTAAGCAAGCAACTGCCAAAAAGCAAGCAGT
AATTAAACCTAAAAAAATTATGCTTGTAGCCGGTCATGGTTATAACGATCCTGGAGCAGT
AGGAAACGGAACAAACGAACGCGATTTTATCCGTAAATATATAACGCCTAATATTGCTAA
GTATTTAAGACATGCCGGTCATGAAGTTGCATTATATGGTGGCTCAAGTCAATCACAAGA
CATGTATCAAGATACTGCATACGGTGTTAATGTAGGCAATAAAAAAGATTATGGCTTATA
TTGGGTTAAATCACAGGGGTATGACATTGTTCTAGAGATACATTTAGATGCTGCAGGAGA
AAGCGCAAGTGGTGGACATGTTATTATCTCAAGTCAATTCAATGCAGATACTATTGATAA
AAGTATACAAGATGTTATTAAAAATAACTTAGGACAAATAAGAGGTGTAACACCTCGTAA
CGATTTACTAAATGTTAACGTATCAGCAGAAATAAATATAAACTATCGTTTATCTGAATT
AGGTTTTATTACTAATAAAAATGATATGGATTGGATTAAGAAAAACTATGACTTGTATTC
CAAATTAATAGCCGGTGCGATTCATGGTAAGCCTATCGGTGGTGTGATAGCTAGTGAGGT
TAAAACGCCAGTTAAAAACGAAAAGAATCCACCAGTGCCAGCAGGTTATACACTCGATAA
AAATAATGTACCGTATAAAAAAGAAACTGGTTATTACACAGTTGCCAATGTTAAAGGTAA
TAATGTGAGGGATGGCTATTCAACTAATTCAAGAATTACAGGTGTATTACCTAATAACGC
AATAATCAAATACGACGGCGCATATTGCATCAATGGGTATAGATGGATAACTTATATTGC
TAATAGTGGTCAACGACGTTATATTGCGACTGGAGAGGTAGACAAGGCAGGTAATAGAAT
AAGCAGTTTTGGTAAGTTTAGTGCAGTTTGAAATATATGTACAAATGCGAAGTGAATTAA
TTTATTGTAGAATAGTTTAAAAATTATGTTATAATTGTCGTAGACATCGACAAGGTGTCC
AAATTCCCAACTATTCATAAACTAGCCTTCGGGCTAGTTATTTGATTTTAATAAAAATAT
ATGCATTAAATTAAAGGTTTTATCAATTAATAATAGTCTCTTAAGCATATCTTTGGCATT
TTATTCTTATATAATAGTCTGGGGTTTGTGTTGATAATAAATTATGTGTTACACTTATTT
TACATGTAATAATAAATTGAAAAAATTTATAATAATTATAATTTTAAGCCATCTAAGCAT
GTCACTGGATGGCTTTTTTGTGCATTATATATAAAATATGGAAATCAGATTTTTGATTAT
CAACGAAATATGTTACATTATTTCAATTTGAGCATACTTTTTGATTTATATGATTATTTA
ATAATACACTCTTGAAAAGGAGGTATAATATGAAATTAATTAGTGATAACGATATAATGT
TAGAGTATAAAATGTCTGATGCTATATCTGATATTGAAGCATTATTAAAAAATATGAATG
AAATTAAACAAGAATCCAGAATTGTTATTTCTACAAAAGAAAATGGTGGTAGTATGATTT
ATATGCCATGTGTGGACTTGAATAGCAAAATTGGTATTACAAAAATTGCTTCAATTACAC
CAGAAAATAATATAAATGATTTGCCAACCACTCAAGCAATAATGATTCTTACAGATTTAA
AAACGGGAGAGCATATAGCAACTATTGAAGCTAATTATCTAACTAAATTAAGAACTGGGG
CATTGAGTGGTATAGCTACAAAGTATCTAAGTAGAGAAAATTCAAATACTATTGGCTTAA
TAGGAACTGGTGGTATGGCATATGAACAATTAATAGGTAATTTAGAAGTAAGAAAAATAT
CAAAAGTTTATTTATACAACAAATCAAAAGATAAAGCGAAAGTATTTAAAGAGAAAATTA
TAGAAGAATTACCGCACGTATCTGTTGAAATAACAGAAAATACAAAAGAATTAGTAGAAA
ACTCAGATATAATTAATTGTCAAACTAGATCGACAGAATCAGTCTTTAATGCCGAAAATG
TCAAAGTTGGTACACATATAAATGGTATTGGTTCTTTTACGCCTGAAATGAGAGAAATTG
ATTATAATATTTTATTAAACGCAAATAAAGTGATTTTTGATGATTTTGCTGGTGTTAAAG
CAGAAGCTGGTGAATTTATTGAAGCTAATAATAAAGGTGTTTTTAAGTTTGAAGATGTCA
ACGGGGATTTAAAAGATTTAGTAACAAGTGAAAGTATAAGAAGGAGTTCTGAAAAAGAAA
TTACGGTATTTAAATCTGTAGGTACTGCATATTTTGACCTTGCGGTTGCAATTGGTATAT
ATAACAAAATTATAAATAATTAAGTTAAAAGTAAAGCCTAATAAAATATTGGCTTTGCAT
GCAATATGATTTTGTAGTATAATAAAATACGCATTTCAAGGAATGCTATGAGTTTATATG
TATGTAACTAGCCTTCGGGCTAGTTTTTTGTTATGATATGTAATACATGCATCAACTATT
TACGTCTATCCTTGTTCACCCAAGCATGTCACTGGGTGGTTTTATGTCTTATATAGAGAA
CTTAGTTTTCTTACTACTCCCCCGTAGTATCGAGATGACTTTAGCATCCCATATAATAAT
TTATGGGATGTTTTTTGTGATTGTGAAAGCAATAGATAATGTGGTAAAATATAAGTACAT
GTAAATAATATTGCAGTATTATTGGATTTTCATTTAATGCCTAAGCATGTCACTGGGCAT
TTTTTAATTATGGAGAACTAGTTAGTGTGTTAGATAAGCTTATAACTTAACTCTTTTGCC
TTCCGTTCAATACATATATCTTAACAACATAGTTTTGTTACAGTCGCTACACCACCTATA
TTAGTTACTGGGAGATTGTTTTTATACGCATCGTGCAAGATAACCAAAATTAACTCTATC
TAATAAAAAGTATGAAAAATTTATTCGTATCTATTGCGTATAAAGTTAAAAGATATTATA
GTTAATTATGAAGAAAGTCAACTCTCTATTCCGTTCTTTCTTCCTAACTTGCATTCGTTC
GTAGTTAGTTCGTCAAGTAACTATTAATTTAGTTATATACAATTAGGAGTGAATTGTATA
GCCCGGCAGAGGCCATATATCTGACTGTTGGTCCCGCAGGAGACTTCTTCCTTGCCATCA
CTCATATACATAATCCCTACTTACATTAATGTTTGTAGGGATATTTTTTAAGGGGTGTAC
TAGGTGGGGAACACAACGTATTTAAAAATAAATAGTGAAAACGATGTTGATTTACAAGAC
ATCTTGAATGATTTTATTAATTGCTTTTGCAAAGGTTATGTAGAAATTAAAACGAAATAT
AAATTGCTTCCCATCTTTAAAATAAATTTTCATAAAAATAATTTACCCCACTTATTAGGT
TTGCATTACACACATAAAAAAGTGAGCGCTAAAAAGATCATTGGAAGAATAGCTGAAGGG
AAAATTACACACGAATCTATAAAAAAACATTATGAATATAGTAACATTAAAGATAGGCTT
ATCAATTATAATTTTTTGCATAAATGCTTTATTGATAAAGAAATCAGGCTATGCGTTATA
GTTCCAAAAAATTCAATTAATCCACAAAAGATTGATGTAGCTTTTATAGATGACAAGAAC
AGCCAAGTTATGATACTCGGGTTAAGGAAGTCTAACAATAATGATTTTTATAGTCCGGCG
ACTATGTACGTTCTGGGTAAAAACAGTTCATATCGAAGAATGAGAAGAACACATGTTATT
AGCATAGAATGGAAAAATTAATAAATTCGCCTATCGGTGAATCAGTATAGATCGCATCTT
AGCCGGTGCGGTTATTTTTACTCCCCTACAACCAACAAAACCACACCACCTATTAATTTA
GGTGTGTGGTTGTTTTTTATGTCTAAATGTAGCGTCTTGAGTCCCTGAAAAGTCCCTAAA
ATTTTATTTTATATGATATGTTATTGACAATGATGAGGTTAAAAAGCTTGATATTACGGT
GTTTTACTTTTTGAATGGTAAGTAATTTTACATTAAAAGTCT
>>SEE-PHAGE FULL SEQ Consensus (Illumina Node1+Nanopore polished 20210121 und unpolished):RC
ACCATCACATTATGACGATATGTTTAATTCAAGAAAAGCTTTAACGCCAATGTTCTCAAG
CGTTTTATAAAGCTTTTAAAAAATATAAGGGCAAAAAAAGGGCAGATTTAAGCTAACTTG
GAATGTTTTCGAGTTTTTGAGTTAGTTCTCTATCCATTTTTTCAGTTACATGAGTATATA
TGCGAATGGTTGTTTTTTCATCTACATGTCCTACCCTTTTCATAATTGCTTTTAAAGAAA
CATTCATTTCTACTAATAAAGTTATGTGTGTATGTCTAAATGTGTGCGTGGTAACTTTCT
TATTCATATTTAAAGCTTTTGTAGTTTTCTTAAGCACACCGGCGATTTGATTATTACATA
AAGGATTCCCTTTTTTTGTTGTGAATATGAACCCTCTGTCAACATAGCTCGAATTCCATC
TTTTCAACATTTTGTTTTCCAGTATTATCTTTTTAAAAATTTCTACGGTTCTAGAATTGA
TGCTGATACTTCTTTTTGAACTTATAGTCTTTGTAGTGTCTTTGTATCCGAATCCTTCCT
CGTATTTAATGCGGTGAATTGTACCTGTTATATTGATAGTTTTGTTTAATAAATCTATAT
CTTTTTCCTGCAGTGCTTGTAGTTCTCCTATGCGCATACCAGTTAAAGCCTGTACTTCTA
AGATGCTGGCAATTAAAATGCGATTTCGCTTGTGTAACTTATTATCATTTAGTATATGAT
CACGTATCTGTAGGACTTGGTTCATTTCTAAATAGTTGTACATTTTAGATTCATCTTTTT
CGATATCCTCTATTGTTTTTCTTCTTTTAGGAATTTTGACATTAGTTAACAAATATTCAT
TTGGATAATTGTAAAATTTAACTGCATATTTAATAGCTCCTTTCATATCTCCGAGTTGAC
GGGTTACTTGATTTTGAGAATAGATATCTGATAATTTATTAATAAATATCTGCATATATT
TTGTATCTAGTTTGTTTAAAAGCAAGTTCTCAGAGCTGTATCGTTTAATGTTTCTAATTC
TTATTTTTATATTATTAAGAGTAGTCAACTTTGAACCTGATGTTTTTATATGATATTCAA
GCCATTCATCTAATAGCGCGTGAAAAGTCAAAGTTTTTAATTCGCTTGACGACTTGTTGT
TCAGTTTTTCTTTTATTTTTTCTTCTAAACGAAACATTGCTTCTTTTTGAGATTGTTTTG
TATTCTTGTTCAACACAACACTTACGCGCTTCCATTTATCTGTGTATGGATCTTTATACT
TCTCGTAGTATCTGTATTTAGTTTCGTTATTTTTGTTTTTAAATTTTTCAATCCACATGT
TTATACCTCCTGCAAGAACGTATGTTCTATAAAATATTAAAAAATAATAAGGGTAGTCGG
GCTACCCGTAATTTAGTACTAGGTACTAAATGTGTTATAATAAAATAAAAAGTAGGTGAT
GTTATGAACTTTTCAGATTCTGAAATCGCGATAATTTATGACGCTTTGTTCCATCTGGAA
TGCACAACTGATGTATATTCAAACCCTTATAATTGTACTTCAAAAGAAGCGTATATAAAT
GCTTTTAGGACTACGTTCAATAAAATCGATGAGTGTTCGGACAAAAATAGAAAAGGAGCT
CTTTATTTTGAATAATGCTCATCTATCAACACTTTTATGCATGATAGTATGATTTGACAA
TCCGCTTTTGAAACTTCGCCAGGATTTGAATGAGAAACTGAATTTCTTAAAGAATAAGTT
ATATCAATTCTTTTATGCATTCTATAGTTTATTTTTCCTTCGCTAAGTAATCGTTGTCCT
AAGTAGTTCATCATGGTGTCGCTACTGTCTTTACTGTTTAACTTAACCTTTTCTTTATCG
CATATAGCCATTAATAAAGTTTCTAATGCAACACTTAATGTTGCAGCTGCAGGTAAAAAC
AACTTTCGTTTATAACATTCTTCAGCTTGTGCCATTTGATATTCGAAGTCGCTATTGTAT
TTTGGACTATCGAAGTTTGATATTAACCCTTCATAATCCAAATGTGAATATGGACTAACC
TTATCGTGATTATAATTATCTAGAGACTTTTTGTTTTCATTTGACCATTTTTTATAGTCG
TTTTCTGCTTCATATTGACCCTCAATAGTTAAATTTGAACCTGAATAAATTAAACGAATA
GGTTCAATTTTGAAAACTTGTTTAGACGTCAAATTTTCATAATAGTACTTGAGAAAAATG
TCGAATCTTTTTCGTTTTTCACTTTCCATCAACAATCTTTTTATATTTTTATAATCCTCT
TCTCTTACTATTATTTTTTCTTCAGGATTTTGATAGTTGTCAACAATAACTAAAAATTTT
GGAGCATCAAAAACGTCTTTGTCGACGTCGAATAAAATAAAACTTAAATAATTTTCAAAC
TTTATTAAAGGGAGAGCGTTCTGGATCTCGTCTCCTAAAAAATCGTAGTGAGATGCTTGA
GTTTTGTATCCTTCTATATAGGTATCTTTCAATTTTTGTATGTTCATATTTTCATCCCTT
TTAACTAATTTTTTAATATTCAAGCATTTAAAAATAAAGCTTTTAAAATTTATATCTATT
CAAGACCCATTTCTTTGTTGGCTTGCTCACTTCTTCGCATCATTTCTTCAACTGATTCGC
CAGTATCATTAGCCATTCCTGAACCTTTAGTTCGTGCTTCAGCTTGTGCTTGATCTTCTG
CAGTCCAATTTTGATTATAGTTAGAGTTTGGATTGCTTTTTAATTCATTAGCTCTATTTT
GTTCCCATTGAGAAAGATTGACTGCATTATTTGAATTAGGGTTTTGTGCTTGGCTTTGAT
TGGTTGCATTGTTTTGTACGCTATTAATAGGTGGATTTTTATCTTCAACTTTTTTCGTTT
TTTCTTTTTGCTTTTTTGGTTTGCTATCTTTATGTTTTTGTGTATGAGACTTTTTATTTT
CTTCTTTTTTTGGTTTTTCTTTTTCACCACAAGCTGTCAAAGCTAATGTACTTACTAGTA
GCAGTCCGATTACTTTTTTCATATGTATCTCTCCTTTGTTTATATTTCCTTATATTTAAA
AACTCTCAACGGCTCAAACGTAATAGAATACTCGCCATAGTGAGTTCCAATACCATATAT
CTTTTTATATTGTTCTATAGCTTCTAGTATGTATGATTCACTCAACTGCAGATACTCTGA
CAACTCATACAAGTTTCGTACGCCATAATTGTATGCTTCTACAATTTCATGTAGCGGTAC
AGCTGAAGTAAAGCCATGTCTACGTGCATAATTTTCAAATTTTCTATTAATCCATTTTGA
TTGGTCTAAAATGTTGCCATACGTCAACTTGTGGTGGGCAAGTTCCTCATATAACACTTC
TGCTTTACGTACTTCTGATAAATTACGCCTTATATAAATTTTTCCGTTCATATAGCATCC
AGGTTGGAAATTTGGAAGCTGGTCAGTTTCTTCTATCTTTATTTTTTCGTTATTTATGCA
AAGTTCTTCGTATAATCCCAATATAAACACCCTTTATTTGTCTCTATTTCTAACCCATTC
AATGAATCTATTTACTTCTTCAATCTCTTCTTCAGTTAATCCCTCCTTATCAAAATGAGC
AGCAATTGTTTCTTGATGTATATCTTTTTTTGATTCAGTAATTCTTGATTTCGGTACATT
GAAGTAATCTGCAAGTTGTTGAATTCTTTTAATTCGTGGATATTTAGTTTGTTGAATCCA
ATTGGAGACTGTAGGTTGAGAAACTCCAATAGCTTCAGCAAGTTCTCTCTGATCAATATT
TTTATCATTCATAAGTTCTTGAAGGTTTTCAGATAAAATTTTTCTGACTTTATTATTCTC
CATAGTTGTCTCCTTTAATATTACTTAATGTAATATTAACTTACCATAACCGACATTACT
TTACAATACTTTTTATAACTTTTTATGAAGAAATATAACTTTATCTGTTGACAAGTAATA
CAAAGTAATATAAAGTTATACGTGTGAAAGGGAGGTGGACGACATGCCGGAACAATTATC
CGTAAGAAAATGGAGACTTGTAAGGGACTTGAAACAGCAAGAAGTAGCAGATATATTGGG
CGTCAATGCAAAGACAGTTGGTCATTGGGAAAAGGATGGCACTAATTTAAGTAATGTTAC
AGTTTACGCTTTAGCAAAGTTATATGATATTGAGGTAGACCAGATAAAGGTCTAAATTTT
TTGACCTTCGTATAACTTTTTATAACTTTTAGGTAATGTAACAAATGGAAATAAACAAAG
ATCTTAAAAGGAGGAACAACAAATGAACGAAGAAAAATTAAAGATGATTCTCTTACTTCT
TGAAGATATACCAAGAGACGAATGGAATCGATTAGTAAATGAAGTAAATAATCAATACAG
TTACCAAGCTGACAAGGTAGGACTTGCCAGTGATAACTGTCAACAAATAGCAAATAACTA
TAAGCACTATGGATTTTAAGATGGATAAGGACTATCGTTATTCTTTTCACCTTTAACGTT
AATGTCGAAATACAAAACATGATCTAAACTGACAACTCTATCTTTTGGATGAATGATGTG
TAGAGTTTTGCTTTCAGCATCTTTTATATGTTCTTGTACTTTAATAACTTCACCATTAAT
TAAATGTAAATCTAAAGAAGTAACGATTTCTTTATCTAAATATTGAGTGAGCAATCTCTT
ATGTATACTTATCACCTCCTTAGGTTGATAACAACATTATACACGAAAGGTGGAACAACA
AATGAACAAAAAATCAGAAGGGTTAGACATAATCATACCAAGGATTTTCAGAAGAGATCA
TGCGTCAGTAGAATCTTTAACAGAAAATGAACGTCGACTAAGAAAGGAAATATTAGGAAG
TATTAAAAAAGGTGATTACAGCTACTTAGAAATAAACAAAGTTTTCTATGCATTAGATAG
AGAACTTCAATACAGAGCGAATAATAACAAACTTTAACATTTATCGAAAGGAGTGATAGA
GATGCCAAAAATCATAGTACCACCAACACCAGAAAACACATATAGAGGCGAAGAAAAATT
TGTGAAAAAGTTATACGCAACACCTACACAAATCCATCAATTGTTTGGAGTATGTAGAAG
TACAGTATACAACTGGTTGAAATATTACCGCAAAGATAATTTAGGTGTAGAAAATTTATA
CATTGATTATTCACCAACAGGCACTCTGATTAATATTTCTAAATTGGAAGAGTATTTGAT
CAGAAAGCATAAAAAATGGTATTAGGAGGATATTAAATGAGCGACACATATAAAAGCTAC
TTAATAGCAGTACTGTGCTTCACAGTCTTAGCGATTGTGCTTATGCCATTGCTGTACTTC
ACTACAGCATGGTCAATTGCAGGATTCGCAAGTATAGTGACATTCATATTTTATAAGGAA
TACTTTTATGAAGAATAAAAAAAACTGCTACTTGTTGGAGCAAGTAACAGTGCAAGATGA
GCAATTGTCTTAAATAATTATATAAGGAGTTATTAATATGACCTTACAACAAAAAATACT
ATCACATTTTGCAACATATGACAATTTCAATTCTGATGATGTTGTTGAAACTTTTGGGAT
ATCTAAAACACATGCAAAATCCACACTTTCAAAACTTAAGAAAAAAGGAAAGATTGCAAT
GGAAAGTTGGGGTGTCTGGCGTGTTATTGAATCGCAATTGCATTTAAGTGTAGTCGAACG
TAAAAAAGAAATTTTAGAAGAACAATTTGAATTGTTAGCAAGATTAAATGAACAAAGTGA
TGACCCTAGAGAAATAGAAGAACGTATCAAGTTAATGATTCGTCTAGCTAACCAATTTTA
AGGAGGAGTTAATCAATGGCAGTATTAGAAGGTATTTTTGAAGAATTAAAACTATTAAAT
AAGAACTTACGTGTGTTAAACACTGAACTATCAACTGTAGATTCATCAATTGTACAAGAG
AAAGTTAAAGAAGCACCAATGCCAAAAGAAGAAACAGCTCAACTGGAATCAATTGAAGAA
GTTAAGGAAACTTCTGCTGATTTGACTAAAGATTATGTTTTATCAGTAGGAAAAGAGTTC
CTTAAAAAAGCAGACACTTCTGATAAGAAAGAATTTAGAAATAAACTTAACGAACTTGGT
GCGGATAAGCTATCTACTATCAAAGAAGAGCATTATGAAAAAATTGTTGATTTCATGAAG
GCGAGAATTAATGCATGAAACTAGATCACTCAAATAGAGCTCATGCAAAGCTTAGTGCAA
GTGGAGCAAAACAATGGCTAAACTGTCCACCGAGTATTAAGGCAAGTGAAGGTATTGCAG
ATAAAAGTTCAGTTTTTGCTGAAGAAGGTACATTCGCTCATGAGTTAAGTGAGTTATATT
TCAGTCTTAAATATGAAGGCCTAACACAGTTTGAGTTTAATAAAGCTTTTCAAAATTATA
AGCGAAATCAATATTACAGTGAAGAGTTGCGCGAATATGTTGAAGAGTACGTAGCTAATG
TAGAAGAAAAGTATAACGAGGCTTTGAGTAGAGATGACGATGTAATAGCTTTATTTGAAA
CAAAATTGGATTTAGGTAAATACGTCCCTGAATCTTTTGGTACTGGTGATGTCATTATAT
TTTCAGGTGGTGTACTTGAAATTATTGACCTTAAATACGGTAAAGGCATTGAAGTTTCAG
CTATAGATAATCCTCAACTTAGATTATATGGCTTGGGCGCATATGAACTGCTTAGTTTAG
TGTATGACATTCATACAGTTCGCATGACTATCATACAACCTCGAATAGATAACTTTTCTA
CTGAAGAGTTACCAATCTCAAGATTACTTCAATGGGGAACCGATTTTGTTAAACCCTTAG
CCAGACTTGCTTATAACGGTGAAGGGGAGTTTAAAGCAGGTAGTCATTGTAGATTCTGTA
AGATAAAGCATTCATGTAGAACACGTGCAGAATACATGCAAAATGTGCCTCAAAAGCCAC
CACATTTGTTAAGTGATGAAGAGATTGCAGCTCTTTTATATAAACTGCCTGATATCAAAA
AATGGGCTGATGAAGTAGAACAATATGCACTAGATCAAGCGAAAGAAAATGATAAAAACT
ATCCTGGTTGGAAGCTTGTAGAAGGTCGTTCGCGAAGAATGATAACTGATACAAAAGCAA
CGCTTGAAAAGTTAGTTGAAGCGGGTTATAAACCTGAAGATATTACAGAAACCAAGTTAC
TTAGCATAACGAAATTAGAAAAATTAATTGGTAAAAAAGCATTTTCTAAAATTACAGAGG
ACTTTATAGAAAAGCCACAAGGTAAATTAACACTTGCTACCGAGTCTGATAAACGACCAG
CTATAAAGCAATCTGCTGAAGATGATTTTGACAAACTATAAAAATTAAAAAGGACGGTAT
ATAAACATGAAAGCAAAAGTATTAAATAAAACTAAAGTGATTACAGGAAAAGTAAGAGCA
TCATATGCAAATATTTTTAAACCACGCAGTATGCAAGAAGGTCAAGAAGCAAAGTATTCC
ATCAGTTTAATCATTCCTAAGTCAGATACAAATACGATAAAAGCTATTGAACAAGCTATA
GAAGCTGCTAAAGAAGAAGGAAAAGTTAGTAAGTTTGGAGGCAAAGTTCCTGCAAATTTA
AAACTTCCATTACGTGACGGAGACACTGAAAGAGAGGATGATGTGAATTATCAAGATGCT
TATTTCATTAATGCATCAAGCAAACAAGCACCTGGTATTGTTGACCAAGACCGAAATAGA
TTAACGGATTCAGGAGCTGTTGTAAGTGGTGACTATATTAGAGCTTCAATCAATCTATTT
CCATTCAATACAAATGGTAATAAGGGTATTGCAGTTGGATTGAACAATATTCAACTTGTA
GAAAAAGGCGAACCTCTTGGCGGTGCAAGTGCAGCAGAAGATGATTTCGATGAATTAGAC
ACTGATGATGAGGATTTCTTATAAGTCAATAGGTGGGGTTTTAGCCCCACTTTAATTTTA
AAGAAATTGAGGTGTCAAGAATTTGAAATTTATGAATATAGATATTGAAACATATAGCAG
TAATGATATTTCGAAATGTGGTGCCTATAAATATACAGAAGCTGAAGATTTCGAAATCTT
AATTATAGCTTATTCAATAGATGGTGGAGCGATTAGTGCGATTGACATGACTAAAGTAGA
TAATGAGCCTTTCCACGCTGATTATGAGACGTTTAAAATTGCTCTATTTGACCCTGCTGT
AAAAAAGTATGCATTCAATGCTAATTTCGAAAGAACTTGTCTTGCTAAACATTTTAATAA
ACAGATGCCACCTGAAGAATGGATTTGCACAATGGTTAATTCAATGCGTATTGGCTTACC
TGCTTCGCTTGATAAAGTTGGAGAAGTTTTAAGACTACAAAACCAAAAAGATAAAGCAGG
TAAAAATTTAATTCGTTATTTCTCTATACCTTGTAAGCCAACAAAAGTTAATGGAGGAAG
AACAAGAAATTTGCCTGAACATGATCTTGAAAAATGGCAACAATTTATAGATTACTGTAT
TCGAGATGTAGAAGTAGAAATGACAATTGCTAATAAAATTAAAGACTTTCCAGTAACTGC
AATTGAACAAGCATATTGGGTTTTTGACCAACATATAAACGACAGAGGTATTAAGCTTTC
TAAATCATTGATGTTAGGAGCTAATATGCTCGATAAGCAGAGTAAAGAAGAATTGCTTAA
ACAAGCTAAACATATAACAGGTATAGAAAATCCTAATAGTCCTACACAGTTATTGGCTTG
GTTAAAGACTGAACAAGGATTAGATATACCTAATTTACAAAAGAAAACGGTTCAGGATTA
CTTAAAAAGAGCAACAGGAAAAGCTAAAAAAATGCTAGAAATTAGATTGCAAATGTCTAA
AACCAGTGTAAAAAAATACAACAAAATGCATGACATGATGTGCAATGATGAACGAGTAAG
AGGTCTGTTTCAATTCTACGGTGCCGGTACTGGAAGATGGGCAGGTAGAGGTGTACAACT
TCAGAATTTAACAAAGCATTATATTTCAGATACTGAATTAGAAATAGCAAGAGATCTTAT
TAAAGAACAACGTTTTGACGATTTAGATTTATTACTCAATGTTCATCCTCAAGACTTATT
AAGTCAATTAGTTAGGACGACATTTACTGCTGAAGAAGGTAATGAACTAGCAGTAAGTGA
TTTTTCTGCAATAGAGGCAAGAGTCATAGCATGGTATGCAAAAGAACAATGGCGTTTAGA
TGTGTTCAACACACACGGAAAGATATATGAAGCGTCGGCTTCTCAAATGTTTAATGTCCC
GGTAGAAAGCATAACTAAAGGCGACCCTCTCAGACAAAAAGGAAAAGTGTCCGAATTAGC
TTTAGGTTATCAAGGTGGCGCCGGAGCTTTAAAAGCGATGGGTGCATTGGAAATGGGCAT
TGAAGAAAATGAATTACAAGGTTTAGTTGATAGTTGGCGTAACGCAAATCCTAACATAGT
TAATTTTTGGAAGGCTTGCCAAGAGACTGCAATTAATACTGTAAAATCTCGAAAGACGCA
CCATACACATGGACTTAGATTTTACATGAAAAAAGGTTTTCTAATGATTGAATTGCCTAG
TGGAAGAGCTTTAGCTTATCCGAAAGCTTCAGTTGGTGAAAATAGTTGGGGTAGTCAAGT
TGTTGAATTTATGGGCTTAGATCTTAACCGTAAATGGTCAAAGTTAAAAACGTATGGTGG
GAAGTTAGTCGAGAATATTGTTCAAGCAACTGCAAGGGATTTACTTGCGATTTCTATAGC
AAGGCTTGAAGCATCAAGATTTAAAATAGTTGGACATGTTCATGATGAAGTAATTATAGA
AATACCTAAAGATTCAAATGGACTTAAGGAAATCGAAACTATCATGAATAAGCCTGTTGA
TTGGGCAAAAGGATTGAATTTGAATAGTGACGGATTTACTTCTCCGTTTTATATGAAGGA
TTAGGAGTGTGATTGCATGCAACATCAAGCTTATATCAATGCTTCTGTTGACATTAGAAT
TCCTACAGAAGTCGAAAGTGTTAATTACAATCAGATTGATAAAGAAAAAGAGAATTTGGC
GGACTATTTATTTAATAATCCAGGTGAACTATTAAAATATAACGTTATAAATATTAAGGT
TTTAGATTTAGAGGTGGAATGATGGCTAGAAGAAAAGTTATAAGAGTGCGTATCAAAGGA
AAACTAATGACATTGAGAGAAGTTTCAGAAAAATATCACATATCTCCAGAACTTCTTAGA
TATAGATACAAACATAAAATGCGCGGCGATGAATTATTGTGTGGAAGAAAAGACTCAAAA
TCTAAAGATGAAGTTGAATATATGCAGAGTCAAATAAAAGATGAAGAAAAAGAGAGAGAA
AAAATCAGAAAAAAAGCGATTTTGAACCTATACCAACGAAATGTGAGAGCGGAATATGAA
GAAGAAAGAAAGAGAAGATTGAGACCATGGCTTTATGATGGAACGCCACAAAAACATTCA
CGTGATCCGTACTGGTTCGATGTCACTTATAACCAAATGTTCAAGAAATGGAGTGAAGCA
TAATGAGCATAATCAGTAACAGAAAAGTAGATATGAATGAAATGCAAGACAATGTTAAGC
AACCAGCACATTACACATACGGCGACATTGAAATTATAGACTTCATCGAACAAGTTACGG
CACAGTACCCACCACAATTAGCATTCTCAATAGGTAATGCAATCAAATACTTGTCTAGAG
CACCGTTGAAAAACGGACACGAGGATTTAGCAAAGGCGAAGTTTTACGTCCAAAGAGCAT
TTGATTTGTGGGAGTGATGATCATGACAGGTAGCGCACACAAAGAATACTTAAACCAATT
TTTCGGCTCTAAGAGATATCTGTATCAGGATAACGAACGAGTGGCACATATCCATGTGGT
AAATGACACTTATTACTTTCATGGGCATATCGTACCAGGTTGGCAAGGTGTGAAAAAGAT
GTTTGATACAGCCGAAGAGCTTGAAACATATATAAAGCAACATGGTTTGGAATACGAAGA
ACAGAAGCAACTAACTTTATTTTAAGGAGATACAACAATGAAAATCAAAATTAAAAAAGA
AATGACATTAGACGAATTAATTAAGTGGGCTCGAGAAAATCCGGAGCTATCACAGGGCAA
AAGATATCATACAACTGCTTGCATTAACGAATCTGTTTATTTTCAAAAAGACGCAAATAA
ATTTATAACATTGGGTTTTACTTCTATCGATACTTTTTTCGTAGTTGAAGTTGAAGAGGA
AATCACTGAAGAAACGGTAATACCGTCAGTAGTTGTAGTTAGAACGCAATACTTTCCGAA
TGGTAGTGAATCAATAAATGTAACTAAAACTAACAATAAGTCGATAAAGGAACTTGTTGG
GTCAAACCCAGATAATTCGAGGTTTAAATACCATGAGTTTTACTTGATGAATGGCAAAGG
TTTAGGGGAGTTAATCTGGAAAGATGGGAGATTAGTAGAATGATGCAAACCTATAAAGTA
AGTCTTTGTATCAAGTTCTTAGCATCTAAATGTGATTATAAATTAAAAAAGCATTATTAT
GTGCAAAGTACGAATGAGAAAGAAGCTACGAATATGGTATTAAAACTGATTCGTAAAAAG
CTCCCATTCGAAACTGCAAGCATAGAGGTCGAAAAAGTGGAGGTAGTAGAATGATGCTGA
AATATCGAGTATGGGACACCGAAACAAAAAAGATGTGTGAGGTTGTGGCGTTAGATCTTC
ACAATAGCGAAGTTAGTTATTCAACTAAAGAAAATGAATACGGCAAGGTTATAAAGGAGT
TTATAAAGACTGAGAAAATGGCAGATGTAGAACTTATGCAGTCAATTGGTATAAATCTGT
GGGGAAGAGAATTATACGAGGGCGATATATTAAAAGTCGTATCAACGAAACTTTGGGGCA
TCGAACGGGATAAAACATACATTTATTTAGATGCTACAGGCGTAGTCACTCGAAACGCTA
TTGGTACTATAATTGGCGACGTACATCTATTGAGAGTTTTTGAGGCTGAAGAAGTTCGTG
AAATGCCAACTATTGAATACTTGGGCAATAAGTTTAATAATCCGGAGTTACTGGAGGTAA
CAGAATGAACTATGAAACAGGGTTTCAACTAGGTGTAATGGACGCTAGGTTGAAGAAGAT
GAGAAAACAACGTGATGAGTACAAGAAGCAACGCGATGAGCTTATCGTGGATATAGGTAA
GTTAAGAGAACGTAACAAAGATCTAGAGAAGAAAGCAAGCGCATGGGATAGGTATTGCAA
GAGTGTTGAAAAAGATTTAATAAACGAATTCGGTAACGATGATGAAAGAGTTAAATTTGG
AATGGAATTAAACAATAAAATTTTTATGGAGGAAGACACAAATGAATAACCGTGAACAAA
TAGAACAATCAGTGATCAGTGCTAGTGCGTATAACGGCAATGACACAGAGGGATTACTAA
AAGAGATTGAAGACGTGTATAAGAAAGCGCAAGCGTTTGATGAAATACTTGAGGGTTTAC
CTAATGCTATGCAAGATGCACTCAAAGAAGATATTTATCTTGATGAAGCAGTAGGGATTA
TGACGAGTCAAGTTGTCTATAAATATGAGGAGGAGCAGGAAAATGAGTATTAGTGTAGGA
GATAAAGTATATAACCATGAAACAAACGAAAGTCTAGAGATTGTGCAATTGGTCGGAGAT
ATTAGAGATACACATTATAAACTGTCTGATGATTCAGTTATTAGCATTATAGATTTTATT
ACTAAACCAATTTATCTAATTAAGGGGGACGAGTGAGTGGAATGGAAACGATTAAAAAAT
GTGGTGCCGCACCCAGTTATCAAAAATAAAAATTTAAAGTCGGTATACGTAACAAAAGAT
AATGTGAAAGAGGTTCAAAAAGAATTAGGTTTCTTTGAAATTTTTAATGAAGAAGTGTTA
TTAACTGGATTTTTATCATTTCAAAGGATACCTATTTACATTATTTGGATTAATCCTAAA
TCTCATAAGACGCCTAGATATTACTTTGCTAACGAGCATGGGATTGAAAGATATTTTGAA
TTTTTGGAGGACGAGTAAATGCTTGAAATCATCGACCAACGTGATGCATTGCTAGAAGAA
AAGTATTTAAACGACGACTGGTGGTACGAGTTAGATTATTGGTTGAATAAACGCAAGTCA
GAAAATGAACAGATTGATATTGATAGAGTGCTTAAATTTATTGAGGAATTAAAACGATAG
GAGATAACGAATAAATGAATAATTTAACAGTAGATCAATTAAAAGAACTTTTACAAATAC
AAAAGGAGTTCGACGATAGAATACCAACCAGAAATTTAAATGACACAATAGCTAGTATGA
TTATTGAATTTGCGGAGTGGGTTAACACACTTGAGTTTTTTAAAAATTGGAAGAAACAAC
CAGGTAAGCCATTAGATACACAATTAGATGAGATTGCTGATTACTTAGCTTTCAGTTTGC
AATTAACTCTGACTATTGTTGATGAAGAAGATTTGGAAGAGACTACTGAGGTTATGGTTG
ATTTGATTGAAAATGAAGTTACTTTACCTAAACTACATTCAGTTTATTTTGTTCATGTAA
TGCATACGCTAACAGAACAATTTGTAAAAGGTATTGATAATAGCATTGTACAAGTTTTAA
TAATGCCGTTTTTGTACGCCAATACTTACTATTCAATTGATCAACTCATTGACGCATACA
AAAAGAAAATGAAAAGGAACCACGAAAGACAAGATGGAACAGCAGACGCAGGAAAAGGAT
ACGTGTAAAGACATCTTAGATCGAGTCAAGGAGGTTTTGGGGAAGTGAGCGACATGTTAG
AAATATTTTTAATAGGGTTTGGCGTTTATCTCTTTTATCGCATAGCAATTATTTTTCTTA
AGAGTAAAAAGACTATACACACAAACATATATGAAATGTTAATGCTTGCTACTATCTTTA
TGATATCTACATTTGCTTATAAACATCAAAAGACGCATATCTTAATAGCATTTTTAGTAA
TGTTTTTTATGAGTAAGCTCAAACAAGTTCAAGGGAGCTATGAGGAATGACACAATACTT
AGTCACAACATTCAAAGATTCAACAGGACGTAAACATACACACATAACTAAAGCTAAGAG
TAATCAAAGGTTTACAGTTGTTGAGGCAGAGAGTAAAGAAGAAGCGAAAGAGAAGTACGA
GAAACAAGTTAAAAGGGATGCAGTTATTAAAGTGGGTCAGTTGTTTGAAAATATAAGGGA
GTGTGGGAAATGATTAAACAAATATTAAGACTATTATTCTTACTAGCGATGTATGAGCTA
GGTAAGTATGTAACAGAGCAAGTATATATTATGATGACGGCTAATGATGATGTAGAGGCG
CCGAGTGACTTTGAAAAAATCAGAGCTGAAGTTTCATGGTAATAGCTATTATCATTTTTG
AATTAATTATATTAATGTGTTTAGCAATAGCACTGGAGGTGTTGTAAATATGTGGATTGT
CATTTCAATTGTTTTAGCTATATTTTTATTGATCTTGTTAAGTAGCATTTCTCATAAGAT
GAAAACCATAGAAGCATTGGAGTATATGAATGCTTATCTTTTCAAGCAGCTAGTAAAAAA
TAATGGTGTTGAAGGTTTAGAAGATTATGAAAATGAAGTTGAACGAATTAGAAAAAGATT
CAAAAGTTAAAGAGAGGCGATAGGCTTCTCTGCTCTATCTAAAATAATGAAAGGAGCCGA
ACATGTTAGACAAAGTCACTCAAATAGAAACAATTAAATATGATCGTGATGTCTCATATT
CTTATGCTGCTAGTCGCCTATCCACACATTGGACTAATCACAATATGGCTTGGTCTGACT
TTATGCAGAAGCTAGCACAAACAGTTAGAACTAAAGAAGATTTAACTGAGTACAATAAAA
TGTCTAAGTCCGAACAAGCAGATATAAAAGATGTTGGCGGATTTGTCGGCGGTTATTTAA
AAGAAGGTAAAAGACGTGCTGGTCAAGTCATGAATCGTTCAATGCTAACACTTGATATCG
ATTATGCTGCTCAAGATATGACCGACATATTATCTATGTTTTATGATTTTGCATATTGTT
TATATTCAACACATAAGCATAGAGAGATAAGTCCAAGACTGCGTTTAGTGATTCCTTTAA
AACGGAATGTAAATGCAGATGAGTATGAAGCTATTGGACGTAAAGTGGCAGATATCGTTG
GCATGGATTACTTCGATGATACAACTTATCAACCACATAGGTTAATGTATTGGCCTTCAA
CTAGCAATGATGCAGAATTTTTCTTTACCTATGAAGATTTACCTTTGTTAGACCCAGATA
AAATATTAAATGAATATGTTGATTGGACTGACACATTAGAATGGCCAACGTCTTCAAGGG
AAGAGAGTAAGACTAAAAGATTAGCAGATAAGCAAGGCGACCCAGAAGAAAAGCCGGGAA
TTGTTGGCGCATTTTGTAGAGCTTATACGATAGAAGAAGCTATAGAAACTTTTATTCCTG
ACTTATACGAAAAACATTCTACTAACCGATATACCTATCATGAAGGCTCAACTGCAGGTG
GATTGGTGTTATACGAAAACAACAAGTTTGCCTATTCTCATCATAATACGGATCCCGTAA
GCGGTATGCTTGTGAACAGTTTTGATTTAGTACGCATACACTTATATGGTGCTCAAGATG
AAGAAACTAAAACAGATACTCCGGTTAATCGACTACCTAGTTATAAAGCAATGCAGCAAA
GAGCGCAAAATGATGAAGTTGTTAAAAAGCAATTAATTAATGACAAAATGTCTGATGCAA
TGCAGGATTTCGACGAAATAGAAAATAACGATGATGTATGGTCTGAGACGTTAGAAATTA
CTTCGAAAGGTACTTTCAAAGCTAGTATTCCAAATATAGAAATTATATTGCGTAATGATC
CAAATTTAAAAGGAAAAATAGCCTTTAACGAATTTACGAAACAAATTGAATGTTTAGGGA
AAGTGCCATGGAATACTAATTTTAAGACACGTCAATGGCAAGACGGTGATGATAGCAGTT
TAAGAAGTTATATCGAAAAGATTTATGACATACACCATTCAGGTAAAACAAAAGATGCCA
TTATAAGCGTAGCAATGCAAAATGCTTATCATCCAGTAAGGGATTATCTAAATAAAATAT
CGTGGGATGGACATAAACGTCTTGAAAAGTTATTTATCAAATACTTAGGTGTTGAAGACA
CTGAAGTGAATAGAACAACTACCAAAAAAGCATTGACTGCTGGAATCGCTCGAGTAATGG
AGCCTGGATGTAAATTTGACTATATGCTTACACTTTATGGTCCTCAAGGTGTAGGTAAAT
CTGCTTTGCTAAAAAAATTAGGTGGTGCATGGTTTTCTGACAGTTTAGTTTCTGTTACAG
GTAAAGAAGCTTATGAGGCCTTACAAGGCGTTTGGCTAATGGAAATGGCAGAACTTGCAG
CTACAAGAAAAGCTGAAGTTGAAGCTATTAAGCATTTCATATCTAAACAAGTTGACCGAT
TTCGTGTTGCTTATGGGCATTATATTGAAGATTTTCCAAGGCAATGTATTTTCATTGGTA
CAACTAATAAAGTTGATTTCTTAAGAGATGAAACTGGTGGAAGACGTTTTTGGCCAATGA
CTGTAAATCCAGAGAGAGTTGAAGTGAACTGGTCTAAAATAACCAAAGAAGAGATCGACC
AAATTTGGGCAGAAGCTAAATATTATTATGAACAAGGAGAAGATTTGTTCCTTAACCCTG
AACTAGAAGAAGAAATGCGTTCAATTCAAAGTAAACATACTGAAGAATCTCCATATACAG
GTATTATTGATGAATATCTTAACACGCCAATCCCAAGCAATTGGGAAGACTTAACTATCT
TTGAAAGAAGACGATTTTATCAAGGTGATGTTGATATGTTACCAACAGGAAATGTAGATT
ACATTGAAAGAGACAAGGTCTGTGCGCTTGAAGTGTTTGTTGAATGTTTTGGTAAAGATA
AGGGAGATAGCAGAGGATCTACGGAACTTAGAAAGATTTCAAACATCTTAAGACAATTAG
ACAATTGGTCTGTATATGATGGTAATAAAAGTGGGAAAATTCGATTTGGAAAAGATTATG
GTGTACAGATAGCTTATGTAAGAGATGAAAGTTTAGAGGATTTAATATAAGAATTATTGA
ATAAATATACATTTTAGAGTGTTGTATCAGATGTTGCATCATTTTTTGAGTGATGCAACA
CGGGAGTGTAAAAAGTAATCGCAGGTGTTGTATCATTTTTGGTGATGCAACATTGATGCA
ACAAATGATACAACACCTATTTCCTTTCTCGCTGTAGGGTTCAACCCTGTTTGTTTCCAA
TGTTGCATCAAATTCACTATAAAGTTTAAAAAGTAGTGTTAGGGAGTAAAGGGGTATAGG
GGTAACCCTCTAACAGCTATCTTTAAAAGTTTGGCAAGAATTGATACAACATCGGAACAC
AAATATAAATTTTGTATACAAGGTGAATAAATGAAAGAATCGACATTAGAAAAATATTTA
GTGAAAGAGATAACAAAGCTAAACGGTTTATGTTTAAAATGGGTCGCACCTGGAACAAGA
GGTGTGCCAGATAGAATTATTATTATGCCAGAAGGAAAAACATATTTTGTAGAAATGAAG
CAAGAAAAAGGAAAGTTGCATCCTTTACAAAAATATGTGCATAGACAATTTGAAAATAGA
GATCATAAAGTATATGTGTTATGGAATAAAGAACAAGTAAATACTTTTATCAGAATGGTA
GGTGGAACATTTGGCGATTGACTTCAAACCACATAGCTATCAAAAGTATGCAATAGATAA
AGTTATTGATAATGAGAAATACGGTTTGTTTTTAGATATGGGGCTAGGGAAAACAGTATC
AACACTTACAGCATTTAGTGAATTGCAGTTGTTAGACACTAAAAAAATGTTAGTCATAGC
ACCTAAACAAGTTGCTAAAGATACATGGGTTGATGAAGTTGATAAGTGGAACCATTTAAA
TCATCTGAAAGTGTCTTTAGTCTTAGGAACACCTAAAGAAAGAAATGATGCATTAAACAC
AGAGGCTGATATCTATGTAACCAATAAAGAAAATACTAAATGGTTATGCGATCAATATAA
AAAAGAATGGCCATTTGATATGGTTGTAATTGATGAACTGTCTACATTTAAAAGTCCTAA
GAGTCAAAGGTTTAAATCTATTAAAAAGAAATTACCACTCATTAATAGATTTATAGGATT
AACAGGAACACCTAGCCCAAATAGTTTACAGGATTTATGGGCTCAAGTTTATTTGATAGA
CAGAGGCGAAAGACTTGAGTCTTCATTCAGTCGTTATCGAGAAAGGTACTTTAAACCAAC
ACATCAAGTTAGCGAACATGTTTTTAACTGGGAGCTAAGAGACGGATCTGAAGAAAAGAT
ATATGAACGAATAGAAGATATATGTTTAAGCATGAAAGCGAAAGATTATCTAGATATGCC
TGACAGAGTTGATACTAAACAAACAGTAGTCTTATCTGAAAAAGAAAGAAAAGTATATGC
AGAATTAGAAAAAAACTATATTTTAGAATCGGAAGAAGAAGGAACAGTTGTAGCTCAGAA
TGGGGCATCATTATGTCAAAAACTACTTCAACTATCTAACGGTGCAGTTTATACAGATGA
TGAAGATGTAAGACTTATACATGATAAGAAGTTAGATAAGTTAGAGGAAATCATAGAGGA
GTCTCAAGGCCAACCAATATTATTGTTTTATAACTTCAAACATGATAAAGAAAGAATACT
TCAAAGGTTTAAGGAAGCAACCACATTAGAGGATTCAAACTATAAAGAACGTTGGAATAG
TGGAGACATTAAGCTGCTTATAGCACATCCAGCAAGTGCAGGGCATGGATTAAACTTACA
ACAAGGTGGGCACATTATTGTTTGGTTTGGACTTACATGGTCATTGGAATTATACCAACA
AGCAAATGCAAGATTATATAGACAAGGACAAAATCATACGACTATTATTCATCACATCAT
GACCGATAACACAATAGATCAAAGAGTATATAAAGCTTTACAAAATAAAGAACTAACGCA
AGAAGAATTGATGAAAGCTATTAAAGCAAGAATAGCTAAGCATAAGTAATGGAGGTCTAA
CATGGGGAACACAATATATGATATCAAGCCAGGAACATTTAAATATATTGAATCAGAAAT
ATATAATTTAAATGAGAACAAGAAAGAAATAAAAAGATTGAGGTTGGAAATACTTAATCC
TACGAAGGAACAAGATTCCAATATTGTATATGGACCATTACAAAAAGGCGAACCAGTTAG
AACAACTGAACTAATGGCAACTAGATTATTAACTAATAAGATGTTACGAAACCTAGAAGA
AATGGTCGAAGCAGTTGAGAGTGAATACTTAAAGTTGCCTGAAGATCATAAGAAAGTAAT
AAGGCTGAAGTATTGGAATAAAGAAAAGAAGTTAAAGATGGAACAGATAGGACATGAATG
CCATATGCATCGTAATACTGTTACTACTATACGAAAGAACTTTGTTAAAGCGGTAGCGTA
TCATGCAGGTATCAAATAACATTGTGCAAAGATTGTGCAAAAGGCCTACAAATCTGTAGT
AATATGATAGTATCGGAAAGATGTATAAAGTTATCTAAAAGTTATACGACACAAGTACAC
GAGGCACATCGCTATGCGGTGTGTCTTTTGTTATGCAATCAAAGAGGTGTAAGAGATGAC
CAAGCATAATAACATTTATAAGCATGGTCGTAAGTCATATCAATACGATTGGTTCTATCA
TTCAAAAGCATGGAAGAAGTTAAGAGAGATAGCATTAGATAGAGATAATTATCTTTGTCA
AATGTGTTTACGCGAAGATATTGTAACAGATGCAAACATTGTGCATCACATTATTTATGT
TGATGAAGATTTTAACAAAGCTTTAGACTTAGATAATCTAATGTCAGTTTGTTATAGCTG
TCATAACAAAATTCATGCAAATGATAATGACAAAAGTAGTCTTAAGAAAATTAGAGTTCT
AAAAATTTAAATAAAAAAATTATTTAAATAAAATTTTATAGCCCCCTGCCTATTGGCTTA
AAATGTTTTTTCGCCGGGTACCGGCGGGGGCCCTTCGCTTGCAACGCGGATAAACTTTTA
TGAAAGGGGGTCTTTATATGAAATTAACAAAAAAACAGCTAAAAGAATATATAGAGGATT
ACAAAAAATCTGATGACATATTAATTAACTTGTATATAGAAACATATGAATTTTATTGTC
GGTTAAGAGATGAACTTAAAAATAGTGATTTGATGATAGAGCATACAAACAAGGCTGGTG
CGAGCAATATTGTTAAGAATCCATTAAGCATAGAACTGACAAAAACAGTTCAAACACTAA
ATAACTTACTCAAGTCTATGGGTTTAACAGCAGCACAAAGAAAAAAGATAGTTCAAGAAG
AAGGTGGATTTGGTGACTATTAAAGTTTTAAATGAACCTTCACCAAAACTATTAACAACA
TGGTATGCAGAGCAAGTCACTCAAGGGAAAATAAAAACAAGCAAATATGTTAGAAAAGAA
TGTGATAGGCATCTTAGATATTTAGAAAATGGAGGTAAATGGGTATTTGATGAAGAATTA
GCGCATCGTCCTATTCGATTTATAGAAAAGTTTTGTAAACCTTCCAAAGGATCTAAACGT
CAACTTGTATTACAGCCATGGCAACATTTTATTATCGGCAGTTTGTTTGGTTGGGTTCAT
AAAGAAACAAAACTGCGCAGGTTTAAAGAAGCTTTGATATTTATGGGGCGAAAAAATGGT
AAAACAACTACTATATCTGGTGTTGCTAACTATGCTGTTTCTCAAGATGGAGAAAACGGC
GCTGAAATCCATCTTTTAGCAAACGTAATGAAACAAGCTAGAATATTATTCGATGAATCT
AAGGCGATGATAAAAGCTAGCCCAAAGCTTGATAAAAATTTCAGAACATTAAGAGATGAA
ATCCATTATGACGCAACGATATCAAAAATTATGCCCCAAGCATCAGATAGCGATAAGTTA
GATGGATTGAATACACACATGGGGATTTTTGATGAAATTCATGAATTTAAAGACTATAAA
TTGATTTCAGTTATAAAAAACTCAAGAGCTGCAAGGTTACAACCTCTTCTCATCTACATT
ACGACAGCAGGGTATCAATTAGATGGTCCACTTGTTGATATGGTAGAAGCGGGAAGAGAC
ACCTTAGATCAAATCATAGAAGACGAAAGAACTTTTTATTATTTAGCATCTTTGGATGAT
GACGATGATATTAATGATTCGTCGAACTGGATAAAAGCAAATCCCAACTTAGGTGTCTCT
ATAAATTTAGATGAGGTGAAAGAAGAGTGGGAAAAAGCTAAGAGAACACCAGCTGAACGT
GGAGATTTTATAACCAAAAGGTTTAATATCTTTGCTAATAATGACGAGATGAGTTTTATT
GATTACCCAACACTCCAAAAAAATAATGAAATTGTTTCTTTAGAAGAGCTGGAAGGCAGA
CCGTGCACGATTGGTTATGATTTATCAGAAACAGAGGACTTTACAGCCGCGTGTGCTACT
TTTGCGTTAGATAATGGTAAAGTTGCAGTTTTATCGCATTCATGGATTCCTAAGCACAAA
GTTGAATATTCTAACGAAAAAATACCCTATAGAGAATGGGAAGAAGATGGCTTATTAACA
GTGCAAGATAAGCCTTATATTGACTACCAAGATGTTTTAAATTGGATAATTAAGATGAAT
GAGCATTATGTAGTAGAAAAAATTACTTATGATAGAGCGAACGCATTCAAACTAAATCAA
GAGTTAAAAAATTACGGGTTTGAAACGGAAGAAACAAGACAAGGAGCTTTGACCTTGAGC
CCTGCATTGAAGGATTTAAAAGAAATGTTTTTAGATGGGAAAATAATATTTAATAATAAT
CCTTTAATGAAATGGTATATCAATAATGTTCAGTTGAAACTAGACAGAAACGGAAACTGG
TTGCCGTCTAAGCAAAGCAGATATCGTAAAATAGATGGCTTTGCAGCATTTTTAAACACA
TATACAGATATTATGAATAAAGTTGTTTCTGACAAGGGTGAAGGAAACATAGAATTTATT
AGTATTAAAGACATAATGCGTTAAGGAGGTGAATGTTATCGCAAAAGAGAATATTGTCAC
ACGCATAAAGAAAAAATTGATAGACAATTGGATTGATCAGTCAGCTTCTAAGCTTTATGA
CTTTAGCCCATGGAAAAATAAATCTTTTTGGGGTGTAATCAATAATACGCTTGAAACTAA
TGAAACGATATTTTCAGCTATTACAAAGTTATCTAATTCGATGGCTAGTTTGCCCTTGAA
AATGTATGAAGATTATAAAGTAGTTAATACAGAAGTATCTGATTTACTTACAGTGTCACC
GAATAATTCTCTGAGCAGTTTTGATTTTATTAATCAAATTGAAACAATCAGAAATGAAAA
AGGTAATGCATATGTGCTAATTGAACGAGACATCTATCATCAACCATCAAAGCTTTTCTT
ATTAAATCCAGATGTTGTTGAAATGTTAATTGAAAACCAATCACGTGAACTTTATTATTC
AATTCATGCTGCCACTGGAAACAAATTGATTGTTCACAATATGGACATGTTGCATTTTAA
ACACATCGTGGCATCTAATATGGTTCAAGGTATTAGTCCGATTGATGTGTTGAAGAATAC
AACTGATTTTGACAATGCAGTAAGAACCTTTAATCTTACAGAAATGCAAAAACCAGATTC
TTTTATGCTTAAATATGGTTCCAATGTAAGTACAGAAAAAAGGCAGCAAGTGTTAGAAGA
TTTCAAACAGTACTATGAAGAAAACGGTGGAATATTATTCCAAGAGCCTGGTGTTGAAAT
CGAACCTTTACCTAAAAAATATGTCTCTGAAGATATAGTGGCAAGCGAGAATTTAACAAG
AGAAAGAGTAGCTAACGTTTTTCAATTGCCCTCAATATTCTTAAATGCAAGATCAAATAC
AAATTTCGCGAAAAATGAAGAGTTAAACAGATTTTACTTGCAGCATACCTTATTGCCAAT
CGTCAAACAGTATGAAGAAGAATTTAATCGAAAACTACTTACTAAAACAGATAGAGAAAA
AAATAGGTATTTTAAATTTAACGTTAAATCTTATTTAAGGGCTGATAGTGCAACACAAGC
AGAAGTGTACTTTAAAGCAGTTCGTAGTGGCTATTACACTATAAATGACATTAGAGAGTG
GGAGGATTTACCACCAGTTGAAGGTGGAGACAAGCCACTAATAAGCGGAGATTTGTATCC
GATTGACACGCCACTTGAATTAAGAAAATCTTTGAAAGGTGGTGATAAAAATGTCAATGA
AAGCTAAGTATTTTCAAATGAAAAAAAATCAAAAAGTAAAGGTGAAATATTCATTTATGG
TGATATTGTAAGTGATAAATGGTTTGAAAGTGATGTAACTGCTACAGATTTCAAAAATAA
ACTAGATGAACTAGGAGACATCAGTGAAATAGATGTTCATATAAATTCATCTGGAGGCAG
TGTATTTGAAGGACATGCAATATACAATATGCTAAAAATGCATCCTGCAAAAATTAATAT
CTATGTCGATGCCTTAGCGGCATCAATTGCTAGTGTTATCGCTATGAGTGGTGACACTAT
TTTTATGCACAAAAATAGTTTTTTAATGATTCATAATTCATGGGCTATGACTGTAGGTAA
TGCAGAAGAATTAAGAAAGACAGCGGATTTACTTGAAAAAACAGATGCTGTTAGTAATTC
AGCTTATTTAGATAAAGCAAAAGATTTAGATCAAGAACACTTAAAACAGATGTTAGATGC
AGAAACTTGGCTTACTGCAGAAGAAGCCTTGTCTTTCGGCTTGATAGATGAAATTTTAGG
AGCTAATGAAATAGCTGCTAGTATCTCTAAAGAGCAATATAAGCGTTTCGAGAACGTCCC
AGAATATTTAAAGAAAGATGTAGACAAAATCACTAAAATCGATGATGTAGATACGTTTGA
ATTGGTTGAAACACCTAAAGAAAGTATGTCACTAGAAGAAAAAGAAAAAAGAGAAAAAAT
TAAACGCGAATGCGAAATTTTAAAAATGACACTGAATTATTAGGAGGAAATGAAATGCCG
ACATTATATGAATTAAAACAATCCTTAGGTATGATTGGACAACAATTAAAAAATAAAAAT
GATGAATTGAGTCAGAAAGCAACAGATCCAAATATTGATATGGAAGACATCAAACAACTA
GAAACAGAAAAAGCAGGTTTACAACAAAGATTTAACATTGTTGAAAGACAAGTGAAAGAC
ATTGAAGAAAAAGAAAAAGCGAAAGTTAAAGACACAGGAGAAGCTTATCAATCTTTAAAT
GATCATGAGAAGATGGTTAAAGCTAAGGCAGAGTTTTATCGTCACGCGATTTTACCAAAT
GAATTTGAAAAACCTTCAATGGAGGCACAACGTTTATTACACGCTTTACCAACAGGTAAT
GATTCAGGTGGTGATAAGCTCTTACCAAAAACACTCTCTAAAGAAATTGTTTCAGAACCA
TTTGCTAAAAACCAATTACGTGAAAAAGCTCGTCTAACTAACATTAAAGGTTTAGAGATT
CCAAGAGTTTCATATACTTTAGACGATGATGACTTCATTACAGATGTAGAAACAGCAAAA
GAATTAAAATTAAAAGGTGATACAGTTAAATTCACTACTAATAAATTCAAAGTATTTGCT
GCAATTTCAGATACTGTAATTCATGGATCAGATGTAGATTTAGTAAACTGGGTTGAAAAC
GCACTACAATCAGGTCTAGCAGCTAAAGAGCGTAAAGATGCCTTAGCAGTAAGTCCTAAA
TCTGGATTAGAACACATGTCATTTTACAATGGATCTGTTAAAGAAGTTGAGGGAGCAGAC
ATGTATGATGCTATTATTAACGCTTTAGCAGATTTACATGAAGATTACCGTGATAACGCA
ACAATTTATATGCGATATGCGGATTATGTCAAAATTATTAGTGTTCTTTCAAATGGAACA
ACAAATTTCTTTGACACACCAGCAGAAAAAGTATTTGGCAAACCAGTAGTATTTACAGAT
GCAGCAGCTAAACCTATTGTGGGAGATTTCAATTATTTTGGAATTAACTATGATGGAACA
ACTTATGACACTGATAAAGATGTTAAAAAAGGCGAATATTTGTTTGTATTAACTGCATGG
TATGATCAGCAACGTACATTAGACAGTGCATTCAGAATTGCAAAAGCAAAAGAAAATACA
GGTTCATTACCCAGCTAAGCCCCAAAAGGTTAATGTAACAGCTAAGGCTAAATCAGCTGT
AATATCAGCCGAATAGGGGTGATGAAATGAGTTTAGAAGAAATTAAATTGTGGTTGAGAA
TTGACTATAATTTCGAAAATGATTTAATTGAAGGTCTCATTCAATCGGCTAAGTCTGAGT
TACTATTAAGTGGGGTTCCAGATTATGACAAAGATGACTTGGAATACCCGCTTTTTTGTA
CAGCGATTAGATATATCATTGCAAGAGATTATGAAAGTCGTGGGTACTCAAATGACCAAT
CTAGAAGCAAGGTTTTTAATGAAAAAGGATTGCAAAAAATGATTCTGAAATTAAAAAAGT
GGTAGGTGATTTTTAAATGGAATTTAATGAATTTAAAGATCGCGCATATTTTTTTCAATA
TGTAAATAAAGGGCCGTATCCAGATGAAGAGGAAAAAATGAAATTGTATAGTTGCTTTTG
TAAAATATATAATCCTTCTATGAAAGATAGAGAAATTTTAAAAGCGACTGAATCAAAGTC
AGGACTAACCATAATTATGAGGTCTTCTAAAACTGAATATCTACCACAAACAAATCACTT
GGTTAAGATTGACAGAGGTTTATATTCCGATAAATTATTCAACATTGAAGAAATCAGGAT
TGATACACCAGATATAGGCTATAATACAGTTGTTTTATCAGAAAAATGAGTGTAGAAATT
AAAGGAATACCTGAAGTGTTGAAGAAATTAGAATCGGTATACGGAAAACAAGCAATGCAA
GCTAAGAGTGATAGAGCTTTAAATGAAGCATCCGAATTTTTTATAAAGGCTTTAAAGAAA
GAATTTGAGAGTTTTAAAGATACGGGTGCTAGCATAGAAGAAATGACTAAATCTAAGCCT
TATACAAAAGTAGGAAGTCAAGAAAGAGCTGTTTTAATTGAATGGGTAGGCCCTATGAAT
CGCAAAAACATTATTCACTTGAATGAACATGGTTATACAAGAGATGGAAAAAAATATACA
CCAAGAGGTTTTGGAGTTATTGCAAAAACATTAGCTGCTAGTGAACGGAAGTATAGAGAA
ATTATAAAAAAGGAGTTGGCCAGATAAATGAATATATTAAACACTGTAAAAGGAATTTTA
TTATCTGATGCAGAGCTCAAAACACATATAAATTCTAGAATATACTATTATAAAGTCACT
GAAAATGCTGAAACTTCCAAACCTTTTGTTGTTATTACACCTGTTTATGATTTACCTTCA
GACTTTATGTCTGATAAATATCTTAGTGAAGAATACTTAATTCAAATAGATGTAGAATCT
TCAAATCATCAGAAAACAATTGATATAACAAAACGAATAAGATACCTGTTATATCAACAA
AATTTAATTCAAGCATCAAGTCAGTTAGATGCTTATTTTGAAGAAACTAAACGTTATGTG
ATGTCGAGACGTTATCAAGGCATACCAAAAAATATATATTATAAAAATCAGCGCATCGAA
TAGGTGTGCTTTTTAATTTTTAAGGAGGAAATAAGCAATGGCAGAAGGACAAGGTTCTTA
TAAAGTAGGTTTTAAAAGATTATACGTTGGAGTTTTTAACCCAGAAGCAACAAAAGTAGT
TAAACGCATGACATGGGAAGATGAAAAAGGTGGTACAGTTGATCTAAATATCACAGGTTT
AGCACCAGATTTAGTAGATATGTTTGCATCTAACAAACGTGTTTGGATGAAAAAACAAGG
TACTAATGAAGTTAAGTCTGACATGAGTATTTTTAACATCCCAAGTGAAGATTTAAATAC
AGTTATTGGTCGTACTAAAGATAAAAATGGTACATCTTGGGTAGGAGAGAATACAAGAGC
ACCATACGTAACAGTTATTGGAGAATCTGAAGATGGTTTAACAGGTCAACCAGTGTACGT
TGCGCTACTTAAAGGTACTTTTAGCTTGGATTCAATTGAATTTAAAACACGAGGAGAAAA
AGCAGAAGCACCAGAGCCAACAAAATTAACTGGTGACTGGATGAACAGAAAAGTTGATGT
TGATGGTACTCCACAAGGTATTGTATACGGGTATCATGAAGGTAAAGAAGGAGAAGCAGA
ATTCTTCAAAAAGGTATTCGTTGGATACACTGACAGTGGAGAACATTCTGATGATTCTTT
AGGTTCATTACCCAGCTAATCCCCAAAATGTTGAAGTTTCAGTTAATTCGAAATCTGCAA
CAGTTTCAGCAGAATAGGGGCTTTCAAAAAAATCAAAAGGAGATTAATATATGACTAAAA
CTTTAAAGGTTTATAAAGGAGACAGTGTTATTGCTTCTGAGCAAGGCGAGGGGAAAGTAT
CTGTAACTTTATCTAATTTAGATGCTGATACAACTTACCCAAAAGGCACTTACCAAGTGT
CATGGGAAGAAAATGGCAAAGAATCTAGTAAAGTTGATGTACCTCAATTTAAAACTAATC
CAATTTTAGTGTCAGGCGTATCATTTACACCAGAAACTAAATCAATCACGGTAAATGCTG
ATGACAATGTTGAACCAAACATTGCACCAAGTACAGCAACGAATAAAACGTTGAAATATA
CAAGTGAACATCCAGAGTTTGTTACTGTTGATGAGAGAACAGGAGCAATTCACGGTGTAG
CTGAGGGAACTTCAGTTATCACTGCTACGTCTACTGACGGAAGTGACAAGTCTGGACAAA
TTACAGTAACAGTAACAAATGGATAATTATTTGAGACGCAGAATATCTGCGTCTTTTTTA
TTTGAATAAAAGGAGCTAATACAATGATTAAATTTGAAATTAAAGACCGTAAAACAGGAA
AAACAGAGAGCTATACAAAAGAAGATGTGACAATGGGCGAAGCAGAAAAATGCTATGAGT
ATTTAGAATTAGTAAATCAAGAGAATAAAAAAGAAGCACCTAACGCAACAAAAATGAGAC
AAAAAGAGCGACAGTTATTAGTAGATTTATTTAAAGATGAAGGATTGACTGAAGAAGATG
TTTTGAACAAGATGAGCACTAAAACTTATACAAAAGCCTTGAAAGATATATTTCGAGAAA
TCAATGGTGAAGATGAAGAAGATTCAGAAACTGAACCAGAAGAGATGGGAAAGACAGAAG
AACAATCTCAATAAAAGACATTTTATCGAACATTAAGAAAATACAACGTTTCTGTATGGA
GCAGTATGGGTGGACATTAACTGAAGTCAGAAAACAGCCGTATGTAAAACTTTTAGAAAT
ACTTAATGAAGAGAATAAAGAAGAGACTGAAGAAAAACAAAGTGAACAAAAAGTCATTAC
AGGTACGGATTTAAGAAAACTTTTTGGAAGCTAGAAAGGAGGTTAATATGAATGAAAAAG
TAGAAGGCATGACCTTGGAGCTGAAATTAGACCATTTAGGTGTCCAAGAAGGCATGAAAG
GTTTAAAGCGACAATTAGGTGTTGTTAATAGTGAAATGAAAGCTAATCTGTCAGCATTTG
ATAAGTCTGAAAAATCAATGGAAAAATATCAGGCGAGAATTAAGGGGTTAAATGATAGGC
TTAAAGTTCAAAAAAAGATGTATTCTCAAGTAGAAGATGAGCTTAAACAAGTTAACGCTA
ATTACCAAAAAGCTAAATCCAGTGTAAAAGATGTTGAGAAAGCATATTTAAAGTTAGTAG
AAGCTAATAAAAAAGAAAAATTATCTCTTGATAAATCTAAAGAAGCCTTAAAATCATCAA
ATACAGAACTCAAAAAAGCTGAAAATCAATATAAACGTACAAATCAACGTAAACAAGATG
CGTATCAAAAACTTAAACAGTTGAGAGAAGCTGAGCAGAAGCTTAAGAATAGTAACCAAG
CTACTACTGCACAACTAAAAAGAGCAAGTGACGCAGTACAGAAGCAGTCCGCTAAGCATA
ATGCACTTGTTGAACAATATAAACGAGAAGGCAATCAAGTTCAAAAACTAAAAGTGCAAA
ATGACAATCTTTCAAAATCAAATGATAAAATTGAAAGTTCTTACGCTAAAGCTAACATTA
AGTTAAAGCAAACAGAAAAAGAATTTAATGATTTAAACAATACTATTAAGAATCATAGCG
CTAATGTCGCAAAAGCTGAAACAGCTGTTAATAAAGAAAAAGCTGCTTTAAATAATTTGG
AGCGTTCAATAGATAAAGCTTCATCCGAAATGAAGACTTTTAACAAAGAACAAATGATAG
CTCAAAGTCATTTCGGCAAACTTGCTAGTCAAGCGGATGTCATGTCAAAGAAATTTAGTT
CTATTGGAGATAAAATGACTTCCCTGGGACGTACGATGACGATGGGCGTATCTACACCGA
TTACTTTAGGGTTAGGTGCAGCATTAAAAACAAGTGCAGACTTCGAAGGGCAAATGTCTC
GAGTTGGAGCGATTGCGCAAGCAAGCAGTAAAGACTTGAAAAGCATGTCTAATCAAGCAG
TTGACTTAGGAGCTAAAACAAGTAAAAGTGCTAACGAAGTTGCTAAAGGTATGGAAGAAT
TGGCAGCTTTAGGCTTTAATGCCAAACAAACAATGGAGGCTATGCCAGGTGTTATCAGCG
CAGCAGAAGCAAGTGGTGCAGAAATGGCTACAACTGCAACTGTAATGGCTTCAGCGATTA
ACTCTTTCGGTTTAAAAGCATCTGATGCAAATCATGTTGCTGATTTACTTGCGAGATCAG
CAAATGATAGTGCTGCAGATATTCAATATATGGGAGATGCATTAAAATATGCAGGTACTC
CAGCAAAAGCATTAGGAGTTTCAATAGAGGACACTTCTGCAGCAATTGAAGTTTTATCTA
ACTCAGGTTTAGAGGGGTCTCAAGCAGGTACTGCATTAAGAGCTTCGTTTATTAGGCTAG
CTAATCCAAGTAAAAGTACAGCTAAGGAAATGAAAAAATTAGGTATTCATTTGTCTGATG
CTAAAGGTGAGTTTGTTGGAATGGGCGAATTGATTAGACAGTTCCAAGATAACATGAAAG
GCATGACGAGAGAACAAAAATTAGCAACAGTGGCTACAATAGTTGGCACTGAAGCAGCAA
GTGGATTTTTAGCCTTGATTGAAGCGGGTCCAGATAAAATTAATAGCTATAGCAAATCAT
TGAAGAACTCTAATGGTGAAAGTAAAAAAGCAGCTGATTTGATGAAAGATAACCTCAAAG
GTGCTCTGGAACAATTAGGTGGCGCTTTTGAATCGTTAGCAATTGAAGTTGGTAAAGATT
TAACGCCTATGATTAGAGCAGGTGCGGAAGGATTAACAAAATTAGTTGATGGATTTACAC
ATCTTCCTGGTTGGCTTAGAAAGGCTTCGGTAGGTTTAGCGATTTTTGGTGCATCTATTG
GCCCTGCTGTTCTTGCTGGTGGCTTATTAATACGTGCAGTTGGAAGCGCGGCTAAAGGCT
ATGCATCATTAAATAGACGCATTGCTGAAAATACAATTCTTTCTAATACCAATTCAAAAG
CAATGAAATCTTTAGGTCTTCAAACCTTATTTCTTGGTACTACTACAGGAAAAACGTCAA
AAGGTTTTAAAGGATTAGCCGGAGCTATGTTGTTTAATTTAAAACCAATAAATGTTTTGA
AAAATTCTGCAAAGCTAGCAATTTTACCGTTCAAACTTTTAGGAAAAGGGATAGGATTAG
CTTCTAAAAGTGTTTTTGCCTTTAATGGTGGAGCAAGAGGTTTAGGCATAGCTTTACGTT
TTATTACGGGTCCTATTGGTGCTACAATAACTGCTATTACAATTGCTTATAAAGTTTTTA
AAACCGCATATGATCGTGTGGAATTGTTCAGAAACGGTATTAACGGTTTAGGAGAAACTA
TAAAGTTTTTTGGTGGCAAAATTATTGGCGGTGCTGTTAGGAAGCTAGGAGAGTTTAAAA
ATTATCTTGGAAGTATAGGCAAAAGCTTCAAAGAAAAGTTTTCAAAGGATATGAAAGATG
GTTATAAATCTTTGAGTGACGATGACCTTCTGAAAGTAGGAGTCAACAAGTTTAAAGGAT
TTATGCAAACCATGGGCACAGCTTCTAAGAAGGCATCTGATACTGTAAAAGTGCTAGGAA
AAGGTGTTTCAAAAGAAACAGAAAAAGCTTTAGAAAAATACGTACACTATTCTGAAGAAA
ACAACAGAATCATGGAAAAAGTACGTTTAAACTCGGGTCAGATATCAGAAGACAAAGCAA
AAAAACTTTTGAAAATTGAAACGGATTTATCTAATAACCTTATAGCTGAAATAGAAAAAA
GAAATAAAAAGGAACTCGAAAAAACTCAAGAACTTATTGATAAGTATAGTGCATTCGATG
AACAAGAAAAGCAAAACATTTTAACTCGAACTAAAGAAAAAAATGACTTGCGAATTAAAA
AAGAGCAAGAACTCAATCAGAAAATCAATGAATTGAAAGAAAAAGCTTTGAGTGATGGTC
AGATTTCAGAAAATGAAAGAAAAGAAATTGAAAAGCTTGAAAATCAAAGACGTGATATCA
CTGTTAAAGAATTGAGTAAGACTGAAAAAGAGCAAGAGCGTATTTTAGTAAGAATGCAAA
GAAACAGAAATGCGTATTCAATAGACGAAGCGAGCAAAGCAATTAAAGAAGCAGAAAAAG
CAAGAAAAGCAAGAAAAAAAGAAGTGGACAAGCAATATGAAGATGATGTCATTGCTATAA
AAAATAACGTCAACCTTTCTAAGTCTGAAAAAGATAAATTGTTAGCTATTGCTGATCAAA
GACATAAAGATGAAGTAAGAAAAGCAAAATCTAAAAAAGATGCTGTAGTAGATGTTGTTA
AAAAGCAAAATAAAGATATTGATAAAGAAATGGATTTATCCAGTGGACGTGTATATAAAA
ATACTGAAAAGTGGTGGAATGGTCTTAAAAGTTGGTGGTCTAACTTCAGAGAAGACCAAA
AGAAGAAAAGTGATAAATACGCTAAAGAACAAGAAGAAACAGCTCGTAGAAACAGAGAAA
ATATAAAGAAATGGTTTGGAAATGCTTGGGACGGCGTAAAAACTAAAACTGGTGAAGCCT
TTAGTAAAATGGGCAGAAATGCTAATCATTTTGGCGGCGAAATGAAAAAAATGTGGAGTG
GAATCAAAGGAATTCCAAGCAAATTAAGTTCAAGTTGGAGCTCAGCCAAAAGTTCTGTAG
GATATCACACTAAGGCTATAGCTAATAGTACTGGTAAATGGTTTGGAAAAGCTTGGCAAT
CTGTTAAATCGACAACAGGAAGTATTTACAATCAAACTAAGCAAAAGTATTCAGATGCCT
CAGATAAAGCTTGGGCGCATTCAAAATCTATTTGGAGAGGCACATCAAAATGGTTTAGCA
ATGCATATAAAAGTGCAAAGGGCTGGCTAACGGATATGGCTAATAAATCACGCTCGAAAT
GGGATAATATTTCTAGTACAGCATGGTCGAATGCAAAATCCGTTTGGAAAGGCACATCGA
AATGGTTTGGTAACTCATACAAATCTTTAAAAGGTTGGACTGGGGATATGTATTCAAGAG
CCCACGATCGTTTTGATGCAATTTCAAGTTCGGCATGGTCTAACGCTAAATCAGTATTTA
ATGGTTTTAGAAAATGGCTATCAAAAACATATGATTGGATTAGAGATATTGGTAAAGACA
TGGGAAGAGCTGCGGCTGATTTAGGTAAAAATGTTGCTAATAAAGCTATTGGCGGTTTGA
ATAGCATGATTGGCGGTATTAATAAAATATCTAAAGCCATTACTGATAAAAATCTCATCA
AGCCAATACCTACATTGTCTACTGGTACTTTAGCAGGAAAGGGTGTAGCTACCGATAATT
CGGGAGCATTAACGCAACCGACATTTGCTGTATTAAATGATAGAGGTTCTGGAAACGCTC
CAGGCGGTGGAGTTCAAGAAGTAATTCACAGGGCTGACGGAACATTCCATGCACCCCAAG
GACGAGATGTGGTTGTTCCACTAGGAGTTGGAGATAGTGTAATAAATGCCAATGACACTC
TGAAGTTACAGCGGATGGGTGTTTTGCCAAAATTCCATGGTGGTACGAAAAAGAAAAAAT
GGATGGAACAAGTTACTGAAAATCTTGGTAAAAAAGCAGGGGACTTCGGTTCTAAAGCTA
AAAACACAGCTCATAATATCAAAAAAGGTGCAGAAGAAATGGTTGAAGCCGCAGGCGATA
AAATCAAAGATGGTGCATCTTGGTTAGGCGATAAAATCGGCGATGTGTGGGATTATGTAC
AACATCCAGGGAAACTAGTAAATAAAGTAATGTCAGGTTTAAATATTAATTTTGGAGGCG
GAGCTAACGCTACAGTAAAAATTGCTGAAGGCGCGTACTCATTGCTCAAAAAGAAATTAG
TAGACAAAGTAAAATCGTGGTTTGAAGATTTTGGTGGCGGAGGCGATGGAAGCTATCTAT
TTGACCATCCAATTTGGCAAAGGTTTGGGAGTTACACAGGTGGACTTAACTTTAATGGCG
GTCGTCACTATGGTATCGACTTTGGTATGCCTACAGGAACGAACATTTATGCTGTTAAAG
GCGGTATAGCTGATAAAGTATGGACTGATTACGGTGGCGGTAATTCTATACAAATTAAGA
CCGGTGCTAACGAATGGAACTGGTATATGCATTTATCTAAGCAATTAGCAAGACAAGGCC
AACGTATTAAAGCTGGTCAACTGATAGGGAAATCAGGTGCTACAGGTAATTTCGTTAGAG
GAGCACACTTACATTTCCAATTGATGCAAGGGTCGCATCCAGGGAATGATACAGCTAAAG
ATCCAGAAAAATGGTTGAAGTCACTTAAAGGTAGTGGCGTTCGAAGTGGTTCAGGTGTTA
ATAAGGCTGCATCTGCTTGGGCAGGCGATATACGTCGTGCAGCAAAACGAATGGGGGTTA
ATGTTACTTCGGGTGACGTAGGAAATATCATTAGCTTGATTCAACACGAATCAGGAGGAA
ATGCAGGTATAACTCAATCTAGTTCGCTTAGAGACATCAACGTTTTACAGGGCAATCCAG
CAAAAGGATTGCTTCAATATATCCCACAAACATTTAGACATTATGCTGTTAGAGGTCACA
ACAATATATATAGTGGTTACGATCAGTTATTAGCGTTCTTTAACAACAGATATTGGCGCT
CACAGTTTAACCCAAGAGGTGGTTGGTCTCCAAGTGGTCCAAGAAGATATGCGAATGGTG
GTTTGATTACAAAGCATCAACTTGCTGAAGTGGGTGAAGGAGATAAACAGGAGATGGTTA
TCCCTTTAACTAGACGTAAACGAGCAATCCAATTAACTGAACAGGTTATGCGCATCATCG
GTATGGATGGCAAGCCAAATAACATCACTGTAAATAATGATACTTCAACAGTTGAAAAAT
TGTTGAAACAAATTGTTATGTTAAGTGATAAAGGAAATAAATTAACAGATGCATTGATTC
AAACTGTTTCTTCTCAGGATAATAACTTAGGTTCTAATGATGCAATTAGAGGTTTAGAAA
AAATATTGTCAAAACAAAGTGGGCATAGAGCAAATGCAAATAATTATATGGGAGGTTTGA
CTAATTAATGCAATCTTTTGTAAAAATCATAGATGGTTACAAGGAAGAAGTAATAACAGA
TTTTAATCAGCTTATATTTTTAGATGCAAGGGCTGAAAGTCCAAACACCAATGATAACAG
TGTAACTATTAACGGAGTAGATGGTATTTTACCGGGCGCAATTAGTTTTGCGCCTTTTTC
ATTAGTATTAAGGTTTGGCTATGATGGTATAGATGTTATAGATTTAAATTTATTTGAGCA
TTGGTTTAGATCTGTGTTTAATCGCAGACATCCTTATTATGTTATTACTTCTCAAATGCC
TGGTGTTAAATATGCAGTGAATACAGCTAATGTTACATCTAATTTAAAAGATGGTTCTTC
AACTGAAATTGAAGTAAGTTTAAATGTTTATAAAGGGTATTCTGAATCAGTTAATTGGAC
CGATAGCGAGTTCTTATTCGACTCTAATTGGATGTTTGAAAATGGAATTCCTCTTGATTT
CACACCTAAATATACTCATACATCAAATCAATTTACTATTTGGAACGGTTCTACTGATAC
GATAAATCCACGATTCAAGCACGATTTGAAAATATTAATTAATTTAAATGCGAGTGGAGG
ATTTGAACTGGTTAACTATACAACAGGTGATATTTTTAAGTACAACAAAAGTATAGATAA
AAACACTGATTTTGTTTTAGATGGTGTGTATGCATATCGAGATATAAATAGAGTGGGAAT
TGATACAAATAGAGGCATTATAACATTAGCGCCAGGTAAAAATGAATTTAAGATTAAAGG
AGACGTCAGTGATATTAAAACTACATTTAAGTTTCCTTTTATTTATAGGTAGGTGATTTA
ATGGATTATCATGATCATTTATCAGTAATGGATTTTAATGAATTGATTTGTGAAAATTTA
CTAGATGTAGATTATGGTTCTTTTAAAGAATATTATGAACTGAATGAAGCTAGGTACATC
ACCTTTACAGTTTATAGAACTACTCATAATAGTTTTGTTTTTGATTTATTGATTTGTGAA
AACTTCATAATTTATCATGGTGAAAAATATACAATTAAGCAGACAGCGCCAAAGGTTGAA
GGTGATAAAGTTTTTATTGAAGTTACGGCATATCACATAATGTATGAATTTCAAAATCAC
TCAGTGGAATCAAATAAGCTTGATGACGACAGTAGCGAAACTGGTAAAACGCCAGAATAC
TCTTTAGATGAGTACTTAAGATATGGATTTGCAAATCAAAAAACTTCGGTCAAAATGACC
TATAAAATAATTGGAGATTTTAAGCGAAAAGTACCGATTGACGAATTAGGTAACAAAAAC
GGCTTAGAATACTGTAAAGAAGCGGTAGACCTGTTTGGCTGTATAATTTACCCAAATGAT
ACAGAGATTGGTTTTTATTCTCCTGAAACATTTTATCAAAGAAGCGAGAAAGTGATTCGA
TATCAATATAATACTGATACTGTATCTGCAACTGTCAGTACATTGGAATTAAGAACAGCT
ATAAAAGTTTTTGGAAAAAAGTATACAGCTGAGGAAAAGAAAAATTATAATCCTATTAGA
ACAACTGACATTAAATATTCAAATGGTTTTATAAAAGAAGGTACTTATCGTACCGAAACA
ATTGGGTCTAAAGCTACTATTAACTTTGATTGCAAGTATGGTAATGAAACAGTTAGATTT
ACAATAAAAAAGGGCTCTCAAGGTGGAATATATAAGTTGATTTTAGACGGCAAGCAAATT
AAGCAAATTTCTTGTTTTGCTAAGTCGGTTCAGTCTGAAACAATAGATTTAATAAAAAAT
ATTGATAAAGGCAAGCACGTTTTAGAAATGATATTTTTAGGAGAAGACCCCAAAAATAGA
ATTGATATATCTTCAAATAAAAAAGCTAAGCCTTGTATGTATGTTGGAACTGAAAAATCA
ACAGTCTTAAATTTAATTGCTGATAATTCAGGTCGCAATCAATACAAAGCAATTGTCGAC
TACGTCGCAGATAGTGCAAAGCAGTTTGGGATTCGATATGCTAATACGCAAACAAATGAA
GATATCGAAACACAGGATAAGCTGTTAGAATTTGCAAAAAAGCAAATAAATGATACTCCT
AAGACTGAATTAGATGTTAATTATATAGGTTATGAAAAAATAGAGCCAAGAGATAGCGTA
TTTTTTGTTCATGAATTAATGGGATATAACACTGAATTAAAGGTTGTTAAACTTGATAGG
TCACATCCATTTGTAAACGCAATAGATGAAGTGTCTTTCAGCAATGAAATAAAAGATATG
GTACAAATTCAACAAGCACTTAACAGACGAGTTATTGCACAAGATAATAGATATAACTAT
CAAGCAAATCGTATAAATCATTTATACACTAGTACTTTGAATTCTCCTTTCGAGACAATG
GATATAGGGAGTGTATTAATATAATGGCAACAGAAGAAGTTAAAATCAAAGCGCTACTTG
AAAACGATAAACAGTACTTTCCAGCTACACATTGGAAAGCTATAAATGGGATACCTTATG
CAGGCAGTAGTGATATTGATGGATTGCCTCAAGACGGTATCATTTCGGTAGATGATAAAA
ATAAATTAGATAATTTAAAAATAGGCGAAGTAGGAATTATTCAAAATAGCATTGTACAGA
AATCCCCAAACGGTAAATTGTGGAAAATAACAGTTGACGATAGTGGGAAACTTGGTACAG
TGCTATTTTATTAGAAAGGAAGGTGCATTATGGAAAATTTGTATTTAATAAAGGATTTGG
GAGCTTTAGCAGGTCGAGATTATAGAGCTAAAGAAATTCAAAACCTGCAAAGAATAGAGC
AATTTGCGCTTGGCTTGACAACAGAGTTTAAGTTGCATCAGAAAGCTAAAACAATTCAAC
ACTTCGCTGAGCAAATTTATTATAATGGTAGATCGCAAGCAGCAGTAAACAAATCTTTAC
AAAGTCAAATTAACGCACTTGTTGTGGCACCACGTAATAACAGTGCTAATGAGATTGTTC
AAGCTCGAGTTAATGTAAACGGCGAAACCTTTGACACATTAAAAGAACATTTAGACGATT
GGGAAACCAAAACTCAAATTAATAAAGAGGAAACTATAAGAGAATTAAATAAGACCAAAC
AAGAAATTCTTGATATCGAGTATCGTTTTGAACCTGATAAGCAAGAGTTTTTATTTGTGA
CAGAACTTGCACCTCTTACAAATGCAGTAATGCAATCCTTCTGGTTTGATAATAGAACAG
GCATAGTATACATGACACAAGCTAGAAATAATGGCTATATGCTAAGTCGTTTAAGACCTA
ATGGTCAATTTATAGACAGCTCATTGATTGTAGGTGGGGGTCATGGTACACATAACGGTT
ATAGATATATTGATGATGAGTTATGGATTTATAGTTTTATCTTAAATGGTAATAATGAGA
ATACATTAGTTCGTTTCAAGTATACGCCTAATGTGGAAATTAGCTATGGCAAGTATGGTA
TGCAAGATGTATTTACAGGACACCCAGAAAAACCCTACATCACCCCTGTCATAAATGAAA
AAGAAAATAAAATTCTATACAGAATTGAGAGACCTAGAAGTCAGTGGGAACTTGAAAACT
CAATGAATTATATAGAGATAAGAAGTTTAGACGATGTTGATAAAAATATTGATAAAGTTT
TGCATAAAATCAGTATCCCTATGAGACTAACAAACGAAACCCAACCAATGCAGGGTGTGA
CTTTTGATGAAAAATACTTGTATTGGTATACAGGAGACAGTAATCCAAATAATAGAAACT
ATTTAACGGCTTTCGATTTAGAAACAGGAGAAGAAGCGTATCAGGTTAATGCTGACTATG
GTGGAACACTAGATTCATTTCCTGGCGAATTTGCGGAAGCAGAAGGTTTGCAAATATACT
ATGACAAAGATAGTGGTAAAAAAGCTTTGATGCTAGGTGTTACTGTCGGTGGTGATGGAA
ATAGAACACATCGTATTTTCATGATTGGGCAAAGAGGTATTTTAGAAATACTTCACTCAA
GAGGCGTTCCTTTTATCATGAGTGACACAGGTGGTAGAGTTAAACCTTTACCAATGAGGC
CTGATAAACTTAAGAATCTTGGGATGTTAACAGAGCCAGGTCTTTACTATTTATACACTG
ATCATACAGTTCAAATCGATGATTTCCCATTACCAAGAGAATGGCGTGATGCAGGTTGGT
TCTTGGAAGTTAAGCCACCACAAACTGGCGGTGATGTAATTCAGATATTGACGCGTAATA
GTTATGCAAGGAATATGATGACTTTTGAAAGGGTGCTTTCTGGAAGAACTGGAGACATTT
CGGACTGGAATTATGTGCCTAAAAATAGTGGTAAATGGGAGAGAGTACCTTCATTCATCA
CAAAAATGTCAGATATTAACATAGTAGGCATGTCGTTTTATTTAACTACGGATGATACAA
AACGTTTTACAGATTTTCCAACTGAACGTAAAGGGGTAGCTGGTTGGAACTTATATGTAG
AAGCTTCAAACACAGGTGGCTTTGTTCATAGGCTAGTTCGTAATAGTGTTACAGCATCTG
CTGAGATACTATTGAAGAACTATGATAGTAAAACAAGTTCAGGGCCATGGACTTTACACG
AAGGGAGAATTATAAGTTAATGAGTAATTTAGAGAAATCTGTAGCTATAAATTTAGAAAA
CACAGCGCATTATGAAAATATTTCAAATCTAGATATAACTTTTAGAACAGGAGAGAGTGA
ATCTTCTGTTCTTCTTTTTAATATTACTAAAAATAATCAACCGTTATTATTGAGTGAAGA
AAATATCAAAGCACGAATAGCGATTCGAGGTAAAGGAGTCATGGTAGTTGCTCCACTAGA
AATATTAGATCCATTTAAAGGTATTTTAAAATTTCAATTACCTAATGATGTAATTAAACG
AGATGGAAGTTATCAAGCTCAAGTTTCGGTTGCAGAATTAGGTAATTCAGACGTGGTAGT
TGTCGAGAGAACTATCACATTTAACGTTGAAAAAAGTTTGTTTAGCAAGATTCCCTCTGA
AACAAAACTACACTATATTGTTGAGTTTCAAGAATTAGAAAAAACTATTATGGATCGCGC
GAAAGCAATGGACGAGGCTATAAAAAATGGTGAAGATTATGCGAGTCTGATTGAAAAAGC
TAAAGAAAAAGGTCTATCAGATATTCAAATAGCAAAATCTTCAAGTATAGATGAATTAAA
GCAACTTGCTAATAGCCGTATAATCGATTTGGAAAATAAAGCTCAGTCTTATTCAAGAAC
ATTTGATGAGCAAAAGCGATATATGGATGAGAAACATGAGGCTTTCAAGCAATCGGTAAA
TAGCGGAGGTTTAGTCACAAGTGGTTCAACATCGAATTGGCAAAAAGCTAAGATTACTAA
AGATGATGGTAAGATAATGCAGATTACTGGATTTGATTTTAATAATCCAGAACAAAGAAT
AGGAGATTCGACTCAATTTATTTATGTTTCGCAAGCTATAAATTATCCAAGAGGTGTTAG
TACTAACGGTACTGTCGAATATTTAGTAGTAACTTCAGATTACAAGCGTATGACTTACCG
ACCGAACGGTACAAATAAAGTGTTTATTAAAAGAAAAGAAGCGGGTTCATGGTCTGAGTG
GTCAGAATTAGCTATTAATGATTACAATACACCTTTTGAAACTGTTCAAAGTGCTCAATC
AAAAGCTAATATGGCCGAAAGTAACGCTAAATTATACGCAGATGACAAGTTTAATAAAAG
GTATTCGATTATTTTTGATGGAACAGCAAATGGTGTGGGCTCTACATTGTACTTAAATGA
GAGTTTAGACCAATTTATTCTGTTGATTTTTTATGGGACTTTTCCAGGTGGTGACTTTAC
AGAGTTTGGCAGCCCTTTTGGAGGAGGAAAGATTTCATTGAATCCATCAAATCTTCCAGA
TGGTGATGGAAATGGCGGAGGTGTTTATGAGTTTGGATTAACTAAATCTAGTCGTACATC
TTTAACGATATCGAACGATGTTTATTTTGACTTAGGAAGTCAAAGAGGTTCTGGTGCCAA
TGCAAATAGAGGAACAATCAACAAAATTATAGGAGTGAGAAAATAATGCAAATATTAGTT
AACAAGCGTAATGAGATAATTTCATACGCTATCATTGGTGGCTTTGAAGAAGGTATTGAT
ATTGAAAATTTACCAGAAAATTTCTCTCACGTTTTTAGACCTAAAGCCTTTAAATATTCA
AATGGGGAAATAGTTTTTAACGAAGATTATTCAGAAGAAAAAGATGACTTGCATCAACAG
ATTGACAGTGAAGAACATAACACAGTCGTTTCTGATGACATCTTACGAAAAATGGTTGCT
AGTATGCAGAAACAAGTTGTTCAAAGTACAAAGTTATCGATGCAAGTTAATAAGCAAAAT
GCACTAATGGCAAAACAACTTGTGACACTTAATAAAAAATTAGAAGATGTTAAAGGAGAG
ATGGAAAATGCTTAAATTGATTTCACCAACTTTCGAAGATATTAAAACATGGTATCAATT
GAAAGAATATACTAAAGAAGATATAGCGTGGTATGTAGATATGGAAGTTATAGATAAAGA
GGAATATGCAATTATTACAGGAGAAAAGTATCCGGAAAATCTAGAGTCATAGGCTAAGAG
CTTATGACTTTTTAATTTGAATAAAGTGGGTGGCATAATGTTTGGATTTACCAAACGACA
TGAACATGAATGGAGAATTAGAAGATTAGAAGAGAATGATAAAACAATGCTTAGCACTCT
CAATGAGATTAAATTAGGTCAAAAAACTCAAGAGCAAGTTAACATTAAATTAGATAAAAC
TTTAGATGCTATCCAGAGGGAAAGACAGATAGACGAAAAAAATAAGAAAGAAAACGACAA
AAATATACGCGATATGAAAATGTGGATTCTCGGTTTGGTAGGGACTATCTTTAGTACGAT
TGTCATAGCCTTATTAAGAATGGTTTTCGGCATTTAAAGGAGGTGATTACTATGTTCGGA
TTAAATTTTGGAGCTTCGCTGTGGACGTGTTTTTGGTTCGGAAAATGCAAATAATTTTTA
AAGGTCAGTGCTTCGGCACTGGCTTTTTATTTTGATTGAAATGAGGTACGTACATGGTAT
TACCCAGCTCAAAAGACAGGAAGCATACTGAAAGTGAAGTTGGGAAGTGTTGCCAATACT
AAGTAAGTTAGATATCTGAAATGTATAATAGAGTAAAAACGAAGTCTTTTTATTATATTA
TAGACAAATATAAAAAGTGTATAGTAATATATGTATGTATAAGTAAATGATAATTATCTC
ATAATTATTGTATATAACTAAATAACTACTTAACAAAAATAAGTATCATCAAAATATTAC
AGATAATAACAAGTTTTTATCTGTAATTATGCTTTAGAGGTGAGCAAAATGAAAAAAACA
GCATTTATACTACTTTTATTCATTGCCCTAACGTTGACAACAAGTCCACTTGTAAATGGT
AGCGAGAAAAGCGAAGAAATAAATGAAAAAGATTTGCGAAAAAAGTCTGAATTACAAGGA
ATTGCTTTAAGCAATCTTAGGCAAATTTATTATTATAATGAAAAAGCTATAACTGAAAAC
AAAGAGAGTGATGATCAGTTTTTAGAGAATACTTTGTTATTTAAAGATTTTTTCACAGGT
CATCCATGGTATAACGACTTATTAGTAGATCTTGGTTCAAAAGATGCTACTAATAAATAT
AAAGGGAAAAAAGTAGACTTATATGGTGCTTATTATGGATATCAATGTGCTGGAGGCACA
CCAAATAAAACAGCATGTATGTATGGGGGTGTAACATTACATGATAATAACCGATTGACC
GAAGAAAAAAAAGTACCAATTAACTTGTGGATAGACGGAAAACAAACTACAGTACCTATA
GATAAAGTTAAAACAAGCAAAAAAGAAGTAACTGTTCAAGAGCTAGATCTTCAGGCAAGG
CATTATTTACACGAAAAATTTGGTTTATATAACTCAGACAGCTTTGGCGGTAAGGTGCAA
AGAGGCTTGATTGTGTTTCATCCTTCTGAAGGGTCCACGGTAAGTTATGATTTGTTTGAT
GCTCAAGGGCAATATCCAGATACACTATTAAGAATTTACAGAGATAATAAAACTATTAAT
TCAGAGAACCTCCATATTGATTTGTATTTATACACAACTTGAGCATTATTTTGAAATGAG
AAACTTATTAAATTGATAAATAAAATGCCATCAGTCACTTATTACTATACTTAAAATATT
AACTTTTTATTTTCATTTGCAAATTTCACAAAATATTGCTGCGGATATTTTGAACAAAGT
GAGAGTAATCAAAAAGTGTATAAGCAGTAAAATAAGCATATGTGCTATAATATTGATTGA
GCAAGTTGGATAGATAGTGGCTAATCTCTTAATAAAGGGGTGATGCCTATGGTTATAGCT
GTTACTCCTAGAAAGGAATAGCATGTCTGATTTTGAAATGCTAATGGTTGTATTAACGAT
CATCGGTTTAGTATTAATCAGTAATCAAGACCATAAAAAATAACCTTCTCCAACTTTGAC
GAGTAATAGAAGGTTATTTTTATAATTTTTCTATGAAAAGCCACCGTCTTTTTAACGGGC
TCACTAGGGTAACATGTTTCCGCATGTTGCCCTTTTTCTATATATAAATTAACACACCAT
TATATAAATATCAAATAGACGGCTTATTAGTCGTCTTTTTATTTTGGATAAAAGGAGCAA
ACAAATGGATATTAACTGGAAATTGAGATTTAAAAATAAAGCAGTATTAACAGGTTTAGT
TGGTGCATTGTTGCTATTTATCAAGCAAATTACAGATTTATTCGGATTCGATTTATCAAC
TCAATTAAATCAAGCTAGTGCGATTATAGGGGCTATCCTCACGTTACTTACAGGTATTGG
CGTTATTACTGATCCAACGTCAAAAGGCGTCTCAGATTCATCTATAGCACAGACATATCA
AGCGCCTAGAGATAGCGATAAAGAAGAACAACAAATTACGTGGAAATCATCACAAGACCG
TAGTTTAACGCCCGAATTAAGCACGAAAGCCCCAAAAGAATATGATACATCACAACCTTT
CACAGACGCCTCTAACGATGTTGGTTTTGATGTGAATGAGTATCATCATGGAGGTGGCGA
CAATGCAAGCAAAATTAACTAAAAAAGAGTTTATAGAGTGGTTGAAAACTTCTGAGGGAA
AACAATTTAATGCGGATTTATGGTATGGATTTCAATGTTTTGATTATGCTAATGCTGGTT
GGAAAGTTTTGTTTGGATTACTCCTAAAAGGTGTAGGTGCAAAAGATATTCCATTCGCTA
ACAACTTCGACGGATTAGCTACTGTATACCAAAATACACCGGACTTCTTAGCACAACCTG
GCGACATGGTGGTATTCGGTAGTAACTACGGTGCTGGATATGGTCACGTTGCATGGGTTA
TCGAAGCAACTTTAGATTATATCATTGTATATGAGCAGAATTGGCTCGGCGGTGGCTGGA
CTGACGGAATTGAACAGCCCGGCTGGGGATGGGAAAAAGTTACAAGACGAAAACATGTTT
ATGACTTCCCTATGTGGTTTATCCGTCCTAACTTCAAAAGTGAAATAGCTCCACGATCAG
TTCAATCTCCTACACAAGCACCTAAAAAAGAAACAGCTAAGCCACAACCTAAAGCGGTAG
AACTTAAAATCATCAAAGATGTAGTTAAAGGTTACGACCTACCTAAACGTGGTGGTAATC
CTAAAGGTATTGTCATTCATAATGACGCAGGAAGCAAAGGGGCAACAGCAGAAGTGTATC
GAAACGGATTGGTTAACGCACCTTTATCAAGATTAGAAGCAGGTATTGCGCATAGTTATG
TATCAGGTAACACAGTGTGGCAAGCTTTAGATGAATCGCAAGTAGGTTGGCATACTGCTA
ACCAATTAGGCAATAAATATTAATACGGTATTGAAGTGTGTCAATCAATGGGAGCAGATA
ACGCGACGTTCTTAAAAAATGAACAGGCAACTTTCCAAGAGTGCGCTAGATTGTTGAAAA
AATGGGGGTTACCAGCAAACAGGAACACAATCCGATTACACAATGAATTCACTTCAACGT
CATGCCCACACAGAAGCTCGGTATTGCACACTGGTTTTGACCCAGTAACTCGTGGTCTAT
TGCCAGAAGATAAACGACTACAACTTAAAGACTACTTTATCAAGCAGATTAGGGCGTACA
TGGACGGTAAAATACCGGTTGCCACTGTCTCTAATGAGTCAAGCGCTTCAAGTAATACAG
TTAAAGCAGTTGCGAGTGCATGGAAACGTAATAAATATGGTACTTATTACATGGAAGAAA
GCGCTAGATTCACAAACGGTAACCAACCAATCACAGTGAGGAAAGTGGGGCCATTCTTAT
CATGTCCAGAAGCTTACCAATTCCAACCTGGTGGATATTGTGATTATACAGAAGTGATGT
TACAAGATGGCCACGTTTGGGTAGGATATACATGGGAGGGGCAACGTTATTACTTGCCTA
TTAGAACATGGAATGGTTCTGCCCCGCCTAATCAGATATTAGGTGACTTATGGGGAGAAA
TCAGTTAATATAAAATTGTGGTGAGCCTTTTCTAGGCGGGTGCATTATATGCATTCGCCT
TTTTTATTTGCATTAAAAAATAATTGTGGTATTATTTCTATATACTTTATTCAACGTTTC
TCTCTCAAGTTGAAATCGTGAGTAGTAGGCAGGTACTTCGGTACTTGCCTATTTTTTTAT
GTTATAATTACATGCGTATATAGTAGGAGTGAACTATATAGCCCGGCAGAGGCCATATAT
CTTACTGTTGGTCCCACAGGAGACATCTTCCTTGTCATCACTCATATACATATATTTCAA
CAACATAGAAATGTTACAGTCGCTATAACCGTATCTTAATCGATACGGTTATATTTATTC
CCCTACAACCAACAAAACCACAGATCCTATTAATTTAGGATTGTGGTTATTTTTTGCGTT
TTTTCGGGGCAAAAAAAGGGCAGATTATTTGAAAAAGGGCAAACGCTTGTGGAAAATCTA
AAAGGTTAAAAATAATAAAGAACTTGGTATAACAAGGGTTTTATACATTTGCGTACAACG
ACGAAATGTCAATTTACCATCACATTATGACGATATGTTTA
>>XIS-PHAGE FULL SEQ Consensus (2xNanoporen polished&Illumina)
GTTATTCCGAACTTCCAATTAATAAAACTCTATACCTGTAATCCTCAATGAGTTCTGGCG
CTTCCCTTTAATTCCTCTTACATATTCAAAATGAATATTTTTGATTGCCATCTTTATGAA
TTCGGTTTTCAACTCATCTTCCATTAATTCCCAACCGTTTAGCAATGAATACTTGAAATT
TTTAATCTTCTCATAATCAAAACTTTTACTTTTATCATCACTCTTACGATTTTCATAGTC
ACGTATTTCTTGGTCAATACGACTTATTATTGGAAAGGCTTCATCTTTATTCATCATACC
CTCTATAAAAAGTGTTTGACATCTAGCGCGTTCTTTTCTCAACTTTTCAATATCGATGCC
GACATCTTCAGTTTCTTTAGGTTGGTTTTTGATTTTATATGATGTTAAATCAAATTGTTT
TAGATAATTGTAAAATTGTTTCAAGACCTCGCCTTCGTCTATGTTACATGCATTTTTGTT
TTTGGTATTTTTACAATTAACACAAAAGTATAATTTAGAATACCAAACTTCTTTATTTTT
AGGTGTATGCTTGACTGTGTTTAAAGTTAATTTTTGGTTACAGTTAGGACATAATAGTTT
GCTTCTAAAAATGGCATTATGTTTTACGATTGTAGAGTTAGTTTTTTCACTTATCCTTTG
TTTTATTTCTTTATACTCTTCTTCACTTATAATAGCTTCGTGGGTATTTTCGACGAATAT
ATCACCGAAAACAAGATGACCTCTAGCTACCGGACTTAAAAGAGCACTACGTATAACTGA
TCTGTGCCAGTTTTTACCTAAGGGTGCTTTGTATTTAGAGTTGTTCAACTTCATAGTAAT
TTCTCTTAAACTTGTACCTTTTTTCGCTTCTTCTACTGCAAATCGTAATACCTTTTTATA
TTCATTAGGTACAAATTTATCATTTACTCTGTCGTAATAGAAAGGGGGGACAGTTTTAGC
TAATCCTTTTCTAGCCGATGCACGTCTACCCATTGCAGTACGCTCTTGAATTGTTGTACG
CTCCCACTCTGCCATAGCGCCTACTAATGTTACGAACAAACGTCCCATAGCAGAAGTTGT
GTCATATACTTCTGTTGCGCTCCTAAACGACACGTTTTTATTCTCAAACAATTCTAGTAT
CTCTAGTAAGTCTTTAACACTTCGAGTTAATCGATCTAGTTTATAGACTAAGATCAAATC
AAAATTATCTATTTCATTCAACATTTCTTGTAAAGCGGGTCTGTCTTTTTTAGCTCCGGA
GTATCCTGCGTCAGTATATACTTTATGAATCTTCCAGTCGTTTATGTCGCTGTAAGCTCT
TAATTTTCTTTCTTGTTCTTCAATAGAGTGTCCTTTTTCTTTTTGTTCAAGTGTACTTAC
TCTGGTATAAATTGCTACTTTCATGTGCTCCCTCCTCAAAATTGGCAAAAAAAATAATAA
GGGTAGGCGGGCTACCCGTGATTTTAGTACTAGGTACTAAATGTGATATAATAAAATAAA
AAGTAGGTGATGTTATGACATTTAAAAACAATCATAATTTCAATGAATTAGTTTTAACGA
ATGAAGACATTAGAATTTTAAAAAATGTCTTAGAAGATGCAGTCAGTGTTTATGATGAAT
ATTCGGTATGTAATGAAGAATCCGATTTTGCTTACTGTTTATTAAGAGACTTATATACAT
TAGACAGCTTAGCTATTTCGTCAAATAATGTTTGAATTATCGAATTGTACTCTTCGATTT
TAATACCATCAAAGAGAGTGTAGTACAAGCGATTTAACTAAGAAATCTATTTTTTATACT
ATTTTCAATTTTATTGTTGAACAACTATTGCTTCGCTTCTTGCTTTTCCTACTTCTTTTC
TAAAACTATCATATGACTGATTAGGGTGTGTTAACGACATTCCTGGACCACCTCCAGCAT
GTTGGTTTTTGTCCGGATTATTTTCCATTTCTTCAGTGGCTCTTTTAGCATTTAAATATT
CTTCGTAACTAGGTTCGTTTGGGTCACGTGGTTGTGCTTGTTGTCCATTATTGTTAGTCG
TCGTATTATTCTGCGCTTGCTTTTTACTCGAAGCAGAAGTACTTTGTTTGTTATCGTCAT
TGTGTTCTTCAGAACCTGAAATTTTATCACTATTATCTTGAGAGTCTTCTTTAGTAGTAG
AATCATCAGAATCTTCCACAACTGAATAATCTACTGTTTTTAGTTTGCTGATATCGATTT
TTTTAGTACCTAACTTTATATCTTCACTACCTTTTGTAGCGTGCAAAGTAACCTCATTAT
CATTTTGGAGTTGGTAAGTTACAAGACCTTTAGCGGTTCCCCCTTTTTTAATCTTGTCGA
AATTGTGCTTACTCCACTCTCCAAGTTTGCCGGTGTTAGGTGTGATATCCATTTCTAATT
TATTAACAGTATTTTTGCTATCTTGAGTGGCACTCATAGATGCAATCCAAACATTAGTTG
CTGTAATTTTGTCGTCATCAACTTTATTTTTAACCTCATATTTAAATGCTATAAGCTTTT
TGTTACTCTTTTTATTATCTTTATCATTAATTAAGAATACATCTTTGATTTTTAAAACCG
CTTGATCTAAAACTAGCGTATCATTTTTAAATTGAGCTTTATTTTCATCTACAGATGATT
TATTGTCGCTATTCATCTTCTTGTCTCCGGCACTACATGCGCCTAAAATTAATGTGCTTG
CTAATACTAAACCTAATAATCTTCTCATTTTCATTTCTCCTTTGTGTACTTTTTTTATAT
TAAAACACCATATAGGCATTTTTAATCAATATGTTTTTACACTTGCTACAACTCTGCCTA
CAATTTTAACTTCATCGTCTTTACCATATACTTGTGGATAGTGATTAGGATTGTTCGATT
CAGGTATTAATATGATTTGGTCTCCATTGTATCTTACACGCTTCACAGTACCGTTATACC
CATTTATCATGACTACACCTAATTGACCATTTTCGACGATAGAATCTTTTTCCACAACAA
CTACATCACCTTCATCAAAAAGTTTGTTCATACTATCACCAGACACTTGTAGACCAAACT
CTTCTTTATCAGGATTCAAATTTTTAGTAGAGAAGTATATGTAATCAACTAAATTTTCTT
CTGTGTATATAGGCATTCCTGCAGATATCTTTGATACAACTGGTATTTTTTTAACTGGTA
GTGTATCAAGTTGTACGATTTTGTTAGGTGATTCAACAAGCGATGATTTTTCTACTCCGA
AGTATTTGGCTAACATTTCGATTTTGTCTATTCTTGGGTACGTTTTTGCATTAATCCAAT
CTGATAAAGTTGTATAACTTATTTTTAAGTCTCTAGATAATTTGTTTCTATCAACATTAT
TTTCTTTCATGAGACGAGAAATATTTTTTGCCATAATTTCTTTGTTGCCTAACATTATAA
TTTCAATCCCTTCATCTAATATTACAAACTTATTATACGGCTTAATCGTAAAATATACAA
GTAAAAAAATAAAATTACGGTTAAAGTGTTGACATTACGTTTAAACCGTAATATACTTAA
GGCAGTTCTTAAGCAAGGAGGTATTACAATGACGCAAATCATCGTTAAAAAAGAACCAGT
AACGTTAAAGACATTGAGAGCAAAATTTGACTTAACTCAAGCTAAGGCTGGTGCTAAGGT
TGGCGTGTCTGCTGATGTGTGGTATAACTGGGAAAAAGGAAAGACTTTTCCTAATGTTCC
GCAGTTAAAAAAGATAGAAGAAAAATTTGACATATCTTACGATGATATTATTTTTTTAAC
TAAAAATAACGGTTAAACCGTAATAGGAGGAAGCCCAAATGCAAGAATTACAATTAGTAG
AACAGAACGAGACACATTACGTAGATAGTAGAGAAGTAGCAGAAATGGTGGGTAAGGAAC
ATAAAAATTTAATCAGAGATATTGAAAATTATAGAAGTGTAATTTTGCAAAGCTCAAAGT
TGAGCTCTGATGATTACTTCGTAGAATCAACTTATTTAGGTGCAAACAATCGTCAGACTA
AACACTACTTATTAACCAAAAAAGGTTGCGACATAGTGGCAAACAAGATGACAGGTAGTA
AAGGCATTTTGTTTACTGCAACTTATGTTGATGCATTCCATAAAATGGATGAATACATTA
AACAACAAGCACAGCTTAATGTACCACAAACACCAATGCAAGCATTAGAAATGATGTTCA
AAGCACAAAAAGAACAAGAACAGTTTAACAAACAAATGCAACAAGAAATCACAGGTATTC
GTCACATTGTCGGTATTGAAACGAAAAACTGGCGTAACGACACAAACAAAATGTTATCTG
CGATTGCACAACATTTAGGTGGCGGAGCAATGCACCAGAAAGTTAAGTCTGAAGCATATA
AAGCTTTAGAAGAAAAAGGACGCTGTAATTTAAAAATTCGTATGCAGAACCGCAAAGGCA
AAATGCTAGCGAATGGTGCAACGAAAACCCAGATTAACAAGTTGTCAAAATTAGATGTGA
TTACTGATGAACCTAGATTGGTTGAGATATACATTTCAGTGATTAAGAGTATGGCGATTA
AATACGGTGTAGATATTAGCCAATTTGAAATTTAAACAAATATCTTAATAGGAGGAATTA
AAAATGTTACAAAAATTTAGAATAGCGAAAGAAAAAAGTAAATTAAAACTCAATTTACTA
AAACATGCAAACAGTAATTTAGAAACAAGAAACAACCCTGAACTGTTGCGAGCAGTTGCA
GAGTTGCTTAAAGAGATTAATCGATAAATGAGACAACTAATCATCGTTTGAGTTCTCATC
ATCTAAGTAATTAGCAATTACGTAAAGTGTTAAAAGAGTTGCTATTACATTAAAAAGCAT
AAAGTAGTTCACATATTGGTCAAGTATCGTTCTAACCATAACCGGAGATGTTACTCCGAT
AGCAGAACCGACAGAAACCTTTTTTATAAATTTTGCAGAAGGAGAAATAAAAATATGATT
GAGCGATTCATTGAATACACTATTGTATTTCTCAGTATTTACGTCATCTATTGGATGGGC
AGAATCGACGGTTTTACCAAGAACAGGGACATCGACAGTATCGACAAAAGAATTTCTCAA
ATGAGTGCTAACTTTGCGGACTTCATCCTCCGGAAAGCTGTTAGAACTTATGAATTCATC
AAGAATTTTTTCAGAAAATAAATTAGTTTTGAACATTGGATGATTCTTAGTTACTCGATG
CATATAGGAAGCCCAATCAGATAATTTCGATTGGTTGATTCTAAGATCATTCATAGTATT
TACGACTTTAGCGTAAGTTTCAATAGGCAACTTAGACAAGATGGCTTGATTTTTCTTTAT
TAAATCTAATTGTCGTTGAGTGAGATTTATATTATCCATACTTATCACCTCCTTAGGTTG
ATAACAACATTATACACGAAAGGAGCATAAACAAATGAACACGTTATACAAAACAACCCT
CCTCATCACAATGGCAGTTGTGACGTGGAAGGTTTGGAAAATTGAACGAAATACGAGAAA
GCCTGTAATCAATCGAAATGATTTTAGTAAAGAGTCTACAGCAGAAACGATTGAGCGATA
CAGTGATCCTGATTCAGGAATAAAACTACTTAAGGCATTTTCCGACTTCACTAAAGAGAA
CCTTGCCTAATTCTAAGAAGATGAAGTGCTGTTCATATTCACTATATGACATATTATCCA
CCTCCTTTCACTAGGAGATAACTAAATTATACACGAAAGGAATGGTAGAAATGCCACCAC
ACATTCAACAAATGTTATACGAAATCCAGTTAAAAGCTGGTATACCTCAAAAATTAATGG
AAATGCAAGGTTTGATAAACGATGAAACGACCAAAGAGGAGAAAAAAGAAAATGAGTAAC
ATTTATAAAAGCTACCTATTAGCAGTACTGTGCTTCACGGTCTTAGCAATTGTACTCATG
CCGTTTCTATACTTCACTACAGCGTGGTCAATTGCAGGATTCGCAAGTATCGCAACTTTC
ATATTTTATAAAGAATACTTTTATGAGGTGGATGATTAAATGACTTGGTTCGAAGAACAC
GTTGAACCTAGTGTGGAATGGGAAAGAAAAGCAGAACAAGCTGTGTTAAGTGATGATGAA
GTTAAGACGATTACTGAATACAGAGAGAAGTACAACAATCCATATATTTACATGTCGGTT
CAAAACAAAAATTATCTTGTTGAATATGTAGACAGACATACCGGTGACATAGTATTACAC
AATTTAAAACTTAAGAAATCATACAGAAGAAGAGCGCATCAATATTTTTTTGTCGGCCAA
ATAGTAGTACCAGGCGAGCCAAAAGGCATAATTTATGAAACATCTTTGATAATAAGATAA
AAAAAACCGCTACTTGCGCCAACAAGTAACAGTATCAAGCACTTAAGAAAAATTTCAAGT
TAAATATAAAATGAAAAACGGAGGAAGTCAAGATGTATTACGAAATAGGCGAAATCATAC
GCAAAAATATTCATGTTAACGGATTCGATTTTAAGCTATTCATTTTAAAAGGTCATATGG
GCATATCAATACAAGTTAAAGATATGAACAACGTACCAATTAAACATGCTTATGTCGTAG
ATGAGTATGACTTAAATATGGCGTCAGACTTATTTAACCAAGCAATAGATGAATGGATTG
AAGAGAACACAGACGAGCAAGACAGACTAATTAACTTAGTCATGAAATGGTAGAGGGGGA
TTAACTAATGGCTAATCTATATGAGCTATCAGAAGCATTTAAAGAGTTGTCTAATCAAGA
TGAATTAGACCAAACATTATTAAAAGACACATTAGATTCTATCAAAGCAGAAATGAACGT
CAAAGTAGATAACATTGTCAATTGGAGACGTGAAACATTAGGTGACATAGATGTCATAGA
TAAAGAGATTAAGCGACTTCAAAATTTAAAAAAACAAAAACAAAATTTAACTGATCGATT
AAAAGATTACTTAAAAGAGATGTTAGAAACACAGGAAGTAGATAGTTACCGCACAGCTAC
TAATCATATTTACAAGCGCAAAAACGGGGCTAGTAAAAATATTATCGATGAAAAACTTAT
TCCAAAGGATTATTGGCTATCACAAGCCCCGAAACTTAATTCTAAGCAACTAATCGATGA
TTTGAAAGCTGGGAAAGATATTCCTGGCATTGAATTAAAGGTAACAGAAAGCCTGGTGAT
TAAGTGATGAATAAATCAGAAACAGTTGTAGAAATAAACAAAGCTATGGTTGCGTTTCGT
AAAGAAGTAAAACAACCGCTCAAAGATAAAAATAATCCATTTTTCAAATCAAAATACGTA
CCTCTTGAGAACGTTGTAGAAGCCATTGACGAGGCAGCAACGCCTCATGGGTTGTCTTAT
ACCCAATGGGCTTTGAACGATGTAGACGGGCGCGTAGGAGTCGCTACAATGCTTATGCAT
GAAAGCGGTGAATATATCGAGTATGATCCTGTATTTATGAATGCAGAAAAGAATACGCCA
CAAGGAGCAGGCTCGTTAATCAGCTACCTTAAACGTTATTCGCTATCTGCGATTTTCGGT
ATTACTAGTGACCAAGACGATGACGGAAATGAAGCAAGTGGAAAAAATAATAATCCAAAA
CAGCAAACTAGAACGCAATGGGCAAGTAGCGAAACTATAGGGATTTTAAGGAAAGAGGTT
ATAAGTTTCACTAAATTGATAAAGGGCACGGATAAAGAAGCTCCACAAAATATAGTAGAA
CAAAAATTCGACATAAATAACTATAAATTAACAGAAAAACAAGCAGCAGAAGCTATTCAA
AAAATACGAAACAACGCAAAAACAATTACTGGAGGAAAACAATAATGCTAAACAGAACAG
TATTAGTAGGACGCTTAACAAAAGATCCAGAATATAGAACAACGCCGGATGGTGTGAGTG
TTACCACTTTCACTATCGCAGTTAACAGAACATTTACTAACGCTCAAGGAGAACGTGAGG
CAGACTTTATTAACTGTGTAACTTTTAGAAAACAAGCAGAAAATGTAAATAATTATTTAT
CCAAAGGGTCATTGGCTGGCGTTGATGGACGTTTACAATCACGCAGTTATGAAAACAAAG
TCGGGCAACGTGTATTTGTGACAGAAGTAGTAGCGGACAGTGTTCAATTCTTAGAACCGA
AGAATAACAACCAACAACCAAACAACAATTATCATCAACAAAGACAAACTCAAACTGGTA
ATAATCCTTTTGATAATACCACTGCGATTACTGATGATGACTTACCGTTCTGATTGGAAT
GATTAAATGCCGAAAATTACTAGTTATATCACTCAAGACGACGGCACAACAACAGTTGTC
ATCTCGGGTGTTGAATTAGGCAATAAAGAAACATTACTACTTGATAACGGATTTGATGTG
GAAGTCGATGTAAGCGTCATAGATCCGTTTCAAATTACCGGCAAGCAACGACGAAAAATA
TTTGCGCTTGTCAAAGATATAGAAGAACATACAGGTCAACCAATGGACTATATGAGACAT
ATGTTCATCGAGTTTGTAAGAACGTACTACGGCTATGATGAACGTATTTCGCTAAGTAAT
TGTACGAGAACACAAGCAAGTCAAATCATTGAAGCAACGCTTGACTGGACGTTCTACAAT
GACATACCACTTAGCTACAAAACGAGTAATCTACTGAAACAAGATAAATCATTCTTATAC
TGGTCAACTGTTAACCGCAACTGTGTAATATGCGGAAAGCCTCACGCTGACCTAGCGCAT
TACGAAGCAGTAGGTAGAGGCATGAACAGAAACAAGATGAATCACTACGACAAACATGTA
TTAGCGTTATGTCGCGAACATCATAACCAGCAACATGCGATTGGCGTTAAGTCGTTTGAT
GATAAATACCACTTGCATGACTCGTGGATAAAAGTTGATGAGAGGCTCAACAAAATGCTG
AAAGGAGAGAAAAATGAATAACAGAGATTATATATCATCCATTATTTCGCAATTTAGTGG
ACAAAACAACGTCATACCTATACCTGTTATTTACTTGAAGATTACTGAAGATTATCCAAG
TGCAGCATTGTTAAATCAGATGATTTATTGGTCAGATAGAACTAATAGGAAGGATGGTTA
TTTTTACAAATCATATGTTGAATGGTTCGAAGAATTACATCTGACTGAATACCAAGTAAG
ACGTGCTACTAATAAATTAAAATCATTTGGATTCGCTGAAACCGCTTTGAAAAAAGCGAA
CGGCGCACCCACTTTACATTATAAAGTCGATACTAAAGAAGTTTCAGAATGGATTCTTAA
GAAACTTAAGAATGGAAACTTAAGAAACTCAAGAATGGATAGTGAAGAAACTCAAGAATC
CTTAACAGAGATTACTACAGAGACTAACAAACATAGAGAGACAGACGACGTCTCAAAGTC
ATTTAAGTATATTAGTACCAATTTAGAAATTATACAAAACCCTTTAAAAGCAGAACAGTT
AGAACACGAAATTAAATCATTTAAGCAAGATCAGTTCGAAATAGTAAAAGTCGCTACCGA
TTACTGTAAAGAAAATAACAAAGGTCTAAATTATCTATTAACTGTATTAAAGAACTGGAA
TAAAGAAGGCGTTTCAGATAAAGAAAGTGCTGAAAACAAATTGAAACCTCGTAACTCTAA
AAAAGAAACTACTGATGATGTCATAGCACAAATGGAAAAAGAATTGAGTGATGACTAATG
CCGATGAGCAAAACACAAGCATTAGAAATTATTAAAAAAGTTAGGTACGTATACAACATC
GATTTTGATAAACCAAAGTTAGAAATGTGGATTGATGTATTAAGTCAAAACGGAGATTAT
CAACCAACTGTAAAAGCGGTAGATGGATATATCAACAGTAACAACCCGTACCCGCCTAAC
TTACCAGCAATCATGCGTAAGGCACCTAAAAAAGTATCTATCGAGCCAGTAGATAACGAA
ACCGCCACACACCAATGGAAAATGCAGAATGACCCCGAATATGTCAGACAAAGAAAAATA
GCGCTAGATAACTTCATGAATAAGTTGGCAGAATTTGGGGGCGATAACGAATGAATTATG
GGCAATTCGAAATTGAAAGCACAATAATCGCTACGCTACTTAAACAACCGGACGTACTAG
AAAAGATAAGAGTTAAAGATTACATGTTTACGAACGAAAAGTTTAAAACCTTTTTCAATT
ATGTAATGGACGTCGGAAAGATAGATCATCAAGAAATCTATTTAAAAGCAACTAAAGATA
AAGAGTTTTTAGATGCAGATACTATAACTAAACTTTACAACTCCGATTTCATTGGATACG
GCTTCTTTGAACGATATCAACAAGAATTATTGGAAAGTTATCAACTCAACAAAGCAAATG
AATTGGTCACTGAGTTCAAACAACAACCTACGAACCAAAACTTTAACAACTTGATTGATG
AACTCAAGAATTTAAAAACGATTACTAACAAAAAAGAAGATGGAACCAAGAAGTTTGTTG
AGGAGTTTGTCGAAGAGTTATACAGCGATAGCCCTAAGAAGCAAATTAAGACCGGTTATA
AGCTCATGGATTACAAAATAGGGGGATTAGAGCCATCACAATTAATCGTCATCGCAGCGC
GTCCCTCAGTGGGTAAGACAGGTTTTGCATTAAACATGATGCTGAACATAGCACAAAATG
GATATAAAACATCTTTCTTTAGTCTCGAAACAACTGGCACATCAGTATTGAAACGTATGT
TATCAACAATTACTGGTATTGAGTTAACCAAGATAAAAGAAATCAGGAACTTAACACCGG
ACGACTTAACGAAGTTAACAAATGCGATGGATAAAATCATGAAATTAGGCATCGATATTT
CTGATAAAAGTAATATCACACCGCAAGATGTGCGAGCACAAGCAATGAGGCATTCAGACA
GGCAACAAGTTATTTTTATAGATTATCTTCAACTGATGGATACTGATGCGAAAGTTGATA
GACGTGTAGCAGTAGAAAAGATATCACGTGACTTAAAGATAATCGCTAACGAGACAGGCG
CAATCATCGTACTACTTTCACAACTGAATCGTGGTGTCGAGTCTAGACAGGATAAAAGAC
CAATGCTATCGGACATGAAAGAATCAGGCGGAATAGAAGCAGATGCGAGTTTAGCAATGC
TACTTTACCGTGATGATTATTATAACCGTGACGAAGATGACAGTATCACTGGCAAATCTA
TTGTTGAATGTAACATAGCCAAAAACAAAGACGGCGAAACCGGAATAATTGAATTTGAGT
ATTACAAGAAGACTCAGAGGTTTTTCACATGAATATCATGCAATTCAAAAGCTTATTGAA
ATCGATGTATGAAGAGACAAAGCAAAATGACCCGATTGTAGCAAATGTATATATCGAGAT
TGGTTGGGCGGTCAATAGATTGTTGAACAATAACGAGTTATCGCCTTTCGATGATTACGA
CAGAGTTGAAGAGAAAGTTATGAATGAAATCAACTGGAAGAAAACACACATAAAGGAGTG
TTAAAAATGCCGAAAGAAAAATATTACTTATACCGAGAAGATGGCACGGAAGATATTAAG
GTCATCAAGTATAAAGACAACGTAAATGAAGTTTATTCGCTCACAGGAGCCCATTTCAGC
GACGAAAAGAAAATTATGAATGATAGTGACCTAAAACGATTCAAAGGCGCTCACGGACTT
CTATATGAGCAAGAGCTAGGTTTACAAGCAACGATATTTGATATTTAGAGGTGGCACAAT
GAGTAAATACAACGCTAAGAAAGTTGAGTACAAAGGAATTGTATTTGATAGCAAAGTAGA
ATGTGAATATTACCAATATTTAGAAAGTAATATGAATGGCGCTAACTATGATCGTATCGA
ACTACAACCGAAATTTGAACTATTACCAAAATTAGATAAACAACGAAAGATTGAATATAT
TGCAGACTTCGCGTTATATCTCGATGGAAAACTGATTGAAGTTATCGACATTAAAGGTAT
GCCAACCGAAGTAGCAAAACTTAAAGCTAAAATTTTCAGACATAAATATAGAAACATAAA
ACTCAATTGGATATGTAAAGCACCTAAGTACACAGGCAAAACATGGATTACGTACGAGGA
ATTAATTAAAGCAAGACGAGAACGCAAAAGAGAAATGAAGTGATCTAATGCAACAACAAG
CATATATAAACGCAACGATTGATATAAGGATACCTACAGAAGTTGAATATCAGCATTTTG
ATGATGTGGATAAAGAAAAAGAAGTGTTGGCAGATTACTTATATAACAATCCAGACGAAA
TACTAGAGTATGACAATTTAAAAATTAGAAATGTAAATGTAGAGGTGGAATAAATGGCGA
AAACAGCAAGAATTGTAAGGATACACGATAAACCTTATAGGTTCAGTAAATTTGAAATGG
AATTAATTGAAAGTCACGGTATAACACCTGGAATGGTTTCTAAAAGAGTGAAAGACGGTT
GGGAACTACATGAAGCAATGGACGCACCAGAAGGCATGCGTTTAAGCGAGTACAGAGAAA
AGAAAACAATAGAAAGACTGGAACAAGCTAGACTCGAACGCAAATTGGAAAGAGAGCGAA
AGAGAGAGGCTGAGCTAAGAAGAAAGAAGCCACACTTGTTTAATGTACCTCAGAAACATC
CAAGAGGACGTTATGCGTGCTACCTGATGGAAAACGACATATTCGTGAAAGTTAAGAAGT
AGATCATGACAGATAACGCACGCAAAGAATACCTAAATCAATTCTTTGGATCTAAGAGAT
ATCTGTATCAGGATAACGAGCGAGTGGCACATATCCATGTAGTGAATGGTACTTATTACT
TTCATGGGCATATCGTGCCAGGTTGGCAAGGTGTGAAGAAGACGTTTGATACAACCGAAG
AGCTCGAAATATATATAAAGCAACATGGGTTGGAACACGAGGAACAGAAGCAACTAACTT
TATTTTAAGGAGTTGGAAATGATGAAAATCAAAATTGAAAAAGAAGTGAACTTGCCTGAA
CTTATCCAATGGGCTTGGGATAACCCCAAATTATCAGGAAATAAAAGATTCTATCCAAAT
GGTGTTAGGCACAACTGTCATGTAACTTTTGATGTTGATAGCATCTTATGTAATGTGACT
GGATATGTATCAATTAACGATAAATTCACTATTCAAGAGGAGATATAACAATGAAAATCA
AAATTAAAAAAGAAATGGCATTAGACGAATTAATTAAATGGGCGCGAGAAAATCCGGAAT
TATCAGAGAACAAAAATTATTTTGCAACTGCTTGCATTAACGAATTTGTTCGTTTTCAAA
AAGGCACAAATAAACTTATAACATTTGGTTTTACTTCTATCGATACTCTTTTCGTGGTTG
AGGTTGAAGAAGAAATTACAGAGGATACAGAGATTGATAAATTGGTAGAAATGGAAAGAG
ATGGCGATTTAACTATTTGGGAAAATCGGTCAATTAAGAGCTTAGTAACTGATTTTTCTA
AAGCATTCTACATCTTGAACGACGACCTAACTATGACATTAATTTGGAAAGATGGGGAGT
TGGTAGAATGATGCAAACCTATAAAGTAAGTCTTTGTATCAAGTTCTTTGCATCTAAATG
CGATTATAAATTAAAAAAGCATTATTTCGTGAAAAGTACGAATGAGGAAGAAGCCACGAA
TATGGTATTAAAACTGATTCGTAAAAAGCTCCCATTCGAAACTGCAAGCATAGAAGTCGA
AAAAGTGGAGGTAACAGAATGAACTATGAAACAGGATTCCAACTAGGTGTAATGGAAGCT
AGGTTGAAGAAGATGAGAAAACAACGTGATGAGTACAAGAAGCAACGTGATGAGCTTAAG
AAGAAAGCAAGCGCATGGGATAGGTATTGTAAGAGCGTTAAAAAAGATTTAATAAACGAA
TTCGGTAACGATGATGAAAGAGTTAAATTCGGAATGGAATTAAACAATAAAATTTTTATG
GAGGAAGACACTAATGAATAACCGCGAACAAATCGAACAATCAGTGATCAGTGCTAGTGC
GTATAACGGCAATGACACTGAGGGGTTACTAAAAGAGATTGAAGACGTGTATAAGAGAGC
GCGAGCGTTTGATGAAATACTTGAGGGAATGACAAATGCTATTCAACATTCAGTTAAAGA
AGGTATTGAACTTGATGAAGCAGTAGGGATTATGGCAGGTCAAGTTGTCTATAAATATGA
GGAGGAACAGGGAAATGACTAACATCCTACAAGTGAAACTATTATCAAAAGACGCTAGAA
TGCCCGAACGAAATCATAAGACAGATGCAGGTTATGACATATTCTCAGCTGAAACTGTCG
TACTTGAGCCACAAGAAAAGGCAGTGATCAAAACAGATGTAGCTGTAAGCATTCCAGAGG
GCTATGTCGGGTTATTAACTAGCCGTAGTGGTGTAAGTAGTAAAACGCATTTAGTGATTG
AAACAGGCAAGATAGATGCGGGATATCATGGTAATTTAGGGATTAATATCAAGAATGACC
ATGAAGATGACAAAATGCAAACTATCTTTTTAAGAGATATTGATAACGAAAAAATTTTCG
AAAAAGAACGTCATTTATATAAGCTAGGTAGTTACCGTATCGAAAAAGGAGAACGTATAG
CACAGTTAGTTATTGTACCTATCTTTACGCCCGAACTAAAGCAAGTGAAGGAATTCGAGA
GTGTTTCAGAACGTGGAGAAAAAGGCTTCGGAAGTAGCGGAGTGTAAAGACATATTAGAT
AAGGTCAAGGAGGTTTTGGGGAAGTGAGTTATATCATTACATTAGTTCCAATACTTGTAT
TCATAGTAATATTTAACAATTTACTCAACAGATATATGGTTTTGTACAAAGAATTAGATT
TATTTACATGCAGAATTGGAATGTTATTAGTCTTAATCGTTATAGTAGATTTTGCAAAGC
AAAAAAATATGTTGGCTACATTGAGTGTTGTACTAATACTTTTATTCGTAGAAAAACTTA
GAATCATTCAAAGGAGTGATAAGAAGTGACACAATACTTAGTCACAACATTCAAAGATTC
AACAGGACGTAAGCATACGCACATAACTCGAGTTAAGAGCAATCAAAGGTTTACAGTTGT
TGAGGCAGAGAGTAAAGAAGAAGCGAAAGAGAAGTATGAGGCACAAGTAAAAAGGGACGC
AATTATTAAAGTGGGTCAGTTGTTTGAAAATATAAGGGAGTGTGGGAAATGACGGAAGTT
AAAATTAAAACTATTTCAGGTGAATTTTATTTTGCGAAAATAAGAAGACCTTTTGAAGAT
TACGCTAATGATGCGATGAGTTGTAACGGTTACATTTATGCGGAAAATTTAATCAAACAG
GTATCATGTGTTAAGGCGAATGCAATTGAATCAATCACACTTATTGAGGAGTCGTAAGAT
GATTAAACAAATACTAAGACTATTATTCTTATTAGCGATGTATGAGCTAGGTAAGTATGT
AACTGAGCAAGTATATATTATGATGACGGCTAATGATGATGTAGAGGCGCCAAGTGACTT
CGCAAAGTTGAGTGATCAGTCTGATTTGATGAGGGCGGAGGTGTCAGAGTAGATGATGTG
GTTAATCATAGCAATTATATTAATAGTCATCTTATTGTTTGGCGTGATGTTGCAAACTGA
ACAGTTAAAAGGCGATGTGAAAGTTAAAGAGCGGGAGATAGAGATATTAAGAAGTAGATT
GAGACATTTTGAAGATTAAAAATATTTGTATGGAGGGTATTCATGACTAAAAAGAAATAT
GGATTAAAATTATCAACAGTTCGAAAGTTAGAAGATGAGTTGTGTGATTATCCTAATTAT
CATAAGCAACTCGAAGATTTAAGAAGTGAAATAATGACACCATGGATTCCAACAGATACA
AATATAGGCGGGGAATTTGTACCGTCTAATACATCGAAAACAGAAATGGCAGTAACTAAT
TATCTTTGTAGTATACGAAGAGGTAAAATCCTTGAGTTTAAGAGTGCGATTGAACGTATA
ATCAACACATCAAGTAGGAAAGAACGCGAGTTCATTCAAGAGTATTATTTTAATAAAAAG
GAATTAGTGAAAGTTTGTGATGACATACACATTTCTGATAGAACTGCTCATAGAATCAAA
AGGAAAATCATATCTAGATTGGCGGAAGAGTTAGGGGAAGAGTGAAATTGGCAGTAAAGT
GGCAGTTTTTGATACCTAAAATGAGATATTATGATAGTGTAGGATATTGATTATCTTACT
GCGTTTCCCTTATCGCAATTAGGAATAAAGGATCTATGTGGGTTGGCTGATTATAGCCAA
TCTCTTTTTTAATTTTAAAAAGCGTATAGCGCGAGAGTTGGTGGTAAATGAAATGAACGA
AAAACAAAAGAGATTCGCAGATGAATATATAATGAATGGATGTAATGGTAAAAAAGCAGC
AATTTCAGCAGGTTATAGTAAGAAAACAGCAGAGTCTTTAGCAAGTCGATTGTTAAGAAA
TGTTAATGTTTCGGAATATATTAAAGAACGATTAGAACAGATACAAGAAGAGCGTTTAAT
GAGTATTACAGAAGCTTTAGCGTTATCTGCTTCTATTGCTAGAGGAGAACCTCAAGAGGC
TTACAGTAAGAAATATGACCATTTAAACGATGAAGTGGAAAAAGAGGTTACTTACACAAT
CACACCAACTTTTGAAGAGCGTCAGAGATCTATTGACCACATACTAAAAGTACATGGTGC
GTATATCGATAAAAAAGAAATTACTCAGAAGAATATTGAAATTAATATTGGTGAGTACGA
TGACGAAAGTTAAATTAAACTTTAACAAACCATCTAATGTTTTCAACAGAAACATATTCG
AAATACTAACCAATTATGATAACTTCACTGAAGTACATTACGGTGGAGGTTCGAGCGGTA
AGTCTCACGGCGTTATACAAAAAGTTGTACTCAAAGCATTGCAAGACTGGAAATATCCTA
GGCGTATACTATGGCTTAGAAAAGTCCAATCAACAATTAAAGATAGTTTATTCGAAGATG
TCAAAGATTGTTTGATAAACTTCGGTATTTGGGACATGTGCCTTTGGAATAAGACTGATA
ACAAAGTTGAATTGCCAAACGGCGCAGTTTTTTTGTTTAAAGGATTAGATAACCCAGAGA
AAATAAAGTCGATAAAAGGCATATCAGACATAGTCATGGAAGAAGCGTCTGAATTCACGC
TAAATGATTACACGCAATTAACGTTGCGTTTGAGGGAGCGTAAACACGTGAATAAACAAA
TATTTTTGATGTTTAACCCAGTATCTAAACTGAATTGGGTTTATAAGTATTTTTTTGAAC
ATGGTGAACCAATGGAAAATGTCATGATTAGACAATCTAGTTATCGAGATAATAAGTTTC
TTGATGAAATGACACGACAAAACTTAGAGTTGTTAGCAAATCGTAATCCAGCATATTACA
AAATTTATGCGTTAGGTGAATTTGCTACACTAGACAAATTAGTTTTCCCTAAGTATGAAA
AACGTTTAATAAATAAAGATGAGTTAAGACATTTACCTTCTTATTTTGGATTGGACTTTG
GCTACGTTAATGATCCTAGTGCTTTTATACATTCTAAAATAGATGTAAAGAAAAAGAAAT
TATACATCATTGAAGAGTATGTTAAACAAGGTATGCTGAATGATGAAATAGCTAATGTCA
TAAAGCAACTTGGTTATGCTAAAGAAGAAATTACAGCAGATAGTGCAGAACAAAAAAGTA
TAGCTGAATTAAGGAATCTAGGGCTTAAAAGAATTTTACCAACCAAAAAAGGGAAGGGCT
CGGTTGTACAAGGGTTACAATTCTTAATGCAATTTGAAATCATTGTTGATGAACGTTGTT
TCAAGACTATTGAAGAGTTTGACAACTACACATGGCAAAAGGACAAAGATACAGGTGAAT
ATACCAATGAACCAGTAGATACATACAATCATTGTATCGATTCGTTGCGTTATTCAGTGG
AACGATTCTACAGACCGGTTAGAAAACGCACAAATGTCAGTTCGAAAGTTGACACAATAA
AATCTCTAGGATTATAGGAGGGAACAAATGTTAAAAGTAAACGAATTTGAAACAGATACA
GATCTACGGGGAAACATAAATTACTTATTTAATGATGAAGCCAATGTTGTTTACACATAT
GACGGGACGGAATCCGATTTATTGCAACACGTTAATGAAGTGAGTAAATACATTAAACAT
CACATGGATTACCAACGACCTAGATTGAAAGTGTTAAGTGATTATTACGAAGGTAAAACT
AAGAACTTAGTTGAGTTAACACGACGCAAAGAAGAGTACATGGCAGATAACCGTGTAGCG
CATGATTACGCATCTTATATTAGCGATTTTATCAACGGCTATTTCTTGGGTAATCCAATT
CAATATCAAGATGATGACAAAGATGTATTAGAAGCTATTGAGGCGTTCAATGATTTGAAT
GATGTTGAGTCGCACAATAGATCTTTAGGATTAGACTTATCAATTTATGGCAAAGCTTAT
GAGTTGATGATTAGAAATCAAGATGATGAAACGCGTTTATATAAGATTGATGCAATGAGC
ACTTTTATCATATATGACAACACAGTTGAACGTAACAGTATTGCAGGCGTTAGATATTTA
AGAACCAAACCAATAGACAAGACTGACGAAGATGAAGTGTTTACCGTTGATTTATTCACT
TCGCACGGCGTTTATAGATATCTTACCAGTAGAACAAACGGGTGGAAACTCACACCACGT
GAAAACAGTTTTGAATCACACTCTTTCGAACGTATGCCTATTACAGAATTTAGCAATAAC
GAAAGAAGAAAAGGGGATTACGAGAAAGTAATCACTTTAATTGATTTGTATGATAATGCT
GAATCAGATACTGCTAACTATATGAGTGATTTAAATGACGCTATGTTACTTATTAAAGGT
AATTTAAATTTAGATCCTGTAGAAGTTAGAAAACAAAAGGAAGCTAACGTGTTATTTTTA
GAACCGACTGTTTATGCTGATAGCGAAGGTAGAGAAACAGAAGGCTCTGTTGACGGTGGT
TATATTTATAAGCAATACGATGTGCAAGGTACAGAAGCTTATAAAGACCGTTTAAACAGT
GATATACACATGTTTACCAATACGCCTAACATGAAAGATGATAACTTTAGCGGCACGACT
TCAGGTGAGGCAATGAAATACAAATTATTTGGATTAGAACAACGTACTAAAACTAAAGAA
GGATTGTTTACTAAAGGGTTAAGACGTCGTGCTAAGTTGTTAGAGACAATACTTAAAAAT
ACACGGTCGATTGACGCTAACAAAGATTTCAATACTGTTAGATACGTATACAACAGAAAC
TTACCTAAATCATTGATTGAAGAATTAAAAGCTTATATTGATTCTGGCGGGAAGATTAGC
CAAACAACTTTAATGTCTCTATTCTCGTTCTTCCAAGACCCTGAATTAGAAGTCAAGAAA
ATAGAAGAAGATGAGAAAGAATCTATTAAAAAGGCTCAAAAGAATATGTATCAAGACCCT
AGAAATATCAATGACGATGAACAAGACGATAGCACAAAAGATACTGTTGATAAAAAGGAA
TGATTGTAATTGCCTAACAAAAACACTCAAGAATATTGGGAAGAACGCGGACGCAAAGCA
ATCGAGAATGAGTTGAAGCGTGATAAAACTAAAGCTGAAGAAATAGAACGTATATTGAAT
ATGATGATTAAGCGCATTGAAAAAGAGATCAATGCGTTTATTGTTAAGTACGGAGATTTT
GCAGGCGTTACATTACAAGAAGCACAAAAGATTATTGATGAGTTCGATGTAAAAGCGTTT
CAAGAAGAAGCAAAAAGATTGGTCGAAAACAAGGACTTTAGCGATAGAGCAAATGAAGAA
TTAAAGAAGTATAACACTAAGATGTATGTATCTAGAGAACAGATGTTAAAGATTCAAATA
GAATTCTTAATTGCTTATGCAACAGCTCAAACTGAATTATCGATGAGGGAATATTTCGAA
TCAACAGCTTATCGTGTGTTCAGTGATCAAGCAGGTATTTTAGGTGAAGGTGTACAAGTA
GCTAAAGAAGTTATAGATACAATCGTTGATACACAATTTCATGGTGTCGTTTGGTCAGAG
CGATTATGGACTAATACCGAAGCAATGAAACAAGAAGTAGAAGAAATAATTGCTAATGTA
GTTATTAGAGGTCGACATCCTAACGAATATGTTAAAGATATGCGCAAGCACTTAAATGAA
TTCGAAGGAACAGCAAGACAAAAGACCGCAGCAATCAAATCATTGCTTTATACAGAATCA
GCACGTGTTCACGCACAATCAAGCATTGACAGCATGAAAGAAATTTCACCAGAAGGATAT
TATATGTATATTGCAAAAATCGATAATAGAACAACTAAAGTATGTAAAGGGCTTAACGGA
GAAATATTCAAAGTTAAAGACGCTAAAATTGGTGTTAATTTCTACCCTATGCATATCAAT
TGTCGTTCAGATTGCGCTTTACTACCTAAGTCTATGTGGCCGAAAAAACCAAGCAAGAAA
CGAAAAAACAAAATACTTCGGAGGGAAAGTGAAAAGCGGTGATTGATTTAAAAGTAAAGT
TCTTTAAAGGTAAGTTAGCTTTGTATGATAGTAAATTGAGTGTTTGGAGGATACTAATAT
GAGCAATACTGACAAATACCTTAGAGACATAGCAAGAGAATTAAAAGGTATACGTAAAGA
GTTACAAAAGCGAAACGAAACAGTTATTATTGATGCAAAATTAGACAGTGTAAGGTCGGC
AGTATTAGCCGATAAAGAAAAATCGAAATATAATGAACCTCTCTTTTAATAGCTAGCACT
TAATTGTGTTGGCTATTTTTTATGTCCAAAACGTGCTGATGACATAAAAAGCACGCATGG
AAAAACAGTCGACAGACTATAAATGGAGGTATATCTCATGGAAGAAAATAAACTTAAGTT
TAATTTGCAATTTTTTGCAGACCAATCAGAAGATCCGGACGAACCAGGCGGAGATGGTAA
AAAAGGAAATCCTGATAAGAAAGAAAATGACGAAGGTACTGAAATAACCTTCACGCCAGA
GCAACAAAAGAAAGTTGATGAAATACTTGAACGTCGTGTAGCCCACGAAAAGAAAAAAGC
TGATGAGTATGCAAAAGAAAAAGCAGCAGAAGCTGCTAAAGAAGCTGCTAAATTAGCGAA
AATGAACAAGGAGCAAAAAGATGAATATGAACGCGAACAAATGGAAAAAGAGCTGGAACA
ATTACGTTCAGAAAAACAATTAAACGAAATGCGTTCAGAAGCACGAAAAATGTTGAGTGA
AGCGGAAGTTGATTCATCAGACGAGGTTGTCAATTTGGTTGTAACTGACACTGCTGAACA
AACTAAATTGAATGTTGAAGCTTTTTCTAATGCAGTAAAAAAAGCGGTTAATGAAGCGGT
TAAGGTTAACGCTAGACAATCGCCATTGACTGGTGGAGATTCATTTAATCACTCGACTAA
AAATAAACCGCAAAACTTAGCTGAAATAGCTAGACAAAAAAGAATTATTAAAAATTAACG
GAGGCATTTAAATGGAACAAACACAAAAATTAAAATTAAACTTGCAACATTTTGCAAGTA
ACAATGTTAAACCACAAGATTTTAACCCTGACAATGTAATGATGCACGAAAAGAAAGATG
GCACGTTGATGAATGAATTCACAACACCTATCTTACAAGAGGTTATGGAAAACTCTAAAA
TCATGCAATTAGGTAAGTACGAACCAATGGAAGGTACTGAGAAGAAGTTTACTTTTTGGG
CTGATAAACCAGGTGCTTACTGGGTAGGCGAAGGTCAAAAAATCGAAACATCTAAAGCAA
CATGGGTTAATGCTACAATGAGAGCATTTAAATTAGGGGTTATCTTACCTGTAACAAAAG
AATTCTTGAATTACACTTATTCACAGTTCTTCGAAGAAATGAAACCTATGATTGCTGAAG
CTTTCTATAAAAAGTTTGACGAGGCAGGTATTTTGAATCAAGGTAACAATCCATTCGGTA
AATCAATTGCACAATCAATTGAAAAAACTAATAAGGTTATTAAAGGTGACTTCACACAAG
ATAACATTATTGATTTAGAGGCATTACTTGAAGATGACGAATTAGAAGCAAATGCGTTTA
TCTCAAAAACACAAAACAGAAGCTTGTTACGTAAAATTGTAGATCCTGAAACTAAGGAAC
GTATTTATGACCGTAACAGTGATACGTTAGATGGTCTACCTGTGGTTAACCTTAAATCAA
GTAACTTAAAACGCGGTGAATTAATCACTGGTGACTTTGATAAGTTGATTTACGGTATCC
CTCAATTAATCGAATACAAAATCGATGAAACTGCACAATTATCTACAGTTAAAAACGAAG
ATGGAACACCTGTAAACTTGTTTGAACAAGATATGGTGGCATTACGTGCAACTATGCATG
TAGCATTGCATATCGCTGATGATAAAGCGTTTGCTAAGTTAGTTCCTGCTGATGAAAAAC
CAACTTCAGTTCCAGGAGAAGTTTAATAAATAATTAGGAGTGGTAACATGCCCGAAATCA
TTGGAATTGTTAAAGTAGATTTTACAGATTTAGAAGATAACAGACATGTCTATATGAAAG
GGCATGTCTACCCTCGCAAAGGTTATGATCCTACAGATGAACGTATAAAGTCTTTAGCCA
GCGTTGAAAATAAACGTAATGAGCAAATGATTTACGTTGTTGACGATAAGTTAACAAAAA
AGGAACTTATTGAAATAGCGAGTCTTGCTAGTTTAGATGTTGACGAAAAACAAACAAAAG
CTGAAATTATTAGTGCTTTTGAGTCACTTGTGTAGGTGGTTATATGACTACACTAGATGA
CGTTAAGAAACGCATTGGTCTTAAAGATAATAAGCAAGACGAACAGTTACAAGAAATAAT
CAAAAGTTGTGAAAGCCAGTTGTTATCAATGTTACCTATTGAGGTTGAACAAATACCGGA
AAGGTTTAGCTACATGATTAAAGAGGTTGCAGTTAAACGCTACAACAGGATTGGTGCTGA
AGGTATGACATCAGAAGCAGTTGATGGACGTAGCAACTCATATGAATTAAATGATTTTAA
GGAGTATGAAGCTATTATTGATAATTTCTTTAATGCTAGAACAAGGACTAAAAAAGGAAG
GGCTGTATTCTTTTGAGATATGAAGATAGAGCTGTTTTCCAATTAGAACAAGTAGCAACT
TACAATCCTAAAACTAGTAAAAAAGAAAACACGTTCATTACTTATGATGCAATACCATGC
AATATCAACCCCATTTCTAGAGCAAGAAAGCAACTTGAATTTGGCGATGTAAAAAACGAT
GTAAGTGTGCTGAGGATAAAAGAATCAATATCTTATCCTGTTAGTCACGTGTTGGTTAAT
GGTATTCGCTACAAGATAGTTGATACAAGAGTATACAGACACGAAACGTCATATTACATC
GAAGAGGTCAACTAATGAATATAGATGGATTAGGCGCGTTGTTAAACCAATTTCACGATA
TGAAAAACAACATTGAAGATGATGTAGACGACATTTTACTAGACAAAGCTAAAGAATACG
TAGTAAGAGCTAAATTAAAAGCTAGAGAAGTAATGAATAAGGGTTATTGGACTGGTAATT
TATCACGCAATATCAGATATAAAAAAACTGGCGATTTGCAATACACTATCACATCGCATG
CAGCTTATAGTGGTTTTTTAGAATTTGGTACTCGATACATGGAGGCAGAACCTTTTATGT
GGCCGGTATACGAAGTGATTAGGAAATCAACTGTAGAAGAATTGAAGGCGTTGTTTGAAT
AGGAGATAAAAGCATGACACCGAACTTACAACTTTATAATAAAGCGTATGAAACGCTACA
AGGATATGGATTCCCTGTTATTTCTCGTAAAGAGATGCAACAAGAGATTCCGTATCCTTT
TTTTGTCATAAAAATGCCGGAGTCAAACAGAAGCAAGTACACCTTTGATAGTTATTCTGG
CGACACGAATTTAGTTATTGATATTTGGAGTGTAAGCGATGATTTAGGACATCATGACGA
ACTCGTTAAAAGATGTATTGATGATTTAACACCTAGCGTTAAAACAAACAATTATGACTT
TGAAGAAGACGATACTAACATCACACAGTTAGTTGATGATACTACCAATCAAGAATTGCT
ACACACATCAGTAACGATATCTTACAAAACATTTTAAAAACGGAGGAATATTGAATGGCA
AATATGAAAAATAGTAATGATCGTATTATTTTGTTTAGAAAAGCTGGCGAAAAAGTAGAT
GCTACTAAAATGCTTTTTTTAACTGAATACGGCTTATCACATGAAGCTGATACAGATACA
GAGGATACAATGGACGGTTCTTATAACACTGGTGGTTCAGTTGAATCAACAATGTCTGGA
ACTGCCAAAATGTCTTATGGTGACGCTTTTGCAGATGAAATTGAAGATGCGGTTGTAGAC
CGCGTATTGTATGAAGCTTGGGAAGTTGAAAGTAGAATACCGGGCAAAGGTGGAGATGCT
ACTAAATTTAAAGCGAAATATTTCCAAGGTTTCCACAATAAATTCGAATTAAAAGCAGAA
GCTAACGGCATTGATGAATATGAATACGAATACGGAGTGAATGGTCGTTTCCAACGTGGA
TTTGCAACATTGCCTGAGGCTGTAACAAAGAAACTTAAGGCGGCTGGATACAAATTCCAT
GATACTACAAAAGAAGATGCGTTAACTGGCGAAGAGTTAACAGCAATTCCTCAACCTAAA
GTGGATTCGCCATCGTCTGTACCAGGAGAAGTATAAAAATAGGGCTTAACGCCCTTTTTA
TTTTTGTTTAAATTAATCATGAATGGAGATTTTAAAGATGAATGTAGAAATTAATGGAAA
GTCACTAGAGTTAAGCTTTGGTTTTAAATTTTTAAGAGAGATTGATAACAGATTGGGTTT
AAAAGTAGAGCAAGCTTCTATTGGTCAAGGTGTATCAATGTTGCCTGTAGGTTTAGAAAG
TGGAAATCCTGTTGTGATTGGCGAAGTTTTAATTGCAGCTACATCTCACTTAAAAAAACA
AGCAATTACTATTAATAACATTGATGAAGCACTAGATGAAATAGCAGAAAATATCGGACT
AGAAGAATTCGGTTCGGATATTTTAACGGAGTTGGGAAAGCGACCTATGACCCGAAACCT
AGTAGAAGTAGTGGAAGCGGAAGAGAAACCAGCGGAAGCGTAATAACTTACGACAGAATC
GTTATCACTTGTATGTCAACACTTGGTATTACAGATTTAAATGTTATTGAGCAAATGACA
TTAACAGAATATAACTATCGAATGTATGCGAAAGAATATGAAATGCTAACCCAAGAATTC
GAACGTTACAAACTTGCGTTTGCTATTCGTGATGCTGCAGCTACTAAAAATGTTGGGACA
GAAAATAAACCTAAAGAGGAATATGTTTTTAACAACGCAAACGACGTATTGCCTTATGAA
GAAAATATCCAACGGCTTAATGAAGGTAAAGATATAAGATTTAGTAGCGAACGTGATGAA
TACGAACCACAAAATAATGAATTCTTTAAAGTTATAGCAGAATTTAATAAGCAATAGAAA
GAGAGGTGTTAATGTGACGGAATATAAAATTAAAGCGACTATTGAAGCAAGTGTAGCTAA
ATTCAAAAAGCAAATTGATAGTGCGGTTAAGTCTGTGCAAAGATTCAAACGAGTAGCAGA
CCAAACTAAAGATGTCGAACTAAATGCTAACGATAAAAATTTACAAAAAACTATCAAAGT
TGCTAAAAAGTCTTTAGATGCATTTAGCAACAAGCAAGCAAAAGCTAAACTAGATGCTAA
TATACAAGATTTACAACAAAAAGTATTAGAATCAAACTTTGAGCTAGATAAACTAAACTC
CAAAGAAGCTAGCCCTGAGGTTAAACTACAAAAACAAAAGTTAACTAAAGATATCGCTGA
AGCAGAAGCTAAATTATCAGAATTAGAAAAGAAACGTGTCAATATTGACGTCAATGCTGA
TAACAGTAAATTCAATCGAGTATTGAAAGTGTCTAAATCTAGTTTAGAAGCTTTTAATAG
ATCTAAAGCCAAAGCTATTATAGACGTGGACAATGGTGTTGCTAACTCTAAAATCAAACG
CACTAAAGAAGAGCTTAAAAGTATTCCAAACAAAACTAGGTCTCGGCTAGATGTAGATAC
AGGGCTTTCTATACCAACTATTTATGCGTTTAAAAAATCATTAGACGCATTGCCAAACAA
AAAAACAACAAAGGTAGATGTCGATACTAATGGTTTAAAGAAAGCTTATGCCTACATAAT
AAAAGCAAACGACAATTTTCAAAGACAGATGGGGAATTTAGCTAATATGTTCCGTGTGTT
CGGTACTGTAGGTTCTAATATGGTTGGTGGATTACTTACATCATCTTTTAGTATCTTAAT
ACCTGTAATAGCGAGCGTAGTCCCTGTAGTATTTGCGCTATTAAACGCTATCAAAGTGTT
AACTGGCGGTGTACTCGCTTTAGGTGGTGCAGTAGCAATAGCTGGTGCTGGTTTTGTAGC
CTTTGGCGCAATGGCTATCAGCGCTATAAAGATGCTTAATGATGGCACTTTACAGGCTAG
CTCAGCAACAAATGAATACAAAAAAGCGTTAGATGGCGTAAAGTCAGCGTGGACTGATAT
TATAAAGCAAAATCAATCCGCTATCTTCACAACTCTTGCGAATGGTTTAAATACTGTTAA
AACTGCAATGCAGAGCTTACAACCATTTTTTAGTGGTATTTCAAGAGGAATGGAAGAGGC
GTCTCAAAGTGCGCTTAAATGGGCTCAAAATAGCGGTGTAGCATCAAGGTTCTTCAATAT
GATGAATACAACTGGTGTTTCGGTATTTAATAAGCTATTAAGTGCTGCAGGCGGTTTCGG
TGACGGATTAGTCAATGTATTCACGCAATTAGCACCACTGTTTCAATGGTCGGCTGATTG
GTTGGATAGATTAGGTCAATCTTTCTCTAACTGGGCTAATAGTGCAGCTGGAGAAAATTC
GATAACTCGTTTTATTGAATACACAAAAACAAACTTACCTATCATTGGTAATATTTTTAA
AAATGTTTTCGTTGGAATTAACAATTTGATGAATGCATTCAGTGGATCATCAACTGGCAT
ATTCCAATCTCTTGAACAAATGACAGCTAAGTTTAGGGAATGGTCTGAACAAGTAGGACA
ATCTCAAGGATTTAAAGATTTTGTCAGCTATATACAAACTAATGGACCACTAATAATGCA
ATTAATTGGGAACATTGCAAGAGGATTAGTTGCATTCGCAACAGCGATGGCTCCTATAGC
TAGTGCAGTATTACGCGTTGCAGTAGCAATAACTGGTTGGATAGCTAACTTGTTTGAGGC
GCATCCAGCTACAGCACAATTAGTTGGCGTCATTATAACTTTAGTTGGTGCATTTAGATT
TTTAATTGCTCCAATATTAGCGGTAATGGATTTTCTGGGGCCATTAGCAGCAAGATTAGT
CGCATTAGTAACTAAGTTTGGTTGGGCTAAAACAGGAACTTTAGTATTAAGTAAGGCAAT
GACATCATTAAAAGGTCCAATAAAATTAGTTACAGCTATATTCCAATTGTTATTCGGTAA
GATTGGATTAATTAGAAATGCTATCACAGGACTAGTAACTGTGTTTGGTATTTTGGGTGG
TCCAATAACAATAGTAATTGGTGTAATCGCTGCATTAATAGCTATATTCGTTTTATTGTG
GAATAAAAATGAAGGATTCAGAAACTTTATTATAAATGCTTGGAATGCGATAAAAACGTT
TATGGTTAATGTTTGGAATGTATTAAAAGCTGTAGCTTCGGTTGTATGGAATGCTATTTT
AAAAGCTATCACTACAGCAGTAACTAATGTATACAATTTTATAATGATTGTTTGGAATCA
AATTGTCGCTTATTTACAAGGACTTTGGAATGGAATTATCGCTATTGCAACAACAGTATG
GAACCTTTTAGTTACAATCATTACAACTGTTTTCACGACGATAATGACAATAGTTATGAC
GATATGGACAGCTATTTGGACATTCTTAAGTACAATCTGGAACACGATAATTACAATCGC
TACTACGATTTGGAATTTGTTAGTCACTGTAATAACTACTGTGTTTACAACAATCATGAC
TATCGCAATGACAATTTGGAACGCTATTTGGACTTTCTTACAAACGTTGTGGAACACAAT
AGTTAGCGTAGCAACAACAGTATGGAATGCTATTACTACAGCTATATCTACTGCATTACA
AGCGGCATGGAGTTTTATTTCAAATATCTGGAATACAATTTGGAGTTTCCTATCTGGTAT
TTTAACAACTATTTGGAACAAAGTAGTAAGTATATTCACACAAGTTGTATCAACTATATC
GGACAAAATGTCTCAAGCTTGGAACTTCATCGTGACTAAAGGCATGCAATGGGTATCTAC
TATAACAAGTACGCTAATTAACTTTGTTAATAAAGTGGTTCAAGGATTTGTTAACGTAGT
AAATAAAGTTAGTCAAGGTATGACAAATGCAGTAAATAAAATAAAAAGCTTTATAGGAGA
TTTTGTGTCAGCAGGTGCTGATATGATCCGTGGTTTAATTAGAGGTATTGGTCAAATGGC
TGGTCAATTAGTAGATGCAGCTAAAAATGTTGCTAAGAAAGCTTTAGATGCAGCTAAAAG
TGCTTTGGGTATTCACTCACCTTCACGTGAATTCATGGATGTTGGTATGTATTCAATGTT
AGGTTTCGTCAAAGGTATAGATAATCATTCAAGTAAAGTTATTCGTAACGTTTCTAATGT
TGCTGATAAAGTAGTTGATGCATTTCAACCTACGTTAAATGCACCTGACATTTCTAGTAT
TACTGGTAACTTAAGCAATCTTGGTGGCAATATCAACGCACAAGTCCAACACACACATTC
AATTGAAACATCGCCAAACATGAAAACTGTAAAAGTTGAACTTGATATTAATAACGACGC
ACTTACTAGTATTGTTAACGGCAGAAATGCTAAACGCAATTCTGAGTATTACTTATAAAG
GAGGTTACAAATGGACATAGAATTAACTAAAAAAGATGGTACTGTAATCAAATTAAGTGA
ATACGGGTTTATCGTTAACGATATAGTAATTGATAGCATGCAAATCAACACAAAGTATCA
AGATAAAGAAAACATGAATGGTCGTATATTAATGGGGAGCAATTATATCAGTAGAGATAT
AGTTGTTCCTTGTTTTTGTAAAGTTAAAAATCGTTCAGACATTGCTTATATGCGAGATAT
GTTGTATTCGTTAACGACAGACATAGAACCTATGTATTTACGAGAAATAAGAAGAAAAGA
AGAGTTGAATTACAGGTTTACTCAACCAACTTCTGATGATTACGTGAAATTAGATAAAAA
CAACTTCCCGGATTATGAATATTCAAGACACGATCAACAAATTTATGTAAATGGTAAACA
GTATAAAGTTATTTTTAACGGAGTTATAAACCCTAAACAAAAAGGTAATAAAGTTTCTTT
TGAACTAAAATTCGAAACTACAGAATTACCATACGGTGAAAGTATTGGAACAAGCCTAGA
GTTAGAAGAAAACAAAAAGGTTGGATTGTGGTCGTTTGATTTTAATATTGATTGGCATGC
AGGCGGAGACAAAAGAAAGTATACATTTGAAAATTTGAGCAAAGGTGCAGTTTACTATCA
TGGTAGTGCTCCTAACGACCAATTCAACATGTATAAAAAGATAACAATTATTTTGGGCGA
AGATACAGAATCGTTTGTATGGAACTTAACGCATGCTGAAATAATGAAAATCGAAGGGAT
CAAACTAAAAGCTGGAGACAGAATTGTTTATGATAGCTTCCGAGTTTATAAAAACGGTGT
CGAAATAAGCACTGAAACGAACATAGCCCAACCAAAATTTAAATACGGAGCTAATAAATT
TGAGTTTAATCAAACAGTTCAAAAAGTTCAGTTTGATTTGAAATTTTATTATAAGTAGGT
GCCAGAATGACAATAATTGTAAGACCACCTAAAGGTAATGGCGCACCTGTACCAGTAGAA
ACAACTTTAGTGAAAAAAGTTAATGCTGACGGTGTGTTAACTTTTGATATTCTCGAAAAC
AAATACACTTATGAAGTTATTAACGCTATAGGGAAAAGATGGATTGTTAGTCATGTCGAA
GGTGAAAATGACAAGAAAGAATATGTAATAACTGTCATTGATAGGAAATCAGAAGGCGAC
AGACAACTGGTTGAATGTACTGCTAGAGAGATTCCTATAGACAAGTTAATGATTGATAGG
ATTTATGTTAATGTAACAGGATCTTTTACAGTAGAAAGATATTTTAACATTGTGTTTCAA
GGTACTGGAATGATTTTTGAAGTCGAGGGCAAAGTTAAGTCTTCAAAGTTTGAAAACGGC
GGTGAAGGTGACACAAGGTTAGAAATGTTTAAAAAGGGATTAGAACATTTCGGTTTAGAA
TATAAAATAACGTATGACAAAAAGAAAGATAGATATAAGTTTGTATTGACGCCTTTTGCA
AATCAGAAAGCGTCTTATTTTATTTCTGATGAAGTTAACGCTAACGCTATAAAACTGGAA
GAAGATGCAAGTAATTTCGCAACTTTTATCAGAGGATATGGTAATTATTCAGGAGAAGAA
ACATTCGAACACGCTGGCCTTGTTATGGAGGCCAGAAGCGCATTAGCTGAAATATATGGT
GATATACACGCAGAACCATTTAAAGATGGTAAAGTGACTGACCAAGAAACTATGGATAAA
GAATTGCAATCAAGATTAAAAAAGTCTTTAAAACAATCTTTGTCTTTGGACTTTTTGGTG
TTAAGAGAAGCTTATCCTGAAGCAGACCCACAACCTGGGGATATAGTTCAAATAAAGTCT
GCTGTTTTAGGACTTAACGACCTAGTGCGTATAGTAGAAATTAAAACAATCAGGGATATA
AATAATGTGATTGTTAAGCAAGATGTAACGCTTGGCGAATTCAGTAGGGAACAACGTTAT
ATGAAAAAGGTGAATACTGCGGCTAACTATGTTTCTGGTTTAAACGACGTTAACCTTTCA
AATCCTAGTAAAGCAGCAGAAAACTTAAAGTCAAAAGTTGCATCTATAGCAAAATCCACG
CTTGATTTAATGAGCAAAACAGATTTGATTGAAGATAAGCAAAAGAAAGTGGGTTCTAAA
ACTGTAACCACATCTGACGGAACTATCGTTCATGATTTTGTAGATAAATCAAATATTAAA
GATATAAAAACAATTGGAACAATTGGCGATTCTGTAGCTAGAGGATCACATGCGAAAACA
AATTTCACCGAAATGTTAGGTAAAAAGTTAAAAGCTAAAACAACGAACCTTGCAAGGGGT
GGTGCTACGATGGCTACCGTGCCAATTGGTACAGACAAAACAGAAAACAGTATATATCGT
CAGGCAGAACAAATAAGAGCTGATTTAATCATAGTTCAAGGTACTGATGACGACTGGCTT
CACGGTTATTGGCAAGGAGTGCCGATTGGAGATAGTAAAATAGATTTAAAAACCTTTTAT
GGCGCTTTCTGTAGTGCTATTAACATTATAAAAGAAAATAACCCACAAGCTAAAATATTA
GTCATGACAGCTACAAGACAATGTCCTATGGATGGCACTAAAATACGCCGTAAAGACACG
GATAAAAATAAATTAGGGTTAACACTTGAAGACTATGTAAATGCTCAAGTTTTGGCTTGC
AGTGAATTAGACGTGCCTGTATATGATGCATATCATACAGACTATTTCAAACCTTATAAT
CCTGCATTTAGAAAATCCAGCATGCCTGACGGGTTACATCCGAATGAACGAGGCCACGAA
GTTATTATGTATGAACTTATTAAAAATTATTATCAGTTTTATGGATAATAAAGGAGGAAA
ACATGAGTAATAAACTAATTACAGATTTAAGCAGAGTTTTCGATTACAGGTATGTGGATG
AGAACGAATATAATTTCAAACTCATTTCAGATATGCTTACTGACTTAAATTTCTCTCTTG
AATACCATAGAAACAAAGAAGTATTTGCACATGACGGAGAGCAAATTAAGTATGAACACT
TACAAGTTACTAGTAGTGTCTCTGACTTTTTAACATATCTAAATGGCCGTTTTAGCAATA
TGATTCTAGGTCATAACGGCGACGGTATTAACGAAGTGACAGACGCACGTGTTGATAATA
CTGGTTATGGTCATAAGACATTGCAAGATCGTTTGTATCATGATTATTCAACACTAGATG
CTTTCACTAAAAAAGTCGAGAAAGCTGTAGATGAACACTACAAAGAATATCGAGCAACTG
AATATCGATTCGAACCGAAAGAGCAAGAACCAGAATTTATCACTGACTTATCGCCGTACA
CTAACGCAGTAATGCAATCATTTTGGGTAGATCCTAGAACAAAAATTATTTATATGACAC
AAGCACGTCCAGGCAATCATTACATGTTATCTAGATTGAAGCCCAACGGACAATTTATTG
ATAGACTACTTGTTAAAAATGGCGGTCACGGCACACACAACGCCTATAGATATATCGGCA
ATGAGTTATGGATTTATTCAGCAGTGTTAGACGCTAACAACAATAACAAGTTTGTACGCT
TTAAATACAGAAGCGGAGAAATGACGTATGGCAACGAAATGCAAGACGTCATGCCAAACG
TATTTAACGATAGATATACGTCGGCAATTTATAATCCAGTAGAAAACTTAATGATTTTTA
GACGTGAATATAAAGCTTCTGAGCAACAAGCTAAGAATTCATTGAATTTCATTGAAGTTA
GAAGTGCTGACGATATCGACAAAGGTATAGACAAAGTTTTGTATCAAATGGATATACCAA
TGGAATATTCTTCATTAACGCAACCTATGCAGGGTATTGCGTATGACGCAGGCATCTTAT
ACTGGTACACTGGCGACTCAAATCCAGCTAACCCTAACTATTTACAAGGCTTCGACATCA
AAACGAAGGAATTATTGTTTAAACGTCGTATCGACATCGGTGGTGTGAATAACAACTTTA
AAGGAGATTTCCAAGAAGCTGAGGGGCTCGATATGTATTACGATCTAGAAACAGGACGTA
AAGCACTTTTAATCGGGGTAACTATTGGACCAGGTAACAACAGACATCATTCAATTTATT
CTATCGGTCAAAGAGGTGTAAACCAATTCTTAAAGAACATTGCACCTCAAGTATCGATGA
CTGATTCAGGTGGACGTGTTAAACCATTACCGGTGCAAAACCCAGCGTATCTAAGTGATG
TAACAGAAGTTGGTAACTATTACTTATATTCTCAAGATACGCAAAATGCGCTAGACTTTC
CGTTGCCTAAAGAATTTAGGGATGCAGGTTGGTTCTTCGATGTATTGCCTGGTCACTATA
ACGGCGCTTTAAGACAAGTGCTTACTAGAAATAGTACAGGTAGAAATATGCTCAAATTTG
AGCGTGTTATCGACATTTTCAACAAGAAAAACAACGGTTCGTGGAACTTTAACCCGCAAA
GTGCAGGTTTTTGGGAACATATTCCGAAAAGCATTACTAAGCTATCTGATTTAAAAATTG
TTGGTTTAGACTTCTATATCACTACAGAAGAATCAAAGAGGTTTACTGATTTCCCTAAAG
ACTTCAAAGGTATTGCAGGTTGGATATTAGAAGTAAAATCGAATACACCAGGCAACACAA
CACAAGTGTTAAGACGTAATAACTTCCCGTCTGCACATCAATTTTTAGTCAGAAACTTTG
GTACTGGTGGCGTTGGTAAATGGAGTTTATTCGAAGGAAAGGTGGTTGAATAATGGTAGT
AGATAATTTTTCGAAAGATGATAACTTAATCGAGTTACAAACAACATCACAATATAATCC
GGTTATTGACACAAACATCAGTTTCTATGAATCAGATAGAGGAACTGGTGTTTTAAATTT
TGCAGTAACTAAGAATAATAAGCCGTTATCAATCAGCAAACATAATGCGATGACTAGTAT
TGTGCTTAAGACGGATAACTTCGACGATGAACACGGCGCTTATATTAGTGATGAACTTAC
AATTGTTGATGCAATTAATGGACGAATGCAATACGTTATCCCAAACGAGTTCTTAAAATA
CACTGGTCGAGTACATGCGCAAGCATATTTTACTCAAAACGGTAGCAATAACGTAATTGT
AGAGCGTCAATTTAGCTTCAATATCGAGAATGATTTAATTAGTAATTTTGACGGTAAAAC
AAAGCTAGTTTATATCAAGTCAATTCAGGACTTAACAGAAAGTGTTAAAGAAGAAGTTGA
GGACTTAAAGAAAAGTTTAAGTGATACAAAATCGTTGGTTACTGAAATTGATAGTCGTAT
TAATCAAGGTATTCAAAGATTAGAAATCAAACAAAATGAAGCGGTACAGATGATTACAAC
AACACAAGACAAAGCCGTTCAATATATAAATAGCGAGTTCCAGAATATTGTTGATAAAGA
GCAAGCGATTTTTGAACGTGTTAACGAAGTTGAACAACAAATCAATGGCGCTGACCTTGT
TAAAGGTAATTCAACAACAAATTGGCAAAAGTCTAAACTTACTGATGATTACGGCAAAGC
AATTGAATCGTCTGAGCAGTCCATAGATAGCGTTTTAAGCGCAGTTAACACATCTAGGAT
TATTCATATCACTAGCGCAACAGATGCGCCCTCATTCGAAGATATAGGCACTATTGATAC
ACCTAAAGAAGATGGTGTTGACGATTGTTCAGATATTCCGGTAGCTCCTAACACTTTAGG
GAAATCTGGCATATTAGTTGTCTATGTTGTTGATGATAGTACGGCGCGTGCAACATGGTA
TCCAGATGATTCAAATGATGAATACACAAAATATAAAATTGGTGGTACGTGGTACCCATT
TTATAAAAAGAATGACGGCGATTTAACTAAGCAATTTGTTGAAGAAACGTCTAACAACGC
TTTAAATCTAGCTAAGCAGTATGTAGATGATAAATTCGGAACAACGAGCTGGCAACAACA
TAAGTTGACAGAGGCGACCGGCCAATCAATACAAGTTAACTTAAACAATGCGCAAGGCGA
TTTAGGCTATTTAACTGCTGGTAATTACTATGCAACAAGAGTTCCGGATTTACCAAGTGG
AGTTGAAAGTTATGAGGGGTATTTATCTGTACTCGTTAAAGACGAAACAAATAAGTTATT
TAACTTCACACCTTATAACTCTAAAAAGATTTACACACGATCAATCACAAACGGCAGACT
CGAGCCACAGTGGACAGTGCCTAATGAACATAAGTCAACGGTATTATTCGACGGTGGCGC
AAATGGTGTAGGTACAACAATAAATCTTACCGAACCGTACACAAACTATTCTATTTTATT
AGTAAGTGGTACTTATCCAGGTGGCGTTATTGAGGGGTTCGGACTAACCGCATTACCTAA
TGCAATTCAATTAAGTAAAGCGAATGTAGTTGATTCAGACGGCAACGGTGGCGGTATTTA
TGAGTGCTTACTATCCAAAACAAGTAGCACTACTTTAAGAATCGATAACGATGTGTATTT
CGATTTAGGTAAAACATCAGGTTCTGGCGCTAACGCAAACAAGGTTACTATAACTAAAGT
TATGGGGTGGAAATAATGAAAATCACAGTAAACGATAAAAATGAAGTTATCGGATACGTT
AATACTGGCGGTTTACGCAATAGTTTAGATGTAGACGATAACAATGTACCTATCAAATTC
AAAGAAGAGTTCGAACCTAGAAAGTTCGTTTTCACTAACGGCGAAATTAAATACAACAGC
AATTTTGAAAAAGAAGATGTACCGAATGCATCGAACCAACAAAACACGTCAGATTTGAGT
GATGAGGAACTTCGCAGAATGGTTGCGAGTATGCAGAAACAAGTTGTTCAAAGCACAATG
TTATCAATGCTAGCAAATAAACAAAATGCACTAATGGCAAAGCAAATTGTGGAACTCAAT
AAAAAATTAGAAGAAGCTAAAGGAGAGGCTGAAAATGCTTAAATTAATTTCACCAACATT
CGAAGATATTAAAATATGGTATCAATGTAAAATATATACTAAAGAAGATATTGCATGGTT
TGTAGATATGGAAGTTATAGACAAAGAAGAATACGCAATTATTACTGGCGATAAATATCC
AGATACAAAAGCAAACGAGTCACAGGTGTAATGCTTGTGGCTTTTAAATTTGAATAAAGT
GGGTGTGATATGAAAAATAATATAAAAGATTTGACGTTTTCTGAAATTGTCGGCGCCATC
ATGTTGTTTTCTTTCGGTTTCAGAATTCTATTCCGTGGAGTGTTTTGGGTTAAAGAGCAA
GGCGATGTGCTAGATGATTCTGATTTTTATTTAGCCTTACATCATGTTATGCCTATTTGG
ATATGGGGCATATTGGTTGGTTTAGCAGGATTAATCACAATTGTCTCATCTATATTTTTA
GCTTCAAGTGACGAAAACAATCGATGTAGCTGGTTGTTGTTGGTGGGTGGTGCTTTAACA
GGCGTATTGTACTTTTTAATGACAAGTGCAAGCGTTTATCATGCTATTAACTGGCTTTCT
ACTGTGCATTTTGCCGTAATGTCAACGACTGGTTTTATTGTTGCATTTATTGGAGGTGCT
GACATTTATGCAAGGAGAAAGTAATTTTGTTTCGAAGCATGAATTTGTTAAAGCGAATGG
TAAAATTTATGAACGAATCAATGAAGTTGACAGAAAACACACCGAGTCATTAGGTGAATT
GAAGACTAAAGTAGAAACACAAACAGCGGTTCAAAAACAATCATATGAAGCTCAAAAAGA
AACTAATGCAAATATAAAAGATTTAACTAAAGTCATGACTGATGTTAGTTCTGAAATGAA
AGACATCAAATACAAAGTACAAGGTCATGACGAAAAGATAAAAGCAATACAAGGTACAAT
TGATTCAAAAATAAAGGGTAGCTCTCAAATAATAACGACGCTTATAACTACAACTGGTGG
TGTAATAGTCGCTGCGATTGGAGTAGCTAAATTTTTCTTTTAAAGGTCAGTGCTTCGGCA
CTGGCTTTTTATTTTGATTGAAATGAGGTGCATACATGGGATTACCTAATCCAAAAGATA
GGAAACCTACAGCAAGCGAAGTAGTAGACTGGGCACTGTATATGGCTAAAAACAGAAGAG
TTATAGATGTTGACGGAGCATACGGCGGGCAGTGTTGGGATGTTCCTAACTACATTTTAG
AACGATATTGGGGGTTCAGAACTTGGGGCAACGCAAATGCTATGGCTCAAAAATCCAATT
ATCGCGGTAGAGATTTTAAAATTTATAGAAACACAGCTAGTTTTACGCCTAAGCCGGGAG
ATTGGGCAGTTTGGGCTAATAGAAACCCGGGTCATGTAGCGATAGTTGTTGGTCCAGCTG
ATAAAAATACGTTTGTTTCAGTAGATCAGAATTGGTATACAGCTAATTGGTCTGGCAGCC
CTCCCTATAAAATCAAACATACTTATCACGATGGGCCTGGAGGAGTAACACATTTTGTTA
GACCACCATATCATCCAGACAAAACTACACCGGTACCTAAACCGGAAGATGATAGTGATG
ATAACGAAAAAAATAATAAAAAAGTTCCGATTTGGAAAGATGTAACAACTATAAAGTACA
CGATTTCCAGTCAAGAAGTTAATTATCCAGAATATATTTATCACTTTATAGTAGAAGGTA
ATCGACGACTCGAAAAACCTAAAGGAATAATGATTAGAAATGCACAAACAATGAGCTCGG
TAGAAAGTTTATATAACAGTAGAAAGAAATATAAACAGGATGTAGAATATCCCCACTTTT
ATGTTGATAGACATAATATTTGGGCTCCTAGAAGAGCGGTATTTAAGGTTCCTAATGAAC
CTGATTATATAGTTATAGACGTATGCGAAGATTATAGCGCGAGTAAAAATGAATTTATTT
TCAATGAAATTTACGCAATGGGTGTAGCGGTAGACATGATGGTTGAGTACGAGATACCTC
TAAGTATTGAAAATCTTAAAGTAGATGGTAGCATTTGGCGCTCGATGTTGGAACATGTTA
ATTGGAATATGATTGACAACGGTGTTCCTCCCAAAGACAAATACGAAGCGTTAGAAAAGA
CGTTGCTTAATATATTTAAAAACAGAGAAAAATTATTAAACTCCATAACAAAACCAACTG
TAACAAAATCTAGAATAAAAGTTATGGTAGATAATAAAAACGCTGATATAGCGAATGTAA
GAGACTCATCACCAACAGCTAACAATGGCTCGGCATCTAAACAACCGCAGATTATAACTG
AAACGAGCCCTTATACATTCAAACAAGCACTGGATAGACAAATGGCAAGAGGTAACCCGA
AAAAATCTAATGCTTGGGGCTGGGCTAACGCTACACGAGCACAAACAAGTTCAGCAATGA
ATGTTAAGCGAATATGGGAAAGTAACACACAATTCTACCAAATGCTTAATTTAGGCAAGT
ATCAAGGTGTTTCAGTTAGTTCGCTTAATAAGATACTTAAAGGTAAGGGGACATTGAATA
ATCAAGGTAAAGCGTTCGCAGAAGCTTGTAAAAAGCACAACATTAATGAAATTTATTTGA
TCGCACACGCTTTCTTAGAAAGTGGATATGGAACAAGTAACTTCGCAAACGGAAAAGATG
GAGTATACAACTACTTCGGTATTGGCGCTTACGACAACAATCCTAACTACGCAATGACGT
TTGCTAGGAATAAAGGTTGGACATCTCCAGCAAAAGCAATCATGGGCGGTGCTAGCTTCG
TAAGAAAGGATTACATCAACAAAGGACAGAATACACTGTACAGAATCAGATGGAATCCTA
AGAATCCAGCTACGCACCAATACGCTACTGCTATAGAGTGGTGCCAACATCAAGCTAGTA
CAATCGCTAAGCTATATAAACAAATCGGCTTAAAAGGTATCTACTTTATAAGAGATAAAT
ATAAATAAAGAGGTGTATAAATGTACAAAATAAAAGATGTTGAAACGAGAATAAAAAATG
ATGGTGTTGACTTAGGTGACATTGGCTGTCGATTTTACACTGAAGATGAAAATACAGCAT
CTATAAGAATAGGTATCAATGACAAACAAGGTCGTATCGATCTAAAAGCGCATGGCTTAA
CACCTAGATTGCATTTGTTTATGGAAGATGGCTCTATATTCAAAAATGAGCCCCTTATTA
TCGACGATGTTGTAAAAGGGTTCCTTACCTACAAGATACCTAAAAAGGTTATCAAACACG
CTGGTTATGTACGTTGTAAGCTGTTTTTAGAGAAAGAAGAACAAAAAATACATGTCGCGA
ACTTTTCTTTCAATATCATTGATAGTGGTATTGAATCTGCTGTAGCAAAAGAAATCGATG
TTAAATTGGTAGATGATGCTATTACGAGAATCTTAAAAGATAACGCGACAGATTTATTGA
GCAAAGACTTTAAAGAGAAAATAGATAAAGATGTCATTTCTTACATCGAAAAGAATGAAA
GTAGATTTAAAGGTGCGAAAGGTGATAAAGGCGAACCGGGACAACCTGGTGCAAAAGGTG
AAGCAGGTAAAAAAGGAGAACAAGGCGTACCCGGTAAAAACGGTACTGTAGTATCAATCA
ATCCTGACACTAAAATGTGGCAAATTGATGGTAAAGATACAAATATCAAAGCAGAACCTG
AGTTATTGGACAAAATCAATATCGCAAATGTTGAAGGGTTAGAAAATAAATTGCAAGAAG
TTGAAAAAATCAAAGATACAACTCTCAACGACTCTAAAACGTATACGGATTCAAAAATTG
CTGAACTAGTTGATAGCGCGCCTGAATCTATGAATACATTAAGAGAATTAGCAGAAGCAA
TACAAAACAACTCTATTTCAGAAAGTGTATTGCAACAGATTGGCTCAAAAGTTAGTACAG
AAGATTTTGAGGGATTCAAGCAATCATTAAACAGTTTGTATGCAGATAAAAATCATAGTC
ATACAATCAAACAGATTGAAGGATTAGAAAATGCTTTATCAAAAAAATCAGACATAAATC
ACAGTCATGATGAACGTTATCTTTTATCATCAAATGCTTTTACAAAAGAGGAAGCAGATA
AACTTTATCAACCTATCGGTTCTTCGCAGCCGTCACTGAATATTTGGACAGGCAGTGAAA
CAGAATATAATTATTTGTATCAAAAAGACCCTAATACACTTTACTTAATTAAGGGGTGAT
TTTTATGGAAGGTAATTTTAAAAATGTAAAGAAGTTTATTTACGAAGGTGAAGAATATAC
AAAAGTATATGCTGGAAATATCCAAGTATGGAAAAAGCCTTCATCTTTTGTAATTAAACC
CTTACCTAAAAATAAATATCCGGATAGCATAGAAGAATCAACAGCAAAATGGACAATAAA
CGGAGTTGAACCTAATAAAAGTTATCAGGTGACAATAGAAAATGTACGTAGCGGTATAAT
GAGGGTTTCGCAAACTAATTTAGGTTCAAGTGATTTAGGAATATCAGGAGTCAATAGCGG
AGTTGCAAGTAAAAATATCAACTTTAGTAATCCTTCAGGGATGTTGTATGTCACTATAAG
TGATGTTTATTCAGGATCTCCGACATTGACCATTGAATAATTTTAAACGACTAATTTTTT
AGTCGTTTTTTATTTTGGATAAAAGGAGCAAACAAATGGATATTAACTGGAAATTGAGAT
TTAAAAATAAAGCAGTATTAACAGGTTTAGTTGGTGCATTGTTGTTATTTATCAAACAAA
TCACAGATTTATTCGGATTCGATTTATCAACTCAATTAAATCAAGCCAGCGCGATTATAG
GTGCTATCCTCACGCTACTTACAGGGATTGGCGTTATTACTGACCCAACGTCAAAAGGTG
TTGCTGATTCATCAATAGCACAGACATATCAAGCGCCTAGAGATAGTAGCAAAGAAGAAC
AACAAGTCACTTGGAAAACTTCACAAGATACTAGCTTAACACCGGAATTAAGTACAAAAG
CACCGAAAGAGTACGACACATCACAACCATTTACAGACACCTCTAATGAAATCGGTTTTG
ACGTGAACGAGTATCATCACGGAGGTGGCGACAATGCAAGCAAAATTAACTAAAAAAGAG
TTTATAGAGTGGTTGAAAACTTCTGAGGGAAAACAATTCAATGCAGACTTATGGTATGGA
TTTCAATGCTTTGATTATGCCAATGCTGCTTGGAAAGTTTTGTTTGGATTACTTCTAAAA
GGTTTAGGTGCAAAAGATATACCATTTGCAAACAATTTCGATGGACTAGCTACTGTATAC
CAAAATACACCGGACTTTTTGGCACAACCCGGTGACATGGTTGTGTTCGGTAGTAATTAC
GGTGCAGGATACGGACACGTAGCATGGGTAATTGAAGCAACTTTAGATTATATCATTGTA
TATGAGCAGAATTGGCTAGGCGGTGGCTGGACTGACGGAATCGAACAACCCGGCTGGGGT
TGGGAAAAAGTTACAAGACGACAACATGCTTACGATTTCCCTATGTGGTTTATCCGCCCG
AACTTTAAAAGTGAGACAGCACCACGATCAGTTCAATCTCCTACGCAAATACCTAAAAAA
GAAACAGCTAAGCCACAACCTAAAGCGGTAGAACTTAAAATCATCAAAGATGTGGTCAAA
GGTTATAACCTACCTAAACGGGGTGGTAATCCTAAGTTTATAGTTATTCACAACGACGCA
GGAAGCAAAGGGGCAACAGCAGAAGCGTATCGAAACGGATTAGTTAACGCACCTTTATCA
AGATTAGAAGCAGGTGTTGCGCATAGTTATGTATCAGGTAACACAGTTTGGCAAGCCTTA
GATGAATCTCAAGTAGGTTGGCATACAGCGAATCAAATAGGTAATAAATATGGTTACGGT
ATTGAAGTGTGTCAATCAATGGGCGCAGATAATGCTACGTTCTTAAAAAATGAACAGGCA
ACTTTCCAAGAGTGCGCTAGATTGTTGAAAAAATGGGGATTACCAGCAAACAGGAACACA
ATTAGGTTGCACAACGAATTCACTTCAACATCATGCCCGCACAGAAGCTCGGTTTTACAC
ACTGGTTTTGACCCAGTAACTCGCGGTCTATTGCCAGAAGACAAGCGGTTGCAACTTAAA
GACTACTTTATCAAGCAGATTAGGGCGTACATGGATGGTAAAATACCGGTTGCCACTGTC
TCTAATGAGTCAAGCGCTTCAAGTAATACAGTTAAACCAGTTGCGAGTGCATGGAAACGA
AATAAATATGGCACTTACTACATGGAAGAGAGCGCTAGATTCACAAACGGTAATCAACCA
ATCACTGTAAGAAAAGTAGGACCATTCTTATCATGCCCGGTAGCTTATCAATTCCAACCT
GGTGGATATTGTGATTATACAGAAGTGATGTTACAAGATGGCCACGTTTGGGTAGGATAT
ACATGGGAGGGGCAACGTTATTACTTGCCTATTAGAACATGGAATGGTTCTGCCCCGCCT
AATCAGATATTAGGTGACTTATGGGGAGAAATCAGTTAGAATGACATAGTCATGTCTTTT
TAAGCAGGTGCTTTACACACCTGCTTTTTTGTTTACATTTAAAGATAAGATGTGATATTC
TTTTGTTAGAATTTTATTTAACATTTCTCTCTCTCAAGTTGAAATCGTGAGTAATAGGCA
GGTACTTTGGTACTTGCCTATTTTTTTATGTTACAATTACATGCGTATATAGTAGGAGTG
AACTATATAGCCCGGCAGAGGCCATATATCTGACTGTTGGTCTCACAGGAGACATCTTCC
TTGTCGTCACTCATATACATATATCTTGATAACATAGAGTTGTTATAGTCGCTACGCCAC
TCATACTAGTTACTGAGTGGTTGTTTTTTTTATTTTAACAATTAACATATTAATAGTGGT
TGGATTATTATTCGAATATAAACGACAACGCCCCCGCTCCTTTTTAGGCAGACAAGTTCT
GATGTGGGGGGGATTTTTTCACGCACACAATCAACAAAACCACACCACCTATTAATTTAG
GAGTGTGGTTAATTTTTATTGGAAGTGTGTATCAGGTATCAGCATA
